# Supplementary material for: RSL24D1 sustains steady-state ribosome biogenesis and pluripotency translational programs in embryonic stem cells
Source: Nat Commun. 2023 Jan 23;14:356. doi: 10.1038/s41467-023-36037-7 (PMC9870888; doi:10.1038/s41467-023-36037-7)
Supplement: Supplementary file 5 — Supplementary Data 2 [file 41467_2023_36037_MOESM5_ESM.xlsx]

## Sheet: Table S2
Supplementary Data 2. Mass spectrometry analysis of total extracts from si-CTL and si-Rsl24d1 treated CGR8 cells
Protein_names	Gene_names	FC (si-Rsl24d1 vs si-Ctl)	P_Value (CT_vs_Diff)	is Differential (si-Rsl24d1_vs_si-CTL)	Reporter_intensity_corrected si-CTL-1	Reporter_intensity_corrected si-CTL-2	Reporter_intensity_corrected si-CTL-3	Reporter_intensity_corrected si-Rsl24d1-1	Reporter_intensity_corrected si-Rsl24d1-2	Reporter_intensity_corrected si-Rsl24d1-3	unique_peptides	Unique_sequence_coverage_[%]	Mol__weight [kDa]	Majority_protein_IDs
Probable ribosome biogenesis protein RLP24	Rsl24d1;Gm20509	-3.13622210195848	1.41747951927941E-07	yes	15.9004866534572	15.7003317783125	15.8468253196386	14.0310600303733	14.2244164978784	14.2450840261722	2	11.7	19.611	Q99L28;Q5EBK7;E9PY85;G3UW80;Q3U5N8;G3UZF1
Acyl-CoA desaturase 1	Scd1	-2.02772675653629	1.26923301021232E-07	yes	12.6865921923239	12.6083099842334	12.6351008489327	11.5636490564809	11.7105938190919	11.596170378707	1	4.2	41.046	P13516;Q547C4
Cell division control protein 6 homolog	Cdc6	-1.71648481244015	0.000739063505269522	yes	13.4973438850395	13.0493469727584	13.5578781930757	12.5032789272851	12.7000045529202	12.5629142938589	2	4.8	62.613	O89033;E9PY34;A0A0R4J145
60S ribosomal protein L40	Uba52	-1.57666741085835	4.58298720483446E-06	yes	13.7006422362433	13.6813912953179	13.5307534962652	12.9878131432428	13.0116172051299	12.9427215881759	1	7.8	14.728	P62984;Q5M9K3
Inhibitor of Bruton tyrosine kinase	Ibtk	-1.56448546614239	3.50715410310683E-07	yes	17.357664793474	17.3584428090544	17.2643500322251	16.6861944437514	16.6820257892694	16.6751726330636	5	4.2	149.57	Q6ZPR6;A0A087WNN3
60S ribosomal protein L36a	Rpl36a	-1.51878469320119	2.73643935664376E-06	yes	19.4558055253239	19.4642812519903	19.3853584750994	18.7578745739336	18.8887182802629	18.8501003056489	5	26.4	12.441	P83882;Q5M9P1;A0A2I3BPG9
Pleckstrin homology-like domain family A member 2	Phlda2	-1.51760977893165	0.0000377300970523335	yes	13.7664754912632	13.6567021874889	13.7575766530713	13.1724356826924	13.2117170798909	12.9911989290871	1	8.6	12.173	A0A140LIM7;O08969
PCNA-associated factor	Paf	-1.51469831770614	0.0000333598090171733	yes	14.1173626829674	14.1758758493285	14.1662098295185	13.4101586530115	13.6170310253098	13.635167240936	1	12.7	11.993	Q9CQX4
Polyadenylate-binding protein-interacting protein 2B	Paip2b	-1.51136773743674	0.000106054235207179	yes	13.4534417277209	13.3249503796858	13.5579910932637	12.7292775603111	12.929733670667	12.8898077749569	1	8.1	15.472	A0A158RFV3;Q91W45
Monocarboxylate transporter 1	Slc16a1	-1.50938164994137	0.0000625315815328776	yes	18.5341192934713	18.5299299716374	18.3389299628575	17.8107657945002	17.9761868356642	17.8341536774914	7	12.8	53.267	P53986;Q8BPS5;Q8C2E6;Q544N9;Q3TRK9;Q3UWP4
Embryonic stem cell-specific 5-hydroxymethylcytosine-binding protein	Hmces	-1.50573980154032	4.16825617495876E-06	yes	18.0679783727307	18.1254681640803	17.9739350125465	17.4315103235998	17.504613753049	17.4598400101138	7	22.4	40.168	Q8R1M0
Ribosome biogenesis protein NSA2 homolog	Nsa2	-1.50379651352157	3.56361073338743E-06	yes	18.218031897453	18.14754981042	18.2110976068451	17.5242343693495	17.6647492377245	17.6218676225983	5	16.9	30.036	Q9CR47;Q5M9P2;A0A286YCS8
UAP56-interacting factor	Fyttd1	-1.49294767818878	0.0000178980046493288	yes	15.3080520173788	15.2315908792702	15.2921880939816	14.5821820683886	14.7733554681604	14.7418026368991	2	6.3	35.887	Q91Z49;D3Z591
60S ribosomal protein L29	Rpl29;Gm3550	-1.48986144661674	0.0000215468550448463	yes	18.3504868838771	18.2722521897169	18.3241117932519	17.6194043264517	17.7842990529258	17.8176129777307	8	28.8	17.587	P47915;Q5M8M8;W4VSN7;A0A1L1SS27;A0A1L1SUN1
Gamma-aminobutyric acid receptor-associated protein-like 2	Gabarapl2	-1.48519205133234	0.000115418230647687	yes	15.82567327596	15.6959629878045	15.8734243823869	15.2254437004288	15.106864712117	15.3508037362703	1	6.8	13.667	P60521
Putative helicase MOV-10	Mov10	-1.47035538887116	0.0000537542138002224	yes	20.3745955179179	20.4746747662424	20.2807111219387	19.7729066253075	19.9188534542443	19.7697266250586	29	38.7	113.58	P23249;Q3UD86;D3Z3E8;Q69ZE2;E9PW39;D3YVL0;Q3TFC0
Microtubule-associated proteins 1A/1B light chain 3B	Map1lc3b	-1.46834917917406	9.79187882963551E-06	yes	17.19774731607	17.120220159679	17.1320178197449	16.5894407995576	16.5161456114586	16.6818136219892	2	16.8	14.617	Q9CQV6;M0QWC2;Q2TBF9
60S ribosomal protein L14	Rpl14;Rpl14-ps1	-1.46398095311912	5.64619219085671E-06	yes	19.9190816584355	19.9029035171623	19.8064324990607	19.2695583625113	19.3795975301297	19.3295714306312	6	29.5	23.564	Q9CR57;Q9CWK0;Q569Z0
Leucine-rich repeat-containing protein 34	Lrrc34	-1.45569325584983	0.000310969731749604	yes	13.0691806339557	13.1660109277146	12.9291457593254	12.373006504074	12.5535907623903	12.6126209073945	1	2.9	46.634	Q9DAM1
60S ribosomal protein L24	Rpl24	-1.45016052360214	1.40357575196929E-06	yes	20.7242027289493	20.6992214286466	20.6685576922001	20.106120276918	20.2023009737086	20.1749227801727	11	42.7	17.779	Q8BP67;Q3UW40
Nucleolar GTP-binding protein 1	Gtpbp4	-1.44971189811167	1.22003959053752E-06	yes	20.6435482033132	20.5623151371446	20.579690072049	20.0249687924249	20.0928684405996	20.0604175156442	24	38.3	74.112	Q99ME9;Q3TPJ4;Q3UR29
60S ribosomal protein L28	Rpl28	-1.44575878045886	5.06438647048187E-06	yes	20.0087518969818	19.9653200812576	19.8852436867981	19.3706688522857	19.4503642316532	19.4428019891869	10	53.3	15.733	P41105;Q5M9N5;Q5M9J8
Embigin	Emb	-1.44372619297147	0.0023499654842567	yes	18.5053410814795	18.8439864640223	18.4925378044119	17.988677265244	18.2497873689794	18.0140092456505	11	33.6	37.066	Q3TI59;P21995;Q3UFK0;Q3TSZ8
Uncharacterized protein C8orf59 homolog	1810022K09Rik	-1.43748861025016	0.0000562460019587695	yes	16.7079208978554	16.5055501122193	16.7178332288552	16.1425256297937	16.1069760452542	16.1111509886024	4	34	11.163	Q0VG62;A0A087WNR7;A0A087WNL9
60S ribosomal protein L38	Rpl38	-1.43088815659739	8.24298464442923E-07	yes	19.2968972709308	19.2781223135162	19.2311047248233	18.7582136227383	18.7777050998241	18.7194728561877	7	64.3	8.2038	Q9JJI8;Q52KP0
60S ribosomal protein L21	Rpl21	-1.42486695826608	2.48109048097638E-06	yes	19.8762371993926	19.7987291181954	19.7673132607694	19.2768238232386	19.3214150368056	19.3115590608293	10	47.5	18.562	O09167;Q9CQM8;Q4VA28
60S ribosomal protein L35a	Rpl35a	-1.4175777742232	0.000362015827080014	yes	19.5217889502904	19.7191669874041	19.4403834649633	19.0039470615953	19.1480946625872	19.0190140096501	11	48.2	12.554	O55142;Q8BQV7;Q6ZWX1;Q9DC85
S-adenosylmethionine decarboxylase proenzyme 1;S-adenosylmethionine decarboxylase 1 alpha chain;S-adenosylmethionine decarboxylase 1 beta chain;S-adenosylmethionine decarboxylase proenzyme 2;S-adenosylmethionine decarboxylase 2 alpha chain;S-adenosylmethionine decarboxylase 2 beta chain	Amd1;Amd2	-1.41557624098268	0.000209793922778313	yes	13.9658692060032	13.9614807401156	14.1222970217215	13.3824505303516	13.5933218671411	13.569706211609	3	10.8	38.272	P0DMN7;A0A5F8MPF5;D3Z6H8;Q3TJI4
60S ribosomal protein L10	Rpl10	-1.4149830352878	0.0000058481785783473	yes	20.4065238189102	20.3492124778276	20.3636838886861	19.7966409318586	19.9024620963266	19.9179628886477	13	54.7	24.604	Q6ZWV3;Q3THJ6;A2AM97;I7HLV2
Uncharacterized protein	Sympk	-1.41153550518188	0.0000271049067291304	yes	12.3197079591153	12.368951676371	12.3339607400345	11.8959924461437	11.9018314742077	11.733000200448	1	0.9	142.26	Q3U2V0
PR domain zinc finger protein 1	Prdm1	-1.41038692722879	1.08581387006631E-06	yes	13.6462533355467	13.5933987667114	13.6345014218693	13.1015669902039	13.1154257907454	13.1688877203303	2	2.6	91.626	I7CPP0;Q60636
40S ribosomal protein S29	Rps29	-1.40980180741364	0.000561673071751733	yes	15.0395342626986	15.1307354829656	15.043006605752	14.3830661733289	14.6770550054351	14.6666780923631	2	14.3	6.6767	P62274
60S ribosomal protein L23	Rpl23	-1.40951681303171	2.92100224896694E-06	yes	20.1311774926422	20.1147835372642	20.0972142524534	19.5665186667443	19.6808445317562	19.6102100235559	10	71.4	14.865	P62830
Follistatin-related protein 1	Fstl1	-1.4088879463822	0.0000179616103796224	yes	15.286216873508	15.2367611317651	15.2738495885371	14.7095948163005	14.8704647818474	14.7330973742302	1	2.6	34.554	Q62356
60S ribosomal protein L7a	Rpl7a	-1.40867417496177	0.0000084672194873796	yes	20.5166894840989	20.4985276929888	20.3781430914201	19.9512638641585	19.9740826027835	19.984999933004	18	57.5	29.976	P12970;Q6P1A9;Q5EBG5;Q58ET1;Q80UT7
60S acidic ribosomal protein P0	Rplp0	-1.40750308349408	0.0000015708883132767	yes	21.1861992405141	21.182813506922	21.1726525637984	20.6508093790384	20.7439355131887	20.6675061702849	17	60.6	34.186	Q5FWB6;P14869;Q5M8R8;S4R1N1;D3YVM5
Ribosome biogenesis protein NOP53	Gltscr2	-1.40633240188088	4.97398891643237E-06	yes	18.4323549186734	18.3456687854519	18.4535477185224	17.8762669646853	17.9387714729378	17.9407200910351	11	23.6	55.792	Q8BK35;Q8R126;Q8BTX4
60S ribosomal protein L9	Rpl9	-1.40610847305641	5.76157294993293E-06	yes	20.3628535784089	20.3432325998795	20.2755712544099	19.8073089587497	19.8969512967804	19.8022734945391	12	69.8	21.881	P51410;Q5EBQ6;A0A140T8T4;D3Z629;A0A0G2JES3;Q5M9J5;D3YZT0
Guanine nucleotide-binding protein-like 3-like protein	Gnl3l	-1.40153237577599	6.36644089787374E-06	yes	18.671479628395	18.5741249237275	18.6879674570255	18.1265682030235	18.1957467595266	18.1502418325413	15	28.8	65.194	Q6PGG6
60S ribosomal protein L22-like 1	Rpl22l1	-1.40148776831696	4.55721405039143E-06	yes	15.0220394561695	15.0264610734183	15.0432082487346	14.5629813223883	14.471669752435	14.5961802442443	2	29.5	14.467	Q9D7S7;Q0VBA4
60S ribosomal protein L34	Rpl34	-1.40112758419095	0.00001378063550352	yes	19.9245536734888	19.9251613307701	19.78472347844	19.3657823088562	19.4037705772924	19.4051206036331	8	48.7	13.293	Q9D1R9;A0A0G2JEY6
Zinc finger protein 622	Znf622;Zfp622	-1.40088949446508	1.10344370639014E-06	yes	19.1338254659181	19.0945002950281	19.0534398367482	18.5891835395156	18.6138300575442	18.6197225294898	14	36.6	53.451	Q91VY9;Q3U343;Q3TCX4
60S ribosomal protein L37	Rpl37	-1.39951844792621	2.50953172503337E-06	yes	17.5301764283718	17.4986946773535	17.5063889585162	16.9861177217065	17.0073576652029	17.0869931649417	2	14.4	11.078	Q9D823
Ribosomal protein	Rpl10a	-1.39948108861371	0.0000032852937120276	yes	21.461058500533	21.3754658014446	21.3813865058131	20.879562634438	20.9404124527108	20.9432597455009	11	48.6	24.744	A0A3B2WBL1;Q5XJF6;A0A3B2WDD2;Q3U561;A0A3B2W824;A0A3B2W820
60S ribosomal protein L13	Rpl13	-1.39897889939766	3.12365794334413E-06	yes	20.4744110274939	20.403134294138	20.387007757969	19.8987188725411	19.9705840104045	19.9421275886931	13	45	24.305	P47963;Q5RKP3
Signal transducer and activator of transcription 2;Signal transducer and activator of transcription	Stat2	-1.39894031195043	0.000191679138464701	yes	15.278340261965	15.3446700558865	15.1995921293304	14.7107163906269	14.9268000867034	14.7320827431411	3	3.8	105.42	Q9WVL2;Q9QXJ2;Q8CD97;Q3U5W1;E9QJX9;Q9QZE4;Q3UDU1;Q6P1X8
RAS guanyl-releasing protein 2	Rasgrp2	-1.39655966154515	0.00283049742341063	yes	13.1981053763145	12.9620320680489	12.8326258096761	12.3915536068179	12.491386443871	12.6641915810209	1	1.5	69.445	Q9QUG9
Neutral alpha-glucosidase AB	Ganab	-1.39551863964228	0.00312216455043771	yes	11.8371808536599	12.0603616858766	12.0931755847502	11.3006643772609	11.6558303902992	11.5918191739672	1	3.4	106.91	Q8BHN3
Arachidonate 8S-lipoxygenase	Alox8	-1.39440907649011	0.0000556499517751241	yes	14.1647423809948	14.0402720006044	14.2248428029778	13.72500997354	13.6180313339148	13.6478542807733	1	1.3	59.679	Q3TYK7;O35936
60S ribosomal protein L36	Rpl36	-1.39328790993266	3.13746543194647E-06	yes	18.7260214264796	18.7089400525412	18.6805978467584	18.1799943308691	18.2843114750534	18.2157732952069	5	37.1	12.254	Q6ZWZ4;Q5M9L1;P47964
60S ribosomal protein L32	Rpl32	-1.39311966428061	5.67747695074701E-06	yes	20.234691169928	20.2178895516602	20.133060196114	19.673703491196	19.7268673267956	19.7501125419695	8	45.9	15.86	P62911;Q5PR09
Iron-responsive element-binding protein 2	Ireb2	-1.38869589899674	0.0000271571440346968	yes	18.075524149794	17.9813412930929	18.086027585158	17.5926573373598	17.4930741675922	17.6359693990269	11	19.3	104.92	Q811J3
60S ribosomal protein L7	Rpl7	-1.3872186695803	2.51376386961044E-06	yes	21.0804838049631	21.0421137991786	21.0028499610118	20.5298053909092	20.6001719095123	20.5788846047476	25	63	31.419	P14148;Q5M9N8;Q3UBI6;Q3TK73;F6XI62
60S ribosomal protein L10a	Rpl10a	-1.38413987887075	0.000745287187878709	yes	14.4207310813281	14.4306069962664	14.3148466609075	13.74033077203	13.9664634539856	14.0524212724491	1	6.5	24.916	P53026
DNA (cytosine-5-)-methyltransferase	Dnmt3b	-1.38256427981037	3.81622100864825E-06	yes	20.6159111264901	20.5806599599621	20.5858456264677	20.0675178891884	20.1768054260726	20.1360537250559	36	47.2	97.355	Q3KR45
60S ribosomal protein L11	Rpl11	-1.38126514792573	3.94572946938417E-06	yes	20.2094726651089	20.2105458514302	20.1406185371271	19.6944029958987	19.7702902417104	19.6979729574247	14	67.4	20.252	Q9CXW4;Q8VC94;A2BH06
60S ribosomal protein L3	Rpl3	-1.37854699097833	2.46210442150168E-06	yes	21.8734459670106	21.802852051838	21.7836829592456	21.3370893889516	21.3735714286523	21.3598748229693	29	60	46.109	P27659;Q3UB67;Q3T9U9;Q3UB15;Q3UB90;Q3U9L3
Probable E3 ubiquitin-protein ligase DTX2	Dtx2	-1.3775005505471	0.000146962505838036	yes	12.9460150447688	12.8711646083918	13.0568702393488	12.5064792779603	12.5743276623051	12.4070842661664	1	2.6	67.195	Q8R3P2;A0A0R4IZY1
60S ribosomal protein L37a	Rpl37a	-1.37747544145263	0.0000236143852883456	yes	19.0118398049153	19.0498706195844	18.9053215830171	18.5007198362982	18.5795394378106	18.5006929402204	6	58.7	10.275	P61514;Q5M9N6;Q4VAF2;Q9CYW3;Q3TLC1;Q3U8M3
Lipoprotein lipase	Lpl	-1.37707937455763	8.44216179584613E-06	yes	11.6345700300163	11.6271368706311	11.7444021399431	11.2344401964927	11.193815109826	11.1930185786856	1	3.6	53.109	P11152;Q4FJQ8;Q3UCZ2;Q3UCH4;Q3UCD4;Q3UC81;Q3UC44;Q3UBE9;Q3UAX2;Q8C562;Q3U841;Q3U784;Q3U715;Q3U6S8;Q3U5U0;Q3UB54;Q3UB98
60S ribosomal protein L27a	Rpl27a	-1.37190243687212	3.27368959801201E-06	yes	19.5582394601648	19.4878566721929	19.4615097051471	19.0462787314844	19.0271134127553	19.0656800303815	7	37.2	16.605	P14115
60S ribosomal protein L8	Rpl8	-1.37179487736793	1.30994243844924E-06	yes	19.9270093252123	19.8629623123453	19.8814424876136	19.4125729698756	19.4558381983679	19.4348086366773	12	47.9	28.024	P62918;Q3UJS0;Q3THC7;Q9Z237
60S ribosomal protein L18	Rpl18	-1.3706305375387	9.79494360495012E-06	yes	19.2003436471135	19.1176856161396	19.0611769576166	18.6776073396558	18.6768750116108	18.6602046628903	10	44.1	21.644	P35980;Q58EW0;A0A1B0GQU8;A0A1B0GSF7;Q0QEW9;Q642K1;A0A1B0GSS8;A0A1B0GSA8
Peptidyl-prolyl cis-trans isomerase FKBP11	Fkbp11	-1.3684513227134	0.000150323912843214	yes	17.5377658093186	17.4167867950506	17.5008203978615	16.9933652117216	17.1531442969656	16.9512311412489	2	14.4	22.137	Q9D1M7
60S ribosomal protein L18a	Rpl18a	-1.36738448820338	0.0000267725527034501	yes	19.6050812307386	19.6637549222742	19.5127190193577	19.097956372951	19.1829444506992	19.1463974554821	12	50.6	20.732	P62717;A0A1D5RLW5;A0A1D5RM85;A0A1D5RME4;Q05CK2;A0A1D5RM79
Ubiquitin-like protein ISG15	Isg15	-1.36658572596077	0.000466734901947758	yes	15.5564254569767	15.4767859752362	15.4531759663999	14.9855676451354	15.2069881391355	14.9421037254644	1	11.2	17.897	Q64339;Q4FJR9
TATA-box-binding protein;TATA box-binding protein-like protein 2	Tbp;Tbpl2	-1.361065382207	0.00298180853750395	yes	15.1217139699837	15.1778793081042	14.9326156137907	14.4586136146424	14.8021908835748	14.6371952775835	2	11.1	34.709	P29037;Q6RI65;F8WJ67;Q91YM5;Z4YMT0;B7ZMZ6;Q6SJ95
Hydroxymethylglutaryl-CoA synthase, cytoplasmic	Hmgcs1	-1.3570042479883	0.0000181292467561344	yes	20.9167497516354	20.8411798893739	20.8133948975889	20.4034167426547	20.4783035121481	20.3683285726932	19	46	57.568	Q8JZK9;Q3UWQ9;Q8K0I5;Q3UKE7;Q3UJ70
60S ribosomal protein L13a	Rpl13a	-1.35651524675826	8.06872267716375E-06	yes	20.2994055536567	20.2596517697974	20.1782865264292	19.7872438519921	19.8205120483478	19.809872160163	8	33.5	23.464	P19253;Q5M9M0;A0A1B0GSQ6;A0A1B0GS68;Q3TDS9;A0A1B0GTA1;A0A1B0GSB2;A0A1B0GQW6;A0A1B0GSC2;A0A1B0GSF0
60S ribosomal protein L15;Ribosomal protein L15	Rpl15	-1.35355122394533	0.0000194902304530396	yes	19.6579593448297	19.5930337976548	19.5366734790232	19.1374584919628	19.1249163689179	19.2150433021933	10	38.7	24.146	Q9CZM2;Q5M8Q0;Q3U7D2;B8JKK2
Arf-GAP domain and FG repeat-containing protein 2	Agfg2	-1.3522703953338	0.0000213289568019713	yes	14.5949040894187	14.5103281634446	14.5164166163093	14.0329667995266	14.1523677575414	14.1301633418337	1	2.7	48.967	Q80WC7;Q3TBU7;Q3U2K8
60S ribosomal protein L17	Rpl17	-1.35094485812613	5.08566009687036E-06	yes	21.816529957694	21.7228802437383	21.7400358466329	21.2996557450744	21.3471281379998	21.330755797884	10	48.4	21.423	Q9CPR4;Q6ZWZ7;Q6PHZ1;Q505B1;Q80V08
60S ribosomal protein L31	Rpl31	-1.3503676519317	6.61171703802988E-06	yes	18.9922747312009	18.970921019209	18.9630789491573	18.4770216789231	18.5636865948239	18.5855096763661	6	37.6	14.463	P62900;Q9CY93;Q5M9K9;A0A0A6YX26;A0A0A6YXL3
Tubulin alpha-4A chain	Tuba4a	-1.34992983725641	0.0000106962612576068	yes	17.4535172956385	17.4454822279391	17.3708512732004	16.9642864613008	17.0468924774589	16.9600185829795	4	12.1	49.924	P68368;A0A0A0MQA5
60S ribosomal protein L30	Rpl30	-1.34940793346986	0.0000230493906678106	yes	19.7198662513827	19.7265047596859	19.6534638705151	19.2617181763549	19.3390582361501	19.2020788224496	7	66.1	12.784	P62889;Q58DZ3;A0A2I3BQF4;Q497D7;Q5PR15
Immunoglobulin superfamily member 8	Igsf8	-1.34779060330196	0.000118593281856203	yes	13.852308485815	13.8262842404034	13.9988191658554	13.4122800987444	13.5293649124182	13.4439777632051	1	2.9	65.01	Q8R366;G3UYZ1;A0A0R4J117
Lanosterol 14-alpha demethylase	Cyp51a1	-1.34559242137156	0.00015598697734984	yes	17.7013691014394	17.6492202570171	17.6866772625113	17.1813223460994	17.3814395829588	17.1897802363603	11	24.9	56.775	Q8K0C4
Transcription factor BTF3	Btf3	-1.34556288851264	2.16465485106857E-06	yes	20.1411999332076	20.0817264511049	20.1200955382361	19.6691356112668	19.671370793713	19.7178860550476	11	61.3	22.031	Q64152;Q3UJR8
Nucleolar GTP-binding protein 2	Gnl2	-1.34152292823794	0.0000624317038684608	yes	19.381336444637	19.2573289778254	19.4072019134918	18.8648200531418	18.9623772265967	18.947054919466	16	22.4	83.345	Q99LH1;Q3UJL0;P70410;Q3V3N5
60S ribosomal protein L6	Rpl6	-1.3408179672461	1.08116390711403E-06	yes	21.2010427290248	21.1573608884709	21.155092781756	20.7396612304941	20.7442039631893	20.7602910453895	17	38.2	33.509	P47911;Q3UCH0;Q3UFI4
Apolipoprotein E	Apoe	-1.33756298646878	0.0000772811481388225	yes	17.8363260038277	17.9843653115981	17.8196324561839	17.4575283086089	17.5009751759877	17.4229997960455	6	21.5	35.866	P08226;Q6GTX3;Q4FK40;Q3UEE7;Q3UBS0;Q3TXU4;Q3TX45;G3UZM8;A0A1B0GX15;G3UWN5
Serine/threonine-protein kinase Sgk1	Sgk1	-1.33740717304704	0.000173749604978822	yes	13.1555093351672	12.9869790135431	13.1505876898772	12.7429645035425	12.612822152332	12.678973102123	1	2.1	48.928	Q9WVC6;Q99LU4;E9Q8C1;E9Q1B0
Glutamine synthetase	Glul	-1.33722304033662	0.000505625978394083	yes	18.0146389395362	17.9860072960304	17.9676277334496	17.5130273602976	17.7301779013065	17.4673483536013	11	35.9	42.119	P15105
Homeobox protein SIX4	Six4	-1.33569932731809	0.000313844526302362	yes	13.5721021510209	13.6592539369286	13.814632747254	13.221180418558	13.2707737641869	13.3012487933312	1	2.5	82.262	Q61321
60S ribosomal protein L4	Rpl4	-1.33447850289259	4.28429154310693E-06	yes	21.737359932949	21.6666063841229	21.6697009384993	21.2457425875109	21.2786639462484	21.3004325258514	27	50.6	47.153	Q9D8E6;Q564E8;Q9CSM5
60S ribosomal protein L26	Rpl26	-1.33424329690544	5.19162496812436E-06	yes	20.1548826296659	20.0727817877432	20.0788901910326	19.6590032995132	19.7012306782444	19.6982553404832	8	39.3	17.258	P61255;Q4FZH2;B1ARA3;B1ARA5;Q3U7N1
Methylsterol monooxygenase 1	Msmo1	-1.33281060435527	0.00466602451147513	yes	18.1700501464767	18.0019587291735	17.9845262580293	17.6189376915749	17.8392134602935	17.4549686283383	2	8.5	34.772	Q9CRA4;D3Z458
Folylpolyglutamate synthase, mitochondrial	Fpgs	-1.33221799035452	0.0000222801279962851	yes	16.5394073124197	16.4320532265591	16.5201156361922	16.0288134958342	16.107087372047	16.1141847992029	4	11.6	64.955	P48760;A2AK70
Acrosin-binding protein	Acrbp	-1.33178953090721	0.0000415611693345094	yes	14.3831340921886	14.2747331666975	14.4321420202813	13.9799969705136	13.9259420808583	13.9439719144819	1	1.7	61.14	Q3V140
DNA (cytosine-5)-methyltransferase 3B	Dnmt3b	-1.33016943815741	7.85902137810345E-06	yes	13.6408382461733	13.5508589468921	13.5799506870782	13.1768656187726	13.2134057787717	13.146546395006	1	2.1	97.227	O88509;Q541E5
60S ribosomal protein L23a	Rpl23a	-1.32700586864571	7.09778304631105E-06	yes	20.415392973586	20.3289041686414	20.3197280565885	19.9536713194715	19.9313560160202	19.954473610249	11	48.7	17.695	P62751;Q4V9X9;Q5M9M5;Q91YK6
60S ribosomal protein L5	Rpl5	-1.32659490481846	0.0000109633486059354	yes	21.7840875768108	21.755581396669	21.6856927141713	21.300528959087	21.3689366321487	21.3327124267426	18	65	34.4	P47962;Q58EU6;Q3TKR5;Q3U850;Q3THE1;D3YYV8
Coiled-coil domain-containing protein 86	Ccdc86	-1.32523350068746	0.000034178132066968	yes	17.7451352010785	17.6783411969104	17.7700570126606	17.260162972646	17.3881431842068	17.3264875167194	8	19	46.486	Q9JJ89
WD repeat and FYVE domain-containing protein 3	Wdfy3	-1.32469771626397	0.000780882675790448	yes	12.7603783866726	12.7333565645118	12.7093957065832	12.1594950900786	12.4261217721131	12.4005242326736	1	0.3	392.33	Q6VNB8;G3UYW1;A0A1D5RLV7
60S acidic ribosomal protein P2	Rplp2	-1.32319151992333	1.18798722512024E-06	yes	20.5329017353119	20.4937885533016	20.5277663739675	20.1025865865619	20.1142110914902	20.1255933033492	7	91.3	11.651	P99027;A0A5F8MPY2
Steroid hormone receptor ERR2	Esrrb	-1.32299811832463	0.00346397444632398	yes	17.9656355620093	17.9994959421687	17.8475528849834	17.4666856650254	17.7409075203044	17.3936581748619	11	29.3	48.327	Q61539;Q8CCV5;Q80VS1;E9QKA2;G5E8P8;D3YW03
Aurora kinase B	Aurkb	-1.32224631215569	0.000102349368187009	yes	18.6789131217265	18.6221585957769	18.6669229098581	18.1832173843993	18.3608597630585	18.21494462501	7	27.8	39.384	O70126
Hexokinase-2;Hexokinase	Hk2	-1.32009026791555	0.0000328266640320559	yes	20.7409698267071	20.7001897887056	20.701109872471	20.29080653005	20.3959552594309	20.2535979445123	39	49.2	102.53	O08528;E9Q5B5
60S ribosomal protein L35	Rpl35	-1.31799965928855	0.0000074894477790207	yes	18.4552952438524	18.395581942433	18.3516856810955	18.0126767678237	17.9957398674919	17.9990962399185	6	33.3	14.552	Q6ZWV7
Protein FAM63A	Fam63a	-1.31735729737479	0.000135493195774336	yes	16.1250449063136	16.0715201221961	16.2539688872889	15.7147049090859	15.7426713400259	15.8002175952663	3	11.3	51.225	Q76LS9;B7ZMR0
Cysteine and glycine-rich protein 2	Csrp2	-1.31578178922972	0.000356055143569162	yes	18.5637029916952	18.6642512350541	18.4489890764759	18.1171489073635	18.2344798472944	18.1375537964251	10	60.1	20.926	P97314;Q71V27;Q9D1M8;A0A1W2P845;Q6QMT3;A0A1W2P758
Fatty acid desaturase 2	Fads2	-1.31561078806884	0.00431506546897535	yes	16.5596644460914	16.4306847554293	16.5692087316469	16.0706095826195	16.3344774585553	15.9672726614305	3	7.4	52.387	Q9Z0R9;F2WWK5;F2WWK6
ATP-dependent DNA helicase Q5	Recql5	-1.31535944985472	0.0000353507626323827	yes	18.0543655977597	17.9518860174963	18.0037697781802	17.5415728763742	17.6479368138739	17.6341404018956	6	7.2	108.24	Q8VID5;J3QMY1
Meiosis arrest female protein 1	Marf1	-1.31032432462968	0.000528033824264748	yes	14.5053119345499	14.3083144161373	14.4894999925912	14.0865466699297	14.0881275720453	13.9586802685511	1	0.4	192.06	Q8BJ34
U7 snRNA-associated Sm-like protein LSm11	Lsm11	-1.30992167115268	0.00379372646517282	yes	13.6602801592497	13.6812866801868	13.3674572319741	13.1371444931821	13.1231615341238	13.2802764056798	1	2.2	39.906	Q8BUV6;Q9CVB3;Q5SUH5
Zinc finger protein 593	Zfp593;Znf593	-1.30952589372787	0.000079118938980968	yes	14.6068794533203	14.589947700631	14.7342868967051	14.2414413200242	14.303101590262	14.219437379695	3	32.8	13.176	Q3U0F2;Q9DB42
60S ribosomal export protein NMD3	Nmd3	-1.30477736978155	3.96195144612664E-06	yes	19.042285211996	19.0210978606872	19.0247015022478	18.6112632633695	18.685437025112	18.6399732910635	14	40.2	57.611	Q99L48
Tripartite motif-containing protein 2	Trim2	-1.3035846065983	0.0000128040758814502	yes	16.5517654313127	16.6455384638481	16.5630343635162	16.1768655227599	16.2264060907724	16.2096139815264	5	8.9	81.444	Q9ESN6;Q3TPI3;Q3UHH4;Q3URK9;E9QKC6;Q8CA33
Coilin	Coil	-1.30151782881004	0.000564006142871849	yes	13.8978853405507	13.8742978683749	13.8331296928836	13.345326756986	13.5361278685385	13.58327305247	1	6.5	62.224	Q3UJN9
Acyl-coenzyme A oxidase-like protein	Acoxl	-1.3011508638034	0.0046446986079232	yes	15.3635749346585	15.4665632764103	15.0904541241505	14.896398886598	14.9097974506567	14.9750312566833	1	3	70.706	Q9DBS4
Mitogen-activated protein kinase kinase kinase 19	Map3k19	-1.29962962353641	0.00028663379584657	yes	15.6818693931057	15.5512023968684	15.6512927689539	15.2418292715391	15.3439174043904	15.1643162817719	1	0.5	146.41	E9Q3S4;A0A087WS76;A0A140LHL6
Procollagen-lysine,2-oxoglutarate 5-dioxygenase 1	Plod1	-1.29883651374758	0.000010328592077894	yes	17.3163014201084	17.346782281409	17.3480177063392	16.912526912614	17.0105749092429	16.9563400411034	9	14.1	83.566	Q3UE11;Q9R0E2;Q3TZN4
Sodium/potassium-transporting ATPase subunit beta-1	Atp1b1	-1.29827026998441	0.000411839708609802	yes	17.6660017799591	17.8231584854941	17.6028401555414	17.2971496042536	17.3692383476722	17.2958402176326	6	20.1	35.194	P14094;Q545P0;Q3TV47;Q3TSQ1;A0A0A6YX05
Alpha-internexin	Ina	-1.29548282162067	8.63502699889142E-06	yes	18.2344708983396	18.1812769886821	18.2359642219359	17.8013371854178	17.8591139357756	17.8707913322918	11	24.4	55.382	P46660
Rhophilin-2	Rhpn2	-1.29460059836442	0.000149570629847759	yes	18.3896295310031	18.2975542186402	18.3905978606709	17.9611826366183	18.0777242703587	17.9213534759994	12	21.1	76.956	Q8BWR8;Q497Z4
60S ribosomal protein L27	Rpl27	-1.29124317885225	7.32132971949372E-06	yes	20.0297220425251	20.0088270368514	19.9776850872928	19.5961939052143	19.6658832828411	19.6478747948717	10	58.8	15.798	P61358;Q5BLJ9;Q9CSM4;A2A4Q0
40S ribosomal protein S30	Fau	-1.28967811315413	0.000124836604150567	yes	17.3673408527574	17.2977248337228	17.1946265030243	16.9025773049655	16.9540151856125	16.9020666007084	2	18.6	6.647	A0A494BBA8;Q642K5;Q3THB2;Q920W8;Q91V99;P62862;A0A494B9Z0
Zinc finger protein 57	Zfp57	-1.28890572966464	0.000052649602036293	yes	18.4716476041486	18.4126179461372	18.4425444622576	18.0009060060065	18.0887027040459	18.1387610552639	9	21.9	47.958	Q8C6P8;H3BL53;G3UYC1;G3UY05
E3 ubiquitin-protein ligase UHRF1	Uhrf1	-1.28759719512971	0.0000420167238220955	yes	19.8510273154308	19.7355539588658	19.8443309217507	19.4238636726733	19.47995934791	19.4330451578801	26	39.9	88.303	Q8VDF2
IF rod domain-containing protein (Fragment)	Ina	-1.28596135656597	0.00205027090675445	yes	13.1726813045842	13.1292101260762	13.2171423199173	12.8323672262866	12.9515622102506	12.6465624441686	1	5.1	37.277	Q3UMG4
Palmitoyltransferase GLUL		-1.28392750358129	0.00490686911813825	yes	13.9243462204863	13.76817091983	13.9376572675087	13.3671856465123	13.6941115857423	13.4871859448908	1	4.9	42.018	V9GZG5
3-hydroxy-3-methylglutaryl-coenzyme A reductase;3-hydroxy-3-methylglutaryl coenzyme A reductase	Hmgcr	-1.2832926151712	0.000179307913760817	yes	13.7362263147922	13.7189759706116	13.8060077339122	13.3206911619813	13.3738869952055	13.4870813525035	1	1.6	97.039	Q01237;Q6PB59;F2Z470
Protein BEX4	Bex4	-1.28327668191046	0.005238281734111	yes	13.9588036258809	13.8318557743025	14.181752531999	13.6222047712302	13.71061722496	13.5600931639311	2	24.6	13.82	Q9CWT2;Q14BB8
Thymidine kinase, cytosolic;Thymidine kinase	Tk1;Tk1a;Tk1b	-1.28285703845619	0.000527972409579409	yes	13.7296395667248	13.7987743925958	13.9606417077129	13.4941398656864	13.4592347525957	13.4575998321447	2	9.9	25.776	P04184;A0A1S6GWJ3;Q9WUP9;Q9R296
Protein zyg-11 homolog B	Zyg11b	-1.28284194084769	0.000113207876914106	yes	14.0549446073797	14.1428281346548	13.9850301604256	13.677186128302	13.7447908114584	13.6827956826258	1	1.7	83.99	Q3UFS0
Leydig cell tumor 10 kDa protein homolog	D8Ertd738e	-1.28241413363305	0.0051951560727044	yes	17.1018935113182	17.0231629897993	17.1633371404216	16.5318096817905	16.8524887638838	16.8275085035729	5	42.6	10.197	Q8R1F0
Sodium-dependent phosphate transporter 1	Slc20a1	-1.28199983031312	0.0000242918331982252	yes	12.960782174168	12.8464658690887	12.9351907866721	12.5641143558633	12.5564894980148	12.5466467629989	1	1.8	74.152	Q61609
Squalene monooxygenase	Sqle	-1.28020762364459	0.0000836665259087066	yes	16.0714750686618	15.9843229245727	16.1120490061645	15.6480997332819	15.7429865923721	15.7076272587647	3	7.2	63.769	P52019;Q3TSS7;Q3TQK8
Pantothenate kinase 3	Pank3	-1.27909565246731	0.000190302417237621	yes	16.2880179916698	16.1499521533898	16.2155328798089	15.8344330208576	15.9392592753363	15.8144382639333	3	8.9	41.12	Q8R2W9;Q7M752;Q5SXA7;Q3UWJ1;Q3TQQ7
Serine/threonine-protein kinase BRSK2	Brsk2	-1.27877110669435	0.000264685900642031	yes	14.0245284944539	14.1741669790528	14.1129522162378	13.7062951781604	13.8302454627909	13.7108328912881	1	1.6	81.733	Q69Z98;G3UYN4;G3UXM5;G3FEZ6;G3UWV4
60S ribosomal protein L19;Ribosomal protein L19	Rpl19	-1.27852530839913	0.0000255893550707775	yes	19.8491582598593	19.7407555837913	19.814355143077	19.4680594463903	19.4207763830537	19.4519910001467	6	26.5	23.466	P84099;A2A547;Q5I0T8
60S acidic ribosomal protein P1	Rplp1	-1.27850933879705	7.79242011531052E-06	yes	18.3716339295099	18.332905523358	18.3357233330581	18.0326444515528	17.9788052129464	17.9654250252707	4	89.5	11.475	P47955;Q58E35
Glutamine--fructose-6-phosphate aminotransferase [isomerizing] 2	Gfpt2	-1.27752681887452	0.0000962442657396262	yes	19.5667682502249	19.5929295265476	19.5305557561191	19.2074738718267	19.2877286994864	19.1349902283586	23	46.3	77.008	Q9Z2Z9;Q3V0X4
2-5-oligoadenylate synthase 1A	Oas1a;Oas1g	-1.27742254959266	0.0000166775968398264	yes	14.7332858933887	14.6553713228818	14.7182626474395	14.3140831547261	14.352319541975	14.3808096981654	3	9.5	42.428	P11928;Q8K469;Q8VEH7;Q05BJ7
Fructose-bisphosphate aldolase A;Fructose-bisphosphate aldolase	Aldoa	-1.27739989735786	0.000975773568656533	yes	18.3425783351954	18.4270785235191	18.2795776418993	17.9000445731688	18.1180001270366	17.9715590813679	2	3.6	39.355	P05064;Q5FWB7;Q6NY00;D3YWI1;D3Z510;A0A0U1RPN8
Lymphoid enhancer-binding factor 1	Lef1	-1.27732381176837	0.000894033975203292	yes	14.4824026525511	14.2693843142764	14.4967623415431	14.0801604191925	14.0269310254532	14.0820849453613	2	7.8	42.576	Q8BGZ9;P27782;D3Z654;Q3TYB0;Q8C402
Melanocyte protein PMEL (Fragment)	Pmel	-1.27571491062922	0.00329573058833704	yes	13.1872641607689	13.1300382035452	13.2122727002985	13.0103958739545	12.694325016624	12.7709362941462	1	4.8	20.689	A0A1W2P7B8;Q9CZB2
40S ribosomal protein S27a	Rps27a	-1.27374288670945	0.000383090073363062	yes	18.3880856312192	18.4514371949521	18.2668128181089	17.9686733581433	18.0785193314151	18.0119206859785	2	40	9404	P62983;Q642L7
TAF6-like RNA polymerase II p300/CBP-associated factor-associated factor 65 kDa subunit 6L	Taf6l	-1.27253687925739	0.00158765224922202	yes	13.4110335849051	13.4108682530598	13.19255545265	12.9471367966352	12.95170107685	13.0724970146807	1	2.8	67.235	Q8R2K4;A0A087WQC4;H3BJR2;K3W4L1;H3BK01
Protein transport protein Sec61 subunit beta	Sec61b;Gm10320	-1.27241523781928	0.0000170836187216863	yes	17.4939763164508	17.4863979538471	17.4196617933041	17.0914792831006	17.1542221416476	17.1116259765977	3	37.5	9.9583	Q9CQS8;E9PW43
Homeobox protein TGIF2;Homeobox protein TGIF1	Tgif2;Tgif1	-1.27214965202563	0.0000241870496477521	yes	14.6235550640636	14.6632849604593	14.6618629736168	14.3626975427835	14.2653731718646	14.2788270980789	3	12.1	22.072	Q3TZS1;A2AVY9;Q8C0Y1;P70284;H3BJF0;E0CYI0;D3Z0Q5;Q3TVD4;G3UWC5
Ras GTPase-activating protein-binding protein 2	G3bp2	-1.27155719436901	7.74985113808954E-06	yes	20.4632690238556	20.4369294904381	20.4131820457294	20.061022610015	20.0911810777865	20.1213878054247	15	39.8	54.087	P97379;Q3U541;Q3U6B1;A0A0J9YTQ8
Importin subunit alpha-1;Importin subunit alpha	Kpna2	-1.27100723793293	0.0000185001626504894	yes	20.6647925413171	20.6139264089637	20.6167436668072	20.2443213325487	20.3325030030619	20.280721543432	25	73	57.927	P52293;Q52L97;Q641N9
T-cell leukemia/lymphoma protein 1A	Tcl1a;Tcl1	-1.26977218471795	6.17143188803667E-06	yes	15.5470619588357	15.597451456754	15.5740455368413	15.2443969917388	15.2399321272972	15.200520793103	3	25.9	14.112	P56280;H3BJA0;Q3UES7;H3BJ18;H3BJP6
Zinc finger CCHC domain-containing protein 10	Zcchc10	-1.26919418485606	0.000283634905935159	yes	16.9570103593669	16.8361377589367	16.8865647193663	16.4569018272643	16.5930993181815	16.5979732433739	2	14	19.147	Q9CX48;F6QZB1
E3 ubiquitin-protein ligase DTX3L	Dtx3l	-1.26728404879184	0.0000527358261792634	yes	15.9286441321063	15.8571047273272	15.9176920323393	15.4941397996821	15.5914451081809	15.5926362055385	5	9.9	83.043	Q3UIR3;I6L9G8
MOB kinase activator 3A	Mob3a	-1.26523158922591	0.000276987214247569	yes	14.0219986669999	14.1031604772283	14.128924160237	13.8269211186144	13.7439892187718	13.6649685228671	1	4.1	25.552	Q8BSU7
Protein strawberry notch homolog 2	Sbno2	-1.2652011993726	0.000535658978001508	yes	12.5071105980205	12.3840969970643	12.2946360133725	12.0663172477564	12.0152474147273	12.0861784601885	1	0.8	149.29	Q7TNB8;A0A1W2P7W8;A0A1W2P6Y8
Integrin alpha-5;Integrin alpha-5 heavy chain;Integrin alpha-5 light chain	Itga5	-1.26467904429639	0.000010943638936559	yes	15.3846594371464	15.3908235924498	15.3436529069953	14.9989994220672	15.0662150930076	15.0376075276065	5	4.3	115.04	P11688;Q80YP5
Dehydrogenase/reductase SDR family member 13	Dhrs13	-1.26201964513467	0.000442363612743178	yes	14.8472003993565	14.9191688792589	14.8728799326362	14.4279132291083	14.6052881969722	14.5988446807431	1	4.8	40.744	Q5SS80;B0QZT2
Predicted gene 8251	Gm8251	-1.26163738780013	0.00146359237212525	yes	17.2583718147176	17.245525929108	17.016817063075	16.8324218386122	16.85447951215	16.8279214986509	3	0.3	747.31	A0A571BEV2
Thioredoxin, mitochondrial	Txn2	-1.26095516389336	0.0000163830543839818	yes	18.9347852117515	18.8925767023049	18.8842310124169	18.5243838713291	18.5913257379273	18.5923323823535	5	41	18.255	P97493;G3UZY2
Smoothelin-like protein 2	Smtnl2	-1.26003999673282	0.00327239231688834	yes	14.656602027674	14.4957679180333	14.7109704108245	14.2723443698999	14.4096224666826	14.1809649326015	2	4.2	49.523	Q8CI12;Q5F247
Tubulin alpha-1B chain	Tuba1b	-1.25998415670437	0.000720238782482614	yes	16.5712929321579	16.4241042158798	16.4514601276511	16.145483514992	16.2379611051658	16.0631958761724	1	2.9	50.151	P05213;Q99KA2
Alanine aminotransferase 2	Gpt2	-1.25996167623696	0.000132828260816078	yes	16.6166212377798	16.6718400500659	16.5113094727134	16.2637971541929	16.2751558042078	16.2606782446581	5	11.9	57.943	Q8BGT5;D6RFQ8
60S ribosomal protein L12	Rpl12	-1.25906333983732	2.70508950322619E-06	yes	20.3122994807092	20.3017284129117	20.3179583254652	19.9666576242629	19.9809633206591	19.9873126860505	11	67.9	17.804	P35979;Q5BLK0;Q3TIQ2;Q8C2K0
Aldehyde dehydrogenase X, mitochondrial	Aldh1b1	-1.25814246782013	0.000148704546460367	yes	17.5073116321088	17.526985883103	17.4358021679358	17.1209108296943	17.2373306222744	17.1179723388297	4	10.2	57.552	Q9CZS1
Zinc finger protein 59	Zfp59	-1.25690135028409	0.000220508258945752	yes	14.6716749411507	14.6576064096473	14.7794316569008	14.3048291461471	14.4221327083259	14.3921368864837	2	4.1	72.537	P16373;F8VPX4
Endothelial differentiation-related factor 1	Edf1	-1.25628683482608	0.0000111362890518514	yes	18.7323376635672	18.8113764579718	18.7690210974997	18.4388787338237	18.4455299002865	18.4408288929921	10	53.4	16.369	Q9JMG1
Farnesyl pyrophosphate synthase	Fdps	-1.25584884054585	0.000414798888052183	yes	20.1155934985909	20.1169606428685	20.0840444319455	19.7470040779708	19.8895922386009	19.6940137800732	14	52.4	40.581	Q920E5;Q5M8R9;Q4FJN9;Q3US29;Q3TMB3;A0A0G2JEA5;A0A0G2JEB3;A0A0G2JDJ5
40S ribosomal protein S15a	Rps15a	-1.253420981958	0.000327357118147297	yes	19.9338087300087	20.036182417587	19.8701205143321	19.5837897441487	19.6756745162097	19.6030342551518	9	69.2	14.839	P62245;Q5M9M4;F8WJ41;D3Z712;D3YVB4
Choline kinase alpha	Chka	-1.25327483094288	0.000189326329753965	yes	15.9283826914288	15.8259766561409	15.7772512999961	15.4809711339375	15.5564568628469	15.5170741957522	3	7.7	51.984	O54804;F6S062;Q99KD4;Q3TLJ9
Podoplanin	Pdpn	-1.25259799406758	0.00107080218621643	yes	15.9106911808383	15.964514346011	15.7429529568727	15.5896313375427	15.5514586729452	15.5022980520086	1	7.6	18.232	Q62011
Trafficking protein particle complex subunit 2	Trappc2;0610009B22Rik	-1.25232300802826	0.00836456090371837	yes	13.282880655943	13.432535071706	13.1753494784889	13.0692276189393	13.0371566370818	12.8105607889112	2	13.6	16.441	Q9CQP2;Q5J9A9;Q8R3W2
Synaptosomal-associated protein 47	Snap47	-1.25178973728199	0.000119791348449515	yes	17.2371559709575	17.1593339078042	17.1561768873518	16.8095721848664	16.9289176897431	16.8422001307379	4	14.3	46.524	Q8R570;B2FDF6;I7HPB1;I7HFU4
Retinol dehydrogenase 11	Rdh11	-1.249241338487	0.000199571628315106	yes	17.3962219725511	17.4863979538471	17.3931708858135	17.0898638737311	17.1769910389023	17.045779253578	6	23.7	35.147	Q9QYF1;Q9R1R9;Q9R1R8
28S ribosomal protein S12, mitochondrial	Mrps12	-1.24876234632802	0.00206813548437097	yes	13.8008717304903	13.6441973634386	13.6727473353241	13.2564381157806	13.4536423625089	13.4462391256382	1	7.9	15.437	O35680;E9PUY1
Hypoxia up-regulated protein 1	Hyou1	-1.24672285973012	6.46341363218487E-06	yes	20.8616919904614	20.8413993496142	20.8654241910121	20.511067205937	20.5523256101306	20.5507003243539	36	42.3	111.18	Q9JKR6
G1/S-specific cyclin-E1	Ccne1	-1.24620159939901	0.0000281055495276586	yes	15.896749848631	15.8433554757511	15.9013894701328	15.6057349146423	15.5289328530405	15.5542146059723	2	9.1	46.986	Q61457;A0JLN2;B2RS11;D3Z3N8
Amino acid transporter;Neutral amino acid transporter B(0)	Slc1a5	-1.24533581492464	0.0000316674610665656	yes	16.0032959292293	16.0960167668445	16.0559751915624	15.7592895908374	15.7349116515993	15.7114821576576	2	4.7	58.364	Q3UFR4;Q9ESU7;Q5U647;P51912
Serine hydroxymethyltransferase, cytosolic;Serine hydroxymethyltransferase	Shmt1	-1.24470173135116	0.0000816041944017569	yes	20.4022158020174	20.4351857008944	20.4003510401871	20.0661321710055	20.1709597065179	20.0532604563032	21	63.8	52.6	P50431;Q9CWR5;G3UZ26;G3UYY1
Protein enabled homolog	Enah	-1.24252609554426	0.0000400190607329951	yes	13.8239175601013	13.7184662744513	13.7564948407193	13.4394772434465	13.4655003877086	13.4540725891859	1	1.5	58.35	A0A0A6YXC8;A0A0A6YW06;Q03173;J3QNM3;E9QKQ9;E9QLZ9
Serine/threonine-protein kinase PLK1;Serine/threonine-protein kinase PLK	Plk1	-1.24211461820483	0.0000403526395848849	yes	18.3298915204791	18.3318645727393	18.2617963979355	17.9752506732856	18.038628196113	17.971278701415	14	28.7	68.3	Q07832;Q3TPZ2;Q3UG81
Dehydrogenase/reductase SDR family member 1	Dhrs1	-1.24200787839855	0.000679931119213301	yes	18.9480646207537	18.9927673813455	18.8512427918829	18.5805341768324	18.709136480972	18.564381161236	11	41.2	34.005	Q99L04;Q3TVU9
39S ribosomal protein L14, mitochondrial	Mrpl14	-1.24154505698864	0.000290694163614492	yes	15.7316885809382	15.8253140552818	15.6634379136793	15.3960660531157	15.4682763928912	15.4196882455549	2	11.7	15.874	Q9D1I6
Forkhead box protein D3;Forkhead box protein Q1;Forkhead box protein D4;Forkhead box protein D1;Forkhead box protein D2	Foxd3;Foxq1;Foxd4;Foxd1;Foxd2	-1.24081599020866	0.0000466754513559	yes	14.3475976197293	14.3119002662052	14.364749161796	13.9724188551009	14.0602476592993	14.0577129830274	2	8.3	46.818	A2BDY3;Q61060;O70220;Q60688;Q61345;O35392
40S ribosomal protein S24	Rps24	-1.24031700113197	0.000281089889499473	yes	19.5856806769468	19.6975898870705	19.5270817013648	19.277060446995	19.3082574742994	19.2929076657102	8	44.4	15.423	P62849;A0A286YEB7;Q9D7P1;Q9CY61;Q5M9M7;Q3TIF8;Q9CQK2;Q9DCA4
Nucleosome assembly protein 1-like 1	Nap1l1	-1.24023550781583	0.0000199458247125344	yes	20.7864560721777	20.8003706746793	20.7255810378884	20.4639081757419	20.4421362033056	20.4745211073823	19	57.5	45.345	P28656;Q3TF41;Q8BSH9;Q9CSP8
Zinc transporter ZIP4	Slc39a4	-1.23957698987215	0.000078254337798942	yes	15.0273386921477	15.0453206350695	15.0876023682153	14.6945093309272	14.7302357286991	14.8059729967067	1	2	71.062	Q78IQ7;A0A2U3TZ56;Q3U263
Zinc finger protein GLI1;Zinc finger protein GLI2	Gli1;Gli2	-1.23736903314811	0.00221171735845001	yes	15.1854929685789	15.0381903657584	15.3048911087886	14.8785455172605	14.8475131726315	14.8806882510741	2	2.5	118.56	P47806;A2RRI7;Q0VGT2;Q0VGV1
40S ribosomal protein S11	Rps11	-1.23736707172389	0.0000506937569892715	yes	20.6713982620367	20.653792665216	20.5883523318818	20.2903523847633	20.3406924008745	20.3606778318457	14	60.1	18.431	P62281;Q3UC02;Q9DB79;A0A1B0GRR3;A0A1B0GSE8;Q9D0P6
Fatty acyl-CoA reductase 1	Far1	-1.23729245440198	0.0000391897518977342	yes	17.5102260213269	17.4764091875478	17.4870265983379	17.1707912155832	17.2390587053189	17.1422522505076	6	15.7	59.434	Q922J9;D3Z4N9;D3Z5W6
Protein LLP homolog	Llph	-1.23595582416054	0.000387870529566905	yes	17.620537378924	17.4939374736884	17.5235450626236	17.1780316989243	17.3069254024532	17.2361812769088	3	33.1	15.391	Q9D945;A0A1W2P865
Putative glycerol kinase 5	Gk5	-1.23574960454698	0.0000395432600578894	yes	15.4761262043232	15.4337775282861	15.4062890318068	15.0984853637217	15.1748046094265	15.126743456757	3	7.1	59.812	Q8BX05
Na(+)/H(+) exchange regulatory cofactor NHE-RF1;Na(+)/H(+) exchange regulatory cofactor NHE-RF	Slc9a3r1	-1.23501247601996	7.14868142365374E-06	yes	19.4035291529941	19.3962393731667	19.406731833509	19.0795568081473	19.0905055798266	19.122861124046	16	46.2	38.6	P70441;Q3TG37;Q9R1A1
Vertnin	Vrtn	-1.23467004994774	0.00921815467610385	yes	14.4104096407512	14.1410796436138	14.4308479851283	13.9672663675615	14.1200757335966	13.982618514799	2	4.6	83.134	Q3SYK4;A0A1Y7VK67;A0A1Y7VJJ3;Q3UXA0
Branched-chain-amino-acid aminotransferase, cytosolic;Branched-chain-amino-acid aminotransferase	Bcat1	-1.23426863836448	0.000086118843115172	yes	19.5535146839015	19.5611430379079	19.4583944455459	19.2199586620852	19.1918156362666	19.2503085759727	10	34.7	42.791	P24288;Q3TJN1;Q9CXX6;Q8CBC8;E9Q4K3;Q3TKJ1;B2KFA8
Protein sprouty homolog 4	Spry4	-1.23367404723634	0.0000409668897063703	yes	17.2092709320234	17.260133396123	17.2898107736801	16.9544075756134	16.9158855827911	16.9800381455448	3	14.3	32.523	Q9WTP2
Monocarboxylate transporter 4	Slc16a3	-1.23285626656055	0.00289961875996171	yes	18.4813707867181	18.4555337509873	18.3929335683207	18.1302401858299	18.2789851412981	18.0145989432035	7	15.3	50.373	P57787;Q3UDP9;Q3TMA0;B1ATM2
D-3-phosphoglycerate dehydrogenase	Phgdh	-1.23211710477715	0.0000916505795078045	yes	20.4098439524555	20.3977722167857	20.3349411505361	20.063545359834	20.1361975353517	20.0393962804024	18	45.6	56.585	Q61753
Sjoegren syndrome/scleroderma autoantigen 1 homolog	Sssca1	-1.23195583767722	0.000696772862183333	yes	17.713684710701	17.5236346736156	17.6482205574284	17.3508539892268	17.2863283711636	17.3455059607722	4	28.6	21.336	P56873;Q9D002;Q9CZE1;Q545N1
4-hydroxyphenylpyruvate dioxygenase-like protein	Hpdl	-1.23192466692849	0.0000585310237230662	yes	15.9361403616303	16.0219449319802	15.9536646115991	15.6484655838243	15.6509638030284	15.7095784077684	1	6.7	39.909	Q8K248
Programmed cell death protein 4	Pdcd4	1.23137569926153	0.000434494015021729	yes	17.8680247658341	17.833492386846	17.7545627813601	18.1352086891474	18.1815971623434	18.0400870912055	7	24.9	51.702	Q61823
ADP-ribosylation factor 2	Arf2	1.23285836858651	0.000748424275224271	yes	16.0184616464603	15.9446697134391	16.1117221717773	16.3919424008331	16.2652534549552	16.3236788909908	1	9.9	20.746	Q8BSL7
Phosphomannomutase 1;Phosphomannomutase	Pmm1	1.23295232019355	0.00556082963468617	yes	18.9301682360599	18.8515893488732	18.9525968824699	19.2747813308182	19.0399116805158	19.3260124859989	13	52.3	29.774	O35621;Q545Q8;Q9D6D9;A0A2R8W6J8;Q91W01
Uncharacterized protein	Tpm3	1.23333723645461	0.000619579078575584	yes	12.7668655806637	12.6335527434615	12.730385135511	12.9312277694739	13.0318558762727	13.0754218211389	2	11.7	28.896	Q8C7C3
Kinesin-like protein KIFC1;Kinesin-like protein	Kifc1	1.23423402770619	0.0000389407023867868	yes	18.953936490835	18.9408950365661	18.9550905989054	19.2801330293344	19.1950399471906	19.2855970754306	25	40.7	74.152	Q9QWT9;A0A068BFR6;Q5BJ94
Protein capicua homolog	Cic	1.23435225409432	0.000495930680010351	yes	13.3137683057578	13.3528050592568	13.2165702758755	13.667052618408	13.5934490160441	13.533904496228	2	1.3	258.13	Q924A2;E9QP01;E9Q6T8
Rho guanine nucleotide exchange factor 5	Arhgef5	1.23545852205455	0.00283570519882882	yes	12.1575333920585	12.3599339897518	12.3127071367782	12.6142706716655	12.4767104256831	12.6543331491243	2	1	176.66	E9Q7D5;S4R1F1
Rearranged L-myc fusion sequence	Rlf	1.23773569808825	0.0000170601280651867	yes	16.8722217891761	16.838367853805	16.9034346178131	17.2040246446945	17.1601359361918	17.1729735176231	10	6.8	206.28	E9Q532;A2A7F4
Protein FAM185A	Fam185a	1.2382484351055	0.00548724188613618	yes	14.4994573085069	14.3083144161373	14.6269335605879	14.7953530078403	14.745591953108	14.8186627173967	2	11.4	39.992	Q7TPD2
Ubiquitin carboxyl-terminal hydrolase 11	Usp11	1.23913593303503	0.000537576613595529	yes	11.7590071145913	11.9316768745582	11.8859622212837	12.1935083195917	12.1146641245237	12.1964771451318	2	3.9	105.38	Q99K46;Q8C0C2;Q8BX45;Q5DTP2;Q3TFK2
Replication initiator 1	Repin1	1.2393108805088	0.00810230734014404	yes	15.0871549012109	15.0435718889819	15.1127985211098	15.5372528227388	15.1940917556876	15.4407951293694	2	4.6	61.829	Q5U4E2;Q569U7;E9Q8A0;A0A0R3P9D3;D3YY67
Transmembrane protein 43	Tmem43	1.24059988311792	0.000018621095466532	yes	17.1897710965553	17.1364320035815	17.2038554397496	17.4667893926046	17.4847869675401	17.511595861896	9	34	44.783	Q9DBS1
Nuclear speckle splicing regulatory protein 1	Nsrp1;Ccdc55	1.24194738061404	0.0000393473501813009	yes	17.5631768681503	17.6410406275959	17.6026349406279	17.9324028889631	17.8711597770514	17.941101920539	9	17.3	63.798	Q5NCR9;Q8BQY7;A0PJ67
ADP-ribosylation factor-like protein 6-interacting protein 4	Arl6ip4	1.24253923825544	0.00119204634255406	yes	10.7672561717619	10.7690773911989	10.9705653181161	11.1816261578798	11.1182034831426	11.1469434745909	1	5.2	25.524	Q9JM93;D3YWC2;D3Z6F1
Plexin-B3	Plxnb3	1.24295439326316	0.000106583430886625	yes	14.4802045540042	14.5977286463767	14.5249318754905	14.8877477577041	14.8479928540116	14.8084445491242	1	0.4	208.36	Q9QY40;Q684R0
Transmembrane protein 179B	Tmem179b	1.2438059414439	0.00556331658199053	yes	13.288866950319	13.0246564091072	13.1920172231537	13.5505542760303	13.534936707034	13.3643338408117	1	9.1	23.528	Q9CY24
Cell cycle progression protein 1	Ccpg1	1.24455854826968	0.00264745589538605	yes	15.3519578497706	15.3949122692098	15.4758808674667	15.8168655933763	15.5747978266186	15.7779898700804	2	2.9	86.125	Q640L3;D3Z7R9
Paralemmin-1	Palm	1.24462279126391	0.000237023301483126	yes	15.0286401395261	15.0068508819778	14.9879661382906	15.4178190047227	15.2967124533114	15.2560514113413	3	17.7	36.721	Q542N8;Q3TRX4;Q9Z0P4;A0A1W2P879;Q91WF5;Q6ZQE7
B-cell CLL/lymphoma 7 protein family member C	Bcl7c	1.24541036224541	0.000264701745523018	yes	11.5677000465567	11.4774250878929	11.5059676313148	11.8362008002519	11.7562392411943	11.9085162887587	1	5.5	23.445	O08664;A0A0U1RNX8
Protein FAM83H	Fam83h	1.24555853836854	0.000517326916559937	yes	16.270746956654	16.3141790356325	16.2926970127581	16.6736675531459	16.4933467511431	16.6609871803741	7	8.9	131.11	Q148V8;A0A571BFA7
Protein MAK16 homolog	Mak16	1.24578921867404	0.0000225760964345378	yes	17.660765369209	17.6124526491346	17.6180133090202	17.9076294560783	17.9855423946496	17.9492394531195	5	23	35.185	Q8BGS0
Protein kinase C and casein kinase substrate in neurons protein 1	Pacsin1	1.24629333707282	0.000461941003345716	yes	13.8762711931703	13.974943532786	13.7874463770309	14.2399854737688	14.1769274107622	14.1746792343279	1	1.8	50.575	Q61644;Q543Y7;Q3TYF2;A0A384DVB1
Ras-related protein Rab-8B	Rab8b	1.24698876182744	0.000191712831191531	yes	11.6623361749439	11.7318624675779	11.7507377490597	12.0481089002128	11.957896798123	12.094276083236	1	6.8	23.603	P61028;Q0PD49
Alkaline phosphatase, tissue-nonspecific isozyme;Alkaline phosphatase	Alpl	1.24711518785001	0.0000398629292343289	yes	18.439634693425	18.4224700189373	18.470178067036	18.7858726476284	18.7981903803238	18.7040039222589	9	21.2	57.514	P09242;Q9EQ79;Q8JZS4;Q3TJD3;B7XGA6;Q3TQ02;E9Q7P8
Transmembrane gamma-carboxyglutamic acid protein 4;Osteocalcin	Prrg4	1.24723087692405	0.000224086109026884	yes	14.0767338075443	14.1567402951536	14.0287803634634	14.382186534869	14.3643660762131	14.471887503613	1	3.5	25.401	Q8BGN6;A2A6Z6;Q4KL73;Q3TLN5
Afadin (Fragment)	Mllt4	1.24784826671253	0.00177626312786756	yes	11.7470393775474	11.7799044159215	11.6961410310592	12.1953123147396	11.9410490061915	12.0450510606857	1	5.9	25.564	D3Z7L2;D3YUD2
Alpha-crystallin B chain	Cryab	1.24903182517175	0.00609660194256571	yes	14.3106956750359	14.5032439606612	14.5796170828248	14.6781181325504	14.7829199613308	14.8949493359772	1	6.3	20.069	P23927;A0A1L1SRG5;Q52L78
Argininosuccinate synthase	Ass1	1.2500142931341	0.0000226615807320395	yes	20.0821985296164	20.1141782021989	20.0655512496409	20.4402000020844	20.3614898471744	20.426071906105	19	55.6	46.584	P16460;Q3UJ34;Q3UEJ7
DNA polymerase kappa	Polk	1.25068017876083	0.00209829871169434	yes	14.3477931377602	14.112113365857	14.2148527884481	14.5872288679368	14.4589556400908	14.5967135253539	2	2.7	96.002	Q9QUG2;Q5Q9H6;Q5Q9H7;Q9CRV6;Q5Q9G9;Q5Q9H0;Q5Q9H1;A0A1Y7VIV8
Ras-related protein Rab-21	Rab21	1.25079565589616	0.0000930456733751389	yes	16.8436231872635	16.8412969469304	16.8260922072742	17.2206046843455	17.0811852655037	17.1777607331546	6	32.9	24.106	P35282;Q6A0C7;Q0PD35
Kinesin-like protein;Kinesin-like protein KIF1C	Kif1c	1.2544480026286	6.73412311506573E-06	yes	17.6926082217197	17.672629625748	17.6463634653567	18.0154449714943	17.9758820645452	18.0014322919649	9	10.8	122.47	Q8VI89;Q6A011;O35071;E9Q9B0
Protein NATD1	Natd1	1.25502699251625	0.000125227954331829	yes	15.195775527163	15.1864922175593	15.1709050151297	15.594614219427	15.4397779593761	15.5019357608721	3	32.7	12.73	Q9DBW3
CD81 antigen;Tetraspanin	Cd81	1.25519817499268	0.000649450201528717	yes	17.1923137711505	17.3049572559323	17.1269848814684	17.6054334272724	17.4702337381085	17.5323342224564	4	30.9	25.814	P35762;Q3UWG5;A0A140LJL0
Epiplakin	Eppk1	1.25625161170944	0.0000247883546764014	yes	18.9273364315136	18.9269272103622	18.8547509715436	19.2560875553944	19.2438509154855	19.196452484219	24	27	723.3	Q8R0W0;A0A7N9VRC4
FAD-linked sulfhydryl oxidase ALR	Gfer	1.25692747645558	0.000159737260959939	yes	15.2931034208248	15.3784230467706	15.2666832995215	15.6963151816192	15.5769535763762	15.6546452390997	1	10.1	22.876	P56213;A0A3Q4EGL6
Proline/serine-rich coiled-coil protein 1	Psrc1	1.25820929395955	0.0000245271375750181	yes	17.6884972446674	17.7534682901242	17.7080101015861	18.0953757341066	18.0239033979577	18.0248122761655	7	20.1	34.706	Q9D0P7;A2AEF3;Q922A4
E3 ubiquitin-protein ligase TRIM41	Trim41	1.26012741323317	0.000534608206844116	yes	14.7133939584667	14.5549185692113	14.7083280183986	15.0341432219195	14.9189073640342	15.0242988022354	4	9.5	71.817	Q5NCC3;Q5NCC4;Q5NCC2
Programmed cell death 6-interacting protein	Pdcd6ip	1.26320831919963	0.0000289908527579232	yes	20.278617997972	20.3101041783569	20.2310162187531	20.648867893237	20.5670694238942	20.6150788106619	34	42.7	96.023	Q9WU78;Q80Y09;Q6ZPS9
Endoglin	Eng	1.26407185174374	0.000225186347171608	yes	15.787624628532	15.6883051462569	15.7616752634413	16.1388848227607	15.9943923881356	16.1185632397395	2	5.1	69.288	Q5IRN0;F7A1B4;Q3UAM9;Q63961
Proline synthase co-transcribed bacterial homolog protein	Prosc	1.2641325466449	0.000341563584832602	yes	18.7007633049769	18.7784707978443	18.6300446843194	19.0897628451312	18.960530024995	19.0734291391494	11	51.1	30.048	Q9Z2Y8;Q544R1;Q3UYN1;A0A1B0GRP7;Q6P8V7;A0A1B0GRR5
DnaJ homolog subfamily C member 9	Dnajc9	1.26490214151657	0.0000402763882094606	yes	18.5675554106962	18.5898849670194	18.5798812020958	18.9439614166141	18.8472666026148	18.9631708883822	11	51.4	30.059	Q91WN1;Q8BRQ6
Differentially expressed in FDCP 6	Def6	1.26768588612912	4.07132637134883E-06	yes	16.917710417223	16.8777028467663	16.923618670338	17.2475398365235	17.2390587053189	17.2590253261031	7	12.4	73.453	Q8C2K1;A0A0R4IZX1
Annexin A1;Annexin	Anxa1	1.26940176782887	0.00279517444531937	yes	18.5906284756051	18.591138364337	18.8117536143092	18.9234744275819	18.9868437146535	19.1156485828306	17	53.2	38.734	P10107;Q4FJV4;Q3U5N9;B7STB7;A0A494BBD8;Q3US43;Q4FK88
Protein phosphatase 1 regulatory subunit 14B	Ppp1r14b	1.27168040369805	0.000442987965678772	yes	17.0507671109255	16.984895192045	16.9869392301662	17.4452624701539	17.2396681231145	17.377879362333	3	30.6	15.957	Q62084;A0A494B9R1;Q3TMQ9
Muscleblind-like protein 2	Mbnl2	1.27284607430408	0.000157548684235158	yes	16.5302482218906	16.5850352231197	16.5621903531319	16.8946727810527	16.8283830227931	16.9985918869228	5	17.7	40.156	Q8C181;A0A2K6EDM5;D0EX61
Histone H1.0;Histone H1.0, N-terminally processed	H1f0	1.27525593517088	0.007336943219887	yes	16.7455062562213	16.8293086992683	16.7034880413902	17.0182078775877	17.3300967048921	16.9823588600136	5	25.3	20.861	P10922;Q3U4Y0;Q8C1Y3
Major vault protein	Mvp	1.27881581542457	0.0001590174732603	yes	19.2711636334792	19.2802176373929	19.3258532776015	19.6890558536718	19.5463240590314	19.7062801103681	28	44.8	95.923	Q9EQK5;Q8C2S9;Q3THX5;E9Q3X0;Q3U7S9
Nuclear ubiquitous casein and cyclin-dependent kinase substrate 1	Nucks1	1.27937437893432	0.00424742046670594	yes	16.5675204477415	16.8256453851812	16.4985722353954	16.9417765205569	17.0511805246749	16.9650965136857	4	28.2	26.313	Q80XU3;A0A087WRY3
N-acetyllactosaminide alpha-1,3-galactosyltransferase	Ggta1	1.27979077207113	0.000501624958923812	yes	14.8506077617498	14.7960715961157	14.788457127467	15.197713947526	15.0428477344866	15.2622987102462	1	2.3	46.475	P23336;Q91W00;Q8C2H7;Q3TXW0;Q9DBU1
FAT atypical cadherin 1	Fat1	1.28069652716318	0.00102684270912093	yes	19.1636783764496	19.1514020079871	19.2068736791251	19.584721972504	19.3790675045516	19.628950555521	32	10.3	506.26	F2Z4A3;Q9QXA3;A0A087WRT4;A0A1L1SQU7
DENN domain-containing protein 2C	Dennd2c	1.28270422156479	0.000511443915475541	yes	12.2175936703405	12.2952901907345	12.2898855243583	12.6401085459122	12.7308716393051	12.5093548144108	1	1.2	103.94	Q6P9P8;Q6NZD6;Q8C8V8;G3UYA7;E9Q4E4
Utrophin	Utrn	1.28584264486194	2.18595482221021E-06	yes	19.7854339617681	19.7640030252288	19.7600169795771	20.1516747459179	20.1285403358502	20.1173811952654	54	22.6	392.7	E9Q6R7;O08614
Tropomyosin 1, alpha	Tpm1	1.2866071446142	0.0000960665901886457	yes	16.3285878033772	16.3833028039009	16.445629264994	16.7021246308862	16.820529022516	16.7255810345353	1	3.9	32.708	Q564G1
A-kinase anchor protein 2	Akap2;mKIAA0920;Pakap	1.2870317928377	0.000602532669623884	yes	16.890679173658	16.938599236631	16.8276148407053	17.282020606573	17.124613961175	17.3424017594737	10	11.9	98.577	O54931;A2API8;Q8C9L6;Q99L95;Q69ZV5;F7AA26;A0A5F8MPZ6
Endothelin-converting enzyme 1	Ece1	1.28808282039871	0.000137150130113952	yes	16.9762133343547	16.9156603214193	16.9879870912248	17.3633885373875	17.2281473001155	17.3840009833826	4	7	87.072	Q4PZA2;A0A183ZRM3;Q3TUZ3
U2 small nuclear ribonucleoprotein auxiliary factor 35 kDa subunit-related protein 2	Zrsr2	1.2886575912206	0.00909693882580468	yes	15.2360121591538	14.9890004561599	15.3880519877505	15.6629516185051	15.4800152293196	15.5677046849595	4	5.7	64.448	B1B0E8;Q62377
Leucyl-cystinyl aminopeptidase	Lnpep	1.29309246307357	0.000036169550117401	yes	17.1675140514855	17.2060761796558	17.186434004906	17.6321317485703	17.4989403448464	17.5414284605177	9	10.8	117.3	Q8C129;Q3TTA8;Q6NY09;Q8BZ14
Uncharacterized protein C17orf104 homolog	Gm1564	1.29310422970844	0.0000771494382821909	yes	14.407411312762	14.4436794084742	14.3204478134408	14.6993905945726	14.7794035735868	14.8052600680101	2	2.7	108.83	A2AG06;A0A0R3P9D4
Cell surface glycoprotein MUC18	Mcam	1.29676074853516	0.0000217492882711983	yes	17.4876318711297	17.5483659544949	17.4804150237941	17.8849870044066	17.8268967522197	17.9292660765013	10	24.2	71.545	Q8R2Y2
Vascular endothelial zinc finger 1	Vezf1	1.30126211134262	0.000614323719262172	yes	14.5949589979793	14.6832730336105	14.4841628213362	14.9704302704891	15.0526841187564	14.8790152376732	1	2.3	56.556	Q5SXC4;Q9Z162;Q5SXC3
Uncharacterized protein KIAA1107	Kiaa1107;A830010M20Rik	1.30224244421217	0.000621550345656339	yes	12.0323350744651	12.204708668049	12.1889877445041	12.4695211398291	12.4693299057174	12.6301746406033	1	1	134.06	Q80TK0;D3YUW2;Q3TEG0;A0A1D5RL96
Zinc finger protein 569	Znf569;Zfp74	1.304340680918	0.00110569417880583	yes	13.9239965822091	13.9675845744721	13.9683924273897	14.4102449047881	14.1663675274802	14.433323361398	1	2.8	77.247	Q80W31;Q60908;Q8BIJ3
Lactadherin	Mfge8	1.30444144685281	0.000483962190881374	yes	17.1352184362097	17.147360483788	17.199519763934	17.5954113885558	17.4039065166959	17.6330773385272	9	23.8	51.24	P21956;Q3TDU5
Hepatoma-derived growth factor-related protein 3	Hdgfrp3	1.30463840159062	0.000113451768611177	yes	14.5319987174004	14.6747330967223	14.5777251694292	14.953119842322	15.0485628578061	14.9337242819768	2	12.4	22.43	Q9JMG7;Q3TR90
E3 ubiquitin-protein ligase UHRF2	Uhrf2	1.30720621628432	0.00146197229773446	yes	11.6253953348928	11.6547217086932	11.8136685242985	11.9886919608593	12.0401263009045	12.2244275537664	1	2	90.105	Q7TMI3;Q3TCM1
Glycolipid transfer protein	Gltp	1.30739217454769	0.0000775862434246796	yes	15.8596625025742	15.9549399032771	15.8725168557525	16.3548724281106	16.2101010175457	16.2822217169727	4	17.7	23.689	Q9JL62;Q7TMS6;Q3U011;D3Z1H8;D3Z1H9
Calcium-binding mitochondrial carrier protein SCaMC-1	Slc25a24	1.3096964028349	7.21504517883294E-06	yes	14.3943460653096	14.4350810507498	14.4022073189335	14.8500724216121	14.7857046576772	14.7635546254557	3	10.5	52.901	Q8BMD8
Glypican-4;Secreted glypican-4	Gpc4	1.31176532645872	7.16857674627748E-06	yes	16.5627558362413	16.5908947410181	16.5571158953821	17.0115395600107	16.9181715437194	16.9555843076939	5	8.1	62.586	P51655
Pyruvate carboxylase;Pyruvate carboxylase, mitochondrial	Pcx;Pc	1.31379551314639	9.73860972695664E-06	yes	18.1865408868365	18.1501033373255	18.1525833906295	18.5973076731324	18.4983887500597	18.5747534223308	20	27.2	129.7	G5E8R3;Q3TCQ3;Q3T9S7;E9QPD7;Q05920;Q3UFS6;Q8BP54;Q62043
Protein FAM83D	Fam83d	1.31484725795954	0.0000996895173023095	yes	15.949772362844	15.8377343964343	15.9159533282531	16.3161801419833	16.210681345405	16.3612842467305	5	9.1	64.324	Q9D7I8
Aldo-keto reductase family 1, member B10 (aldose reductase)	Akr1b10	1.31633439157094	0.000045262071060194	yes	15.9458383532435	15.9165493728044	15.9909379655741	16.423388093348	16.3414591114203	16.2780565676513	5	25.6	35.848	G5E895;Q8BIV6;D3Z494
Paternally-expressed gene 3 protein	Peg3	1.3165898675876	0.0000881916537512982	yes	18.1048367481302	18.0187193102914	18.1431605654274	18.5339200869757	18.4057178096902	18.5174967273122	23	24.3	178.93	Q3URU2;A0A5F8MPW9;Q0P5Y8
Lactation elevated protein 1	Lace1	1.31763874329654	0.0000233434801853037	yes	14.8259774261352	14.7564009832142	14.7328374792397	15.229459760027	15.1397116919538	15.1399090803256	2	6.9	54.313	Q3V384;Q8K3Z2;E9Q4K2;F6VT60
Zinc finger matrin-type protein 3	Zmat3	1.31787492948264	2.49759284527267E-06	yes	16.9062507768232	16.9256306101188	16.9218651665766	17.3413810885525	17.2774526473869	17.3295531992225	5	29.3	32.001	O54836;B9EI21
H1 histone family, member X	H1fx	1.31921462527612	0.000234422167502418	yes	16.5829668598386	16.6865080997583	16.5703285105271	16.9038496648309	17.0454990178789	17.0894926820298	4	16.5	20.151	Q80ZM5
COMM domain-containing protein 2	Commd2	1.32187640193102	0.000578038143493672	yes	14.9712091788703	14.9582032272479	15.1318471746051	15.5296068163816	15.3294861562574	15.4099284731292	3	26.1	22.848	Q8BXC6;Q497T6
Emerin	Emd	1.32228421896499	0.000979300413459465	yes	17.5116082964942	17.3578701974037	17.6505385658897	17.9375015514346	17.851226533694	17.9403859073011	7	34	29.435	O08579;Q3THM8;A2AM95;B7FAU5;I7HJS1
Neurogenic locus notch homolog protein 3;Notch 3 extracellular truncation;Notch 3 intracellular domain	Notch3	1.32352065586531	0.000154155756556948	yes	12.7809312995081	12.7453151941932	12.8379356295347	13.2436320770472	13.0797292729676	13.2539629056538	1	0.3	244.25	Q61982
Uridine diphosphate glucose pyrophosphatase	Nudt14	1.3242900089024	0.00200173605933408	yes	13.2955044014798	13.4452821055142	13.2903205173834	13.9292296947548	13.6509027240089	13.6666318917148	2	19.8	24.443	Q9D142;A0A217FL49
Rho-related GTP-binding protein RhoB	Rhob	1.32621997401754	0.000217290291847508	yes	15.1951599116227	15.3973026053544	15.3025009518293	15.7640243998877	15.7063321252979	15.646567208993	1	7.1	22.123	P62746;Q4FJM5;Q3TIC2
Transmembrane and TPR repeat-containing protein 3	Tmtc3	1.32695568474051	0.0000311142311954909	yes	17.9286985731061	17.8868043319296	17.8718812489938	18.3399094673921	18.2201408604755	18.3516943991367	10	14.1	104.2	Q8BRH0;G5E8C4
Brain-specific angiogenesis inhibitor 1-associated protein 2	Baiap2	1.32755832431644	0.00010466404902376	yes	18.7211245456732	18.7124957390323	18.7419160249814	19.2030287331473	19.0187051295999	19.1801281823804	18	36.3	59.236	Q8BKX1;B1AZ46;Q3UKP6;Q3TV50
Inactive tyrosine-protein kinase 7	Ptk7	1.33165212660544	6.52000826025844E-06	yes	18.8286415440376	18.8427592600672	18.79457864768	19.2748109528174	19.1813592746018	19.2494609743107	20	29.4	117.53	Q8BKG3
Segment polarity protein dishevelled homolog DVL-3	Dvl3	1.33617804282084	0.0000254371504423349	yes	14.6531255256278	14.518666445834	14.5545436620928	15.0119092750907	14.953792362104	15.014970766198	1	2.1	78.122	Q61062;E9Q150;E9Q967
Transgelin	Tagln	1.33672020911855	0.0000926542885504132	yes	19.0402451411609	19.0333164241253	19.1616432785956	19.4784113837088	19.4360117905451	19.5768742428393	12	52.2	22.576	P37804;A0A1L1STN8
Band 4.1-like protein 1	Epb41l1	1.33672573012675	0.000134466016435222	yes	11.5319877393698	11.4907625884016	11.5250819987682	11.9465658078116	12.0359408905261	11.8214360774673	1	2.4	98.314	Q9Z2H5
F-box and WD-40 domain protein 9	Fbxw9	1.33777897216412	0.000135222990495013	yes	15.4873804969396	15.6306624189442	15.5689006386056	15.8900391589693	16.0541861415852	16.0022375748319	4	14	50.533	F8VPX2;Q80XN6;Q9D1B0;Q6PAS7;Q8C4I7
1-acyl-sn-glycerol-3-phosphate acyltransferase epsilon	Agpat5	1.3405206899238	0.000489137872884094	yes	13.3781016932328	13.3785844293431	13.1680749363738	13.7980597271942	13.6495581235889	13.745523667386	2	5.8	42.202	Q9D1E8;F8WGD9;Q3TDP3
Casein kinase I isoform gamma-1	Csnk1g1	1.34133575371063	0.000295937490796836	yes	12.5786698688983	12.574596880168	12.4388155541856	12.9411765196573	12.8587913538561	13.0631256527822	1	2.8	52.743	Q8BTH8;A0A0U1RPD7;A0A0U1RNW0;A0A0U1RPM8;Q6P2B2;A0A0U1RP94
BCL2/adenovirus E1B 19 kDa protein-interacting protein 3-like	Bnip3l	1.34156658945364	0.000393906263539219	yes	16.586008771118	16.4493576784624	16.6035239938124	17.0945704376461	16.9210872325912	16.8949887694433	1	4.6	23.766	Q9Z2F7;Q91Z78;Q3TEW0
Serine beta-lactamase-like protein LACTB, mitochondrial	Lactb	1.34256409567001	7.35563551363392E-06	yes	15.7709051061298	15.7909174921196	15.7997198175979	16.2332939435545	16.147461539173	16.2557598307328	3	8	60.705	Q9EP89;Q80UJ8;B2RWI2;A0A1L1SVF9
E3 ubiquitin-protein ligase DZIP3	Dzip3	1.34318559371422	0.00785952128002983	yes	9.79425854163608	10.1181706307376	9.99077898183453	10.1774628130341	10.4646110564101	10.5381102705536	1	2	138.02	Q7TPV2;F6Z1P8;E9QNZ2
Ferritin	Ftl1	1.34400471178767	0.0000344538472790581	yes	19.0292395840689	19.0409804322273	18.9803464736381	19.4785142716734	19.3529017246422	19.4987650812386	9	51.4	20.768	Q3ULW5
Transcription factor AP-2 gamma	Tfap2c	1.34452575057077	3.51375329424738E-06	yes	15.6406785735734	15.6253704099416	15.6214881021219	16.077798971885	16.0886463295424	16.0023839428891	4	12.7	49.136	Q61312;Q3URU7;A0A023UF19;Q3ULB3;A2APA8
Bcl-2-like protein 1	Bcl2l1	1.34500621630755	0.000818595443645068	yes	15.7931629960358	15.566916199636	15.6573122574181	16.2172299065913	15.994127556384	16.0888725118761	1	4.3	26.132	Q64373;A2AHX7;A2AHX8;A2AHX9;Q9QWX2;Q5HZH3;Q3T9W4;O35843
Caldesmon 1	Cald1	1.34709125142686	0.0000423992759893828	yes	17.5343340538204	17.6223629508049	17.6543716562073	17.961771551837	18.0499070300176	18.0889328240537	14	29.1	60.452	Q8VCQ8;E9QA16;E9Q0M9;E9QA15;D3Z6I7;S4R1T7;Q3UGC3;E9Q9F3
Espin	Espn	1.34993497463379	0.00147737775967796	yes	13.4738887671007	13.4827410120675	13.5281049752521	13.835301033433	13.8138602729805	14.1342431943269	2	2	94.496	Q9ET47;B1AWQ0;B1AWP8;Q9QY28;B1AWQ1;B1AWQ3;B1AWQ4;A0A140LJB0;Q3UM31;Q9DD12;B1AWP9;B1AWP7
Iron-sulfur cluster assembly 2 homolog, mitochondrial	Isca2	1.35206021955489	0.00889641332595232	yes	12.6274580274515	12.1967677978406	12.5260057269385	12.8810260506569	13.0247074744907	12.7499762551641	1	8.2	15.718	A0A1Y7VK19;Q9DCB8
Complex I assembly factor TMEM126B, mitochondrial	Tmem126b	1.35382998007655	0.00757487028386461	yes	14.7449125793152	14.5565734615069	14.9832236709258	15.3250643802983	15.0474494881612	15.2233355542769	2	7.4	25.444	Q9D1R1
Disabled homolog 2-interacting protein	Dab2ip	1.35557818728294	0.0000104712011497095	yes	16.4774521585248	16.4249948117969	16.4144335596682	16.9012424208977	16.8107193669251	16.9216437250275	7	9	119.53	F6RK07;A2AUX5;A2AUX3;B7ZD29;Q3UHC7;Q3U2G7;Q52KF5;F6QQP6
Protein LZIC	Lzic	1.35818534599063	0.0000339806345334972	yes	17.367260486491	17.3362730566175	17.3395868526225	17.8624566598128	17.6924654154225	17.8132394356878	6	35.8	21.536	Q8K3C3
Angiopoietin-1 (Fragment)	Angpt1	1.35819475337426	0.00635404019405315	yes	12.6871485927577	12.7195263148548	12.7161901217683	13.4346829099159	13.0318371110949	12.981416101673	1	1.9	60.102	Q6A0F0
Glia-derived nexin	Serpine2	1.3609083158418	0.000247819676488915	yes	14.7514301213717	14.7896321715223	14.9190990657303	15.3775595893286	15.226836469723	15.1894749275189	1	4	44.207	Q543R5;Q4FJU1;Q3TWH7;Q07235
Cyclin-L1	Ccnl1	1.36171127754234	0.000856844587696432	yes	13.4649037169169	13.4321621056261	13.5088440024498	14.0206970924561	13.7251965057147	13.9962787539929	2	3.8	60.132	Q52KE7
Bifunctional UDP-N-acetylglucosamine 2-epimerase/N-acetylmannosamine kinase;UDP-N-acetylglucosamine 2-epimerase (hydrolyzing);N-acetylmannosamine kinase	Gne	1.36280723312664	0.0000005979258529289	yes	15.4618057899552	15.4492194599561	15.4600491999254	15.9297414481729	15.8912222150627	15.8898553155551	4	6.2	79.198	Q91WG8;Q3UW64;G3UX23;Q3TCI8;G3UYD5
Bcl-2-binding component 3	Bbc3	1.36417506666888	0.000515398096681701	yes	14.0009358517746	14.0217177662801	13.9030569208578	14.5672444940572	14.4155316154406	14.2870208280176	1	4.1	20.748	Q99ML1;B2RVL4
DNA repair protein REV1	Rev1	1.36494847713543	0.0000690320208139637	yes	15.1676986792114	15.1914591036107	15.1842414560557	15.730687918041	15.5225033192962	15.6367474854817	3	3.1	137.34	Q920Q2
Probable inactive glycosyltransferase 25 family member 3	Cercam	1.36514751879175	0.0000300500709796129	yes	14.0174993170478	14.0515662827503	14.1542365706224	14.5347614495685	14.4657087670685	14.5700025285238	2	5.1	67.671	A3KGW5;B2RSF7
Complex I assembly factor TIMMDC1, mitochondrial	Timmdc1	1.37108448002526	0.00721014458030912	yes	11.5400411152032	11.4061414081316	11.1508421776951	11.6236496847026	11.9575807295502	11.8817466852577	1	5.3	31.791	Q8BUY5
E3 ubiquitin-protein ligase MARCH5	March5	1.37227195005655	0.0000146399230962374	yes	14.6941468775579	14.5870469131709	14.5692367324982	15.1047911859409	15.0301754107344	15.0851631746744	2	10.8	31.231	Q3KNM2;A0A0R4J1H0;A2RTC8;F6W8T3
Diacylglycerol kinase alpha;Diacylglycerol kinase	Dgka	1.37403656693988	0.0000100563346223602	yes	14.4958742847352	14.4944585953104	14.4590520362242	15.0161114126266	14.8803468305137	14.9281878694501	2	5.2	82.761	O88673;R4I4W1;R4I3X7
GCNA	Gcna	1.37427376339513	0.0000375995163042424	yes	16.5253587005839	16.5523754372886	16.5962587556697	16.9207131492277	17.0339513304888	17.0953366921104	3	17.6	53.393	A0A1D9BZF0
Creatine kinase U-type, mitochondrial	Ckmt1	1.37487340976363	0.0000184766545785569	yes	15.8702042217247	15.829379518989	15.8240517016328	16.3718325276092	16.2162034912668	16.3134957931631	5	14.8	47.003	P30275;Q545N7;A2ARP5
Kinesin-like protein KIF18B	Kif18b	1.38372363524211	0.0026483661029746	yes	16.2773312498985	16.3047535491389	16.2864929598341	16.7115044475341	16.5641489112125	16.9985918869228	6	8.9	91.935	Q6PFD6
Acyl-CoA dehydrogenase family member 11	Acad11	1.38909209336724	9.24788855383036E-07	yes	15.4470376547481	15.5023559629025	15.4321112264765	15.9290489665909	15.930453531106	15.9444290952956	7	10.5	87.365	Q80XL6;A0A0R4J0I6;A0A087WSI8;D3YTQ5
Protein phosphatase 1 regulatory subunit 14A	Ppp1r14a	1.39125239237084	0.00177960755094483	yes	13.3714497809339	13.5987260562538	13.392237198436	14.0611600744118	13.7434163797613	13.9869890867852	2	15	16.649	Q91VC7;A0A140LI58
Platelet-activating factor acetylhydrolase 2, cytoplasmic	Pafah2	1.39138772689592	0.000527930375525175	yes	14.0945528015437	14.022378643516	14.0478784677693	14.598709360918	14.3473519936516	14.6483220588582	2	4.6	43.455	Q3UNQ4;Q3U0K4;E9QNW6;Q8VDG7;D3Z3Q4
Tissue alpha-L-fucosidase	Fuca1	1.39278916334932	0.00139514163883185	yes	12.9504851088345	12.9259309849715	13.0655045788534	13.5221197924899	13.6035847916601	13.2501467382186	1	4.6	52.28	Q99LJ1;Q3TCW3
Myoferlin	Myof	1.39327875394272	2.08588857576981E-06	yes	17.8730710425908	17.9284430392862	17.9449278923701	18.3771953951343	18.3703982005031	18.4343001611866	19	13.6	233.32	Q69ZN7;E9Q390;B9EK95;A0A286YDF5;A0A286YCZ3
Procollagen-lysine,2-oxoglutarate 5-dioxygenase 2	Plod2	1.39365943821776	1.19847735789059E-06	yes	18.3596455966059	18.3522547538657	18.3465479018547	18.8681615829896	18.8419585818766	18.7849622671091	18	27.3	84.487	Q9R0B9;E9Q718;Q3U055
Protein FAM216A	Fam216a	1.39886233653281	0.00871535586280927	yes	10.6124351287175	10.7274517888776	10.1948369944564	11.0001584992325	10.9074880352316	11.0798393549155	1	6.8	28.339	Q9DB54
Protein phosphatase 1D	Ppm1d	1.4011923958572	0.000552611459562941	yes	13.3077506607085	13.3969204871619	13.5847239678697	13.941104781766	13.810801400047	13.9974541255762	2	2.7	65.722	Q9QZ67;Q8R1N9;Q80WV2;Q3TAP1;Q3TZJ9;Q78S82;Q9CW02
Abhydrolase domain-containing protein 4	Abhd4	1.40171068407915	1.38105463005536E-06	yes	15.8278475062091	15.8176008036048	15.824966767436	16.3642351692677	16.2888430793914	16.2789026433777	3	12	38.86	Q8VD66;A0A0G2JEC8;Q8C0M2;Q3U7M5
G2 and S phase-expressed protein 1	Gtse1	1.40769632378122	0.0000110922582903376	yes	18.2265184939935	18.2135556420441	18.2332272457298	18.7709967864154	18.6244853671445	18.757827651683	16	25.2	78.751	Q8R080;Q542Q3
MLN64 N-terminal domain homolog	Stard3nl	1.40771592791518	2.77712749306715E-06	yes	15.2148019332696	15.168804321146	15.2230995401492	15.7399874382925	15.707213662917	15.6395733911947	1	4.3	26.81	Q9DCI3;Q3U852;A0A0G2JE93;A0A1Y7VJA7
DnaJ homolog subfamily A member 4	Dnaja4	1.41255243476712	0.0000184998042865503	yes	10.660910656129	10.7108201817458	10.7168374249498	11.1065821523872	11.2801409211857	11.1967584559827	1	6.3	44.901	Q9JMC3;Q8R1X2;A0A1S6GWG8;A0A1S6GWG7
Thioredoxin-interacting protein	Txnip	1.41352957616775	0.000951758279810029	yes	16.3806040643805	16.6576861412482	16.3152474702098	16.9935092148193	16.9866924595394	16.8712422110826	4	12.6	44.363	Q8BG60;Q91X82
Zinc finger protein 385A	Znf385a	1.42180772638127	0.000202393472801039	yes	13.0590105455211	13.0837255584807	12.8465018246402	13.4540500436117	13.4728451839762	13.5855218406364	1	3.4	40.446	Q8VD12;A0A2R8VHX5
Prenylcysteine oxidase-like	Pcyox1l	1.4218685461182	1.08173167100019E-06	yes	16.4924886235779	16.4658498151712	16.5321908830634	17.0143809100838	16.9671995767469	17.0323131102618	4	10.3	54.874	Q8C7K6
Kelch-like protein 42	Klhl42	1.42842790170589	0.0000534960891519792	yes	14.4932842730785	14.5346787633531	14.6520597985508	15.1697466265165	15.043313225097	15.0102476423414	1	2.4	55.598	B2KFS7;Q8BFQ9
Cytoskeleton-associated protein 2	Ckap2	1.43325466155173	2.38554153445658E-06	yes	19.3627931175827	19.322776468105	19.3792616454292	19.9044739298631	19.8112319351802	19.9070102798448	19	36.6	74.028	Q3V1H1
Delta-1-pyrroline-5-carboxylate dehydrogenase, mitochondrial	Aldh4a1	1.43701883956479	4.58891283487013E-07	yes	18.164141048442	18.1974151482015	18.1694925256593	18.7179069760592	18.6625163436451	18.7198623301598	14	37.9	61.84	Q8CHT0
DNA repair protein complementing XP-G cells homolog	Ercc5	1.4402690052442	1.62392715667041E-06	yes	16.632489967204	16.6905417931166	16.5882659649084	17.1781584011625	17.1341504825055	17.178003727015	6	7.8	130.71	P35689;Q3TPQ3;Q3UV64;E9QM61;Q6P9Q0;Q3TUN4;B2RUC3
Sorbitol dehydrogenase	Sord	1.44387198115285	0.0000604551592523875	yes	17.1388008997325	17.1118028425749	17.0943709750828	17.7102608231811	17.5033455239638	17.7211968704072	6	19.9	38.249	Q64442
Serine/threonine-protein kinase MRCK gamma	Cdc42bpg	1.44661256519875	3.27859839118702E-06	yes	15.9583981437454	15.9844289185795	15.9702600003769	16.5731725480324	16.436609901414	16.5013403772984	7	6.7	172.14	Q80UW5
Sodium bicarbonate transporter-like protein 11	Slc4a11	1.45590212029664	1.00671795824946E-06	yes	14.8093204450337	14.7538165764238	14.8325231604059	15.3427607997406	15.305393212695	15.3732462703347	2	3.2	96.75	A2AJN7;A2AJN8
BTB/POZ domain-containing protein KCTD12	Kctd12	1.45739645664474	0.000300643151287223	yes	14.4330078353276	14.4964815935352	14.6090103071774	15.192956457531	14.9004754990809	15.0752479439627	1	3.1	35.892	Q6WVG3;Q14AX3;Q69ZA6;A0A0R4J2B2
CCAAT/enhancer-binding protein beta	Cebpb	1.45801341734113	0.00211170427113506	yes	11.9409784638101	12.210722750021	12.2038698440089	12.8342466238799	12.7012557755511	12.4520806466381	1	3.4	31.445	P28033;O70192;Q3UPN9
Ferritin heavy chain;Ferritin heavy chain, N-terminally processed	Fth1	1.45923990286398	0.000411880133809178	yes	17.360089899157	17.2960178051444	17.4237719278984	18.008051258773	17.7073752175264	18.0001044125963	6	38.5	21.066	P09528;A0A494BAP3;A0A494B9D4;A0A494BA92
G kinase-anchoring protein 1	Gkap1	1.46658037566985	0.0000551823393909374	yes	15.0250175768804	15.0512829474026	15.1425395908087	15.6500011437993	15.7240645956146	15.5021427955188	4	13.7	41.762	Q9JMB0
Lysosomal alpha-mannosidase;Alpha-mannosidase	Man2b1	1.46705794757794	4.34376883110737E-06	yes	17.9288074886305	17.9707872810018	17.9170870266501	18.5347614095953	18.4075720284266	18.5331259305671	13	16.5	114.65	O09159;Q3TBM1
E3 ubiquitin-protein ligase TRIM11	Trim11	1.4719427780048	0.00301346897731482	yes	11.887468797377	11.9238457085529	12.3339607400345	12.7320971603422	12.5153137190775	12.5710291290464	2	4.9	52.579	Q99PQ2;A2AB83
COMM domain-containing protein 3	Commd3	1.49218996419805	1.84763697825134E-07	yes	15.4375465071831	15.3877174058725	15.4050657309754	16.0102591321719	15.9841732303866	15.9681909130475	3	19.5	22.037	Q63829
Centrosomal protein of 170 kDa protein B	Cep170b	1.4923437441343	0.0000445581484552142	yes	14.9220720022786	14.7145866504084	14.8671963538242	15.4620726444679	15.3276911654435	15.4468308427081	4	2.9	170.82	Q80U49;B9EIX2
Transcription factor Sp6	Sp6	1.49374433985871	4.94644698636067E-06	yes	13.3021114553127	13.3384142971593	13.351913590292	13.9622131400579	13.8156052928842	13.951420649103	1	6.1	40.015	Q9ESX2;A2A708
WD repeat-containing protein 35	Wdr35	1.49619246475088	8.21267453725429E-07	yes	18.2699389829375	18.2921695868151	18.3121550555897	18.9314636690167	18.8295641894973	18.8571230774121	11	11.6	133.99	Q8BND3;Q69ZL7
Phosphatidate phosphatase LPIN1	Lpin1	1.496956241337	0.0000107080673956992	yes	16.0846152991362	16.0529212902781	16.0526938822534	16.7011198028393	16.5311747763466	16.7040320409432	6	9.2	102	Q91ZP3;Q8CFH3;Q8CD95;Q3U3C3;A0A1Y7VLN4;Q80XT6;E9QKQ5;A0A5F8MQ53;A0A5F8MPG1
BET1-like protein	Bet1l	1.50165162637744	6.68033901007054E-06	yes	14.0740576308737	14.001581780762	14.1849726714232	14.6791928191163	14.6653692984932	14.6757004322431	1	14.4	12.428	O35153;A0A1B0GR53;A0A1B0GSF3;A0A1B0GS34;A0A1B0GT05;I6L979;A0A1B0GR52
Kelch repeat and BTB domain-containing protein 11	Kbtbd11	1.50392251094665	0.000170626630922924	yes	12.9767825252388	13.1026450266099	13.1195764182086	13.7121871727877	13.4844099354927	13.7685975654583	1	3.5	67.945	Q8BNW9
Peripherin	Prph	1.50606217171794	2.09427863100921E-06	yes	16.0876232342746	16.1280706451109	16.2172853077216	16.7122221061246	16.7225685422235	16.7705325201344	5	12.2	54.267	P15331;G5E846;A0A2R8W6R6;G3X981
Electron transfer flavoprotein-ubiquinone oxidoreductase, mitochondrial	Etfdh	1.5061386628196	0.000269555840613543	yes	14.1457519293628	14.3081789263746	14.4341731619188	15.0182079004524	14.8372417911107	14.8052181200545	2	5.5	68.09	Q921G7;Q6PF96
Sodium channel subunit beta-1	Scn1b	1.50807616856486	0.000782677143307983	yes	12.6506343456214	12.4772562020073	12.5811732526747	13.3179522567098	12.9273751889838	13.2418642449771	1	3.7	24.65	P97952
Leucine-rich repeat flightless-interacting protein 1	Lrrfip1	1.51281823713515	4.09606327418827E-06	yes	16.5026070694574	16.6171087218381	16.5507476201043	17.2204816557321	17.0931494769453	17.1485482595483	10	23	79.248	Q3UZ39
Apoptotic protease-activating factor 1	Apaf1	1.51595703976259	1.33096586388033E-07	yes	17.804686815548	17.8116154356245	17.7787415705068	18.4294361454464	18.3834171688958	18.3828771173186	17	19.2	141	O88879;G3XA09;Q5DU30
Nodal	Nodal	1.52573636776902	0.000879248532504103	yes	12.771070555807	12.3486215600896	12.6324871925892	13.2771599180594	13.0865566181232	13.2169798728473	1	10	14.731	Q8QZY0;A0PK81;P43021
Mitogen-activated protein kinase kinase kinase MLT	Zak	1.52945273089061	6.6484317624864E-07	yes	14.9798552946104	14.9784812444578	14.9995675204835	15.6630602592688	15.5510331909043	15.5828571686737	4	11.2	51.366	Q3TRG2;Q9ESL4
Calcium-binding protein 39-like	Cab39l	1.53161927029869	0.0000378453128279252	yes	12.4198140763562	12.677158871605	12.5932101635942	13.1379368046677	13.2024270826598	13.1949923747967	1	3	39.105	Q9DB16
ADP-ribosylation factor-like protein 8A	Arl8a	1.53332822311817	0.0000154674749953625	yes	11.7584189238777	11.6868419293169	11.7395126541328	12.4332229051085	12.22214873001	12.3794015292092	2	13.4	21.39	Q8VEH3;F6QKK2
Tumor necrosis factor receptor superfamily member 27	Eda2r	1.53686163886027	0.00869361956009718	yes	9.91271197934878	10.1359902396812	10.1124909956795	10.9815082783635	10.2825403454491	10.7571064530503	1	7.4	33.066	Q3KP88;Q8BX35
EH domain-binding protein 1	Ehbp1	1.53793912894491	0.00988409025297546	yes	9.5998133901841	10.0366465538457	10.1750697332632	10.6358052143854	10.7568751883573	10.2818444838056	2	2.2	139.1	Q69ZW3;Q5SS55
ETS translocation variant 5	Etv5	1.54321469491045	1.86667000901382E-06	yes	16.653072738784	16.5822365897867	16.6729297940694	17.3326426140346	17.222609116578	17.2308037508656	3	13.3	57.711	Q9CXC9;Q8BJR1
Anoctamin-3	Ano3	1.56766081175907	0.000822270724075538	yes	12.5064335231547	12.8455325571334	12.4426850788092	13.2308090754174	13.37724366611	13.1324387474059	1	1	114.57	A2AHL1
Ras-related protein Rab-23	Rab23	1.5812324200633	0.0000010927648345592	yes	16.9554074240945	16.9709477715565	16.8787897985378	17.6410757211322	17.5332309599618	17.61398663355	5	26.2	26.678	P35288;Q9D4I9;Q0PD32
Transmembrane protein 254	Tmem254b	1.58898179027309	0.00357675505381256	yes	12.5880352461605	12.7949118238854	12.1393590171135	13.1313138949657	13.2325544424107	13.1627455243597	1	17.2	7.3483	V9GX22;P0DN91;P0DN90;P0DN89
Tyrosine-protein phosphatase non-receptor type 14;Protein-tyrosine-phosphatase	Ptpn14	1.60990650963636	2.16518114313269E-06	yes	14.8960147217868	14.9532730017872	14.951517613622	15.7138311732932	15.5999187859848	15.5479861098809	5	5.9	135.04	Q62130;Q9JLJ8;A0A0R4J080;Q8CAV9;Q9JLJ9;Q8CE88;Q8C3A0
CSC1-like protein 2	Tmem63b	1.63169249686662	1.35633036126428E-06	yes	15.0718104861143	15.0985847441718	14.9670326812033	15.8072639204286	15.7088284175517	15.7404431663068	1	1.1	94.774	Q3TWI9;D3Z2D8
Serine/threonine-protein kinase RIO3	Riok3	1.64490487159534	6.20035061496145E-06	yes	17.4824471108399	17.5305471078903	17.4436142003088	18.2797788359753	18.078916697696	18.251925342111	8	15.4	58.704	Q9DBU3;Q99LR9;Q3V2R6;Q3TJT2;Q3UYW1;Q3TC66;A0A3Q4ECA5;A0A3Q4EG70
AHNAK nucleoprotein 2	Ahnak2	1.65372009166966	6.66173990590503E-06	yes	16.5726876490337	16.7028333367284	16.550889443161	17.4190203037402	17.2437243429507	17.3408109768856	8	16.4	368.47	A0A7N9VR94
Kin of IRRE-like protein 1	Kirrel	1.67530093539947	0.00622134807666903	yes	11.4223910658662	11.7232708726323	10.9136126193283	12.1714789309689	11.9729481361211	12.1481083039549	1	3.5	87.175	Q80W68
Uncharacterized protein	Gm20767;Gm21761	1.67666813425293	0.000476388159282958	yes	14.3250006515237	14.2049122927336	14.500702928519	15.1707148269398	14.8458063460077	15.2508861861177	1	7.7	19.155	Q3USZ4;O70517;J3QK00
Glucocorticoid receptor	Nr3c1	1.67746321245256	0.0000108475392647809	yes	15.5109391762053	15.413673114597	15.5699366853601	16.3158577211531	16.1175802298592	16.2999544085056	2	2.3	87.163	P06537;E9Q310;Q05DD1;E9Q8A6
Epoxide hydrolase 1	Ephx1	1.68476183651991	1.18331296309403E-07	yes	16.7882730539881	16.8394230125446	16.8277318998187	17.6098549798634	17.5200806545178	17.5831263169989	7	19.8	52.576	Q9D379;E9PWK1;Q6PEV0;Q8K2W5
Carboxypeptidase D	Cpd	1.70901187516927	9.66301094855595E-06	yes	11.5461880971322	11.6946163646424	11.4603089131947	12.258644631178	12.3891286780237	12.3728273309174	1	1.6	152.4	O89001
Ras-related protein Rap-2b;Ras-related protein Rap-2a	Rap2b;Rap2a	1.71479317149473	1.66101838818847E-07	yes	17.2612290661242	17.3263558694771	17.225607047389	18.0862900870214	18.0170471998487	18.0439584279441	5	26.8	20.504	Q6ZWR0;P61226;Q80ZJ1
Tumor protein p53-inducible protein 11	Trp53i11	1.73258481961807	1.50454645497294E-07	yes	15.9666119816177	16.0376184041135	16.000003881179	16.8347866887962	16.7368123205798	16.8114132035014	2	13.2	20.91	Q4QQM4;A2AGS6
Kinesin-like protein	Kifc5b	1.73547088295254	2.57891433635679E-06	yes	13.1857045771606	13.0465720124623	13.2624633627445	13.9341595236139	13.958094273197	13.9884676368282	1	2.7	73.681	E9PUA5
Serine/threonine-protein phosphatase CPPED1	Cpped1	1.76007346350182	4.58226071620703E-07	yes	15.4407273496925	15.5095034419458	15.5188836830474	16.366460760979	16.2264675810457	16.3230930725524	2	11.5	35.247	Q8BFS6;D3Z7F7
Syndecan-4;Syndecan	Sdc4	1.76560015086018	0.0000424529742701444	yes	13.3938412621441	13.6176555774399	13.5161841990452	14.498448682566	14.1980689545812	14.2916393755847	1	6.6	21.482	O35988;Q3UKZ1;Q3U5S6
L-xylulose reductase	Dcxr	1.76941188078743	3.52077124391373E-07	yes	15.7027328209911	15.7654101039047	15.7577732663887	16.614019530194	16.599523185154	16.4821832219608	2	9	25.746	Q91X52;A2AC16
UPF0691 protein C9orf116 homolog	1700007K13Rik	1.77323710974875	0.0000354228027222462	yes	15.0365455594828	14.9955362263463	15.1360126574431	15.9788627406293	15.6845644592146	15.9838236239728	2	28.1	18.836	Q5BN45;B0R017
Hydroxysteroid dehydrogenase-like protein 2	Hsdl2	1.77742385120362	3.74398299021882E-06	yes	14.8599595715907	14.7294358100908	14.7585594202258	15.6731282577317	15.4892696779145	15.674920124886	1	2.9	54.208	Q2TPA8;B1AX77;Q9D015;Q99JH2;B1AX78
Cyclin-dependent kinase inhibitor 1	Cdkn1a	1.78043706545869	0.000174960751221387	yes	12.9489565300698	13.1140833745431	13.2711663898931	14.1103261292246	13.743530965761	13.9770435210836	1	6.9	17.785	P39689;Q7M0H2;Q564P6;Q4FK34
Multidrug resistance protein 1B;Multidrug resistance protein 1A	Abcb1b;Abcb1a	1.82357381769768	1.85811440801621E-06	yes	17.895646956894	17.9389821207806	17.9008220970252	18.8404497591208	18.6455627626738	18.8497444549346	14	16.5	140.99	P06795;B2RUR3;P21447
Multimerin-2	Mmrn2	1.83010656597953	0.000716188292916029	yes	12.3999889150602	12.57189076941	12.5972368753174	13.4551044678291	13.0575404223079	13.6722546442766	1	8.7	19.645	A0A2I3BPZ4;A6H6E2
Fermitin family homolog 1	Fermt1	1.86024469114423	2.58022362036059E-07	yes	11.8075781917726	11.7585249362438	11.8959289424047	12.7706810378473	12.6915481147502	12.6862801230695	1	1.9	76.941	P59113;Q4W4Z0
Annexin A8;Annexin	Anxa8	1.87888741203768	3.51497617340904E-07	yes	15.3889726195263	15.4813897007475	15.4570556478343	16.4418894750146	16.2999884687366	16.3151758819763	4	19.3	36.724	O35640;Q921D0
Thiamine transporter 1	Slc19a2	1.92468733783445	1.11900275797682E-07	yes	11.6362357865766	11.6460427265875	11.5384182397231	12.6049209383545	12.5143470172508	12.5353011019079	1	5	55.676	Q9EQN9
p53-induced death domain-containing protein 1	Pidd1	1.93001668627063	0.0000050445526489218	yes	11.496121776135	11.431888812291	11.6665407202133	12.4865151396403	12.3801062025251	12.5737699282452	1	1.7	101.14	Q9ERV7;A0A087WPX5;A0A087WPI0;A0A087WNT6
Hippocalcin-like protein 1	Hpcal1	1.96825135661374	1.20964302854081E-07	yes	17.4526843089556	17.4167082489754	17.4690528072237	18.5088525551316	18.3616998145405	18.3986364133303	7	35.8	22.338	P62748;A0A1Y7VMK3
RING finger protein 10	Rnf10	1.98121683671093	6.72017439231948E-07	yes	15.2220726267751	15.2555734708759	15.2309100006898	16.2653961579525	16.0945426048717	16.3077776946636	5	9.2	88.344	Q3UIW5;Q3U0W6;H7BX06;D3Z1N2;F7AN16
CD109 antigen	Cd109	2.00932178552426	1.55631842619173E-07	yes	15.8557953906969	15.8868270261703	15.9589754142517	16.9569796467851	16.8254089502566	16.9393351088931	5	4.2	161.66	Q8R422;A6MDD3
Probable carboxypeptidase PM20D1	Pm20d1	2.02150125265706	4.05322266273281E-06	yes	14.6614865594477	14.7603679754844	14.7447394509541	15.8939632646639	15.5897889976664	15.7291230163779	4	12.3	55.662	Q8C165;F7B8J4
Retinoblastoma-associated protein	Rb1	2.0815430340173	4.7532383906619E-08	yes	16.7999906811896	16.8267098865856	16.8716541775025	17.9481653060965	17.8200537028266	17.9030958918719	9	10.1	105.37	P13405;Q3URY9;Q3UJG1;Q9CT40
Uncharacterized protein (Fragment)		2.09717380031249	0.00298618937036845	yes	10.6316615614814	10.521568311668	10.9226895222864	12.0728739692385	11.2020436211295	12.006341088192	1	3.2	61.607	Q3UT63;Q3UT67
Rho GTPase-activating protein 29	Arhgap29	2.19987229614216	0.00219176932005042	yes	12.6306326522289	12.1265233841087	13.1565497112664	13.835301033433	13.8564410379409	13.6342230069286	1	0.8	142.34	Q8CGF1;A0A0G2JEY0;A0A0G2JGF7
Zinc finger protein 750	Znf750	2.30384740987521	2.66639484832917E-06	yes	12.4835540496676	12.3378304580796	12.659781405154	13.7922439997904	13.6418329947006	13.659224417191	1	2.7	76.645	Q8BH05
Bile salt export pump	Abcb11	2.6553289959629	2.78227107974284E-07	yes	11.6320891885368	11.7554276601976	11.5801952563536	13.1346813803588	12.929673244916	13.1300293469626	1	1.3	146.75	Q9QY30;J3QNY6
Cellular tumor antigen p53	Tp53;Trp53	3.17375240188525	4.03315414771757E-07	yes	16.8740329404877	16.8770179147867	16.8360189132591	18.6541153090854	18.3135011397932	18.6180220647014	7	21	43.458	P02340;O70366;Q91XH8;Q549C9;A0A158SIS7;I7HIK9;Q3UGQ1;Q80ZA1;W5VJU6;A0A5Q0MU23;Q8C526;Q925E2
E3 ubiquitin-protein ligase Mdm2	Mdm2	3.55080217925565	3.55794413270385E-07	yes	15.5784752600228	15.5945657327823	15.5096030630366	17.4381911975489	17.1701873653577	17.5587004561851	7	21.5	54.557	P23804;Q569X0;Q3TVL4
Serine--tRNA ligase, cytoplasmic	Sars	-1.21668600809065	8.75646306217148E-06	no	20.3143852047094	20.3255612097753	20.2933752913254	20.0335725929305	20.0258184862292	20.0250599334642	30	61.7	58.388	P26638;Q8C483;Q3U6F6;A2AFS0
NADH dehydrogenase [ubiquinone] 1 beta subcomplex subunit 9	Ndufb9	1.20820232773428	9.32213028824247E-06	no	16.4352942521649	16.4174621205107	16.4170189237016	16.6939777336423	16.6915896656412	16.7027941107207	5	37.4	21.984	Q9CQJ8
Large subunit GTPase 1 homolog	Lsg1	-1.22247538282682	9.34140979752796E-06	no	18.8913499764295	18.8734739037796	18.8519335999443	18.5871334099005	18.5711304824427	18.58907734677	17	32.1	73.156	Q3UM18
Inositol-tetrakisphosphate 1-kinase	Itpk1	-1.21182871433053	0.0000123353355667647	no	18.0910823927179	18.0806609752589	18.0845588443212	17.8219182957985	17.8190346344504	17.7837918946961	8	35.3	46.145	Q8BYN3
Protein MANBAL	Manbal	1.21508276380383	0.0000132979574556504	no	14.7263849475704	14.74152719254	14.7244623771531	15.0218270808023	14.9850942309582	15.0286169588837	1	9.4	9.3679	A2BGN7
Translation machinery-associated protein 16	Tma16	-1.19739420533723	0.0000154405878223005	no	18.5596644332795	18.5543759974511	18.5298184437928	18.2814899732117	18.2959313480536	18.2867429725865	10	47.1	25.782	Q9CR02
40S ribosomal protein S7	Rps7	-1.22381475191719	0.0000159989440138741	no	20.7663321548777	20.7155159848826	20.7134369357735	20.4250653059486	20.4480809299315	20.4479832555806	14	60.3	22.127	P62082;Q4FZE6
Peroxiredoxin-6	Prdx6	-1.20332456428116	0.0000171666472266968	no	21.0138305685645	20.9933073476676	20.9762337501442	20.7266177598796	20.7423237633479	20.713352674298	22	86.6	24.87	O08709;Q53ZU7;Q6GT24;Q6A0D0;D3Z0Y2;Q8BPD3
Ferrochelatase, mitochondrial;Ferrochelatase	Fech	1.21293294059121	0.0000172624839297253	no	17.0274607156399	17.0623510909153	17.0183563757814	17.3057571789739	17.3033347964578	17.3345755780027	7	21.9	47.13	P22315;F6T2S0;Q4QRK2;Q8C3V7;A0A494BAI5;Q544X6;A0A494B9Y8;Q91W09;Q3UC49
Beta-enolase;Enolase	Eno3	-1.22419068272973	0.0000195418910224853	no	17.9967753960371	18.0131194231567	17.9445501175511	17.6997083316418	17.6891228330645	17.6901288931286	7	23.7	47.024	P21550;Q4FK59;Q5SX59
High mobility group protein 20A	Hmg20a	1.23084753853756	0.0000217588829474093	no	16.1832121494427	16.2553099441805	16.2153360457759	16.5386942731278	16.5121325489567	16.5019875289028	3	13	39.917	Q9DC33
Basic leucine zipper and W2 domain-containing protein 2	Bzw2	-1.22082429296316	0.0000242239797713343	no	19.4380668974636	19.3852227937479	19.3976528116782	19.10617022081	19.1497708319631	19.1014347236002	20	48.4	48.063	Q91VK1;Q2L4X1;Q3V199;Q3TRM2
Methylated-DNA--protein-cysteine methyltransferase	Mgmt	1.22572077271325	0.0000251118316822553	no	16.8542135118849	16.8339042114859	16.8017473325307	17.1441869364996	17.1390585406726	17.0875106618249	3	20.4	22.434	P26187;Q4VA39
DDB1- and CUL4-associated factor 12-like protein 1	Dcaf12l1	-1.20884219508537	0.0000254398359373315	no	14.6722995745755	14.7232502869799	14.723254764042	14.4142090653218	14.4467620018608	14.4369557854652	2	6.8	54.365	Q8CBW4
Nascent polypeptide-associated complex subunit alpha, muscle-specific form;Nascent polypeptide-associated complex subunit alpha	Naca	-1.23061242616162	0.0000265866436551031	no	19.2828421478205	19.2192862686326	19.2124430700925	18.9620659173439	18.9310887878415	18.9232873850857	6	3.2	220.5	P70670;Q60817;Q3UK68
Tensin-3	Tns3	-1.17748399265008	0.0000266247814417419	no	19.390816020558	19.3686908385678	19.3684191606109	19.1460989663067	19.1442483403102	19.1304563715182	28	31.4	168.11	A0A5F8MP98;A0A5F8MPF2
Vacuolar protein sorting-associated protein 13C	Vps13c	1.20133391678171	0.0000278663384857283	no	17.5793635766647	17.6246769257902	17.6389110991567	17.8736093472438	17.8859634677565	17.8772904199907	15	5.4	420.08	Q8BX70;A1ILG8
Protein disulfide-isomerase	P4hb	-1.19497465925194	0.0000279559328712213	no	22.1435187409786	22.1070160001688	22.1191393987578	21.8526268257782	21.8550347713006	21.8910724690656	35	73.3	57.058	P09103;Q3UDR2;Q3TWE3;Q3THC3;Q3TF72;Q3URP6;Q3UBY9;Q3UJA8;Q3UA23;Q3TGS0;Q3TIM0;Q3U738;Q3TT76
Rho guanine nucleotide exchange factor 28	Arhgef28	1.21786864326435	0.0000294148607687782	no	13.6611195454045	13.6864039213022	13.7166958963826	13.9388332913819	13.9905113618955	13.9879503166604	1	0.6	190.32	P97433;A0A286YDI4;A0A571BEH9;G5E8P2;B2RQQ2
Osteopontin	Spp1	-1.1907322145058	0.0000295895075622018	no	13.487321445464	13.4521655570375	13.4764782726778	13.2404903861138	13.1999240255239	13.2200038636921	2	11.2	32.459	P10923;Q547B5;Q3TND2;Q66JX3;Q3TLP1;F8WIP8;D3Z513;D3Z4N2;Q3UZY3;Q3UBR1
ATP-binding cassette sub-family F member 2	Abcf2	-1.19504563218134	0.0000324022421807465	no	20.7328835600967	20.6954224143835	20.6750783588531	20.438614332344	20.4373848577822	20.4561880196891	30	51.4	71.781	Q99LE6;Q3UVI9
Prolow-density lipoprotein receptor-related protein 1;Low-density lipoprotein receptor-related protein 1 85 kDa subunit;Low-density lipoprotein receptor-related protein 1 515 kDa subunit;Low-density lipoprotein receptor-related protein 1 intracellular domain	Lrp1	1.21207974907783	0.0000341833982165267	no	15.8289917517124	15.8590020971592	15.8616275079873	16.1099276434315	16.103520646812	16.1686269399152	3	0.7	504.74	Q91ZX7;A0A0R4J0I9
NADH dehydrogenase [ubiquinone] iron-sulfur protein 8, mitochondrial	Ndufs8	1.20030135454043	0.0000349526951876557	no	15.7630342239423	15.732947690852	15.7206852274883	16.0121651449845	15.9711682105962	16.0235237745232	2	9.4	24.038	Q8K3J1;A0A494BAW8;Q8VC72;Q5M9P5;Q3UY05
Uracil-DNA glycosylase	Ung	-1.21943148016441	0.0000352541067940431	no	17.4661048246328	17.3998002384975	17.4271752418203	17.1293230694693	17.1777332478099	17.1273979014387	4	13.1	33.925	P97931;Q791V7;A0A0G2JDS8
Autophagy-related protein 2 homolog A	Atg2a	-1.21858475384429	0.0000360262238348802	no	16.4084426340223	16.4368326790285	16.4457055379345	16.1838737617605	16.1053051116657	16.1461821909151	5	3.4	210.94	Q6P4T0;F6V3Y9
Transmembrane emp24 domain-containing protein 3	Tmed3	1.1872897602255	0.0000360328829156392	no	13.7812207533109	13.7368035030984	13.7667882952031	14.0256625681896	13.9903182429566	14.0118479514038	1	5.4	25.465	Q78IS1
Ubiquitin-fold modifier-conjugating enzyme 1	Ufc1	-1.18679392028257	0.0000370942170374475	no	16.8865355871877	16.8860102439966	16.862084781747	16.6079375071342	16.6270496076025	16.6584351743191	4	20.4	19.481	Q9CR09;M0QWS4
Methyltransferase-like protein 6	Mettl6	1.22677578846426	0.0000374081898402217	no	15.5947118596013	15.6235476399876	15.687038631239	15.9355092319042	15.9215430696824	15.9328606265523	3	9.9	32.786	Q8BVH9;A0A2I3BRX7;A0A2I3BQH6;A0A2I3BQ54
Bifunctional methylenetetrahydrofolate dehydrogenase/cyclohydrolase, mitochondrial;NAD-dependent methylenetetrahydrofolate dehydrogenase;Methenyltetrahydrofolate cyclohydrolase	Mthfd2	-1.20046717995533	0.0000381882731905317	no	18.5736979636156	18.6323747514516	18.6047199336405	18.3341216565277	18.3215349747803	18.3643481321751	14	42.6	37.863	P18155;Q3U8E7
Inosine-5-monophosphate dehydrogenase 2;Inosine-5-monophosphate dehydrogenase	Impdh2	-1.17517787684611	0.0000393502554026021	no	21.1703956283232	21.1370638247928	21.1339479903243	20.9187619278203	20.9018686486934	20.9221394409033	26	59.7	55.814	P24547;Q3UAT9;Q3U9N8;Q3UPJ2;A0A0A6YY72;A0A0A6YXS4
40S ribosomal protein S15	Rps15	-1.20545747935041	0.0000404101070083812	no	20.8124405479934	20.7819660943049	20.7555783634313	20.5109414644422	20.4872054240763	20.5430958280619	7	60.7	17.04	P62843;Q3UK70;D3YTQ9;Q3UXS6
ER membrane protein complex subunit 8	Emc8	-1.20867022309727	0.0000405576386764493	no	18.9649718662279	18.8953696987059	18.8980933582635	18.6342113235133	18.6442208455084	18.6597407458359	11	60.4	23.348	O70378;Q3TPU5;Q8C988;Q3TTC9;M0QWY0;M0QWP2
Growth/differentiation factor 3	Gdf3	-1.22146114929531	0.0000456969172522724	no	15.6024890623874	15.6441973049016	15.6390445132313	15.2902263951786	15.3611958456298	15.3684847091131	4	13.9	41.586	Q07104;Q3ZB19
78 kDa glucose-regulated protein	Hspa5	-1.1830598962916	0.0000471773353240343	no	21.8442223909721	21.8384704643349	21.8403332100851	21.5635997373056	21.6235615129201	21.6082954651757	37	56.8	72.421	P20029;Q3U9G2;Q3TWF2;Q3TKF8;Q3TI47;Q3U7T8;Q9DC41;Q3U6V3;Q3UEM8
TBC1 domain family member 17	Tbc1d17	1.22929274861195	0.0000487644831502552	no	15.4011132705318	15.4421984329885	15.4877231314029	15.7691138709441	15.7085936564441	15.7468128845133	3	6.8	72.859	Q8BYH7;I6L974;Q3U5C0;Q3UDU6;A0A140LIS2;A0A140LHP1
F-box only protein 5	Fbxo5	-1.20463612619694	0.0000509491422760549	no	16.5295302131048	16.5440576894205	16.5404995459305	16.2807231721772	16.222239148368	16.3053328375021	7	17.8	47.508	Q7TSG3
Zinc finger protein 36, C3H1 type-like 2	Zfp36l2	-1.21622999523533	0.0000512589001732089	no	16.0916954267911	16.1065340210692	16.1706097080221	15.8437603048072	15.8147057722029	15.8631248524138	4	9.5	50.069	P23949;Q9EQL8;Q9EQL7
Calreticulin	Calr	-1.21964752452291	0.0000520064133203697	no	22.2338925098069	22.2641879482745	22.1733436200638	21.9194726264621	21.9345432179185	21.9580154169999	31	82.2	47.994	P14211;B2MWM9;Q3UWP8
Dystonin	Dst	1.20567431783886	0.0000525833812525107	no	20.034917296184	20.1043362220376	20.0312729958927	20.3433879869889	20.3105554338193	20.3261038512123	85	15.6	870.52	S4R1P5;Q91ZU6;E9Q9X1;A0A087WSP0
Guanine nucleotide-binding protein subunit alpha-13	Gna13	1.20638290080852	0.0000548749507873676	no	16.9248267417862	16.9957675748296	16.9162616069527	17.2300465197239	17.2124002316253	17.2064728279538	10	28.9	44.054	P27601;Q3UE40
Lipoamide acyltransferase component of branched-chain alpha-keto acid dehydrogenase complex, mitochondrial	Dbt	-1.19172692230015	0.0000549014327250271	no	19.1324548015474	19.1008206087447	19.0607786362623	18.82927879222	18.8507944643502	18.854819725919	15	39.2	53.246	P53395;Q7TND9
6-phosphogluconate dehydrogenase, decarboxylating	Pgd	-1.2042159296767	0.0000552286814812949	no	20.6696071054366	20.638298128166	20.6252711063607	20.3648364062418	20.4188942265968	20.345163386008	25	59.8	53.247	Q9DCD0;Q91V28;Q3UAG2;Q91YT9
Protein-tyrosine kinase 2-beta	Ptk2b	1.21910123228316	0.0000555597728312869	no	15.8368600855779	15.8247695482554	15.7986930478257	16.1363046949397	16.05164333602	16.1298284410032	5	6.6	115.79	Q9QVP9;Q8C2G0;E9Q2A6;Q3UDE9;K7QD41;Q8C6R5
Interferon-related developmental regulator 2	Ifrd2	-1.20697982278317	0.0000565809019755028	no	16.1142820359311	16.1296432948494	16.1228504531792	15.8470473180622	15.8980840969002	15.8074396933213	4	10.4	47.716	Q9D8U0;Q7TSB3;A0A0A6YWV7;A0A0A6YY02;Q9CW96
Cyclin-dependent kinase 6	Cdk6	-1.17893926972461	0.0000567099254686061	no	17.2761160933479	17.2166719599365	17.2531498038303	17.0179247463861	17.0180540280298	16.9974908730977	8	33.1	37.028	Q64261;Q0VBK8;Q3U4J9
LINE-1 type transposase domain-containing protein 1	L1TD1;L1td1	-1.19778878033924	0.0000576132313668115	no	21.6759070045519	21.6265458074363	21.6216467720254	21.3565332025348	21.413953100687	21.3724927092544	48	58.2	92.398	A0A088QCP3;A0A088QCK4;A0A088QEQ9;A0A088QCD9;A0A088QCJ8;A0A088QTB8;G3UYN0;Q587J6;A0A088QCC0
Polyadenylate-binding protein	Pabpc4	-1.22745747521558	0.0000602008416434056	no	20.114157504737	20.0952857148247	20.015687189921	19.757259843671	19.788331259751	19.7925201746334	16	21.8	72.242	Q6PHQ9;Q91YZ8;A3KFU5;A3KFU8;Q99LF8;Q3UX16
Sec24-related gene family, member D (S. cerevisiae)	Sec24d	-1.19505086789731	0.0000612571271347584	no	16.7972491605061	16.8650937999071	16.8735831420209	16.5863316445952	16.5901235562124	16.5882548162766	4	7.3	112.67	Q6NXL1;Q80V21
Myosin-7B	Myh7b	-1.22921936346875	0.0000628839497850279	no	14.5817760537447	14.6555310868216	14.6605492111222	14.2945807046676	14.3450883503528	14.3649601010223	2	1.1	221.49	A2AQP0
Phosphoinositide phospholipase C	Plcb4	1.20403117273781	0.0000666028902918289	no	17.1673294337836	17.1189655162952	17.1797546374619	17.462946496534	17.3977310532368	17.4089902710188	7	7.1	134.53	Q91UZ1;V9GXQ9;A2AT91;Q5FWA6
Tubulin polyglutamylase TTLL4	Ttll4	-1.22314120671593	0.0000668458195304835	no	15.8295752009914	15.7974477238274	15.8193734617348	15.4969460858953	15.5861835743341	15.4914938260559	2	1.5	132.53	Q80UG8;D3YY08
NADH dehydrogenase (ubiquinone) complex I, assembly factor 6	Ndufaf6	1.19116899992357	0.000068766235989079	no	13.8017283529349	13.7872525232641	13.7626797223073	14.0617095678412	13.993886765426	14.0531986056629	2	8.4	38.362	A2AIL4
Transmembrane protein 2	Tmem2	1.20562979204535	0.0000690033096567187	no	17.7169049429807	17.6884612904797	17.7823095310557	17.9999028406478	17.9912232554494	18.0059105862148	9	8.6	153.8	Q5FWI3
Probable ATP-dependent RNA helicase DDX58	Ddx58	-1.20752017138759	0.000069227068487441	no	16.6837292863751	16.6901519282226	16.6397114100969	16.3538856939232	16.4347128196172	16.4088522435807	6	7.1	105.97	Q6Q899;A1L0V6;A7YY79;A2AP29;Q3U1I9;Q3KQQ7;Q05CC6
Tubulin-folding cofactor B	Tbcb	-1.16235879949629	0.000071187821016671	no	18.3859848591765	18.4080814756723	18.3749424352445	18.1779049821513	18.1892415054135	18.150695867177	9	33.6	27.385	Q9D1E6
NEDD4-binding protein 1	N4bp1	1.18499444722246	0.0000723352759259801	no	17.6919666532326	17.6685454674001	17.7089001047244	17.9644186994364	17.8975306799409	17.9421037424435	19	31.4	99.146	Q6A037;Q5EBQ4
Eukaryotic initiation factor 4A-I	Eif4a1	-1.17535598615956	0.0000727963659400451	no	22.2416400909157	22.1920213726068	22.2466416248643	21.9843997662245	22.0130574058522	21.9835525777996	32	78.1	46.153	P60843;Q4FZL1;Q5F2A7;Q3UXC2;Q3TGK7;Q3TFG3;Q3TLL6;Q3U8I0;Q78WR5
Guanine nucleotide-binding protein subunit beta-2-like 1;Guanine nucleotide-binding protein subunit beta-2-like 1, N-terminally processed	Gnb2l1	-1.18737200170957	0.0000740145393170816	no	21.2410645753391	21.2012848448531	21.2081556451531	20.9522088058317	21.0096372861738	20.9453429740512	21	78.2	35.076	P68040
Cysteine-rich protein 2	Crip2	1.22804310627692	0.0000741538629482035	no	18.3814558243915	18.3993630613258	18.4164352867731	18.7208671552041	18.6305002432171	18.7349703815566	8	43.8	22.727	Q9DCT8;Q4FJU3;A0A0G2JF37
Maternal embryonic leucine zipper kinase	Melk	-1.20154937813913	0.0000744493273818959	no	18.8554172520624	18.8845627318489	18.8195441687568	18.5673895685573	18.6291054738881	18.5683412967979	12	24.1	72.728	Q61846;Q3TU15;Q3TJF3;Q3UMB0;A2ALR0
Cdc42-interacting protein 4	Trip10	-1.15474676226959	0.0000795256714490694	no	18.4662549053862	18.4674128651807	18.4664613753077	18.2334036809949	18.2756214071239	18.2683745543114	13	27.5	68.489	Q8CJ53
40S ribosomal protein S18	Rps18;Gm10260	-1.18729298642336	0.0000819580757212143	no	19.4465736711051	19.430661408108	19.3970218408574	19.1578716579608	19.2169980131473	19.1563592775668	10	57.9	17.718	P62270;Q561N5;F6YVP7;Q3TW65;A0A1Y7VKY1;S4R1N6
Bifunctional purine biosynthesis protein PURH;Phosphoribosylaminoimidazolecarboxamide formyltransferase;IMP cyclohydrolase	Atic	-1.15801179463028	0.0000820552624554933	no	20.9572239374148	20.9493904705609	20.9273651165003	20.7132367123299	20.7315325016092	20.7542604676645	35	76.4	64.217	Q9CWJ9
Interferon regulatory factor 3	Irf3	-1.18122935567681	0.0000856023241701292	no	16.5289555486784	16.5523754372886	16.5001889146732	16.282350684337	16.3197973039352	16.2585045655418	4	11.7	46.852	P70671;Q3UJM9;Q3U9K6;A0A140LHE6;C0IXK2
Annexin A3;Annexin	Anxa3	1.20281077699278	0.0000861083691407282	no	18.6402595757522	18.6469118617523	18.7255496265709	18.9157066775801	18.9479059373983	18.9483375473889	17	59.1	36.384	O35639;Q8C1X9;Q3U737;Q3TLP4;Q3TFK4
40S ribosomal protein S2	Rps2;Gm10653	-1.17802926244424	0.000087452939646642	no	21.2764798790512	21.2214912258722	21.2019601855244	20.9970687116543	20.9906803100359	21.0030561394523	16	52.2	31.231	P25444;Q58EU3;Q3TXS9;Q3TXR5;D3YVC1;Q3UB36;D3YWJ3;Q3TLE5;Q3TI78;Q9DC49;O89072;Q3V2B9
Laminin subunit gamma-1	Lamc1	-1.21456719813167	0.0000875453054658512	no	19.3585342510437	19.4261814085709	19.3990911818764	19.073779767483	19.1626821443795	19.1060179939363	31	22.3	177.19	F8VQJ3;P02468;Q3TRH4;Q3URV4;Q3UFZ9
40S ribosomal protein S25	Rps25	-1.21109213464633	0.0000881458532109597	no	19.9490583495142	19.8502086600853	19.8672760831247	19.6046087637412	19.6026809966354	19.6303274626421	6	36.8	13.742	P62852;Q58EA6;A0A1L1SQA8
RE1-silencing transcription factor	Rest	-1.17980080838796	0.0000884906113477726	no	16.8224409339731	16.7875197644767	16.8586516991988	16.5676120555048	16.6048152239388	16.5805552098804	7	8.6	117.78	Q8VIG1
Protein SGT1 homolog	Ecd	-1.16218358202098	0.0000886518827184781	no	18.4061913884881	18.3762031535375	18.4203217551165	18.1835329828162	18.1644217020175	18.2042476746837	11	25.3	71.709	Q9CS74;Q8BXV4
MORC family CW-type zinc finger protein 1	Morc1	-1.21235274763448	0.0000891719326985916	no	16.7335851415271	16.6342337061342	16.7132785445917	16.3996564336564	16.4114085667876	16.4366038070647	5	6	108.31	Q9WVL5
Tubby-related protein 3	Tulp3	-1.15965940969546	0.0000893196540525936	no	15.4461248262257	15.4507852874958	15.4062890318068	15.2133774625629	15.2376153932107	15.2111028393347	2	5	51.23	O88413
Protein Jumonji	Jarid2	-1.17299598212746	0.0000893504489965912	no	19.5683246594603	19.5244185300623	19.5409994044265	19.2901032774274	19.346904255349	19.3061408461683	26	24.1	137.44	Q62315;Q1LZL9;G3UZT8
SAP30-binding protein	Sap30bp	1.17816163209325	0.0000911176214840016	no	18.0972008661904	18.0861533814996	18.0824019827247	18.3516405941046	18.2801704715818	18.3435575933682	8	35.1	33.832	Q02614
Ras-related protein Rab-7a	Rab7a;Rab7	-1.21879597556452	0.0000926653992325814	no	19.3073651849855	19.383415332822	19.2860883470034	19.006839057816	19.0638253389282	19.0498345438079	10	49.8	23.489	P51150;Q4FJQ0;A0A0N4SVR6;A0A0N4SVG9
40S ribosomal protein S4, X isoform;40S ribosomal protein S4	Rps4x	-1.18342824675709	0.0000928757333567947	no	20.9334016673325	20.900799132988	20.8621419317259	20.651151723127	20.6345606350549	20.6817136668901	24	68.8	29.597	P62702;Q545F8;Q545X8;Q3UXQ6
40S ribosomal protein S13	Rps13	-1.18371402499637	0.0000932643792910435	no	20.181522014429	20.1415264162896	20.1072544295121	19.8778474841466	19.9007773514135	19.921716283093	10	57	17.222	P62301;Q5BLJ7;Q921R2
Splicing factor 45	Rbm17	1.22521267116747	0.000093823610632974	no	18.9541505365745	18.9197121306039	18.9502063795508	19.2727952700841	19.166319439848	19.264050914362	16	43.2	45.303	Q8JZX4
Tubulin beta-2B chain	Tubb2b;Tubb2a	-1.19221709629681	0.0000941215016873717	no	19.4573919215676	19.4848628291128	19.4169605719008	19.1640580576235	19.2294518294082	19.2047645355697	6	22.2	49.953	Q9CWF2;B2RSN3;Q99J49
BAG family molecular chaperone regulator 4	Bag4	1.19425427984521	0.0000948453267280945	no	17.8337690635995	17.8246392967388	17.8263265637913	18.1197898765461	18.0292592531111	18.1040159355438	7	15.8	49.094	Q8CI61;A6H6S8
Calcium-regulated heat stable protein 1	Carhsp1	1.20594972484587	0.0000963697695354994	no	16.5595237708416	16.5307213148576	16.6308834692578	16.8594732627001	16.826085414394	16.8460791687892	3	42.6	16.062	Q9CR86;Q5M9P7;Q3UD53;Q3U434
Predicted gene 45871	Zfp950	-1.19448081978601	0.000097863290696599	no	14.5555511221102	14.5228759657554	14.5179263798286	14.2267183224318	14.314484927806	14.2859991530999	1	2.2	62.987	A0A1B0GRI9;Q8K2Z5;A0A0U1RQ46;A0A1B0GRI2
Heat shock factor protein 2	Hsf2	-1.16644924033346	0.0000982926081806797	no	16.4380056969804	16.3917349536149	16.4447136750397	16.1829396108592	16.2041807902929	16.220963341079	3	6.2	60.224	P38533;A0A1W2P851;A0A1W2P8F8;Q8BWK6
Ribonucleoside-diphosphate reductase large subunit;Ribonucleoside-diphosphate reductase	Rrm1	-1.16856115102562	0.0000983372860559817	no	20.5156928035482	20.5300933542613	20.5090922094741	20.2887690836428	20.3298820864949	20.2620274993116	31	52.3	90.209	P07742;Q05DU8;Q6NZB3
Deleted in autism protein 1 homolog	1190002N15Rik	-1.19743069330165	0.0000988453663205225	no	15.808894416648	15.8408755323441	15.8261859530228	15.511580138655	15.5800047252016	15.6045445704053	2	15.1	22.166	Q3TS89;Q3USZ8
Microtubule-associated proteins 1A/1B light chain 3A	Map1lc3a	-1.20648191900316	0.0000992328129632428	no	15.8256498793249	15.7556310973763	15.7900440152434	15.5142724468325	15.4802215299998	15.5644121309215	1	11.6	14.272	Q91VR7
40S ribosomal protein S5;40S ribosomal protein S5, N-terminally processed	Rps5	-1.18943901813402	0.000102408126241116	no	19.6575979400448	19.6094662311163	19.5638251763165	19.3534930446034	19.357868945397	19.3686834351232	8	48	22.876	Q91V55;P97461;D3YYM6;D3Z1S8
40S ribosomal protein S10	Rps10	-1.13874018986133	0.000102881228928289	no	20.3277661583903	20.3318229168279	20.3104388323346	20.1347191339641	20.1305953597589	20.1423975375862	10	52.1	18.916	P63325;Q5M9K7;Q3U9P0
Inositol-3-phosphate synthase 1	Isyna1	-1.16678645291655	0.000106499820148955	no	19.7779263466581	19.7500746243409	19.7091860610857	19.5126506111686	19.5231083465899	19.5338064516488	16	38.8	60.931	Q9JHU9
Ral GTPase-activating protein subunit alpha-1	Ralgapa1	1.20095995767019	0.00010769631638579	no	13.2842433601856	13.3686137832878	13.351913590292	13.632878967771	13.5887370273898	13.5757188873102	1	0.8	229.39	Q6GYP7;B7ZNA3;A0A1W2P832;A0A1W2P712;A0A2I3BRX9
U2 small nuclear ribonucleoprotein auxiliary factor 35 kDa subunit-related protein 1	Zrsr1;Zrsr2	1.20856587837851	0.000108074255837136	no	12.9192858016662	13.0186738861185	12.934164743386	13.2337768614158	13.2490974854843	13.2091384319191	1	2.1	51.364	Q64707;Q8BST8;Q793C9;Q3TN32;B1B0F0;B1B0E9
Basic leucine zipper and W2 domain-containing protein 1	Bzw1	-1.16992808657225	0.000113361525963404	no	20.6992796304485	20.64006536354	20.6910913949388	20.4319885512473	20.4750723908853	20.4441158889349	22	57.5	48.043	Q9CQC6;A0A087WQS2;A0A087WPF9
PHD finger protein 14	Phf14	1.17551511503161	0.000116086940543607	no	15.6867465494172	15.6866123464015	15.6353844421781	15.8962756469898	15.9361044193465	15.8762425404318	5	7.9	99.104	Q9D4H9;G5E8S0
Germinal-center associated nuclear protein	Mcm3ap	1.20558451898866	0.000117077425672944	no	17.8936953719174	17.8739888986302	17.8889788030698	18.1624258882947	18.0957324363182	18.2077031381918	16	12.6	217.36	Q9WUU9;Q80TX5;Q6NWV4;Q8C777
Y-box-binding protein 3	Ybx3	-1.16199175932721	0.000117877655681566	no	18.0845468462239	18.0803139053969	18.0877881026976	17.8789976431786	17.8285180616694	17.8953336373344	7	29.6	38.813	Q9JKB3;Q8BPG0
40S ribosomal protein S6	Rps6	-1.21425672865355	0.000117986314111214	no	20.4186927820444	20.3438523586232	20.3126360692869	20.0570321304658	20.0680634249604	20.1098652118766	12	36.9	28.68	P62754;Q5BLK1;Q8BT09;Q3TL53
40S ribosomal protein S3	Rps3	-1.15465127528781	0.000118401332948943	no	21.3403078353579	21.3634434845638	21.3593885711642	21.1248273020516	21.1780644668405	21.1378765267281	24	82.3	26.674	P62908;Q5YLW3;Q9D0A2;Q3UK56;Q9CZP6;Q3UCL7;D3YV43;A0A140LI77
Kinesin-like protein KIF23;Kinesin-like protein	Kif23	-1.13640381295769	0.000119159352434243	no	18.8215319912335	18.8282461079826	18.8145618814196	18.6496448029544	18.6369913965872	18.6242770492891	14	19.7	108.77	E9Q5G3;Q05DU6;A0A1L1SRP4;Q9CXV7
Twinfilin-2	Twf2	-1.22561334598633	0.000120000093711484	no	18.8867037918682	18.9450945487648	18.9268734374247	18.6151523736408	18.689977785141	18.5730298824484	14	49.3	39.47	Q9Z0P5;A0A1L1STC8;A0A1L1SU53
Inorganic pyrophosphatase	Ppa1	-1.14426373887179	0.000120782788630842	no	20.9780959545061	20.958794016578	20.9683579267509	20.7824805895255	20.75036456653	20.7891438996153	19	76.8	32.667	Q9D819;Q4FK49;Q8BTY3;Q3UA53
Pleckstrin-2	Plek2	1.14079053675606	0.000121005731396935	no	15.6604112496923	15.6559037812453	15.6356786595837	15.8572435340109	15.8356302586015	15.829221655675	2	5.9	40.018	Q9WV52
Double-stranded RNA-binding protein Staufen homolog 1	Stau1	-1.17352303524636	0.000121126353299587	no	17.6085529373325	17.5628475996773	17.5983872838137	17.3278537697214	17.3530894784731	17.3963060896165	10	26.3	53.924	Q9Z108;A2A5R8;Q9DBE7;Q3U8D3;A2A5S3;Q3TWP5;Q641P2;Q3TJ07;Q3UTC8;Q3TU43;Q3UKX3;Q3U7A6;Q3TWA1;V9GX87;Q6TNG5
Nucleus accumbens-associated protein 1	Nacc1	-1.16677886496162	0.000121977549277322	no	18.3846355816609	18.3455037504143	18.3611385613206	18.1195919714674	18.1248339004148	18.179258545772	10	20.6	56.536	Q7TSZ8;A0A571BEI5
Elongation factor 1-beta	Eef1b;Eef1b2	-1.19675601509384	0.000122295429600266	no	21.007012039988	20.9699444295059	20.9391289618555	20.7232569808847	20.6668276403385	20.7486136382431	13	68.9	24.693	O70251;A0A087WS46
DnaJ homolog subfamily A member 1	Dnaja1	-1.1957364495858	0.000126316668769862	no	20.2886249251739	20.2023674150032	20.2500304155993	19.9914738306955	19.9556389270115	20.0202116707808	22	65.2	44.868	P63037;Q5NTY0;Q3TK61;B1AXY1;B1AXY0
Zinc finger protein 42	Zfp42	-1.19588748951984	0.000126576031786346	no	13.4215982726992	13.4462674687906	13.4422692467025	13.1312510721336	13.2349689680106	13.1696699515655	2	8.3	32.398	P22227;E9QK22
Zinc finger protein 984	Gm13157	-1.15950331047507	0.000127095815607375	no	13.2879162452599	13.3365554961278	13.3153810354405	13.1278545703227	13.090778087123	13.0806993023986	1	2.2	64.473	A2A7A2
Phosphatidylinositol 3-kinase regulatory subunit beta	Pik3r2	-1.15134288017069	0.000127255252410399	no	16.1515686218368	16.1302757070178	16.1286011326551	15.9633898420946	15.9129848240779	15.9241181604907	5	9.3	81.265	O08908;Q3UK33;A0A2X0SZ21
GTPase ERas	Eras	-1.22498090680382	0.00012951788637575	no	17.4728432536593	17.4566038322397	17.4842816451255	17.1205152998676	17.1647426223702	17.2501930203008	9	53.3	24.32	Q7TN89;Q0VEC9
Propionyl-CoA carboxylase beta chain, mitochondrial	Pccb	1.17436529816873	0.00012994420032634	no	13.9014416249238	13.9507581915206	13.9643093254685	14.1962133034639	14.1761635636232	14.1397760042126	3	7.4	58.408	Q99MN9;E9Q1J7;Q3UYS0;A0PJE6;Q8CFZ3;Q7TMF4
Rac GTPase-activating protein 1	Racgap1	-1.17021357713038	0.00013264295320217	no	18.2282452387065	18.2535079665301	18.1839671565949	18.0041257497818	18.0118241241003	17.9694549023135	11	18.5	70.158	Q9WVM1
Inner centromere protein	Incenp	-1.19543670156906	0.000134879477101768	no	17.720872978797	17.7176375644672	17.7504932909816	17.4237301002918	17.5268372392847	17.4658232707973	10	17.6	101.21	Q9WU62
Serine/threonine-protein kinase Chk1	Chek1	-1.14799146769461	0.000136117810882025	no	17.7337721609463	17.6844217678007	17.689836191183	17.5112180859966	17.4950322114959	17.5044440642119	9	22.9	54.381	O35280;G3UYC5;Q497T8
Heterogeneous nuclear ribonucleoprotein H3	Hnrnph3	1.18168105374597	0.000137198460995352	no	17.0112999075534	17.0024821882253	16.9534285994885	17.2706579485001	17.2209640821468	17.1981107400284	5	21.4	36.869	D3Z3N4;D3YWT1
Inverted formin-2	Inf2	1.20994761584622	0.000137328251014924	no	17.017048522075	17.0948194290815	17.113221156694	17.3769194479396	17.3105070942635	17.3624963295951	6	7.9	138.56	Q0GNC1;E9QLA5;A0A1Y7VM80
Zinc finger protein 518B	Znf518b;Zfp518b	-1.14087752060858	0.000138505035027842	no	14.6439198423373	14.6330983724308	14.644849489324	14.4628633329543	14.4634148574997	14.4251577573689	3	3.1	119	B2RRE4;J3QPN0
Protein DPCD	Dpcd	-1.19053173382382	0.000141841153546734	no	13.9504163385821	13.96629718186	14.0054575995124	13.7656442470019	13.6753742483264	13.7263343955521	1	4.9	23.034	Q8BPA8;A0A494BAZ3
Rab GTPase-activating protein 1	Rabgap1	1.14154625019235	0.000144136830203534	no	17.9733649656593	17.9534570792566	17.9531603563438	18.1754953111843	18.1412345511607	18.1362204752796	13	15.4	120.8	A2AWA9;B2RRC5
NADH dehydrogenase [ubiquinone] iron-sulfur protein 3, mitochondrial	Ndufs3	1.16079379110538	0.000144585010634851	no	17.5594534195292	17.5923559044826	17.585707198	17.8168004781452	17.755682559686	17.8103686075766	9	31.2	30.149	Q9DCT2
RNA-binding protein Musashi homolog 2	Msi2	1.18369605431147	0.000145753739933889	no	17.7147589203104	17.7487960435495	17.7342869011095	18.0276608015908	17.9343236373794	17.9657534596771	8	35	36.938	Q920Q6;Q2M2Q8;Q3TE41;B1AT10;Q8CD63;B1AT13;Q32LZ4
Low-density lipoprotein receptor	Ldlr	-1.21506752869509	0.000147113589126643	no	17.4512443799835	17.4689287817295	17.4492553928641	17.1298472093602	17.2490813279205	17.1473905310308	5	8.9	94.946	P35951;Q3TDD1;A0A1L1SRE8;Q91ZJ1;Q8VCT0;Q3U8R7;Q3TVR4
60S ribosomal protein L22	Rpl22	-1.13482641076998	0.000147193159805551	no	18.1701883511007	18.1882877651534	18.1674590633685	17.9828139673416	18.0095032909407	17.9862030255081	6	53.9	14.759	P67984;Q4VAG4
YLP motif-containing protein 1	Ylpm1	1.1697430393087	0.000147791379573701	no	19.1733174405807	19.1490162748138	19.1880078424551	19.4256524081124	19.3525496216538	19.4107144594425	31	18.4	241.05	D3YWX2;F6YTL8;Q9R0I7;E9Q803
Carbonyl reductase [NADPH] 3	Cbr3	-1.16633741664766	0.000148765748404905	no	19.0175094622259	19.0018540134316	18.9746488060403	18.8163121165608	18.7496694681474	18.7620750528407	13	62.8	30.953	Q8K354
Beta-2-syntrophin	Sntb2	1.18253371068651	0.000149656141090263	no	17.5654903966519	17.5802041753532	17.5869525707394	17.8495474368555	17.7627664148306	17.8459772249471	12	35.4	56.409	Q3V2N5;Q61235;Q542S9;B7ZNU9
Isopentenyl-diphosphate Delta-isomerase 1	Idi1	-1.22069714023245	0.000150501398665097	no	19.4711802837928	19.3587085827907	19.3539429590278	19.1200537059886	19.1107174787754	19.0899447215212	12	76.2	26.289	P58044;G3XA48
5(3)-deoxyribonucleotidase, cytosolic type	Nt5c	1.18600912077889	0.000150776188320292	no	18.3705919251606	18.4296497564451	18.3619470882795	18.670104401006	18.6342130491665	18.5962166336887	9	74.5	23.076	Q9JM14;A2A9X5
ATP-dependent RNA helicase DDX3X;Putative ATP-dependent RNA helicase Pl10	Ddx3x;D1Pas1	-1.1409438760194	0.00015146379769845	no	21.537596192611	21.4885667968591	21.5073575973341	21.3214007904306	21.3228895782966	21.3185467401868	42	65	73.101	Q62167;B9EKE9;Q3TQX5;B7ZWF1;P16381;B9EIA2
ADP-ribosylation factor-binding protein GGA2	Gga2	-1.19542903285784	0.000151482418098066	no	18.1439234219583	18.1766459859654	18.1140372562223	17.8400494241063	17.9348882070482	17.8870835738554	9	25.2	66.048	Q6P5E6;Q3UE19;Q3TVV9
Ubiquinone biosynthesis monooxygenase COQ6, mitochondrial	Coq6	1.13843602258535	0.000152103262794804	no	15.5437945024997	15.5433671811016	15.5664896515934	15.7279209532069	15.7596254777976	15.7272645572757	3	5.9	51.392	Q8R1S0;D3YW66;D6RG57
40S ribosomal protein S17	Rps17	-1.15685178270887	0.000152452645483489	no	20.0523925314573	19.9946892715665	20.0052454431984	19.8042132874254	19.7895803464443	19.8279215032557	11	63.7	15.524	P63276;Q5M9L7;Q8BT90;Q3TK12
Intraflagellar transport protein 20 homolog	Ift20	-1.16811203051988	0.000153585911079665	no	15.8085156446955	15.7885642100483	15.7549937195684	15.5719580306515	15.5219356117871	15.5856439940638	1	13.5	12.725	Z4YJL9;Q61025
Angio-associated migratory protein	Aamp	-1.22664077653945	0.000155448412041959	no	18.4508652077163	18.4013888445344	18.4875082813458	18.1465846748956	18.0980867590886	18.2109524527251	12	39.1	46.894	Q3TJ22;Q8K2C1;J3QN89;Q3UJF9;Q3U9F0
CST complex subunit CTC1	Ctc1	1.19358880124981	0.000156106857958816	no	19.1009271963647	19.1366704564534	19.0263599338901	19.3481256289142	19.3419700226741	19.3397796495561	16	16.1	134.03	Q5SUQ9;E0CXE7
FYVE, RhoGEF and PH domain-containing protein 4	Fgd4	1.21161516992506	0.000159017774872589	no	14.9294499692135	14.8336453922752	14.8835949103857	15.158642422944	15.1153903585654	15.2034521297251	1	1.8	86.54	Q91ZT5;E0CZ69;Q3UY56;F8WGX0
Protein MON2 homolog	Mon2	1.14959498125471	0.000159094986891942	no	17.2379473319569	17.1996994153181	17.2201775195844	17.4482073906914	17.3966385162364	17.4163553658451	10	6.9	189.08	Q80TL7;B9EKJ3
Cytochrome c oxidase subunit 7A1, mitochondrial	Cox7a1	1.20037940164394	0.000162896056204357	no	14.0082933928435	14.0079358023035	13.9561939575511	14.2144157016804	14.3136362155659	14.2348426388352	1	16.2	8.9863	P56392;Q792A4;A0A140LIU4
Oxygen-dependent coproporphyrinogen-III oxidase, mitochondrial	Cpox	1.13823210393853	0.000162941793096333	no	18.2699819708262	18.2862919719595	18.275378152373	18.4548638553201	18.4474655772794	18.4897069920665	10	29.3	49.714	P36552;Q3U029
AHNAK nucleoprotein (desmoyokin)	Ahnak	1.16985272427142	0.000164302802778893	no	21.5631242368292	21.6084349970877	21.5728535707194	21.8063461164093	21.7701847916932	21.8468626466143	104	45.6	604.25	E9Q616
N-alpha-acetyltransferase 50	Naa50	-1.12552850907521	0.00016433698656068	no	19.7394493393285	19.7546805964108	19.7482378006595	19.5752281576352	19.5809628960311	19.5743688828618	13	70.4	19.414	Q6PGB6
PAX3- and PAX7-binding protein 1	Paxbp1	1.17201880367059	0.000164804796157226	no	17.6290084212086	17.5632734246615	17.6456996384267	17.8546298708201	17.8238518772855	17.8464868851225	6	7.9	104.83	P58501;A0A1S6GWK5;F6YY19
Probable ATP-dependent RNA helicase DDX59	Ddx59	1.22432436783401	0.000167510687908578	no	16.7964137495398	16.8495832899228	16.8186904411583	17.1701543484762	17.0404947062659	17.129995918139	8	21.2	68.234	Q9DBN9
Heat shock 70 kDa protein 4	Hspa4	-1.16185590453854	0.000167516277039651	no	22.9367734209503	22.954894587124	22.8866665584946	22.6899058415465	22.7311713989704	22.707963863422	67	82.5	94.208	Q3U2G2;Q571M2;Q99L75;Q61316
PHD finger protein 3	Phf3	1.14693813361491	0.000167759157082076	no	19.1281215630191	19.1606477472376	19.1118519548296	19.3107642759469	19.3343823644469	19.3488373459708	28	18.5	225.54	B2RQG2;A0PJJ1
Growth factor receptor-bound protein 7	Grb7	-1.2140079448712	0.000167788855580454	no	17.5141511311509	17.5314179061879	17.4804150237941	17.2226945671687	17.2935855024306	17.1703704020907	11	30.3	59.959	Q03160
Translocon-associated protein subunit alpha	Ssr1	-1.15079634259989	0.000168347194968628	no	17.387768734318	17.373332442469	17.3888138428679	17.1545270275925	17.2177714801918	17.1697188886526	3	11.9	32.065	Q9CY50;Q52PE3;A0A286YDB7;Q3TV94;A0A286YCT4;A0A286YCG8
Leucine-rich repeat flightless-interacting protein 1	Lrrfip1	1.19280519476205	0.000172573915167734	no	10.8510040838322	10.9077330720445	10.8192556640389	11.07191442266	11.1385620291121	11.1305917054078	1	3.5	42.471	Q8BLV4;G5E8E1;A0A087WNU6;Q8BLM1;A0A087WSF5
Serine/threonine-protein kinase greatwall	Mastl	1.13537708719851	0.000173652641253077	no	16.0846935067048	16.0632545707307	16.0721323843136	16.279188327287	16.2497672026702	16.2406395286224	5	8.3	95.974	Q8C0P0
Tubulin beta-5 chain	Tubb5	-1.16363268408396	0.000173743179145709	no	20.2441313446289	20.22250257931	20.2075935196098	20.0161007512042	20.0385552361171	19.9636642827257	5	19.4	49.67	P99024
RING finger protein 141	Rnf141	1.21448390809569	0.000174916582601088	no	15.6888574466192	15.6017968852859	15.6872192826467	15.9814206596647	15.8898769724026	15.9476061056774	1	7.4	25.529	Q99MB7;H3BJE9;A0A1B0GT51;H3BJB4;Q3U464
Small subunit processome component 20 homolog	Utp20	1.13404782671691	0.000175488153879997	no	21.0048826956685	20.986708538924	20.9851823570325	21.1533030059458	21.1774019507374	21.1905130899642	79	34.6	317.74	Q5XG71;E9QK83
Stathmin	Stmn1	-1.14595434146999	0.000176013683258548	no	19.9222306025945	19.9398569092385	19.9264089202787	19.7638808760532	19.7034965327239	19.7314703323976	8	43.6	17.274	P54227;D3Z5N2;Q545B6;D3Z1Z8;Q9DCP3;Q91XT3;Q9CYU5;Q9CXQ8;Q8C2H3
NAD-dependent protein deacetylase sirtuin-1;SirtT1 75 kDa fragment	Sirt1	-1.13389667312796	0.00017601894773994	no	18.2262969669243	18.2132391177676	18.1939909749983	18.0250568487693	18.018468399363	18.0461342715402	10	17.8	80.371	Q923E4;Q3UNI1;Q53Z05;A7MCT8
Proteasome subunit beta type-10;Proteasome subunit beta type	Psmb10	-1.15703031992796	0.000176716487835473	no	16.1884071148505	16.2001740947589	16.187510785128	16.008436108678	15.998647100626	15.9377287734631	4	17.9	29.063	O35955;Q4FJX8;Q3UNP9
Anamorsin	Ciapin1	-1.13386173511419	0.000177329700366909	no	20.1102011357555	20.1227502469866	20.1132691761589	19.9100916999574	19.9474086169618	19.9449860624257	16	72.2	33.429	Q8WTY4;F7BWP1
Stathmin-2;Stathmin	Stmn2	-1.16139117695901	0.000181543563186258	no	18.1332348248539	18.1068456203136	18.1792960134411	17.901119606778	17.9297361680697	17.9409587463173	4	27.4	20.828	P55821;Q9CZ46;Q545S4
Caprin-1	Caprin1	-1.17520387433745	0.000181889238300718	no	20.8272691728203	20.7567453926886	20.8033851526659	20.5782556984063	20.5234211937259	20.5869896543868	18	34.7	78.168	Q60865;Q3UFZ6
Calcyclin-binding protein	Cacybp	-1.14813723775208	0.000182341100951609	no	20.8971924049168	20.8748039244643	20.8419278289253	20.6752528321126	20.6514524144526	20.6893336154687	21	73.4	26.51	Q9CXW3
E3 ubiquitin/ISG15 ligase TRIM25	Trim25	-1.16248891994764	0.000183941211569417	no	20.2251888170181	20.1712786093954	20.2118601902859	19.9491865224208	20.01142270807	19.9960674895978	29	49.5	71.801	Q3U3X7;Q61510;Q922N9;Q5SU71;Q3TU94
Phosphoribosyl pyrophosphate synthase-associated protein 2	Prpsap2	-1.1398158896646	0.000184427957191326	no	18.9917013851398	19.0212011871001	18.9832131654233	18.7970122458753	18.8322940460213	18.800407016181	12	44.2	40.88	Q8R574;Q8BK37;Q5SWZ0;Q05BD4
Heat shock protein HSP 90-beta	Hsp90ab1	-1.15594585799163	0.000188573141156639	no	23.6034275340897	23.5798271590752	23.5267076971085	23.3576873443574	23.3620584370686	23.3629951287861	62	81.8	83.28	P11499;Q71LX8
Nocturnin	Ccrn4l	-1.17640158506211	0.000189054185641098	no	17.1930394272638	17.1597094140619	17.2205341809068	16.9700497700044	16.9107926641154	16.9892986885781	7	21.2	48.27	Q3UEU2;O35710;B2RTJ8
Sorting nexin-3	Snx3	-1.1675296868517	0.000189541239833763	no	17.9706696722125	18.0044173191826	17.9315376346588	17.7210845782393	17.7384661683697	17.7766961778312	9	50	15.417	Q9CU14;Q9CSC2;Q78ZM0;O70492;D3Z789;D3Z6Z0
Periplakin	Ppl	1.17216700873495	0.000191264300307955	no	16.1763847390471	16.1087916688529	16.1848630176669	16.3612251639428	16.4124179108337	16.3839307637081	8	6.6	203.78	G5E898;Q9R269;Q6PG96
HAUS augmin-like complex subunit 3	Haus3	-1.1429165744912	0.000191273537974325	no	16.9019298346791	16.8903157848692	16.9162616069527	16.6788883769161	16.7332104436416	16.7182481059202	8	17.7	66.308	Q8QZX2
40S ribosomal protein S8	Rps8	-1.19843429085595	0.000197026626365121	no	20.4433942698684	20.3650726135295	20.3220150790376	20.1033373863036	20.1168395820073	20.1268525659035	12	55.8	24.205	P62242;Q497E9;Q5M9L9;Q3UJU6;Q9CQW4;Q3UA25;Q9CRJ5
Aldose 1-epimerase	Galm	1.18147535720268	0.000200430933746567	no	16.3135346124381	16.2972129433724	16.3944675332778	16.5777515588546	16.5582982288282	16.590933916484	2	7.3	37.798	Q8K157;Q3TSZ4
Elongation factor 1-gamma	Eef1g	-1.14842197697175	0.000203092490537818	no	21.375944227348	21.3292171738788	21.3115378691656	21.1460341917314	21.1238714157174	21.1478351299197	30	61.6	50.06	Q9D8N0;Q4FZK2;Q8R1N8
Pyruvate dehydrogenase phosphatase regulatory subunit, mitochondrial	Pdpr	1.17424145859193	0.000206356795561784	no	14.3973086731585	14.3717288680384	14.419894749882	14.6796224696885	14.6098208202617	14.5946762996935	2	3.1	99.229	Q7TSQ8;D6RD07
ATP-citrate synthase	Acly	-1.18569060692249	0.000206513945644302	no	21.8032988775488	21.8132200225259	21.7456225821115	21.5227758813971	21.5920417942528	21.5101409963328	57	60.9	120.79	Q3V117;Q3UEA1
FAS-associated factor 2	Faf2	1.14060912896302	0.000207148198422216	no	18.5024533875987	18.4881183394638	18.533913848189	18.7136301227311	18.6756745163965	18.7045943898392	11	27.6	52.471	Q3TDN2;D3Z2H4
Dual specificity protein kinase CLK4	Clk4	1.14722842682666	0.000207219222114048	no	16.1555948021	16.1645447092551	16.1883679852039	16.3947582256546	16.3337165434327	16.3744907604758	6	17	57.344	O35493;Q4FJV9
Protein prune homolog	Prune	-1.15565893577135	0.000213174314205345	no	18.5776280201458	18.5350044010419	18.5880932191473	18.3683387043844	18.3241710854528	18.3820687961812	11	32.8	50.239	Q8BIW1
Axin-1	Axin1	-1.17078536771165	0.000214825887435993	no	15.8544199544091	15.9010462221	15.9300227406704	15.6311325005902	15.6934296125074	15.6784969429064	3	4.4	96.275	O35625;Q14DJ8;E9QMJ8;Q7TMI9
Cellular retinoic acid-binding protein 2	Crabp2	-1.18780468401045	0.000215581581728078	no	16.9737873066841	16.8815779977066	16.950851398877	16.7192398153828	16.6509332576	16.6911507495951	3	23.9	15.746	P22935
Transcription factor E2-alpha	Tcf3	-1.17780504387449	0.000218279894252174	no	15.1433510178361	15.1836146476619	15.1550951103214	14.8693469796229	14.9376075946996	14.9668039309189	4	9.7	67.7	P15806;E9PWE5;A0A0R4J014;E9PWE2;Q9CRT1
Fatty acid synthase;[Acyl-carrier-protein] S-acetyltransferase;[Acyl-carrier-protein] S-malonyltransferase;3-oxoacyl-[acyl-carrier-protein] synthase;3-oxoacyl-[acyl-carrier-protein] reductase;3-hydroxyacyl-[acyl-carrier-protein] dehydratase;Enoyl-[acyl-carrier-protein] reductase;Oleoyl-[acyl-carrier-protein] hydrolase	Fasn	-1.14527553939522	0.000221293115424979	no	22.7371072903038	22.6988783114297	22.7111584066376	22.5207165372225	22.5490001887109	22.4903430773921	101	55.1	272.43	P19096;Q3UHT6;A0A0U1RNJ1;Q3TB22
Lysine-specific demethylase 2B	Kdm2b	-1.13183879789087	0.000221465641329358	no	17.7558570261845	17.7654841083943	17.7525911286368	17.5606505986436	17.6062494155973	17.5710267580652	11	9.4	149.73	Q6P1G2;E9QL25;D3YVU7;D3YVU4
Vesicle-associated membrane protein 4	Vamp4	1.15133224835731	0.000221567892309719	no	14.6863343380092	14.6575000554267	14.6269873734172	14.8889248863693	14.8525153292909	14.8392942190663	3	20.6	16.353	O70480;Q8BSN6
Inorganic pyrophosphatase 2, mitochondrial	Ppa2	1.13939423813797	0.000222109523282838	no	18.7452279681794	18.7124637449082	18.716537873559	18.9422465850998	18.8960173573762	18.9007666912896	16	57.3	38.114	Q91VM9;D3Z636;G8JL76
Inosine-5-monophosphate dehydrogenase 1;Inosine-5-monophosphate dehydrogenase	Impdh1	-1.13431910409744	0.000223179199077206	no	17.9554608774819	17.9222594989893	17.9709173193906	17.7632475907249	17.7597954311041	17.7801150146513	10	26.8	55.278	P50096;F7DEU6;E0CYE2;E0CXK0
Sentrin-specific protease 3	Senp3	-1.16302183761747	0.000227528050098218	no	19.4567689024943	19.4559160116133	19.4178745007912	19.1819858887832	19.2636863207211	19.231252647394	16	34.9	64.402	Q9EP97;F6Z9L5
Serine/threonine-protein kinase PRP4 homolog	Prpf4b	1.13490037403685	0.000229341080202158	no	18.5873893280564	18.5637345907051	18.5701536034281	18.7855816182397	18.7427358265532	18.7406570504527	14	15.7	116.97	Q61136;C7G3P2;Q8BPG8
YEATS domain-containing protein 2	Yeats2	1.20770251312362	0.000230006678172741	no	16.1946164811825	16.1349049449565	16.1839122884007	16.4566302650724	16.3758878769188	16.4977109538811	8	7.2	148.95	Q3TUF7;B9EKJ4;A0A338P697
Clustered mitochondria protein homolog	Cluh	-1.12847327656723	0.000231502508865336	no	20.1069560170411	20.0966346583918	20.0861254484446	19.935310581833	19.899090636795	19.932198142105	31	28.1	151.83	A0A0R4J140;Q5SW19;Z4YLI8
D-dopachrome decarboxylase	Ddt	-1.17825778901983	0.00023948839889935	no	18.5432183487576	18.5384376269112	18.4557459092591	18.3062789567032	18.264085752027	18.2570715205896	6	65.3	13.077	O35215;Q3UNI8
DNA-dependent protein kinase catalytic subunit	Prkdc	1.18517281429854	0.000242393306392088	no	17.6718050400466	17.7371431542123	17.626179974884	17.9097674611816	17.9479370145342	17.9127160105663	16	5.4	471.47	P97313
TAF5-like RNA polymerase II p300/CBP-associated factor-associated factor 65 kDa subunit 5L	Taf5l	-1.129450659498	0.000243790921669148	no	16.7234495087821	16.7045072211065	16.7098530699896	16.5141921413273	16.5594865365636	16.5372673796921	6	12.4	65.91	Q91WQ5;Q3U3C7
B-cell receptor-associated protein 31	Bcap31	-1.14275103745189	0.000244241600099531	no	19.7890381857937	19.7813104179414	19.7658630627403	19.548058230867	19.6022269185079	19.6083931310542	13	36.7	27.956	Q61335;Q3U9U5
Propionyl-CoA carboxylase alpha chain, mitochondrial	Pcca	1.14642802441397	0.000246951660832971	no	16.5386938486676	16.5868514278238	16.522084573345	16.731257935703	16.7655902470106	16.7422190126533	7	15.3	79.921	Q91ZA3;Q3UGC8;H3BL62
Transmembrane anterior posterior transformation protein 1	Tapt1	1.19299818644566	0.0002474773472136	no	13.7845948033147	13.8178388022374	13.8972681431773	14.0937647385158	14.0582223069987	14.1114902528098	3	8.5	63.893	Q4VBD2
Sacsin	Sacs	1.21243460083391	0.000247779656928323	no	13.0608086135918	13.0725854926417	12.9592917174524	13.2805627695581	13.2932881046851	13.3525557390832	1	0.2	520.68	Q9JLC8;E9QNY8
Sodium/hydrogen exchanger 1;Sodium/hydrogen exchanger	Slc9a1	-1.16614899646424	0.000252193055556332	no	15.5818314305284	15.6133850804908	15.5413563365788	15.3172620404584	15.3825068992948	15.3715475162465	3	3.9	91.467	Q61165;Q80X31;Q3UDC9;Q3U3A6;Q7TSV2
Phospholipid transfer protein	Pltp	1.15811827982694	0.000256193881137636	no	15.3219187427457	15.3407012447357	15.3983347355219	15.5898599376098	15.544734491875	15.5617081079681	3	10.8	54.452	P55065;A2A5K2;Q4FJT5;Q3UFS5;Q3UE59
Ras association domain-containing protein 2	Rassf2	-1.14914154424265	0.000256688542018748	no	13.789880990289	13.7250783200697	13.756101253198	13.5556659249274	13.580934854318	13.5327902503584	1	2.5	37.973	Q8BMS9;A2AVI0;A2APB1
Asparagine--tRNA ligase, cytoplasmic	Nars	-1.2087003569726	0.000258183519840008	no	19.9993186833949	20.0814787356098	19.9437942714325	19.7303163982066	19.7169991964517	19.7569061834628	19	37.7	64.279	Q8BP47;A0A498WGK2;A0A494BAX5;A0A494BB89
Serine/threonine-protein kinase 4;Serine/threonine-protein kinase 4 37kDa subunit;Serine/threonine-protein kinase 4 18kDa subunit	Stk4	-1.17088652083477	0.000261079971336625	no	18.3209978409237	18.2445084636696	18.2818009883813	18.0540665330116	18.092531126302	18.0179058522	10	25.9	55.541	Q9JI11
Sphingomyelin phosphodiesterase 2	Smpd2	-1.13208559686181	0.000262027803722205	no	15.5843780148555	15.5296612729224	15.5505206727759	15.3696374156354	15.3830586483564	15.3749147635916	3	9.5	47.466	O70572;Q8C6H6
Transducin-like enhancer protein 4;Transducin-like enhancer protein 1	Tle4;Tle1	-1.13345238214666	0.000262479233013303	no	18.8881048204296	18.9006868144492	18.8488223554388	18.6990462287033	18.710162892773	18.6862335203438	16	23.3	83.786	Q62441;F6ZBY9;Q3UY41;Q80TG4;Q5SQA3;Q6PFG2;Q5SQA4;E9Q2Q6;Q62440;Q5SQA2
Alanyl-tRNA editing protein Aarsd1	Aarsd1;Gm27029	-1.12852192259191	0.00026445377615819	no	17.7307768157119	17.7441086164733	17.7075012817451	17.5732303520109	17.5416571688719	17.5441958596547	8	31.1	44.97	Q3THG9;A2A4P3;A2A4P4
Glycerol-3-phosphate dehydrogenase, mitochondrial;Glycerol-3-phosphate dehydrogenase	Gpd2	-1.13741872817316	0.000267537646966263	no	20.3250791897747	20.3257703717967	20.2826338610607	20.1098446072637	20.1504461560187	20.1159022663389	33	61.5	80.953	Q64521;A2AQR0
General transcription factor 3C polypeptide 1	Gtf3c1	1.16553030538308	0.000271521675713161	no	18.1361620468608	18.0865484239548	18.1712925197061	18.3576384024151	18.3217268544202	18.3775972847391	14	9.4	237.47	Q8K284;A0A0U1RPD8;Q3UHL0;Q3UPZ9;Q3UTP3
5-aminolevulinate synthase, nonspecific, mitochondrial;5-aminolevulinate synthase	Alas1	-1.11682738927057	0.000274599051021548	no	16.0143823833304	15.9932836607825	16.0103339534586	15.8486084178681	15.8513461626967	15.8398267328678	4	8.7	71.017	Q8VC19;A0A0R4J0X2;Q3V0B2;A0A1W2P873;D6RGR8
TATA box-binding protein-associated factor RNA polymerase I subunit C	Taf1c	1.19310234752629	0.000276846231615412	no	14.636149951318	14.673050592064	14.6887152364431	14.9530013701389	14.8512929990531	14.9577748304556	3	4.5	92.022	Q6PDZ2;Q3U0N4
Protein Jade-3	Jade3	-1.16980711291073	0.000278200396173696	no	17.3398369344056	17.3152749500778	17.2947308885459	17.0362136655476	17.1315260081248	17.1032911002385	9	15.1	93.454	Q6IE82;A0A140T8R5
Poly(A) polymerase alpha	Papola	1.14749834580503	0.000278502764285603	no	18.8127356708693	18.8374879585919	18.8343012292267	19.0345701207311	19.0605236144915	18.9849073451307	22	36	82.308	Q61183;E9QAN2;Q3V141;E9PWC8;E9PZR3;F6VTN8
Eukaryotic peptide chain release factor GTP-binding subunit ERF3A	Gspt1	-1.12743146100728	0.00028052318584892	no	20.7098552801048	20.7489676228111	20.7120107996402	20.5567333652072	20.5597671908749	20.5352139518069	28	49.5	68.625	Q8R050;Q8CCV1;Q8BPH0;Q3UL02
Cell division cycle protein 27 homolog	Cdc27	-1.12515115763061	0.000283362726253089	no	18.6860185762859	18.7063398204671	18.691091394692	18.5003651977254	18.5316144479068	18.5411136487925	14	17.7	91.841	A2A6Q5
PDZ and LIM domain protein 2	Pdlim2	1.21636660083323	0.000287766461015319	no	14.1343120638872	14.0284774488616	14.1477999665576	14.3429416696318	14.4269924376094	14.388389697091	1	3.7	37.703	Q8R1G6;A0A087WPL1;F7C957
HCLS1-associated protein X-1	Hax1	-1.15765650028245	0.000288529209077479	no	15.5069469457424	15.5235179854509	15.500262355582	15.2478296217006	15.3121304481388	15.3371454954289	2	8.9	31.654	O35387;A0A0G2JDP0;B9EJR4;A0A0G2JGR0;A0A0G2JEE6;Q8R5I5;Q3UXX9;A0A0G2JE46;A0A0G2JFF9
Alpha-parvin	Parva	1.13675322850352	0.000291159131371949	no	16.402243275242	16.4392164807186	16.3809697596321	16.6026795847778	16.6018161522183	16.5726910831754	4	10.5	42.329	Q9EPC1;Q3UF75;Q8C5R4
NADH dehydrogenase [ubiquinone] flavoprotein 1, mitochondrial	Ndufv1	1.1209198083621	0.000292812768564618	no	19.2167389774003	19.1834253503807	19.2074360851017	19.3619392042685	19.3792288372985	19.360481581547	14	45.3	50.834	Q91YT0;D3YUM1;D3Z1U9
Protein lin-7 homolog C	Lin7c	1.1704949328166	0.000295495122001122	no	16.1453582427682	16.1873027898449	16.2154434131231	16.4556271308581	16.4024558437356	16.3713775379771	3	19.3	21.834	O88952;Q3TTY6;Q3UX93;Q3TS99
Protein enabled homolog	Enah	-1.18050836676804	0.000295722467186537	no	19.8661776106084	19.8996755391712	19.7925260341137	19.5968575293016	19.6433575247	19.5999393299792	23	42.5	62.24	E9QKR1
MAGUK p55 subfamily member 7	Mpp7	1.13959222084992	0.000296975654046615	no	18.0556129780747	18.0869927174564	18.0232711689912	18.2639284728555	18.237127181727	18.230374245688	16	38.2	65.54	G5E8S8;Q8BVD5;A0A3Q4EGM2;A0A3Q4EH71;Q810P7
Zinc finger protein 330	Znf330	-1.12667211222575	0.000302844361468914	no	17.0077984688324	17.0320094897379	17.0213277312734	16.8214478940302	16.8662351147094	16.8572495248024	6	22.5	35.607	Q922H9
Smoothelin	Smtn	-1.14275617395967	0.00030427450557435	no	15.9745261077104	15.9885354848466	16.0431275969528	15.8190123161609	15.8169398902111	15.7926841429134	5	6.9	100.29	Q921U8;D3Z3Q3;D3Z525;D3YZ10
Methylmalonyl-CoA epimerase, mitochondrial	Mcee	1.19524169614396	0.00030589309049815	no	15.9580993519131	15.9830079515085	16.051331147565	16.2988286273357	16.2021185918485	16.2633983797618	4	38.8	19.017	Q9D1I5;A0A0U1RQ27
La-related protein 1	Larp1	-1.13138084331158	0.000307123279073919	no	20.5422754249929	20.5506405482943	20.5093659050593	20.3546426128821	20.3785372840633	20.3348480363223	37	42.4	121.12	Q6ZQ58;Z4YJT3;Q3UU34
Vacuolar protein-sorting-associated protein 25	Vps25	1.1529206449457	0.000307786486756318	no	18.3739156935243	18.3612208344378	18.3693241442559	18.6220612645562	18.5321949425564	18.5660841140855	8	36.9	20.747	Q9CQ80;A8XY17;A2A4K0;A2A4J8;E9PXS9
Protein KIBRA	Wwc1	-1.12799134313966	0.000310027637614012	no	16.1870600435833	16.2061670789781	16.1583380044123	16.013415486435	15.9939349209345	16.0229467325606	5	4.4	124.11	Q5SXA9;Q0KIX1
Ribosomal protein S6 kinase;Ribosomal protein S6 kinase alpha-6	Rps6ka6	-1.19174931643081	0.000310215480807565	no	15.3555921710844	15.2551518254313	15.335114087389	15.053113514671	15.0262247519321	15.1072774234779	3	6.2	85.818	A2CEE5;E9PUP0;A2CEE7;E9QK39;Q7TPS0;A2CEE6
Kinesin-like protein KIF2C;Kinesin-like protein	Kif2c	-1.12326893846629	0.000312461355342296	no	18.4829664216548	18.4460595880085	18.4420475282269	18.2963910710201	18.2915297529367	18.2800425556575	16	27.5	81.084	Q922S8;Q8BU22;Q3UD72;Q3TTL2
Ras-related protein Rab-9A	Rab9a;Rab9	-1.15926679864771	0.000313600387110122	no	17.799037692315	17.7026400665265	17.7709704384185	17.5513878338546	17.5413276547861	17.5402948108853	7	48.8	22.909	Q9R0M6;Q0PD48;A2AFP5
Pyroglutamyl-peptidase 1	Pgpep1	1.14876866016583	0.00031402277611249	no	16.2261020111079	16.2730160166657	16.1982708408682	16.4426490880528	16.4473952358274	16.4076094336995	6	47.4	22.934	Q9ESW8
Probable ATP-dependent RNA helicase DDX31	Ddx31	1.11813978899118	0.00032502240868247	no	17.3166344137696	17.3067385182176	17.3190828759598	17.4578414501002	17.494351454121	17.4735645959908	8	18.2	76.912	Q6NZQ2
Spindle assembly abnormal protein 6 homolog	Sass6	1.16475761614007	0.000325432707211562	no	15.7723624720811	15.7150977002849	15.8063404274775	15.9768247887272	15.9617679136504	16.0152971893195	6	10.7	70.09	A0A0G2JFC9;Q80UK7;Q3UM73
S-phase kinase-associated protein 1	Skp1;Skp1a	-1.11427381599122	0.000326249566636279	no	19.9334016681562	19.9434053048441	19.9243577919662	19.7898994506178	19.7706768253635	19.7722770984644	12	79.8	18.672	Q9WTX5;Q5SUR3;Q3TL58
NADH dehydrogenase [ubiquinone] iron-sulfur protein 2, mitochondrial	Ndufs2	1.12624674479079	0.000326366054768275	no	18.3422512768957	18.3260213284701	18.3033430111291	18.5069875984071	18.4726550929857	18.5065417337506	13	38	52.625	Q91WD5;D3YXT0
Acidic leucine-rich nuclear phosphoprotein 32 family member E	Anp32e	-1.18272468378411	0.000326412502850238	no	18.6818887520472	18.746204213922	18.6687537413744	18.4248517574154	18.5121998038552	18.4334523050269	7	41.2	29.622	P97822;E9Q5H2;E9PZF5
Migration and invasion enhancer 1	Mien1	-1.11774083752369	0.000330990811924398	no	16.530104648718	16.5315629934016	16.508581170688	16.3582535974362	16.379118212685	16.3511198436416	5	46.1	12.295	Q9CQ86
Protein disulfide-isomerase A4	Pdia4	-1.12611002952775	0.00033175999700837	no	21.210312955116	21.2107157430787	21.197494246407	21.0086035377492	21.033482807821	21.0623932093814	42	60.8	71.982	P08003;A0A0R4J0Z1
Branched-chain-amino-acid aminotransferase, mitochondrial;Branched-chain-amino-acid aminotransferase	Bcat2	-1.12853599346505	0.000334447006129044	no	19.0620075463703	19.0330346352412	19.0103597395765	18.8492689720782	18.8544131971198	18.8783624546088	12	41.2	44.127	O35855;Q3ULU3;O88374;A0A1B0GX27;Q8CAX1
Glutaredoxin-3	Glrx3	1.18018818169827	0.000335140134320062	no	20.4442516843195	20.3934881152483	20.4280248180298	20.7164027929958	20.6024441040408	20.6639684701751	20	73.3	37.778	Q9CQM9;A0A1B0GS58
Mitogen-activated protein kinase 1;Mitogen-activated protein kinase	Mapk1	-1.16407778258844	0.000335352607267937	no	20.0102966763274	20.0273358261915	19.9487809377563	19.7511193955755	19.8156836220069	19.7620480395509	17	61.7	41.275	P63085;Q3UF82
Ras GTPase-activating protein-binding protein 1	G3bp1	-1.12644592491638	0.000336992365035135	no	20.9665376885492	20.9555536726048	20.9361460849035	20.788302527401	20.7541016595111	20.8004990832571	18	54.6	51.828	P97855;Q571F9;Q3UR88
Reticulon-4	Rtn4	-1.12556799335309	0.000338591319961973	no	20.7211402645223	20.7153563417442	20.7065308471195	20.5245831847685	20.5744355345268	20.5320491045548	35	49.3	126.61	Q99P72
Prostaglandin E synthase 3	Ptges3	-1.14198164686857	0.000339632392120632	no	20.3674814744153	20.3473593047531	20.3088673260164	20.1785384351683	20.1240089528507	20.1465423225714	11	65	18.721	Q9R0Q7;Q3TJG6;D3Z7C6;Q9CRH1
Nuclear envelope pore membrane protein POM 121	Pom121;mKIAA0618	1.2029762145628	0.000340180042279923	no	17.6418217835516	17.5747234453644	17.7108688742632	17.9287929531918	17.8744335713224	17.924011931476	5	4.7	121.02	Q8K3Z9;Q6A036;Q3U425
U6 snRNA phosphodiesterase	Usb1	-1.18535284366409	0.000341522999399588	no	15.3573735361582	15.2341248353204	15.2847714969835	15.0216011478271	15.0598796201373	15.0588393914339	2	10.1	30.25	Q91W78;D3Z5I2;A0A0R4J0E0
Histone H2A type 2-B	Hist2h2ab	1.14110937733169	0.00034251288577747	no	13.1598215273343	13.123446439549	13.1370181327011	13.3713761233896	13.3065337964018	13.3136874289522	1	5.4	14.013	Q64522
Acetyl-CoA carboxylase 1;Biotin carboxylase	Acaca	-1.12478600695383	0.0003427657901269	no	20.4687103303648	20.4499411583165	20.4345729044804	20.2739813060524	20.3055920979676	20.2646993342678	51	28.7	265.25	Q5SWU9
Coiled-coil domain-containing protein 124	Ccdc124	-1.14158413158127	0.000344371259570965	no	18.0324867305039	18.0241428851399	18.0872992855073	17.8406098650388	17.8490316121611	17.8811758657958	11	47.5	25.345	Q9D8X2
Metaxin-2	Mtx2	1.11878998096391	0.000349902674153167	no	20.2774424250757	20.2829994950113	20.2948579113321	20.4238636719555	20.4584801576946	20.4587737195852	9	42.2	29.758	O88441;Q3TI40;Q3TI19;Q8C454;Q2M4G1
IQ motif-containing GTPase-activating protein 3	Iqgap3	-1.11278677154869	0.000350986007712805	no	17.3231124749909	17.3509810715317	17.331931970086	17.1823333447631	17.1804866855564	17.1806739617427	12	11.6	185.35	F8VQ29;B9EKT6;Q3UQP1
Protein FAM195B	Fam195b	1.1937151299744	0.000357150187349509	no	17.1504295497723	17.2189259600737	17.1506663114313	17.4925919581688	17.3771070237537	17.416698611319	5	54.6	11.101	Q3UGS4
Leucine-rich repeat-containing protein 59	Lrrc59	-1.12187265753643	0.000362391902528153	no	19.9156510793728	19.9264031897114	19.8971454458089	19.7268992767224	19.7453845502125	19.7691891082709	13	51.1	34.877	Q922Q8;Q3TF84
Guanine nucleotide-binding protein G(I)/G(S)/G(O) subunit gamma-7;Guanine nucleotide-binding protein subunit gamma	Gng7	-1.17991838641746	0.000365085661306161	no	14.1471006626642	14.0695831125452	14.0661715157222	13.8803533224551	13.882481655218	13.8039590926734	1	10.3	7.4796	Q61016;D3Z483;Q3UGN1;G3X9Q2
Activator of 90 kDa heat shock protein ATPase homolog 1	Ahsa1	-1.14371307733279	0.000366363584588506	no	20.5495537099796	20.5431944795723	20.5082708110417	20.3749586773715	20.3017063754515	20.3431784394216	20	65.7	38.117	Q8BK64;Q3TL79
Cyclin-dependent kinase 2	Cdk2	-1.14043802857265	0.000368615872412083	no	18.6689715276122	18.7062434255158	18.6644672581312	18.4521944748737	18.5166066489594	18.5021169293412	13	42.8	38.978	P97377;Q3U6X7;Q3UGB9;Q3U307
Ras GTPase-activating-like protein IQGAP1	Iqgap1	1.17104015967458	0.000372950397723368	no	20.8852452748809	20.9266790127561	20.8139858935687	21.1193115563556	21.0848358320057	21.1051344502618	59	50.2	188.74	Q9JKF1;Q6ZQK2;Q80UW7;Q8CGH5;Q05CQ4;Q3TU98
Nucleoredoxin	Nxn	1.19915710430529	0.000372953954501354	no	16.3427009778371	16.2313586618984	16.3477238642985	16.5835027924251	16.5942910832046	16.5300516740699	6	18.9	48.343	P97346
Galectin-3;Galectin	Lgals3	-1.17807247379584	0.000373038412012026	no	18.6901366123253	18.7338999717461	18.7261463201106	18.4814434997438	18.4207987751165	18.5386557443185	7	25	27.515	P16110;Q3V471;Q8C253;Q61357
Flotillin-2	Flot2	1.21212956744786	0.000373573745552182	no	16.9324514218164	17.0050966194314	16.9683711985479	17.2237997513151	17.3266589867287	17.1880922624683	7	24.1	47.037	Q60634;Q9DC36;Q8CDE0;Q5SS83;Q3UEG9
N-acetyltransferase ESCO2	Esco2	-1.15996614034777	0.000373732598277883	no	17.1023764217928	17.1403377470872	17.1335337534674	16.8553431585478	16.930176695879	16.9484799876073	7	14.9	67.272	Q8CIB9;Q3TLK4
Guanine nucleotide-binding protein G(I)/G(S)/G(O) subunit gamma-3	Gng3	1.15045312251468	0.000373762303638946	no	12.8831763624677	12.9452624001798	12.9455321101374	13.1343261783038	13.1536790252996	13.0925722669646	2	49.3	8.3047	P63216
RNA pseudouridylate synthase domain-containing protein 2	Rpusd2	1.18444809176486	0.000373767312378788	no	16.5728270465915	16.5473618467723	16.5742409062599	16.883806661203	16.7654491866302	16.7778188742404	8	22.8	61.534	Q149F1
UBX domain-containing protein 6	Ubxn6	1.1161675283558	0.000374464808438854	no	16.567380536475	16.5818163261441	16.6050272995389	16.750386755385	16.7346522737031	16.7448458763724	5	16.1	49.795	Q99PL6;B8JJA4
Reticulon-4-interacting protein 1, mitochondrial	Rtn4ip1	1.19356379984803	0.000375898526846251	no	16.0544255148509	16.1179610223974	16.0447599584486	16.3876316321874	16.3267163501649	16.2686255690615	4	18.2	43.371	Q924D0;A0A0R4J0S3;D3Z792
Atherin	Samd1	-1.13620050246556	0.000381753852869874	no	14.9299724166301	14.918769603281	14.8715633356974	14.7406052986367	14.7301200818024	14.6969276369826	2	3.5	54.532	D3YXK1
Protein disulfide-isomerase A6	Pdia6	-1.19032424713159	0.000383262391388383	no	19.6657894147882	19.7205993536104	19.6221530399001	19.3706965695034	19.470450095201	19.4133312817154	21	61.4	48.1	Q922R8;Q3THH1;F7DBQ0;Q3TML0;Q3TJL8;Q9DAB4
Tripartite motif-containing protein 26	Trim26	-1.20133264449819	0.000384593439322584	no	16.3601706756582	16.2505584436962	16.3776634439501	16.0749166263699	16.0903591821788	16.0292097050777	4	6.8	62.808	Q99PN3;Q3UFX3;J3QN94;B8JJ56;B8JJ53;B8JJ57;Q3TBW8;Q8R0Q5
PDZ domain-containing protein 11	Pdzd11	1.16239435527339	0.000390633319748785	no	15.7014583778684	15.6671727183375	15.6234044442855	15.9238900679577	15.8464199666006	15.8730243123936	4	49.3	16.182	Q9CZG9
NudC domain-containing protein 2	Nudcd2	1.14509495440452	0.000391377877148234	no	18.141904779958	18.0957027983723	18.1000519360484	18.3497857604509	18.2951009637241	18.2791744967182	5	45.9	17.66	Q9CQ48
Nuclear migration protein nudC	Nudc	-1.1298740636008	0.000391464684920673	no	21.4082336648305	21.4049172332944	21.356095265983	21.2167396473075	21.1943982806704	21.2296223020651	26	66.3	38.358	O35685
Chromodomain-helicase-DNA-binding protein 7	Chd7	1.11764282637408	0.00039211653007451	no	18.2087328083204	18.2278173728074	18.2282254906877	18.3597624791816	18.4000045176557	18.3863863013864	21	9.7	334.06	A2AJK6
Cat eye syndrome critical region protein 2 homolog	Cecr2	1.12300905689606	0.000392966041830133	no	16.74982810872	16.7462354752718	16.740890775824	16.8966298765001	16.9455732664474	16.89685990564	7	6.4	161.53	E9Q2Z1;A0A5H1ZRM0
SRSF protein kinase 1	Srpk1	-1.11023980366953	0.000396254665910699	no	19.24126192294	19.2321756659324	19.2345522376677	19.0833840818035	19.0991505487392	19.0728412305416	23	41	73.088	O70551;Q3UB06;Q3US65;Q3TTI6;A0A3B2W883
Phosphatidylinositol 3,4,5-trisphosphate 5-phosphatase 1	Inpp5d	1.18617696350994	0.000400291997914707	no	15.8078288669619	15.7898747582293	15.8104451633253	16.073827450525	15.9721219939133	16.1011571206371	7	6.9	133.54	Q9ES52
NEDD4-binding protein 3	N4bp3	-1.1790874177101	0.000402934119585393	no	16.3978909663739	16.3490890181581	16.3513437298862	16.1413823658987	16.1800845888476	16.0638447079862	3	4.7	60.042	Q8C7U1
Heterochromatin protein 1-binding protein 3	Hp1bp3	1.15176268465775	0.000403937391016787	no	16.9678633416536	16.9095332725741	16.9890341917512	17.1414603375049	17.1450346913524	17.1914662376065	7	14.8	60.866	Q3TEA8;Z4YKB8;Z4YKA3;A2AM65
CDGSH iron-sulfur domain-containing protein 2	Cisd2	-1.13998384860494	0.000406800424764998	no	17.2012681780013	17.1417640398716	17.1441949235035	16.9716880328155	16.9488068946142	16.9996920611339	5	40.7	15.242	Q9CQB5;D3Z3X4
Non-specific lipid-transfer protein	Scp2	-1.13308906963957	0.000408717671622557	no	19.1431491578563	19.0955065382596	19.1411602704554	18.9289435456398	18.9761868353605	18.9339017674066	14	30	59.125	P32020
Ubiquitin conjugation factor E4 B	Ube4b;mKIAA0684	1.11745466993139	0.0004090781751003	no	19.7699691592881	19.7257282779863	19.7317713581571	19.9041101230544	19.9010342015383	19.9029733978816	27	29.7	133.32	Q9ES00;Q6NWW1;A0A571BD95;A0A5F8MP95;Q80TU3;G3UZD6
Endophilin-B1	Sh3glb1	1.1347485547366	0.000410216963636358	no	16.41251405843	16.4125391813122	16.4443625447691	16.6192736889179	16.5667254279366	16.6305346199484	3	7.9	40.855	Q9JK48;A0A0G2JEC4
Kinesin-like protein KIF15	Kif15	1.13536741363944	0.00041442278690641	no	19.5109355055492	19.4897620094894	19.4645617930574	19.6958639081953	19.6356607725625	19.6832123481611	35	28.6	160.12	Q6P9L6
Histidine triad nucleotide-binding protein 2, mitochondrial	Hint2	1.18558095220656	0.000417101332473856	no	16.4214897797387	16.4700646781707	16.3458941730208	16.6607045326908	16.6865474825089	16.6269791386937	4	36.8	17.32	Q9D0S9;Q5M9J2
Zinc finger protein 280C	Znf280c	-1.11474868647211	0.000417185713633509	no	17.7657682901104	17.7610362996721	17.7448634354795	17.5804383160888	17.6169997424877	17.6040744677129	12	20.8	83.145	Q6P3Y5
Transcription factor 12;Transcription factor 4	Tcf12;Tcf4	1.2134013071134	0.000421200638725584	no	13.0944907567631	13.0340591757956	13.1431266868817	13.4327810966621	13.3065027723703	13.3695630620836	1	1.3	75.81	Q61286;Q8K1X3;Q3UXQ3;V9GWU2;V9GX46;Q3UZA4;A0A0J9YU37;E9Q8G4;Q3UZE5;Q8CE98;A0A0J9YUZ0;A0A0J9YUP9;A0A0J9YUK1;A0A0J9YVG2;A0A0J9YVI1;A0A0J9YTU7;A0A0J9YTW1;Q60722;Q91XK1;A0A0J9YTR9;Q91YV0;A0A0J9YUG4
Protein flightless-1 homolog	Flii	1.16699299763677	0.000422255253684908	no	18.1652046248099	18.2133747795325	18.1019890247774	18.4028476290177	18.3839685700072	18.3621399432173	14	13.9	144.8	Q9JJ28
40S ribosomal protein S20	Rps20	-1.13837113485759	0.00042308753230996	no	19.6773743831235	19.6100846173408	19.6647785388067	19.4723279693682	19.4391767373278	19.4798198753761	8	53.8	13.373	P60867;Q5BLK2
40S ribosomal protein SA	Rpsa	-1.12783159007975	0.000425842171417631	no	20.5829841457986	20.5919211831572	20.5956745794843	20.4529539168972	20.3869287453515	20.410042272513	16	58.3	32.838	P14206;B2CY77;A0A1L1SUK3
Transcriptional enhancer factor TEF-1;Transcriptional enhancer factor TEF-5	Tead1;Tead3;TEF-5	1.17579909313994	0.000426866786321598	no	16.0517476022616	16.1170331696268	16.0083110300868	16.3281735271663	16.2599562944349	16.2898866911947	2	7.2	46.671	E9PZ73;E9QAK6;F6ZIM6;F7B3M8;Q80W05;P30051;Q6PAQ8;E9Q387;E9PVS2;F6TBI7;F6QH05;F6QIG2;Q3UFP5;Q3USK5;A0A3F2YNR7;F6TTJ9;Q9Z0P8;F8VPU0;P70210;Q9ERV9;A0A1B0GT36;A0A1B0GS07;A0A1B0GRZ4;Q8VCA7;A0A1B0GSN2
Anaphase-promoting complex subunit 13	Anapc13	1.16260805067379	0.000431709899827017	no	13.5522180910442	13.5621518925402	13.607374778439	13.8474617036598	13.7706592669083	13.7557182032331	2	17.6	8.346	Q8R034
Protein DBF4 homolog A	Dbf4	-1.13041790099696	0.00043412404822122	no	16.7929475985195	16.7597983642839	16.8170404343949	16.5881064004436	16.6317466466343	16.6193646988666	3	5	74.175	Q9QZ41;B2RS44
Cationic amino acid transporter 5	AU018091	-1.13874033525308	0.000437706746372405	no	17.53182657579	17.5091203691391	17.5182600617046	17.374488807851	17.2924111474289	17.3299906225554	3	5.8	68.636	Q0PDJ1;Q5RJY3;Q80UM0;Q66JW0;E9PWS4
WD repeat-containing protein 91	Wdr91	1.14939004883083	0.000437732448150214	no	15.7631075260286	15.8307242713223	15.7690820521314	16.0232665571625	15.9835912442805	15.9586614393219	4	4.9	83.42	Q7TMQ7;S4R1X1
Thioredoxin domain-containing protein 9	Txndc9	-1.22483431482165	0.000439845692415815	no	18.1446738241261	18.0000202916101	18.1224592618732	17.8266139403545	17.7450626682919	17.8177169482585	7	34.5	26.259	Q9CQ79;A0A0A6YVV3;A0A0A6YXY0;A0A0A6YWP9
Heterogeneous nuclear ribonucleoprotein R	Hnrnpr	1.13123366143396	0.000441096111311063	no	19.4860783918301	19.4847317065217	19.42295858612	19.6539103326796	19.6372997716423	19.6362494460899	21	35.6	70.887	Q8VHM5;Q3U8W9;Q99KG1;Q3UZI0;Q3UKV5;Q3UMT8;F7B5B5;Q9CT37;A2AW41
IQ calmodulin-binding motif-containing protein 1	Iqcb1	-1.14973578239817	0.000448592855817774	no	17.3030022848638	17.2538157821784	17.250095925859	17.0223070481273	17.1008845246321	17.0798153477221	3	4.5	68.733	Q8BP00
Polyhomeotic-like protein 1	Phc1	-1.14146574901679	0.000455103228506072	no	17.6924157811289	17.7025756389263	17.7068013613196	17.5129269045627	17.5525708767677	17.4636322886941	7	9.9	106.32	Q64028;Q3TJ47;Q3V116;E0CXV8;Q7TT35
40S ribosomal protein S9	Rps9	-1.1692652699746	0.000456659798883982	no	20.4068170794132	20.3459163003775	20.2888119798035	20.1123332145185	20.1438143082322	20.1085910276106	14	51	22.591	Q6ZWN5;F7CJS8;D3YWH9;Q96EC0;Q9CXW7
Transcription initiation factor TFIID subunit 7	Taf7	-1.12786555331544	0.000460890683311435	no	18.3588374319846	18.334652631339	18.3871070518619	18.2133898033402	18.1668802649011	18.1795417404926	15	47.2	39.125	Q9R1C0;Q8BPH4
CAD protein;Glutamine-dependent carbamoyl-phosphate synthase;Aspartate carbamoyltransferase;Dihydroorotase	Cad	1.13875057594637	0.000464297275972748	no	21.4306157493573	21.4404590505715	21.4036431271433	21.6434292630945	21.625457205873	21.5681868092286	82	54.6	243.24	B2RQC6;E9QAI5;G3UWN2;Q6P9L1
Aurora kinase A	Aurka	-1.10509864889977	0.000464358995237685	no	17.7445784506352	17.7548359504498	17.7437472303627	17.5945572454974	17.6074303715202	17.6086485328411	9	27.6	44.772	P97477;Q7TNK2;Q3TEY6;Q8BP87
Vesicle transport protein USE1	Use1	-1.14120168381906	0.000467053930489426	no	16.3641710400912	16.313672945229	16.3195990421017	16.1372955927667	16.1083781354299	16.1801079570383	5	20.7	30.593	Q9CQ56;E9Q496;Q5I940;Q05CJ0
Peroxiredoxin-1	Prdx1	-1.13440660507743	0.000468932817892094	no	22.1933851087147	22.2043879362192	22.1354559877268	21.9865265341753	21.9853152993426	22.0155736857481	24	71.4	22.176	P35700;B1AXW5;B1AXW6;Q3U9J9;B1AXW4
Pleckstrin homology domain-containing family A member 1	Plekha1	1.13874754661245	0.000469578793846605	no	15.0919483653973	15.0597982566099	15.1261094452604	15.2537570283463	15.3107004490566	15.2757424272615	2	9.4	43.371	Q8BUL6;D6RCU3;D3YU01;A0A140LIT3
Apolipoprotein O	Apoo	1.18501149671975	0.000471610778147861	no	16.8690467929439	16.8824882872124	16.9243851585571	17.1967886980155	17.0675200433757	17.1463146648926	5	39.9	22.604	Q9DCZ4;Q3KNM9
Protein RTF2 homolog	Rtfdc1	-1.22029773934541	0.000473683999641462	no	17.2080150103908	17.0352874122693	17.1258429064416	16.857512541829	16.836328807857	16.8136044016928	7	24.8	33.934	Q99K95;Q4V9T7;Q3TDK9;Q3TEK4;A1L0V7;A4QMY9
T-complex protein 1 subunit epsilon	Cct5	-1.11497689967724	0.000480656624701054	no	22.0996579339555	22.0999709364508	22.0788901911269	21.9157256724956	21.9590736869921	21.9326782407521	35	75.2	59.623	P80316
Myc box-dependent-interacting protein 1	Bin1	1.22777946863929	0.000485388064518661	no	17.2293068298744	17.2328227042776	17.2861522403719	17.5454086564154	17.4578910495179	17.633136418158	9	27	64.469	O08539;A0A3Q4EBK4;Q6P1B9
Glutamate-rich 1	Erich1	1.15918915493495	0.000488328891550598	no	14.6609096807345	14.6666708248722	14.6480349510866	14.9309149131606	14.8660509386978	14.8179976127635	2	6	37.35	E9PY43;Q3UGP3;A0A1B0GRP9;Q3TDB0
Disks large-associated protein 5	Dlgap5	-1.1171951599318	0.00049503467870175	no	18.0060445512759	17.9581060555959	17.9601185339408	17.8137862916482	17.8214113418862	17.8094278217307	14	26.2	90.195	Q8K4R9;A0A0R4J0G7;Q3UGF9;A0A2I3BPW9;Q3UX88;A0A2I3BQS1
BUD13 homolog	Bud13	1.13502163622994	0.000496776453595784	no	16.78382418469	16.7427307485013	16.8057938317543	16.9612709931867	16.9320631474048	16.9871740212468	6	14.8	72.138	Q8R149;A0A1L1SSX5
Dual specificity mitogen-activated protein kinase kinase 4	Map2k4	1.14903710291855	0.000500193548108039	no	17.9912581920527	17.9926093056711	17.9773157940962	18.2380906255174	18.136115709351	18.1882531090519	10	29.2	44.113	P47809;Q543X6;Q8K2U0;B1ATL6
Glutathione S-transferase omega-1	Gsto1	1.18900671423399	0.000500258101827573	no	19.555120727881	19.5792746169202	19.4903395454393	19.839428678643	19.7261426912262	19.808434105995	16	66.7	27.497	O09131;A0A494BAB1
Protein IMPACT	Impact	-1.17565687911389	0.000500999864268545	no	19.5387116743969	19.5971984742802	19.4711900508527	19.3208701068818	19.309999421534	19.2758294779099	15	57.9	36.276	O55091;A0A3Q4EC12;A0A3Q4L314
ATPase inhibitor, mitochondrial	Atpif1	1.13818400176125	0.000501793105658844	no	17.8523198652037	17.8816918111913	17.8303048008142	18.0559983137527	18.0000625524945	18.0684570297586	4	23.6	12.159	O35143;E9PV44;Q8BTA7
Nucleolar protein 16	Nop16	-1.1208783243099	0.000504095744171904	no	18.7733392715546	18.7803339756649	18.8050805687851	18.5927523896583	18.6266225496032	18.6454898471885	8	51.1	21.139	Q9CPT5;D3Z7M5
Centromere-associated protein E;Kinesin-like protein	Cenpe	1.1225377376265	0.000505654652397876	no	18.9399819725997	18.9423689848941	18.9750716280289	19.1370348838894	19.088759077758	19.1319204633402	32	15.8	286.52	Q6RT24;E9QKK1
Dihydroorotate dehydrogenase (quinone), mitochondrial	Dhodh	-1.11461429692841	0.000506747879939269	no	18.240494318791	18.1974608689399	18.2420376245085	18.0753112386591	18.0665471628739	18.0685007193258	13	35.4	42.699	O35435;E9Q1V3;Q8BMJ0
Purine nucleoside phosphorylase	Pnp	-1.15189243084943	0.000509418594667727	no	19.892941906544	19.9746873948264	19.9591036615493	19.7627196342729	19.7496516405231	19.702343695807	12	49.8	32.277	P23492;Q543K9;A0A2I3BQH2
CASP8-associated protein 2	Casp8ap2	-1.17048416390253	0.000510473430488431	no	14.6630063167337	14.6878105521372	14.7833480189989	14.4863021746226	14.495610608827	14.4709358577555	2	1.3	219.09	Q9WUF3
Lysine--tRNA ligase	Kars	-1.1217340463475	0.000510681682476948	no	21.9537157200573	21.9145621446926	21.895471138137	21.7516835358147	21.7701847916932	21.7446886781715	34	77.8	67.839	Q99MN1;Q8R2P8;Q8C292;Q3TIV6;Q8CFK5;Q8C1V4
Zinc transporter ZIP14	Slc39a14	1.1174076791052	0.000512706142402802	no	16.5009524429814	16.5224234153771	16.4801171609436	16.6781181035923	16.6401106563195	16.6657311792686	3	8.8	53.961	Q75N73
Small ubiquitin-related modifier 3;Small ubiquitin-related modifier	Sumo3	-1.17459039628713	0.000520004571730258	no	15.7303894858074	15.7762256968845	15.6680216852278	15.5321071206051	15.493670377933	15.4523861279295	1	8.2	12.43	Q9Z172;G3UZ60;G3UWI9;G3UWX9;G3UZA7
Lymphocyte-specific helicase	Hells	-1.14092225563122	0.000521171239141276	no	20.6796737820886	20.5970425150522	20.6338321236387	20.4206544129656	20.4607688528569	20.4585236930039	34	47.3	95.125	Q60848
Transcription factor jun-B;Transcription factor AP-1	Junb;Jun;Jund	1.21565270523622	0.000525068835750142	no	14.887387714859	14.8189328175362	14.9881756222453	15.1855133879999	15.151806653498	15.2023695033845	2	7.3	35.765	P09450;Q569U6;Q3U2Y0;Q3TXR4;P05627;Q3U0S8;Q52L49;Q52L79;Q3V255;Q3US19
F-box only protein 15	Fbxo15	-1.18487147938986	0.000525300717050524	no	18.2067579890237	18.2016154025436	18.1370804943452	17.9160105968421	18.0068804250925	17.8883711197181	8	21.6	48.626	Q3TLA8;A0A286YDM4;Q3TJW2;A0A494BAM1;Q9QZN0
Terminal uridylyltransferase 7	Zcchc6	1.13488757833271	0.000528065526546716	no	15.0469790449409	15.0191539736278	15.0877587748769	15.2081255276639	15.233256363847	15.2601580766222	7	5.7	169.1	Q5BLK4;E9PUA2
Heat shock protein 105 kDa	Hsph1	-1.12648281173458	0.000534793194757151	no	21.4255110750192	21.3898416008896	21.3854678234234	21.2383184945699	21.1947256971076	21.2523004057844	42	61.7	96.406	Q61699;E9Q0U7
Plasminogen activator inhibitor 1 RNA-binding protein	Serbp1	-1.12924996354371	0.000535336998883689	no	21.3717440932552	21.4312058496322	21.3862628336263	21.1979607569653	21.2188793915717	21.2462780263153	28	65.6	44.714	Q9CY58;Q3UMP4;Q3UJK2
40S ribosomal protein S4	Rps4l	-1.21529135857685	0.000536170664746486	no	16.2265628114669	16.0902171578587	16.1807997555327	15.8855147545838	15.8280588776459	15.9400993951788	3	11.1	29.184	Q3V1Z5
Endophilin-A2	Sh3gl1	-1.12335530368938	0.000540441192772144	no	18.5756121603144	18.557264776566	18.5089462169819	18.3855043202401	18.3784911690777	18.3743847438283	14	38.3	41.518	Q62419;Q3TRJ7;Q3TJB4;A0A3B2W7K0;Q3U3C4
Serine/threonine-protein kinase Nek3	Nek3	-1.19642150936997	0.000540841069331911	no	17.0019092769531	17.0674633037834	16.9451437187398	16.690997324264	16.792144523494	16.7551971937234	6	16.4	57.464	Q9R0A5;F8WGD4;Q99K72
Thimet oligopeptidase	Thop1	-1.10634762171944	0.000547055163352837	no	20.6021476043721	20.5821490354523	20.5669490337602	20.438614332344	20.4364991574762	20.4387179006062	39	60.7	78.026	A0A0R4IZY0;Q8C1A5
Junction plakoglobin	Jup	-1.16209979008496	0.000547339882755826	no	19.402764811234	19.4449238866128	19.339648421374	19.161368791077	19.2143392852554	19.1614271660079	20	35.7	81.8	Q02257
Catenin delta-1	Ctnnd1	-1.14094258259799	0.00055752197509345	no	19.8801851554427	19.9133796369708	19.8383592413813	19.6636711929203	19.7213691269676	19.6762051423315	31	41.4	104.92	P30999;E9Q8Z8;E9Q904;D3Z2H2;E9Q8Z4;E9Q8Z6;G3X9V2;E9Q901;E9Q8Z9;E9Q905;E9Q903;D3Z7H6;E9Q907;E9Q8Z5;E9Q986;E9Q906;D3Z2H7;Q3TPD1
UBX domain-containing protein 7	Ubxn7	1.12091553134761	0.000559739462537891	no	17.8207398774415	17.8132871565955	17.8414786141518	17.9874486707738	18.0211293808249	17.9609602923609	13	31.7	54.812	G5E8R8;Q3UGV7;Q6P5G6
Peroxisomal sarcosine oxidase	Pipox	-1.14485026949665	0.00056178178237553	no	18.7322128575602	18.7898868720046	18.7019243181174	18.5237359058844	18.5725017889865	18.5423095741596	10	41.8	43.846	Q9D826;Q3UEJ8
Endoplasmin	Hsp90b1	-1.18729597734258	0.000561807081939754	no	21.9439481256169	21.9449379665675	21.8616418022397	21.6346845840038	21.7369382221491	21.6358662137385	42	59.5	92.475	P08113;Q91V38;Q3UAD6;Q3UBU0;Q3TUD6;Q8CCY5;F7C312
Charged multivesicular body protein 4c	Chmp4c	-1.16765502456255	0.00056255672178588	no	15.87730988185	15.8215693788834	15.942378691711	15.6786555565943	15.6319323550936	15.6598277313106	5	22	26.279	Q9D7F7;Q3TLQ5
ATPase Asna1	Asna1	1.1577334641126	0.000563781331941241	no	19.5799878584231	19.5881597644822	19.5620496379721	19.8483138337102	19.7336251161321	19.7821677646884	13	45.1	38.822	O54984;Q8VEI6;Q8C1Q1
40S ribosomal protein S16	Rps16	-1.23102110206754	0.000564197725925907	no	19.7279786618619	19.8266212006415	19.6511836346127	19.3966813841155	19.4818279432916	19.4277076917858	11	56.8	16.445	P14131;A4FUS1;Q641N3;Q5CZY9
Staphylococcal nuclease domain-containing protein 1	Snd1	-1.18189635644939	0.000565136837078129	no	20.9446215588158	20.9306037791572	20.917499559683	20.6547983476032	20.7722045739056	20.6424113940731	43	57.7	102.09	Q78PY7;Q3UZI3;Q3TW51;Q3TRW3;Q3TJ56
TFIIH basal transcription factor complex helicase XPB subunit	Ercc3	-1.12694523441836	0.000565523768998066	no	16.9371152522278	16.9710547527611	16.8954152932951	16.7538932779836	16.7650259227165	16.7674138758321	6	11.4	89.125	P49135;Q3U3I5;Q3TVD8;Q8R1K9
MOB kinase activator 2	Mob2	1.10499421341908	0.000566197055543992	no	15.2510383612019	15.2453136676326	15.2272940440462	15.3978079652684	15.3764975814373	15.3814569700843	3	23	26.851	Q8VI63;A0A1B0GR18;A0A1B0GT55;A0A1B0GRX6
NADH dehydrogenase [ubiquinone] 1 alpha subcomplex subunit 6	Ndufa6	1.10953512489586	0.000567568549767076	no	17.1285957836163	17.1120939139032	17.1295510250436	17.2500733150959	17.2816014480329	17.2884319796977	4	35.9	15.283	Q9CQZ5
Adenylate kinase isoenzyme 1	Ak1	1.20669254367453	0.000569818248924402	no	18.3004371141172	18.3122380483887	18.226228803449	18.6252245606551	18.4807113728998	18.5461424370918	8	42.8	21.539	Q9R0Y5
Lamin-B1	Lmnb1	-1.15453855516093	0.000571806189207891	no	21.8228438922765	21.7533672141017	21.7851530393653	21.5326571800766	21.6238533201705	21.5829045897458	43	65.8	66.785	P14733;Q8C553
Thioredoxin reductase 3	Txnrd3	-1.14155602165678	0.000574272558196293	no	16.5789472429137	16.6350441330993	16.5506057831045	16.4079129967994	16.4140025975491	16.3696765807573	6	15.6	71.318	Q99MD6;G3X8P6;D3Z0H7;Q3UY43
Kelch-like protein 12	Klhl12	1.16159159807044	0.000579850465897139	no	15.3064098681137	15.3379829307104	15.3004105288609	15.4719042897171	15.5323193067938	15.5888885010846	2	3.5	63.245	Q8BZM0
Cathepsin D	Ctsd	1.15258216115124	0.000584568451076883	no	19.0240747840008	19.0392213120876	18.9557869966515	19.2438523143055	19.1742043490046	19.2156352175634	12	43.9	44.953	P18242;Q3TWD0;Q3UCD9;Q3U651;Q3TWR6;Q3U7P0;Q8C243;F8WIR1;Q3U7I9;Q3UCW4;Q3UC89;Q3TXL5;Q3TJN3;Q3U8W5;Q3UAQ1;Q3TIR0;Q3TWL1;F6Y6L6;A0A1B0GT66;Q8VCK2
Chromatin assembly factor 1 subunit B	Chaf1b	-1.21472283100501	0.000584939812904291	no	17.6248463461973	17.5952738093348	17.536064663271	17.2483848238079	17.394542171557	17.2713763288358	9	19.1	63.131	Q9D0N7
Regulation of nuclear pre-mRNA domain-containing protein 1A	Rprd1a	1.16579752580479	0.000589204405873248	no	17.1874970583337	17.1115117125096	17.1769088125885	17.4360736351033	17.3629123598014	17.340883323251	11	37.5	35.7	Q8VDS4
Myosin light chain kinase 2, skeletal/cardiac muscle	Mylk2	-1.1344069267572	0.000589836842465028	no	14.1399680718203	14.0606028224452	14.0669650773751	13.9148250189711	13.899035996694	13.9078602154146	1	1.1	65.989	Q8VCR8;B2RXZ9
Ras-related protein Rab-1B	Rab1b	-1.11144366076159	0.000591753791845536	no	17.6096403788747	17.6186118802171	17.5782818770342	17.4340590677919	17.462945192904	17.4522254160652	5	34.8	22.187	Q9D1G1;Q0PD66;Q3V3C2;A0A494BA38;A0A494B945;A0A494BBL7
SWI/SNF complex subunit SMARCC2	Smarcc2	1.12366839528329	0.00059257261861726	no	16.7514300764555	16.7848445031988	16.7896594772325	16.9321474862587	16.9779532402489	16.9204823685182	8	7.5	132.6	Q6PDG5;Q3UID0
Nucleolar protein 8	Nol8	1.12601414610807	0.000594361706945039	no	18.6457364693979	18.5811506506239	18.6420431207249	18.7813342303671	18.792836761346	18.8084341053278	23	24.2	128.63	Q3UHX0;E9QKD1
T-complex protein 1 subunit gamma	Cct3	-1.10638594062344	0.000595772408034487	no	21.9235975666217	21.925816888782	21.9041355812803	21.7546071464478	21.7862209704296	21.7751577336216	35	64.6	60.629	P80318;Q3U4U6;E9Q133;Q3U0I3;Q3UJP4
Phosphoglycerate mutase 1	Pgam1	-1.12546561910691	0.000601640699503036	no	21.5712580305396	21.5738519847847	21.5647999140677	21.4156927758431	21.4268876366656	21.3557635593835	19	78.7	28.832	Q9DBJ1;Q3U7Z6;Q6NWV5
40S ribosomal protein S23	Rps23	-1.13036621878034	0.000603467501585494	no	19.684148712342	19.6660530634843	19.6112119318802	19.4556480267673	19.4896411825089	19.4857537299358	8	53.1	15.807	P62267;Q9CWI9;Q9CZI5;Q9CSN9;Q497E1
Tubulin beta-6 chain	Tubb6	1.13311908384523	0.000605236907165856	no	18.8859466703407	18.8890424504104	18.8197207388094	19.0337301439738	19.0692067198951	19.0326714582105	13	48.3	50.09	Q922F4;Q3UMM1;Q3U9U3;Q9CUN8
Myosin light chain 1/3, skeletal muscle isoform;Myosin light chain 3	Myl1;Myl3	1.19346451521119	0.000605838296859827	no	14.2373847058123	14.2147759204569	14.105092617942	14.4183340002105	14.4850268601867	14.4193593997772	1	6.4	20.594	P05977;P09542;Q61935;A0A087WRZ7;A0A0G2JDM3;Q545G5;E9PWG4;Q6PCW9;A0A0G2JDW2;Q545T7
Uncharacterized protein	Trim12c	-1.13853171687502	0.000606253230806538	no	13.935143191147	13.9199671320933	13.8988735161726	13.7319313788992	13.7748138182542	13.6857151955919	1	3.5	42.96	Q8CC73;Q8CHU6;D3Z3L3
Delta(24)-sterol reductase	Dhcr24	-1.19231453318561	0.000610760180223141	no	17.8560473909663	17.8006415816999	17.8162737184827	17.5667606401952	17.4978369451444	17.6470704965801	5	9.9	60.112	Q8VCH6
Multifunctional protein ADE2;Phosphoribosylaminoimidazole-succinocarboxamide synthase;Phosphoribosylaminoimidazole carboxylase	Paics	-1.1806279574982	0.000615033885377881	no	20.1052704847997	20.144849506038	20.1053244024136	19.8571643860514	19.9573843439426	19.8222324313713	17	54.6	47.006	Q9DCL9
40S ribosomal protein S3a	Rps3a;Rps3a1	-1.13751765339712	0.000618850615423933	no	21.5571477882737	21.4623609655027	21.5035157746403	21.3265540450498	21.3164047351306	21.3223989432275	22	62.5	29.885	P97351;Q564F3;Q3UAC2;Q9D1S3;Q3UJU5;Q3U5P8
DnaJ homolog subfamily C member 21	Dnajc21	-1.12327813973312	0.000620597713798792	no	18.32311246996	18.2691232637746	18.3156648575835	18.1513682366205	18.1083558890005	18.1450308540684	13	28.6	61.734	E9Q8D0
Dipeptidyl peptidase 3	Dpp3	-1.10883887745691	0.000622395025062206	no	20.2581767866922	20.2435788469057	20.2522125154497	20.1055041710865	20.1233211363701	20.0779936024003	31	60.2	82.897	Q99KK7;Q6NXZ0;Q3UDF3;Q3UDD5;Q8BU29;Q3THP1;Q3UDY7;A0A494BBC1;Q8BYF3
Macrophage erythroblast attacher	Maea	1.15063757430082	0.000624545174751703	no	16.5239174466945	16.4705793209391	16.5626124200448	16.7550998645094	16.6900595377716	16.7192502481608	6	14.9	45.336	Q4VC33;Q9CVN2;A0A0J9YVB4
MKIAA1454 protein (Fragment)	Scaper	1.18469729536643	0.000624848285746487	no	15.0059413575018	15.016253916632	15.0423611587508	15.34912195886	15.2415962526349	15.2073936614048	2	1.3	157.3	Q69ZJ3;Q501L8;Q8BKW5;B2RXS3;F8VQ70;Q8BX16;Q8C0H1;Q8BIZ8
Putative tRNA pseudouridine synthase Pus10	Pus10	-1.12195945565939	0.000627337066951606	no	17.6420210921149	17.6239286928874	17.61781024124	17.4960519041881	17.4620750511165	17.4275714444886	9	26.8	59.71	Q9D3U0
Lysine-specific demethylase 3A	Kdm3a	-1.12033998973801	0.000635993756187867	no	19.6543741494404	19.6212897730769	19.6718706135265	19.4705444868159	19.4718340169266	19.513346191636	31	28.4	147.85	Q6PCM1;A0A023ULC4;Q05BY0
Heterogeneous nuclear ribonucleoprotein H;Heterogeneous nuclear ribonucleoprotein H, N-terminally processed	Hnrnph1	1.12230036731592	0.000640363628487095	no	20.349998947461	20.290520263667	20.3149343529664	20.5000864899201	20.4596794508261	20.4950641551137	15	51.4	49.199	O35737;Q811L7;Q8C2Q7
ADP-ribosylation factor-like protein 8B	Arl8b	1.12889376507523	0.000642780363201601	no	17.6776498624894	17.6965712607724	17.6275926342128	17.833387547514	17.8680756219167	17.8250797695938	8	39.8	21.539	Q9CQW2;A0A0N4SVB8;Q9DAB3
Unconventional myosin-Ie	Myo1e	1.14344576411124	0.000645017762835288	no	18.3981112396527	18.4687393768486	18.3849607753013	18.6166489939076	18.6340971684954	18.5812290419535	16	17.5	126.82	E9Q634;Q8C123
Developmental pluripotency-associated protein 5A;Developmental pluripotency-associated protein 5B/5C	Dppa5a;Dppa5b	-1.14460904254206	0.000649856913390186	no	19.0990410357407	19.0726322400762	19.1142771977658	18.9509487468429	18.8529867075467	18.8974502906859	8	67.8	13.81	Q9CQS7;P85965
Protein Shroom2	Shroom2	1.10499179670291	0.000652209442703914	no	17.5808198288339	17.6136180755855	17.5806454698828	17.7288034856019	17.7345802156926	17.743806650792	15	15.5	164.7	A2ALU4;A7TU71
Hsp90 co-chaperone Cdc37;Hsp90 co-chaperone Cdc37, N-terminally processed	Cdc37	-1.1332663198346	0.000652252442265386	no	19.6747953461812	19.678554119141	19.6160830106147	19.5060289788993	19.4472237594184	19.4747189261095	12	40.4	44.593	Q61081;A0A1L1STC0
TBC1 domain family member 13	Tbc1d13	-1.14999271318158	0.000652732140247889	no	17.5909726423453	17.6442643783777	17.5329090355548	17.3813283291613	17.3807030443136	17.4012405236079	9	29.8	46.452	Q8R3D1;Q3TZ63
Serine/threonine-protein kinase VRK2	Vrk2	1.14460520305308	0.000659703089635075	no	15.610496187304	15.611464742276	15.5354914237579	15.7510342402182	15.7776141813333	15.8133541421078	4	11.5	58.118	Q8BN21
Cathepsin B;Cathepsin B light chain;Cathepsin B heavy chain	Ctsb	1.13535855562141	0.000660260803744053	no	16.8355129304506	16.7871552481067	16.8127888742195	17.0391463993102	16.9870554473485	16.9586991596683	5	20.1	37.279	P10605;Q3TVS6;Q6LAF6;Q3TC17
Peroxisomal targeting signal 1 receptor	Pex5	-1.18479347859469	0.000663886597012636	no	16.6046722600953	16.5256754724485	16.6126562995985	16.2733884215078	16.3410048146686	16.3947039814655	7	19.2	70.755	O09012;D3Z600
Transforming protein RhoA	Rhoa	-1.17275193188451	0.000664469920154422	no	19.8366743213559	19.9043047362312	19.7763933970063	19.614309840703	19.6366636754559	19.576705306296	14	76.7	21.782	Q9QUI0;Q4VAE6;Q3TN61;A0A0A6YXF6
UPF3 regulator of nonsense transcripts homolog A (Yeast)	Upf3a	1.19223792617878	0.00066463604748689	no	15.8842234631677	15.7905295861503	15.8811830758929	16.1764850417962	16.0628212679507	16.077646333292	1	2.8	48.753	Q3ULJ3
Cyclin-dependent kinase 4	Cdk4	-1.11492688857655	0.000665471274034734	no	17.942789091519	17.9265135284503	17.9083688093234	17.791598131597	17.7399745499686	17.775251422553	9	38	33.75	P30285;Q545C3;E9Q9E4;E9PZX7;Q9D193;Q8BP21;Q9CYR7
Histone lysine demethylase PHF8	Phf8	1.15718720426779	0.000669122412219785	no	15.2093247654994	15.1102494906936	15.1950621294878	15.4163589173647	15.3565585140947	15.373585781253	5	6.1	113.55	Q80TJ7;A2ABV3;Z4YL84;Q3UZ32;A2ABV1
G patch domain-containing protein 8	Gpatch8	1.12644525788528	0.000671255435048652	no	17.2880519435041	17.3150221192156	17.3097266274943	17.4414672892099	17.4688482797078	17.5178167343422	9	8.7	164.99	A2A6A1
Stress-induced-phosphoprotein 1	Stip1	-1.11943520986958	0.000673931357032796	no	22.4553755739646	22.4678204209871	22.4013591184384	22.2836260417093	22.2792198147678	22.2733961638182	41	63.4	62.581	Q60864;Q3THQ5
Calcium homeostasis endoplasmic reticulum protein	Cherp	1.1079122247325	0.00067936774697946	no	20.1204890544258	20.0903698056811	20.0907663067221	20.2625399643607	20.2282496579469	20.2543663061796	23	30.3	106.17	Q8CGZ0;A0A1D5RL92;G5E8I8
Poly [ADP-ribose] polymerase 9	Parp9	-1.19207313975499	0.000681232171127476	no	15.9987792809403	15.9300178235667	16.0222895474296	15.6920269807235	15.8069686574992	15.6916727481221	4	5.3	96.658	Q8CAS9;H7BWY5
RNA-binding protein 38;RNA-binding protein 24	Rbm38;Rbm24	1.22207491346887	0.000686681475968628	no	16.7768225550559	16.7291321957849	16.8104214712562	17.1131121019224	16.9589580428318	17.1123042535473	5	25.7	25.363	Q62176;Q3TLA1;D3Z4I3
Cytosolic purine 5-nucleotidase	Nt5c2	1.17656178666786	0.000686850006558882	no	18.2135239599729	18.1613979803799	18.136041020569	18.4433134130281	18.3332883508191	18.4380924522543	12	33.4	64.808	Q3V1L4;A0A494BBP6;A0A494B9X3;E9Q9M1
Tumor protein D54	Tpd52l2	-1.10582142039248	0.000691380620787658	no	18.6560033950196	18.6392914144007	18.6551304575073	18.5220897623087	18.5111906321157	18.4817896036605	10	48.6	24.043	Q9CYZ2;A2AUD5;Q9CZ22;Q3TAI4;V9GWU5
Protein SAAL1	Saal1	1.10074369696866	0.000692123593528652	no	18.1672371104673	18.1744642687664	18.1929008458301	18.3096948544095	18.3265155700739	18.3138275502819	7	22.6	52.768	Q9D2C2;G1UCX4
Rho GTPase-activating protein 8	Arhgap8	-1.21470411448528	0.000692534515843273	no	14.5946844342761	14.6533994448821	14.6123845247505	14.2366801064467	14.3955451577016	14.3864283331026	3	12.9	48.972	Q9CXP4;A0A2X0U2B7;Q8C2P4
Survival motor neuron protein	Smn1;Smn	-1.17859586308649	0.000701674815836185	no	17.6815332969554	17.6831162794878	17.567737702353	17.3929471181191	17.3807030443136	17.4475297940699	5	28.1	31.254	P97801;Q549F9;Q3UMN7;Q5PXT3;Q8CH69
Dual specificity mitogen-activated protein kinase kinase 1	Map2k1	-1.16586364956398	0.000703017717836977	no	19.9995779510817	20.0260491989413	19.9545546796302	19.7479433186898	19.8375370378411	19.7305042573348	16	51.4	43.474	P31938;Q9JJE1;Q3UK05;Q3U3F4;Q3TMJ8;Q3TMW4
Renin receptor	Atp6ap2	-1.12219535101889	0.000703230116348164	no	16.7668653577031	16.7057935042085	16.7701788355607	16.5794793375409	16.5957675058968	16.5686193304998	4	11.7	39.091	Q9CYN9;Q1XID4
RNA-binding protein PNO1	Pno1	-1.12238991500473	0.00070341556073448	no	17.24889380948	17.2422497920463	17.2619263524584	17.0420731834566	17.1137956295195	17.0974792876942	8	39.1	27.453	Q9CPS7
Amyloid beta A4 precursor protein-binding family B member 2	Apbb2	1.15425015906314	0.000706225296088028	no	13.7909359073542	13.8195508613445	13.8292995681198	14.0076378571062	14.0830654790219	13.9699507941698	1	1.3	83.2	Q9DBR4;P70415;Q9R021;Q3T9N0;Q3TDW6;Q3U674;E9PWH3;Q3TIZ5;E9QPX0
40S ribosomal protein S27	Rps27	-1.21649409062513	0.000711615682307408	no	18.0168948332943	17.8633081749215	18.0378146914631	17.6888113232537	17.6823396306822	17.6986788093045	1	13.1	9.461	Q6ZWU9;A0A0G2JDW7;A0A0G2JG29
U2 snRNP-associated SURP motif-containing protein	U2surp	1.10194724317787	0.000711750796257691	no	19.8372256605439	19.8261481567896	19.8483608593078	19.9921045643299	19.9624541418742	19.9773414357516	30	34.1	118.26	Q6NV83
L-2-hydroxyglutarate dehydrogenase, mitochondrial	L2hgdh	1.11396396863351	0.000720113632436166	no	16.9884916640247	16.9429690568218	16.98589060747	17.1363829414487	17.1059068696098	17.1421692248669	5	11.2	50.898	Q91YP0
Perilipin-2;Perilipin	Plin2	1.17232564263851	0.000720961674130506	no	16.425385656961	16.350734427813	16.424654465679	16.6730023811871	16.5638569399189	16.652035339041	4	11.8	46.646	P43883;Q8C5B5;Q541S0;Q3U711;Q9CY19
Cold-inducible RNA-binding protein	Cirbp	1.13285303876852	0.000722035771327816	no	17.2530752846284	17.278143935018	17.2199991558527	17.4684480204057	17.4284364724418	17.3942160346183	3	26.7	18.607	P60824;D3YU80;K4DI65
CaM kinase-like vesicle-associated protein	Camkv	-1.1619565820028	0.000725621472060804	no	15.4763050582022	15.4753688042552	15.440953667758	15.1749367316229	15.2838880643773	15.2841342494211	2	6.4	54.819	Q3UHL1;A0A0A6YW88
THO complex subunit 4	Alyref	1.11082386758658	0.000728646884460071	no	19.848294801456	19.8807240721317	19.8794675454284	20.0399309351781	19.9955745074221	20.0278712189741	6	33.7	26.94	O08583
neurofibromin 2	Nf2	-1.13062906606562	0.000728668024483812	no	15.8697504441557	15.8820787362513	15.9127565730273	15.7572556203572	15.6853699258047	15.6905831335297	4	7	69.775	P46662;F8WJ43;Q9D3K3;Q3TIW4
Folliculin	Flcn	-1.12800276161778	0.000732051539146621	no	16.9473659237985	16.9954520592388	16.9505289248507	16.7544882002736	16.8237841410304	16.7937627672252	6	13.5	64.327	Q8QZS3
Annexin A5	Anxa5	1.18052209252432	0.000737205543044234	no	17.5065091418678	17.4868469486229	17.6206505924011	17.7746044720143	17.7519139660485	17.805763367021	10	32.3	35.752	P48036
Histone-lysine N-methyltransferase EHMT2	Ehmt2	-1.1253548984672	0.000737384223067814	no	17.7187958450381	17.7643734411029	17.6840287518293	17.5443278019196	17.5457697572899	17.5659603291491	10	10.8	138.04	Q9Z148;Q3U4G9;A2CG76;Q8BP38
Alpha-actinin-4 (Fragment)	Actn4	-1.1685776605778	0.000738866665527944	no	17.2017189497688	17.1857549060696	17.1620379167016	16.9960988156937	16.9986230967105	16.880529015206	1	3.1	59.897	E9Q2W9
Nucleoporin-like protein 2	Nupl2	1.12331299752002	0.000744525987154475	no	16.2104540970268	16.1892169110512	16.2103884901786	16.3481537932295	16.3493109432488	16.4158746814445	3	11	44.337	Q8CIC2;A0A0R4J1K6;E9QL43
KN motif and ankyrin repeat domain-containing protein 3	Kank3	1.2117661753048	0.000745747999662437	no	14.7263348200542	14.767678278059	14.8376008633812	15.0956977535863	14.9671014512867	15.1001487780343	3	6.2	84.185	Q9Z1P7;Q3V260;G3UXN4;A0A068BD58;A0A068BFV2;A0A068BIR7
Sorting nexin-8	Snx8	-1.18123116179367	0.000746419506453888	no	16.0726781774644	16.1319033719564	15.9958010458057	15.8230045230725	15.7910639685395	15.865440139037	3	7	52.058	Q8CFD4;Q3U0I9;Q3TT02;A0A0G2JDT3;A0A0G2JEQ9
Protein unc-45 homolog A	Unc45a	-1.12142207025897	0.00074927496561995	no	17.4283931108563	17.4026584762529	17.4430030183291	17.2401553524257	17.2980783617815	17.239832786282	14	20.6	103.45	Q99KD5;A0A5K1VVS7
p21-activated protein kinase-interacting protein 1	Pak1ip1	-1.18040060596663	0.000749746565665363	no	19.135265623094	19.2202991680145	19.1633139509651	18.9001597916007	19.0076260421774	18.8932632086659	12	39.8	42.116	Q9DCE5;Q3UX26
Probable ATP-dependent RNA helicase DDX17	Ddx17	1.11883226979679	0.000750488812813676	no	19.715564047199	19.6852207928708	19.648883226195	19.8623975221138	19.8433960118644	19.829855843266	21	36.2	72.399	Q501J6;Q3U741;Q3TU25
Phosphoribosyl pyrophosphate synthase-associated protein 1	Prpsap1	-1.1002411545866	0.000753054385804695	no	19.386321979067	19.3968566881823	19.3746620399272	19.2430955105116	19.2377882567405	19.2634976203491	15	56.7	39.431	Q9D0M1;B1AT82;Q8BK29;B1AT84
40S ribosomal protein S19	Rps19	-1.1421508884192	0.000753146035111544	no	20.3097926251009	20.2298975840573	20.2944344610675	20.0942851130618	20.0489946326367	20.115585155657	8	46.9	16.085	Q9CZX8;Q5M9P3;D3YUT3;D3YUG3;D3Z5R8;D3Z722;S4R223
Beta-arrestin-2	Arrb2	-1.11342050518968	0.000757144333515624	no	17.7329615354876	17.7570711472005	17.7321622577917	17.6062811572169	17.5988266661212	17.5520914436042	8	28.5	46.313	Q91YI4;Q3TRC8;Q5F2D9;A0A158SIT9;J3JS97
Acyl-protein thioesterase 1	Lypla1	1.10428780729213	0.000757381289025932	no	17.8866477258199	17.8581115570678	17.8987063814726	18.0327145210075	18.026907479764	18.0131923432166	7	50.4	24.687	P97823;J3QP56;Q4FK51;D3Z111;D3YUG4
U4/U6.U5 small nuclear ribonucleoprotein 27 kDa protein	Snrnp27	1.10299916318742	0.000762687227230121	no	15.9008198265499	15.9297096118468	15.908269182028	16.0691619299447	16.0379276337346	16.0560041458055	2	17.4	18.885	Q8K194
Tubulin alpha-1A chain	Tuba1a	-1.10421120845444	0.000765236446468702	no	22.4352712337001	22.4413762886541	22.4108886840197	22.2840675929392	22.3038933819052	22.27052677968	28	70.3	50.135	P68369;Q9D9Y2
3-ketodihydrosphingosine reductase	Kdsr	1.14606519190357	0.000767485674184818	no	17.0971524147723	17.0938372689007	17.0380170608511	17.2468151675919	17.3268501861247	17.2454087255452	4	16.6	35.955	Q6GV12;Q3TDR0;Q8CII3
Rho GTPase-activating protein 35	Arhgap35	1.10093648046776	0.000773006184478704	no	18.104740343517	18.0758938651637	18.1022309780946	18.2225102841688	18.2440280996927	18.2325205039748	19	15.2	170.39	Q91YM2;B2RTN5;Q3TSU7
Vesicle-fusing ATPase	Nsf	1.09862984305205	0.000780627809722071	no	19.6770502293381	19.6737638875294	19.6556580839282	19.7994440432812	19.8172665417552	19.7968777758935	28	44.9	82.613	P46460
Small integral membrane protein 40, pseudogene	Smim40-ps	1.21154226197836	0.000780632629494089	no	15.4068483938239	15.4772680989782	15.4180300025542	15.7692484475653	15.6106691008543	15.7527631395687	1	11.1	9.1697	A0A2I3BR68;A0A2I3BQC3
40S ribosomal protein S26	Rps26	-1.17940052878019	0.000785129663744529	no	16.9555143418718	17.0026915171626	16.8577348291062	16.728197879305	16.6853848361151	16.6881967344495	3	31.3	13.015	P62855;Q497N1
Splicing regulatory glutamine/lysine-rich protein 1	Srek1	1.11169845187489	0.000788980820432129	no	17.9087377471643	17.9222594989893	17.9159313075828	18.0639739631133	18.0397950475518	18.1014560737873	7	19.8	56.763	Q8BZX4;A0A1B0GSR3;Q6P3Z1;A0A1B0GSB4
Zinc finger protein 26	Zfp26	-1.20356603753196	0.000789381630290738	no	15.2361529888875	15.1261312557241	15.2983846508212	14.9268187408652	14.9527024887335	14.9792017594506	1	1.2	97.988	P10076;G3XA08
Protein arginine N-methyltransferase 5	Prmt5	-1.11513083916247	0.000792823550258075	no	19.8057843339999	19.773127560725	19.7514963150282	19.5964072462489	19.6398990667554	19.6224629188974	23	48	72.679	Q8CIG8;A0A0R4J049
Equilibrative nucleoside transporter 1	Slc29a1	-1.15147117809711	0.000793073114507249	no	16.7955778545377	16.8092239018422	16.7068013606715	16.5695065740944	16.5914928508012	16.5401687915989	3	8.1	50.076	Q3TCZ2;Q9JIM1;E9PWY7;E9PXM6;A8VP81;Q3UJY1
Protein arginine N-methyltransferase 6	Prmt6	1.12400895828585	0.000793727453798771	no	16.158532779205	16.1638897086153	16.2043423879794	16.3835277333708	16.3274236332786	16.3217741106821	3	10.1	41.866	Q6NZB1
Cytospin-A	Specc1l	1.12400261437445	0.00080210063478434	no	16.9836767447113	16.9899721299526	17.0341671701119	17.1653049488379	17.142212686914	17.2062345825491	9	11.9	124.49	Q2KN98;A0A0R4J0J8;Q6GQV8;Q8C714
Phosphatidylinositol 3,4,5-trisphosphate 5-phosphatase 2	Inppl1	1.1152831878478	0.000802475894735617	no	17.875220267204	17.9208202359217	17.8530842118591	18.0475622853763	18.0323694594098	18.041423208712	11	10.5	138.97	Q6P549;A0A087WPT7
Multidrug resistance-associated protein 5	Abcc5	1.1828825104335	0.000804850690868009	no	12.7650122826004	12.6575108077945	12.7883320121462	13.0234754121567	12.9666598028374	12.947640243796	1	0.5	161.12	Q9R1X5
S-methyl-5-thioadenosine phosphorylase	Mtap	-1.11482796769012	0.00080714691210984	no	18.3645253613978	18.3996015364552	18.3774635456209	18.1901446513698	18.2489299878321	18.232052501686	14	56.2	31.062	Q9CQ65
UPF0235 protein C15orf40 homolog	3110040N11Rik	-1.15044241654347	0.000809142382123687	no	13.4938144983883	13.5093856534517	13.5447214489054	13.2948051362925	13.2706465494148	13.3759035938301	1	7.9	13.188	Q3TDI7;Q9CRC3
Dynein assembly factor 5, axonemal	Dnaaf5	-1.10380991443037	0.000816070115184011	no	17.9409542879812	17.9447677548176	17.9645968045438	17.8181832660401	17.8208684395644	17.7837918946961	15	21	93.85	B9EJR8;B2RY24
Uncharacterized protein C18orf25 homolog	8030462N17Rik	-1.11579302762168	0.000819565690135433	no	16.7463716630926	16.735443759932	16.6852567143228	16.5789420280967	16.5663368144868	16.5475849706647	4	15.3	42.78	Q0VAW6;Q8BH50
Methionine aminopeptidase 1D, mitochondrial	Metap1d	1.16702465549906	0.000825392500872454	no	14.3382470587731	14.3825148192955	14.4552383431211	14.661248530462	14.594465797474	14.5887910159077	2	6.9	37.262	Q9CPW9;Q9CRV0
Developmental pluripotency-associated protein 4	Dppa4	-1.15205245815402	0.000827755009619483	no	19.1369636329467	19.1150982120253	19.1757367218989	18.8801274097535	18.9473464400256	18.9877054850298	14	42.6	32.698	Q8CCG4;E9PUG8;Q9CWG7
Dihydropteridine reductase	Qdpr	-1.13380190132953	0.000832149121209539	no	17.8503662393216	17.883738994086	17.8199855530753	17.6294469750524	17.7072283484395	17.6739096821461	6	34	25.57	Q8BVI4;D3YWR7;A0A0G2JGJ1;A0A0G2JGY0;D3Z1A1
Protein wntless homolog	Wls	1.19293194635101	0.000835025152115846	no	14.6466241505368	14.5287022195286	14.5780592168308	14.8609736526366	14.8880381734405	14.7679089910167	1	2.2	46.789	Q8CDZ6;Q6DID7
Thyroid hormone receptor-associated protein 3	Thrap3	1.10294675546922	0.000844087766006653	no	20.0256541711844	20.0548505334258	20.0498316566272	20.1862757773021	20.1658919982614	20.2022580261289	29	31.1	108.18	Q569Z6;Q8BZN7;Q91VL2
Zinc finger CCCH-type antiviral protein 1	Zc3hav1	-1.12203202034349	0.000844692063956521	no	15.4659247290066	15.4608457710658	15.4975866407391	15.3092784539027	15.3452393666077	15.2714977766735	3	4.3	106.69	Q3UPF5;Q8K302;G3X9X5;D3Z5I1
Dual specificity protein phosphatase 12	Dusp12	-1.12028678627848	0.000845556201150631	no	15.537094425707	15.4785931091081	15.5302356982958	15.3440262424777	15.3310883032109	15.3792043864463	5	20.9	37.158	Q4KL39;Q9D0T2;Q924M1
Probable E3 ubiquitin-protein ligase HERC4	Herc4	-1.1876142187878	0.00084688051116034	no	18.8841785067188	18.9302324181819	18.8999316478478	18.6008092469868	18.7489561983924	18.6203783135242	22	28.2	118.41	Q6PAV2
Serine/threonine-protein phosphatase 2A 56 kDa regulatory subunit	Ppp2r5d;ppp2r5d	1.12738912581206	0.000859708269355905	no	19.5948216579979	19.5807125423753	19.526270484519	19.7658423063592	19.7088981021479	19.746020948071	22	41.2	69.122	Q7TNL5;Q99PC9;Q91V89;Q8K5D8
Ganglioside-induced differentiation-associated protein 1-like 1	Gdap1l1	1.18178903711248	0.000866993902575011	no	15.6078048703103	15.4813296159939	15.5866344089602	15.8194672712346	15.7486779300777	15.8305412567859	3	10.8	42.317	Q8VE33;A2A5H8;Q3USC7
SAFB-like transcription modulator	Sltm	1.12269532195195	0.000867978032347719	no	18.3487376939842	18.3804381327171	18.3670304149928	18.51794113963	18.5017374979294	18.5774269870185	16	22.3	116.92	Q8CH25;B9EI57;A0A1L1STF9
Tumor suppressor p53-binding protein 1	Tp53bp1	1.11548687059478	0.000871910519564041	no	18.7951895848564	18.8002803639373	18.7639220970091	18.9447808334496	18.9123861324082	18.9752456789379	28	21.3	212.73	P70399;A0A5H1ZRL7
Protein FAM160B1	Fam160b1	-1.10680232288611	0.000872188194677783	no	17.0675827404416	17.0656610611585	17.0605047257611	16.9083322971316	16.9505450816192	16.8956784177865	6	11.4	86.016	Q8CDM8
Striatin-interacting protein 1;Striatin-interacting proteins 2	Strip1;Strip2	-1.20644079121553	0.000873924361307387	no	15.3752271086181	15.3642542292215	15.2060544204044	15.0484635842804	15.0404247592423	15.0443760733123	2	2.5	95.584	Q8C079;Q3UGC1;Q8C9H6;E9QN41;B2RW20
Bardet-Biedl syndrome 7 protein homolog	Bbs7	1.21524865020142	0.000875850804699918	no	12.2385242057505	12.3658305353637	12.3903363190914	12.624810164361	12.6628996123109	12.550735878591	3	5.3	75.573	B1ATV4;B1ATV5;Q8K2G4;E9Q0R0;B1ATV6
Protein diaphanous homolog 1	Diaph1;Diap1	-1.11843126890157	0.000880689162909596	no	20.5585562409695	20.5782040096409	20.5216287731949	20.3915818294148	20.4186699967175	20.3637073945305	36	31.4	139.34	O08808;F6XC54;D3Z074;E9PXV7;E9PV41;Q5DTQ4;Q3U104
Hyaluronan mediated motility receptor	Hmmr	1.18463343784893	0.000882773336604256	no	19.3478012070133	19.3794510808104	19.2945826826901	19.606022177671	19.5059019767814	19.6432329573315	21	34	91.784	Q00547;Q8VDR2;Q3UPW7
Apoptotic chromatin condensation inducer in the nucleus	Acin1	1.12325405035363	0.000885322837502803	no	14.3224826273457	14.2462333508446	14.295408204238	14.4733092796085	14.4604900511971	14.4333776439704	2	1.8	150.72	Q9JIX8;Q7TSL7;B8JJ91;B8JJ92;Q05D19
Ribose-phosphate pyrophosphokinase 2	Prps2	1.1232370845146	0.000886642206989861	no	17.2054099752277	17.2195564495634	17.1938093435339	17.3732719504094	17.3324791988113	17.416012038687	7	28	34.786	Q9CS42
T-complex protein 1 subunit delta	Cct4	-1.10660603867115	0.000886816068613826	no	21.6305493608973	21.6479494206344	21.6345014324576	21.4762619193788	21.523421193674	21.4748919962465	37	77	58.066	P80315;Q564F4;Q3UJZ8;Q3TII0;G5E839
DNA replication complex GINS protein SLD5;DNA replication complex GINS protein SLD5, N-terminally processed	Gins4	-1.13596093854494	0.000887940112492673	no	18.4720587188853	18.4322941212543	18.5110981054225	18.3225905383744	18.2516013193949	18.2895194072614	8	42.2	25.961	Q99LZ3
Plexin-A1	Plxna1	1.14397320077779	0.000889580431161127	no	17.7907919910678	17.7593648297697	17.7512957656205	18.0225893168902	17.943205637934	17.917817397604	9	5.6	211.1	P70206
Importin subunit alpha-5;Importin subunit alpha-5, N-terminally processed	Kpna1	-1.09600332417874	0.000894349760438403	no	19.2847368595461	19.2725343269452	19.275227944504	19.1373607472927	19.1617445901262	19.1366372715849	13	27.3	60.182	Q60960
Caspase-7;Caspase-7 subunit p20;Caspase-7 subunit p11	Casp7	-1.11167983396515	0.000894477507959817	no	16.5081136850707	16.4936992066243	16.4539952069514	16.3409737198901	16.3464658173616	16.310144515059	5	23.1	34.06	P97864;Q4FJQ4
39S ribosomal protein L12, mitochondrial	Mrpl12	-1.14602541580479	0.000895496175965738	no	18.007798462572	18.076241999859	18.0050643021095	17.791598131597	17.8277076346992	17.8798818795379	7	29.9	21.708	Q9DB15
Integrin beta-5;Integrin beta	Itgb5	1.1729751501997	0.000898489358850197	no	14.9541452345846	14.9233767334563	14.9753833758633	15.1996125594201	15.2421235015754	15.1016866322293	1	1.1	87.908	O70309;G5E8F8;Q6PE70
F-box/LRR-repeat protein 20	Fbxl20	1.17684897472606	0.000898974907946473	no	15.4502887142068	15.5512882622017	15.4682120385447	15.7306533637131	15.7793476859191	15.6645755380726	2	3.4	48.396	Q9CZV8;A2A533;A2A536
Glutathione S-transferase A4	Gsta4	-1.16734545798297	0.000901773842301736	no	19.4065629249418	19.4277607349873	19.3040794076652	19.152529409636	19.1896620852991	19.1265168694786	10	45	25.564	P24472
Mitochondrial import receptor subunit TOM34	Tomm34	-1.10406533779463	0.000904249205520463	no	19.3642233735414	19.377273153554	19.3324476867805	19.215335820911	19.2287101824842	19.2014215536453	15	56.6	34.278	Q9CYG7
Integrin beta-6;Integrin beta	Itgb6	-1.15729320950349	0.000906291201701305	no	17.0949216176174	17.0930510590536	17.0359920832684	16.8706175882909	16.9186790435187	16.8024048409736	1	1.1	86.041	Q9Z0T9;Q9D2L4;B1AYG7;B1AYG6
Chromobox protein homolog 1	Cbx1	-1.11115752957113	0.000906679532441464	no	19.9950340259418	20.0269499584835	19.9674949318093	19.8306295254656	19.8625305529976	19.8401287485608	14	75.7	21.418	P83917;Q7TPM0;Q9CYJ8
Vacuolar protein-sorting-associated protein 36	Vps36	1.13076887970377	0.00091160555093838	no	18.2058594494858	18.2157242254796	18.1413251052437	18.394474700453	18.3361405611265	18.3642057703195	13	39.1	43.735	Q91XD6;Q3TSR1;Q3UBB2
Caprin-2	Caprin2	-1.14542528699383	0.00091681077780729	no	15.7759994591287	15.7903355940467	15.7240851091512	15.5118616597413	15.6029218004365	15.5879866262173	5	6.2	114.49	Q05A80;E4NKG5
Serine and arginine-rich-splicing factor 11	Srsf11	1.13250181947175	0.000917726744529738	no	17.6386956825824	17.6254927375282	17.6955562057458	17.8504222554045	17.7922829971547	17.8555794776826	8	20.8	53.102	Q3UIX4;E9Q6E5;F6RDI8;Q6NSR2;Q9CT17;Q8CGI3;Q8CFF2;Q8C0Z3;B7ZNC5;Q8BV04;D3Z4B0;A0A0G2JEG1
Pleckstrin homology domain-containing family A member 7 (Fragment)	Plekha7	1.1114156313294	0.000920755946932859	no	18.1366807729157	18.1275332394686	18.0804383973505	18.2842000349256	18.2507954007702	18.266852282369	19	20.8	137.12	A0A0U1RPA0
Myb-related protein B	Mybl2	-1.11517324986922	0.000921790966155941	no	17.183942385773	17.2260255419543	17.1858861806952	17.0339751933633	17.0737993416348	17.0162759927681	10	18	79.102	P48972
Kinesin-like protein KIF21A;Kinesin-like protein	Kif21a	1.17412249524473	0.000931797396875154	no	15.3901438309625	15.257890320637	15.2660614630904	15.5313535168552	15.562672229624	15.5148186626699	3	1.7	186.53	Q9QXL2;F8WGN6;Q3UHE7;E9Q0J5
Alpha-2-macroglobulin receptor-associated protein	Lrpap1	-1.13032786911592	0.000935112609839074	no	19.5411003609406	19.5241998211609	19.5266851634517	19.3649198938702	19.3002221838643	19.3966193395358	16	46.9	42.215	P55302;Q6PB52;Q6PEM5;Q5D0B0;Q6ZY49;Q52KI7;Q3TL96;Q8K295;A0A1S6GWI9;Q8C252
Acyl-coenzyme A thioesterase 1	Acot1	1.10391285339694	0.000935973988571451	no	18.3808588388924	18.4029757060902	18.3853187098697	18.5079455800148	18.5573859851936	18.531700545912	11	30.1	46.135	O55137;Q99L15
Protein PRRC2A	Prrc2a	1.12093589361939	0.000946140111933547	no	17.2496787597924	17.3051269947448	17.2638310149362	17.4742382469109	17.4151000520724	17.4234097884826	15	10.5	229.2	Q7TSC1;Q5DTJ4;G3UX48
CD2 antigen cytoplasmic tail-binding protein 2	Cd2bp2	1.16416364209146	0.000947613173025422	no	16.7484712067958	16.7831394776374	16.8456465822345	17.0512331826947	16.9514133904264	17.0324922936497	5	24.6	37.694	Q9CWK3;Q3U4A3;Q69ZP6;A0A0U1RP07;A0A0U1RNG1
Signal-induced proliferation-associated 1-like protein 2	Sipa1l2	-1.21271136209055	0.000948639667619802	no	15.1625210961247	15.1553852003945	15.0181922575503	14.8369711565216	14.8901098952621	14.7743088575439	2	2.3	189.41	Q80TE4;A0A1D5RLY9;B9EK76;Q5EBP0
Elongation factor 1-delta	Eef1d	-1.13248400872815	0.000951638978639198	no	21.070399287447	21.0073933992015	21.0066679007321	20.8732181042289	20.8064579960495	20.8663124505615	21	75.8	31.292	Q80T06;A0A0R4J1E2;P57776;E9QN08
Eukaryotic translation initiation factor 2B, subunit 3	Eif2b3	-1.11437061336318	0.000956684881971167	no	19.2766082574933	19.2447960784926	19.2513618889428	19.0687656079573	19.1364429868698	19.0988702736658	16	41.1	49.801	Q3UKV0;B1AUN3;B1AUN2;A4FUS0;A0AUM9;Q3T9T4
Solute carrier family 25 member 36	Slc25a36	-1.11417811819454	0.000962662589965685	no	14.4986357616239	14.5239847660434	14.4575398722314	14.3180442008321	14.3423672817412	14.3518092543323	2	6.4	34.169	Q922G0;F6R114;D6RH79;Q8BZJ4
E3 SUMO-protein ligase PIAS4	Pias4	-1.1915270160506	0.000962995315466594	no	15.8830097922637	15.9219828411397	15.8526585905356	15.5689848735366	15.7248192950601	15.6054120670393	4	12.6	55.569	Q9JM05;Q3V2D7;Q3ULQ6;Q3UGQ2
Electron transfer flavoprotein subunit alpha, mitochondrial	Etfa	1.12809532834102	0.000967714822028986	no	19.1884525827234	19.2608117660564	19.1788143010001	19.3873412215657	19.4005496163178	19.3618547701697	15	63.4	35.009	Q99LC5
ATP-dependent RNA helicase DDX54	Ddx54	-1.11906252765607	0.000969014991573594	no	18.0675827344354	18.081800760148	18.0183050923327	17.8656069941504	17.9156949218129	17.8995147234259	15	25.9	97.747	Q8K4L0;Q8CD14;Q8CD39;Q7TPP4;Q6IQZ1;Q8VDG2
5-AMP-activated protein kinase subunit beta-2	Prkab2	1.11580131882675	0.000972377079848108	no	14.6263515065362	14.6276252990216	14.5894815133067	14.7507957487231	14.7565344661316	14.8103685889797	2	15.1	30.209	Q6PAM0;D6RG50
Leucine-rich repeat-containing protein 57	Lrrc57	1.18093226752022	0.000972694115765374	no	16.4135884944616	16.3768250710668	16.3066559369645	16.6240437953985	16.5359955539304	16.6568088168995	6	25.5	26.76	Q9D1G5;A2AKH7;Q8JZX5;Q9CSK4;Q9CTX7
Ataxin-2	Atxn2	1.10200191679539	0.000975713034323657	no	18.2191900804566	18.2078475527433	18.2119947215967	18.3671722168516	18.3684955514454	18.3237447862771	14	15.3	136.48	O70305;E9QM77;F6U2C2;Q3UX07;A0A286YDU2
Zinc finger protein 652	Znf652;Zfp652	1.14545850801948	0.000980697179639997	no	16.1440078787823	16.144783132073	16.2395233435416	16.3427833944974	16.3770700959386	16.3962364663305	4	7.7	69.44	Q5DU09;F2Z3V9;F2Z443
1-phosphatidylinositol 4,5-bisphosphate phosphodiesterase beta-3;Phosphoinositide phospholipase C	Plcb3	-1.15135438938712	0.000984439203562024	no	18.7727326256078	18.8361964834546	18.7316618869827	18.5874673505223	18.6087676202456	18.5343601258157	11	10.9	139.49	P51432;Q8CI86;Q3TWI4;Q571K9;A0A494B9C1;Q3TPL1
Heat shock protein HSP 90-alpha	Hsp90aa1	-1.16200888147328	0.000986291601342853	no	22.8453407450747	22.8876475721073	22.7476347094322	22.6090387135532	22.6123553470849	22.609365679046	38	51.3	84.787	P07901;Q80Y52;Q3UIF3;Q3TKA2;A0PJ91;Q3TKB9;Q3TJU7;Q3TKG0;Q8C5U3
Mini-chromosome maintenance complex-binding protein	Mcmbp	-1.11323033015787	0.000990426144624704	no	18.8646127898755	18.7953044566354	18.8491395485175	18.6719500569538	18.6898662983328	18.6829840774158	19	42.4	72.89	Q8R3C0;H9KV04
Microtubule cross-linking factor 1	Mtcl1	1.11367780516284	0.000991816151748275	no	17.4484361766521	17.4595805868011	17.4188849813955	17.6330563752993	17.5726227244688	17.5872183785848	17	10.5	213.86	Q3UHU5;B8JJI7;H3BL83
Biogenesis of lysosome-related organelles complex 1 subunit 2	Bloc1s2	1.16005899449882	0.000995301143786184	no	14.9269221361308	14.9224918887484	15.0017687454838	15.1721913549362	15.1061519621309	15.2154339785221	2	16.8	16.299	Q9CWG9;A0A494BAG7
Glutamate dehydrogenase 1, mitochondrial	Glud1	1.10044967262723	0.00099912609386829	no	20.4343125694833	20.471369837847	20.4287002596558	20.5732062606108	20.590450074333	20.5850058339413	26	59.3	61.336	P26443
zinc finger protein 296	Zfp296	-1.13247922241281	0.00100096168557467	no	17.0900601255219	17.086252155829	17.1576676599379	16.9363634171719	16.8956629471853	16.9634998327001	6	19.1	47.82	E9Q6W4
NF-kappa-B inhibitor-interacting Ras-like protein 1	Nkiras1	1.20714212355279	0.00100695473863594	no	12.8110989905557	12.651948244272	12.8252904051712	13.0273515063663	13.0193985457996	13.0563742155474	1	4.7	21.662	Q8CEC5;F7BUB1
26S proteasome non-ATPase regulatory subunit 7	Psmd7	-1.11994476772587	0.00100739013864113	no	19.2988789662375	19.3042780962992	19.2293557215744	19.1090971881181	19.1274980055067	19.1056348362689	13	59.8	36.539	P26516;A1L3B8
Peptidyl-prolyl cis-trans isomerase D	Ppid	-1.12066429152432	0.00100829056496841	no	21.1073770918566	21.0662870882362	21.033177711775	20.9315012479612	20.8878437917727	20.8944343534556	20	66.8	40.742	Q9CR16;Q3UB60
Poly(rC)-binding protein 2	Pcbp2	1.13350745388807	0.00100953648851813	no	13.659965263491	13.6433383607561	13.717605827066	13.8665822662245	13.8836258670615	13.8130829526236	1	8	38.15	B2M1R7;A0A2R8VI25;Q3TF69;A0A2R8W6L5;A0A2R8VI12;A0A2R8VHG2;A0A2R8VI71;A0A2R8VKN0;A0A2R8VI73;A0A2R8W6U6
14-3-3 protein sigma	Sfn	1.10817862566532	0.00101307736538589	no	20.8817331862872	20.8998160358185	20.8582076641092	21.0580652092025	21.0133544247879	21.012908590341	13	60.9	27.706	O70456;Q9JJ20
Cytochrome c oxidase subunit 7A2, mitochondrial	Cox7a2	1.11184010542305	0.00101940167719037	no	17.2967706949586	17.3363561061547	17.314746448292	17.4881020279953	17.48547225198	17.4331469530605	2	27.7	9.2908	P48771
Lipoma-preferred partner homolog	Lpp	1.2174258237833	0.00101947369244535	no	14.5942450236356	14.7644722330352	14.6752995391265	14.9423585142081	15.0289067355513	14.9142531661994	6	14.2	65.89	Q8BFW7
E3 ubiquitin-protein ligase RNF187	Rnf187	-1.18591498094643	0.00102367361203726	no	12.5678340558786	12.4756404395404	12.6381797398924	12.3347812439337	12.280677923373	12.3281933106754	2	11.4	26.313	Q8BFX1;A0A0J9YQM4
TATA box-binding protein-associated factor RNA polymerase I subunit D	Taf1d	1.20767799459167	0.00102462670214222	no	14.670007928642	14.5190177086686	14.6718086629731	14.9073237967717	14.9289176935525	14.8413003223173	2	7.6	29.341	Q8K176;Q9D4V4
Vigilin	Hdlbp	-1.15313074601827	0.00102757431251576	no	20.5071475149393	20.3982695434962	20.5115536025141	20.2620618896385	20.2500898521013	20.2881506188234	43	43.9	141.74	Q8VDJ3;Q3V1M8;Q3U4Z7;A0A087WP83
Proliferating cell nuclear antigen	Pcna	-1.12847485277566	0.00103066714593498	no	20.9862955300831	20.912822826333	20.901739798265	20.7817511925736	20.7545459074101	20.7414382460826	19	85.8	28.785	P17918;Q91ZH2;Q542J9;Q9CZD6
Zinc finger protein 609	Znf609;Zfp609	1.11339214413957	0.00103294030763196	no	16.0679190519212	16.0511007780996	16.1043197651518	16.2018327488518	16.2560258439043	16.230366429314	7	6.1	151.12	Q8BZ47;B2RWS7
Left-right determination factor 2;Left-right determination factor 1	Lefty2;Lefty1	1.11040923213843	0.00103962134510068	no	17.2322221694045	17.2425157021078	17.2924425775285	17.4189130840133	17.3889675028884	17.4125742659018	4	11.4	41.175	P57785;A0A0R5T0P8;Q64280
Zinc finger and SCAN domain-containing protein 26	Zscan26	-1.1754806307089	0.00104038261916761	no	16.4214433368221	16.5143418073237	16.4202674155731	16.1809177549789	16.2883522699621	16.1870302344638	4	8.2	53.525	Q5RJ54;F8WJ31
POU domain, class 3, transcription factor 1;POU domain, class 3, transcription factor 2;POU domain, class 3, transcription factor 3	Pou3f1;Pou3f2;Pou3f3	1.13741427302032	0.00104237975364181	no	15.3541979338215	15.3131835679241	15.3559451115723	15.5768100190107	15.4739160497185	15.5298739848668	2	5.8	45.323	P21952;P31360;P31361
HemK methyltransferase family member 1	Hemk1	1.17864024118648	0.001046571733215	no	13.8125351070256	13.6992731653798	13.7833962980319	13.9651532164316	14.069600955469	13.9718206846234	1	4.1	38.233	Q921L7
Protein lin-28 homolog A	Lin28a	-1.12946499513615	0.00104679199647347	no	19.2163151834296	19.2741609742601	19.2173880642569	19.0465910519627	19.1045971643663	19.0297573293516	11	65.6	22.72	Q8K3Y3;H3BLC6
Activated CDC42 kinase 1	Tnk2	-1.16865231197914	0.00104831709642496	no	14.1063110238362	14.1180770041333	14.0090131758704	13.797268052598	13.8757018157548	13.8858940115074	1	1.2	116.97	O54967;A0A494BAM7;A0A0R4J1L0;D3Z3U5;D3Z3U6;A0A5F8MPM0;A0A5F8MQ87;G3X9X7;A0A5F8MPC4
Protein PML	Pml	1.10311118954111	0.00105197734941885	no	19.3039263009659	19.3182213696579	19.2651282088894	19.4474454389397	19.4300615170877	19.4345035734074	24	36.2	98.241	Q60953;A0A068EW80;D3Z3A6;D3YXR5;F7BTZ2;Q8BSJ6
DNA polymerase beta	Polb	1.14365997535756	0.00105208474063412	no	18.0524175283437	18.055859590262	17.9820040632585	18.269052870001	18.1791106230346	18.22309224168	8	25.7	38.287	Q8K409
F-box-like/WD repeat-containing protein TBL1XR1	Tbl1xr1	1.11985772314704	0.00105490035482634	no	16.9115511548723	16.8987760403548	16.8522213381587	17.0241408333102	17.0431735901676	17.085180462639	8	22.6	55.66	Q8BHJ5;A0A0J9YV90
Protein SCO2 homolog, mitochondrial	Sco2	1.18012438645289	0.00105492565809304	no	15.9677785499801	15.9556320819612	16.0709065778446	16.258198629148	16.1744859181598	16.2784494502318	4	24.7	28.944	Q8VCL2;Q9D6E8
Nuclear receptor coactivator 2	Ncoa2	1.19126329705668	0.00105642434026712	no	14.8793401269518	15.0118928712612	14.8591557260254	15.1750890994758	15.2019101270704	15.1308664510505	2	1.6	158.46	Q61026;Q8BN74;Q7TPU7;E9PV80;A6P3E3;Q8C7Y3;Q8CAG7
Ankyrin repeat and LEM domain-containing protein 2	Ankle2	-1.09740754674365	0.00107481799254312	no	19.0487139420363	19.031624864639	19.0122664987939	18.8820732115142	18.8996852280991	18.9085486591929	20	25.5	106.2	Q6P1H6
Syntaxin-3	Stx3	1.14393086695353	0.00107626580412713	no	17.1541608205178	17.2427815631672	17.1909001333138	17.4020884614396	17.342159204478	17.4255944491982	6	15.9	33.243	Q64704;Q8CAN1;Q3UZI9;A0A1B0GRC2
Cysteine-rich with EGF-like domain protein 2	Creld2	-1.16885022541973	0.00108325660355402	no	16.5750555776761	16.6540925450506	16.5551376648476	16.3447714182149	16.4354932300336	16.328750908107	3	9.1	38.219	Q9CYA0
Insulin-like growth factor 2 mRNA-binding protein 3	Igf2bp3	-1.18814501942821	0.00108589015458505	no	19.8403411173615	19.8527074628534	19.7632796280178	19.5510698913696	19.6526160244966	19.506509485849	20	37.1	63.574	Q9CPN8
DEP domain-containing protein 7	Depdc7	1.14203002661962	0.00108760227668271	no	17.1814763178873	17.1779905111835	17.1079293286059	17.3618276616179	17.2974931295214	17.3828771155273	7	18.4	58.478	Q91WS7
R3H domain-containing 1	R3hdm1	-1.1291430148767	0.00108858127986356	no	15.2022056579834	15.1260159615662	15.1791492195582	14.9937108182682	15.0280132948785	14.9599620466385	2	2	124.39	E9Q9Q2;B9EHE8;Q3URW7;A0A087WQF6;Q80U91;A0A087WPF0;Q80ZH9
Ubiquitin-like modifier-activating enzyme ATG7	Atg7	1.12011614593945	0.00108906625796919	no	14.7332858933887	14.722081186763	14.7561504623389	14.9151290891112	14.8541081182895	14.933225338496	2	4.2	77.519	Q9D906;S4R2P7;S4R1T0;S4R2T5;Q3TM87;Q3TAB9;A0A0A0MQN4;S4R1N8;S4R2D5
UPF0586 protein C9orf41 homolog	Carnmt1	-1.1599104007284	0.00109052889148626	no	16.2452075684673	16.1715812128939	16.1592127090877	15.9146120594875	16.0010453574428	16.0183039749038	3	10.8	46.338	Q80UY1
NudC domain-containing protein 3	Nudcd3	-1.11125589392423	0.00109826314143668	no	19.1572551027367	19.1638803374518	19.1203105822165	19.0114684487768	18.9609612502975	19.0124431105822	18	63.6	40.89	Q8R1N4;B0FTY3;A0A0A0MQL8
Arginine and glutamate-rich protein 1	Arglu1	1.09978197576748	0.00109834617521888	no	18.773430246449	18.7711475348197	18.7396470740757	18.9160865641028	18.8800797509235	18.8997111834573	9	23.2	32.887	Q3UL36;A0A140LIS5
Protein aurora borealis	Bora	-1.14042079077307	0.00110360671052003	no	15.5836587835368	15.6573404900992	15.6073475120564	15.4470511914108	15.4595486706713	15.3730481853957	4	15.8	57.037	Q8BS90
Arginine/serine-rich coiled-coil protein 2	Rsrc2	1.12295903719169	0.00110460384901542	no	15.7018153354395	15.6284122951849	15.6533548952606	15.8441436434633	15.7947456214238	15.8466091689936	2	5.3	50.606	S4R2L4;S4R1G6;S4R1Z8;S4R1M5;Q922F2;B7ZNU2;S4R265;A2RTL5
Calpastatin	Cast	1.16925133284105	0.0011056396955111	no	17.6056944973291	17.7225387413499	17.6342337455663	17.8915698903547	17.8254766102696	17.922175703614	14	25.9	84.921	P51125;Q8CE80;Q8CB83;Q8C281;Q921U7;Q8CE04;Q3TTN2;A0A338P6J9;A0A1Y7VJN8
Mitogen-activated protein kinase kinase kinase kinase 5;Mitogen-activated protein kinase kinase kinase kinase	Map4k5	1.09801322122386	0.00110785507926181	no	17.119654413085	17.0764408998578	17.0929107080377	17.2268652724937	17.223738990648	17.2430880359646	10	15.8	95.044	Q8BPM2;E9PX30;Q05BG3;E9Q1T3
Peptidyl-prolyl cis-trans isomerase FKBP4;Peptidyl-prolyl cis-trans isomerase FKBP4, N-terminally processed;Peptidyl-prolyl cis-trans isomerase	Fkbp4	-1.12067336790885	0.00111838924983604	no	21.8635804978287	21.8786227043579	21.8108064398552	21.7020453186173	21.704563750863	21.6533030205413	33	76.2	51.572	P30416;F6S2D5
Protein yippee-like 5;Protein yippee-like	Ypel5	1.22691405335001	0.00112052042761865	no	13.7307394485473	13.6904638946591	13.8905597936516	14.0347591065888	14.0593273970806	14.1027792036719	2	19.8	13.841	P62700;Q65Z92;Q3TMG7;A0A3B2WAX4;A0A3B2W458;Q3TDV0
Protein lin-9 homolog	Lin9	1.17805120254934	0.00112950264389829	no	13.9647648317885	13.8151715542541	13.9081141885944	14.0994490810064	14.1252736877937	14.1725345422901	3	10.5	61.758	Q8C735;A0A0A6YWD3;A0A0A6YVZ7
Cyclin-dependent kinase 1	Cdk1	-1.13601614272263	0.00113669221630517	no	19.6970112927574	19.7791583145752	19.6879190957254	19.5337715660042	19.5669480224879	19.5114191077981	15	57.6	34.106	P11440;Q99JW7;Q8R4A4;D3Z2T9
Zinc finger and BTB domain-containing protein 43	Zbtb43	-1.14308524942736	0.00113806948115565	no	14.6245774696763	14.5475340612761	14.5236028682444	14.3342354124316	14.3956909875848	14.3869889949584	2	3.2	56.903	G3X9N4;Q3UGQ6;Q9DAI4
Inositol polyphosphate multikinase	Ipmk	1.10797990728376	0.0011395034365189	no	15.0133145666967	15.0416580410451	15.0471547721838	15.1620287916257	15.1670084265751	15.2168853186397	3	12.1	44.452	Q7TT16;D3YWA2
Peptidyl-prolyl cis-trans isomerase FKBP5;Peptidyl-prolyl cis-trans isomerase FKBP5, N-terminally processed;Peptidyl-prolyl cis-trans isomerase	Fkbp5	-1.15959002882148	0.00114384573044288	no	19.299384495077	19.350878301498	19.2789356549048	19.0607821188193	19.1689347589878	19.0586370747174	19	43	50.966	Q64378;Q4FJN2;Q3TX72;B8JJC2
Cell division cycle 7-related protein kinase	Cdc7	-1.17212331820828	0.00114631996237704	no	16.1433322225151	16.0699227405801	16.1893886654698	15.862740484497	15.8866640149377	15.9658660413813	2	3.9	62.769	Q9Z0H0;Q66JY4;Q9CSF4;Q3TQ50;Q9Z2Y6;G3UVV7;Q9Z2Y5
Zinc finger CCCH domain-containing protein 4	Zc3h4	1.18389812532046	0.00114838581172387	no	15.9385222976551	15.8966374715173	15.9499267793217	16.2386739155546	16.0785533973752	16.1984940618915	4	3.8	140.97	Q6ZPZ3;A0A1B0GRU3;E9Q8K8;Q6PAI8
Sec24-related gene family, member B (S. cerevisiae)	Sec24b	1.14875966016848	0.00116289440729837	no	16.6541271477657	16.6151933369731	16.6629918572644	16.8793249817348	16.7731870985119	16.8800312423529	10	10	135.55	Q80ZX0;Q3UDH4;Q3U882;F6VJC5;Q6PFZ1
Apoptosis-enhancing nuclease	Aen	1.14010779035237	0.00116328387794466	no	17.3386897271184	17.2795267375293	17.2366696958482	17.4896342563781	17.4366099005279	17.4961526905615	5	17.6	37.309	Q9CZI9;D3Z516;A0A0U1RNV2
Grancalcin	Gca	1.13346710476063	0.0011668755654207	no	16.8500787251227	16.7653607475988	16.7672522280986	17.007267014835	16.9646214714927	16.9530307807738	5	29.5	24.663	Q8VC88
40S ribosomal protein S27-like;40S ribosomal protein S27	Rps27l	-1.11052160535952	0.00116785697689696	no	18.5901120777722	18.5461775222886	18.5155739515226	18.4037689421591	18.4032720259071	18.3911102006521	4	39.3	9.4771	Q6ZWY3;D6RH49;D3YYB0
Hsp70-binding protein 1	Hspbp1	-1.13495148497676	0.00117082164884119	no	15.8026794726714	15.8476734925716	15.7406669871892	15.5925242653886	15.6314061234325	15.6191976769215	6	23.2	39.166	Q99P31;A0A0U1RPF2
Probable ATP-dependent RNA helicase DDX10	Ddx10	-1.10717732470495	0.0011803518652321	no	19.1391774756126	19.1080378782976	19.1068203983525	18.9363409388372	18.9880834162118	18.9889524923788	19	26.2	100.74	Q80Y44;Q8CFS2;Q8C751;Q66JW6;Q7TMM1;Q8BRE3
Exocyst complex component 7	Exoc7;mKIAA1067	1.10717207836565	0.00118135167783465	no	17.3573411378292	17.3286119740718	17.34573069566	17.4870796375936	17.4605946045627	17.5246479616082	11	20.9	79.959	O35250;Q7TPT3;Q542L0;Q3TIP4;Q69ZS4;A2AAN0;Q3USE0
DCN1-like protein 3;DCN1-like protein	Dcun1d3	1.21584781625321	0.00118833129308324	no	12.702029685373	12.6935585243995	12.6358284020784	12.95865358267	12.8588971333672	13.0597538835323	1	6.6	34.438	Q8K0V2;D3YWG7
Methionine--tRNA ligase, cytoplasmic	Mars	-1.13005870295081	0.00118935261968554	no	20.5417414231214	20.5916602901145	20.4848013619921	20.3538015547315	20.3666136383212	20.3685947280379	33	45	101.43	Q68FL6;E9QB02
D-beta-hydroxybutyrate dehydrogenase, mitochondrial	Bdh1	-1.14033024312817	0.00118947045958933	no	16.9368986638731	17.0285185172042	16.9270100308609	16.746324890263	16.7840901843249	16.7936570559194	7	25.7	38.299	Q80XN0
Importin subunit beta-1	Kpnb1	-1.09252635646867	0.00119292748546629	no	21.912969551956	21.8952780934339	21.9127827843494	21.7873684415987	21.7618121221824	21.7888456134402	46	63.9	97.183	P70168;Q3TFE8;Q7TSZ6;Q3UHW8
NADPH:adrenodoxin oxidoreductase, mitochondrial	Fdxr	1.12795085980728	0.00120363506749424	no	15.7950522013405	15.7791858250637	15.7236574165927	15.9035278567263	15.9776366660547	15.9378435706928	6	21.9	54.206	Q6IQY0;Q6PG98;Q61578;Q3UZ58
DNA-directed RNA polymerases I, II, and III subunit RPABC2	Polr2f	-1.10420666447401	0.00120685896416278	no	16.1369730807921	16.1654238140097	16.1353318573541	15.9950347723498	15.9795593997671	16.0341039389109	3	32.3	14.464	P61219;Q3TN04;A0A2R8VHS7;A0A2U3TZ54;Q3TES3
Hydroxyacylglutathione hydrolase, mitochondrial	Hagh	1.19210938418033	0.00120794356605923	no	17.0173558380903	16.9043887732074	16.8870141570777	17.2554872627035	17.1337134015236	17.1801079611573	4	17.2	34.084	Q99KB8;E9Q2H8;E9PYA3;A0A0R4J052;G5E8T9;D3YUX8;D3YWI0
Lethal(2) giant larvae protein homolog 2	Llgl2	-1.11673390263528	0.00121168714627917	no	17.298710424927	17.3394255829626	17.3362994066478	17.182712286682	17.1917631496474	17.1221036017535	9	13.4	114.32	Q3TJ91;J3QJU5
14-3-3 protein theta	Ywhaq	-1.10043083685745	0.00121979579679364	no	20.6006101872165	20.628497058279	20.5943851156348	20.4703892964359	20.4467619948641	20.4921356499364	13	51.8	27.778	P68254;A3KML3
Alanine--tRNA ligase, cytoplasmic	Aars	-1.16054722030311	0.00122073043327617	no	21.4941419225184	21.5910513558294	21.4452936176488	21.2895023090423	21.2883915389616	21.3081773753452	44	62.6	106.91	Q8BGQ7;Q6XMP4;Q3UD67;Q3TZ32;Q6PDM7;Q8R346
Maspardin	Spg21	-1.12457283912854	0.00122806459723581	no	17.0478617833347	17.0643580398842	17.0419576107418	16.913029447899	16.8252736193583	16.9077430419682	6	20.5	34.952	Q9CQC8;A0A1L1SST5;A2RT57;A0A1L1SSV6
E3 ubiquitin-protein ligase ZFP91	Zfp91	1.10561358594497	0.00122820177642158	no	14.6158908976485	14.6068454946673	14.5536946683376	14.7460856281287	14.7336431483517	14.7312440310789	2	3.1	63.388	Q62511;E0CY81
Acyl-coenzyme A thioesterase 2, mitochondrial	Acot2	1.16754152790629	0.00123679161798202	no	15.7884891505037	15.8117588148973	15.7000647895796	15.9365282113566	16.0436157111241	15.9905904293404	3	9.1	49.656	Q9QYR9
Ran GTPase-activating protein 1	Rangap1	-1.15139354102493	0.0012377647484317	no	20.3368235587246	20.2236254740119	20.3261640359297	20.104421185482	20.0577327947489	20.1143160154463	29	54.5	63.53	P46061;Q91YS2;Q6ZPH4;Q8C2E3;Q7TMW1;Q3ULJ9;Q3UZD8
Enolase-phosphatase E1	Enoph1	-1.14396855890592	0.00124229883864499	no	16.5920734194929	16.5716930956196	16.4955544903783	16.3815264182892	16.3825252924788	16.3131270909074	4	25.3	28.6	Q8BGB7
Podocalyxin	Podxl	-1.15199674658936	0.00124255743081155	no	17.0955038973357	17.1019690134817	17.0840199306493	16.8822676537005	16.9624079941821	16.824407266252	5	17.5	53.389	Q9R0M4;Q791G4;Q8VIQ4;Q3UYF4
ETS domain-containing transcription factor ERF	Erf	1.1253454645884	0.0012472694641657	no	14.2716575784746	14.3583119879589	14.3432271609116	14.4804780675084	14.4832438924305	14.5205786344169	2	4.9	59.05	P70459;A0A0R4J0I0
Forkhead box protein J3;Forkhead box protein J2;Forkhead box protein J1;Forkhead box protein G1;Forkhead box protein N4;Forkhead box protein N1	Foxj3;Foxj2;Foxn3;Foxn1;Foxg1;Foxn4;Foxj1;Foxn2;htlf	1.15095278278428	0.00125327106409973	no	13.420607240622	13.3649709408362	13.4282564215342	13.6410794723719	13.5379788338197	13.6432622434224	1	9	17.423	Q3TAY5;Q3UZU3;Q8BUR3;Q9ES18;Q3UF56;Q5SYK1;Q32MU3;Q3V1Q8;Q3V2Y1;Q640Q8;E0CYX1;E9PYQ6;Q8BSS2;H3BLD8;H3BLJ5;O08673;Q3U3U9;E0CYS8;A0A0N4SWA4;H3BKK7;Q61660;Q60987;Q8K3Q3;Q61575
Hepatoma-derived growth factor-related protein 2	Hdgfrp2	1.11187829665012	0.00125334258831214	no	18.5763423659378	18.5866070642846	18.5927845779332	18.7474524293749	18.6946524684242	18.7726257594767	10	15.5	74.29	Q3UMU9
N-terminal Xaa-Pro-Lys N-methyltransferase 1;N-terminal Xaa-Pro-Lys N-methyltransferase 1, N-terminally processed	Ntmt1	-1.1806276232027	0.00125405958315728	no	16.1225902586724	16.1012458798343	16.0750937441638	15.8971379871376	15.919769565206	15.7633603238774	3	17	25.42	Q8R2U4;A0A0A6YXY1;A0A0A6YX97;A2APZ3
Zinc finger protein 638	Zfml;Znf638	1.1118596659408	0.00125458900007393	no	20.1157131002522	20.0534619306639	20.1010934448849	20.2419898627339	20.2192656726075	20.2679370670728	36	26.1	214.46	A0A0N4SV80;E9QML5;Q61464;A0A0N4SV38;A0A0N4SVI8;E9QKZ7;Q3TZK9;Q3TQM2;A0A0N4SVM8;Q3TNM0;Q3TQ35
Ubiquitin carboxyl-terminal hydrolase 1	Usp1	-1.09915003534966	0.00127668620474065	no	14.0650481672647	14.1030042822426	14.0857241605981	13.9352394300796	13.9365054262757	13.9728667656254	3	5.1	87.455	Q8BJQ2
Very-long-chain 3-oxoacyl-CoA reductase	Hsd17b12	-1.12494669731918	0.00128269697423313	no	19.1315324151607	19.1654705480561	19.0890338376509	18.9208267247591	18.9885971265527	18.9670430155339	9	29.8	34.741	O70503;Q0VGQ1;Q9CSR6
NADPH--cytochrome P450 reductase	Por	-1.11579747156011	0.00128966198283205	no	18.8451532139433	18.8357265693464	18.8435641039486	18.6445644827048	18.7315144488966	18.6741393938317	17	33.2	77.043	P37040;Q05DV1
Hematological and neurological expressed 1 protein;Hematological and neurological expressed 1 protein, N-terminally processed	Hn1	-1.10732675949964	0.00129807154664536	no	17.7095700471032	17.7536548656222	17.7123278400681	17.5769829873606	17.6064856841307	17.5508410578057	3	36.4	16.08	P97825
Chloride intracellular channel protein 4;Chloride intracellular channel protein	Clic4	-1.18763623903389	0.00130338656083908	no	19.3013627791991	19.40932549186	19.267719101608	19.060919547796	19.1405820921282	19.0326266700124	14	64.4	28.729	Q9QYB1;Q543N5
Growth factor receptor-bound protein 2	Grb2	-1.12306804733181	0.00130350867857997	no	18.9258365924789	18.8539407412775	18.9109124657611	18.765947685233	18.7216963389582	18.700709742981	12	66.4	25.238	Q60631;Q3U5I5;Q3U1Q4;B1AT92
DEAH (Asp-Glu-Ala-His) box polypeptide 37	Dhx37	-1.11690630179314	0.00130355043380485	no	18.6439131474178	18.5953432088702	18.6106507867971	18.413541909484	18.4727414948447	18.4850992526947	16	18.2	128.33	Q6NZL1;Q5DTX1
Sorting nexin-12	Snx12	-1.10544839428094	0.00130552145635386	no	17.8186842121363	17.8535926306817	17.7952971210153	17.6710950489544	17.662099659312	17.7004842235404	5	27.3	19.116	O70493;Q6ZWQ5;Q3TGS7;Q3V2H3;Q99M52
Selenocysteine-specific elongation factor	Eefsec	1.10299613056421	0.00130588056877285	no	17.0673848806005	17.064057175464	17.0116741264939	17.1901446547475	17.1776272413408	17.1996274758634	8	20.6	63.538	Q9JHW4;Q499X6;Q3UGH6;Q8BN64;A0A0N4SUV6;Q3TAF0
Borealin	Cdca8	-1.16649238607593	0.00130753357035371	no	18.4054871576768	18.3922703078041	18.4001149002594	18.0981907497066	18.2577818310839	18.1753691131002	7	32.5	32.214	Q8BHX3;E9Q2C7
Centromere protein C	Cenpc;Cenpc1	1.08889001545556	0.00131039262000631	no	17.1498690258918	17.1649562650139	17.1573882573919	17.2689933916578	17.2780460641527	17.2937488136292	9	10	102.15	P49452;Q9CRZ7;Q3UPF6
HAUS augmin-like complex, subunit 6	Haus6;mKIAA1574	-1.16166856198415	0.00131250940277217	no	14.3788671739197	14.3380161358433	14.2651627780284	14.0628079272255	14.1649993144375	14.1056433184887	1	1.5	82.42	Q6P252
Vacuolar protein sorting-associated protein 8 homolog	Vps8	1.14900372195689	0.00131251255902673	no	15.0255472828694	15.0653003640961	15.0348771298172	15.2111997345901	15.3178363123273	15.1978391436664	2	1.4	161.14	Q0P5W1;Q8CIG5;F6ZLN8;F8WI64;D3YUP0
Ribosomal protein S6 kinase alpha-5	Rps6ka5	1.16739513495058	0.00131372205670639	no	14.1132282255832	13.9760526747267	13.9767775045569	14.230828567343	14.2636164167508	14.2414923037442	3	4.2	96.582	Q8C050;Q3TUH8
RNA-binding motif protein, X-linked-like 2	Rbmxl2	1.11067501671806	0.00131412498663059	no	19.181293470067	19.1852016850927	19.2020730678708	19.3288527527297	19.3095157582408	19.3845099505961	7	24.9	41.912	Q9DAE2
TNF receptor-associated factor 4	Traf4	1.12934576116092	0.00131623235071244	no	17.2286876664296	17.257416703076	17.2437055305284	17.426825899032	17.3616998150059	17.467745936291	7	17.7	53.503	Q61382
Protein phosphatase 1 regulatory subunit 12A	Ppp1r12a	1.09392043807789	0.00131829427907306	no	19.2842261710317	19.2943942503784	19.2873018497768	19.4297554420711	19.3924427756145	19.432247493364	26	29.8	114.99	Q9DBR7;A0A1W2P750
Zinc finger protein 966	Gm4245;Gm14306;RP23-376N23.5-001	-1.19241733404518	0.00132028499863434	no	14.1872058000218	14.1559876370678	14.2496591232683	14.0339752462162	13.8702549101661	13.9269546454155	1	2.5	55.916	A2ART2;A2BE20;A3KQJ7
Trafficking protein particle complex subunit 5	Trappc5	-1.21127154280036	0.00132545283979769	no	14.7018153664422	14.7905538509171	14.6525356824972	14.3497970545084	14.4582576406414	14.5072832309463	1	6.9	20.795	Q9CQA1
Interferon-induced, double-stranded RNA-activated protein kinase	Eif2ak2	-1.12679618578629	0.0013265881765514	no	16.9415481628342	16.8812364910101	16.8374148447101	16.7015429736369	16.7250659366615	16.7169108324922	6	12.4	58.279	Q03963;Q91YN2;Q78E06
Protein unc-119 homolog A	Unc119	-1.13180104681646	0.0013271976698176	no	15.7827399643648	15.8100613998706	15.7826477250353	15.6012062041519	15.6733006022039	15.5650811523157	4	24.6	27.01	Q9Z2R6;Q3V299;B1AQD9;B1AQD7
SRA stem-loop-interacting RNA-binding protein, mitochondrial	Slirp	1.1512566348579	0.00133053185248401	no	16.7067780684835	16.7377091804945	16.8125523086632	16.9877667641859	16.9038885803846	16.9750126255318	2	33.9	12.605	Q9D8T7;Q14AR0;F7DE82;F8WHU8
6-phosphogluconolactonase	Pgls	1.09187305839803	0.00134157978920659	no	18.6276671237765	18.6255267172158	18.6002386076334	18.7561356971019	18.7480641150107	18.7296480495716	10	61.1	27.254	Q9CQ60;Q8CBG6;D3Z4X1;F6X8L5
Epidermal growth factor receptor kinase substrate 8	Eps8	1.12141828693946	0.00134254347350897	no	17.1612237579851	17.1000137444506	17.1781029065378	17.3227051638713	17.2799236085636	17.3326851397138	11	17.2	91.736	Q08509;Q3U2Z5;Q3UGL1;Q3UFL4;Q3TMV3
Probable aminopeptidase NPEPL1	Npepl1	1.13896035760136	0.00135073552213512	no	16.9695583866751	17.0431445252696	16.9531067010732	17.1702817443908	17.2194201569398	17.1392603131702	5	21.8	55.939	Q6NSR8;Q3UD03;Q3TCV9;Q3U199
Terminal uridylyltransferase 4	Zcchc11	1.11438046975404	0.00135170198487388	no	17.5601566929331	17.5900591176317	17.5571864970472	17.7255995158363	17.7655197178398	17.6850087113301	16	14.2	184.65	B2RX14;A2A8R7;A0A0A0MQJ6
Calponin-1;Calponin	Cnn1	1.1313448451152	0.00135567358169203	no	16.998073560538	17.0322145782355	17.0381182351589	17.1474261830756	17.253714716797	17.2013817064995	4	18.2	33.355	Q08091;Q8CBQ2;B2RSH3;A0A1L1SUB2;A0A1L1SRV0;A0A1L1SRL1
Serine/threonine-protein kinase 25	Stk25	1.21561300015629	0.00135701029646647	no	12.9068128580505	12.8873441929899	13.0189060104927	13.3091674627476	13.1437459540841	13.2052016706858	2	3.8	48.157	Q9Z2W1;Q3U6Y0;Q7TPV1;D3Z359
Tight junction protein ZO-1	Tjp1	1.08784042583943	0.00136083199388403	no	20.1993508155483	20.2180022402008	20.1990221354918	20.3251959456103	20.3360693241943	20.3195107554484	44	39.4	188.85	B9EHJ3;P39447;A0A0U1RPW2
NADH dehydrogenase [ubiquinone] 1 alpha subcomplex subunit 5	Ndufa5	1.09831356769728	0.00136208113332144	no	18.480516582581	18.4825758431429	18.4860998337063	18.634303679639	18.5850250530165	18.6357335311529	7	60.3	13.36	Q9CPP6;Q9CX78
Testis-expressed sequence 30 protein	Tex30	-1.10379581138184	0.00136299464812196	no	17.1903163327787	17.1324200039473	17.1548711964885	16.9949484557937	17.0286716696713	17.0265674596738	5	30.7	25.263	Q3TUU5;D3Z094
Probable RNA-binding protein EIF1AD	Eif1ad	-1.12126819182916	0.00136453917387339	no	16.3630269072618	16.3539868129787	16.3836475870423	16.1846559633108	16.1651276330168	16.2554835347061	7	48.8	19.52	Q3THJ3
Protein phosphatase 1F	Ppm1f	1.10377896730039	0.00137043517746776	no	16.8182139413701	16.8463211177416	16.8561289029971	16.9958113117005	16.9496762498919	17.0025303007555	5	12.2	49.61	Q8CGA0
Arsenite methyltransferase	As3mt	1.09843016879489	0.00138017713059557	no	15.337393955001	15.3197511582183	15.306840696983	15.4280410687215	15.4678256536216	15.4744485538855	6	21	41.793	Q91WU5;A0A494B985
Putative protein arginine N-methyltransferase 9	Prmt9;Prmt10	-1.13255093715339	0.00138463543291084	no	16.772580935308	16.7991359241112	16.8186904411583	16.5561339040912	16.6579261803848	16.6376194027913	5	7.1	94.219	Q3U3W5;F8WIU7
Vang-like protein 2	Vangl2	-1.19618937000895	0.00138907665942049	no	13.6813265621464	13.7353934408844	13.8444668717467	13.4607984119226	13.5576629898312	13.4673880664973	1	2.5	59.77	Q91ZD4;Q6ZPV8;D3YY75
Protein SON	Son	1.10464495628977	0.00139797405096773	no	18.7888731907552	18.7568850107717	18.8197207388094	18.9311629900965	18.9148048399164	18.9502593537038	22	12.7	268.82	H9KV00;Q9QX47;H9KV01;H9KV15;Q8BS91
Band 4.1-like protein 3;Band 4.1-like protein 3, N-terminally processed	Epb41l3;Epb4.1l3	1.20287887448534	0.00139927540294256	no	16.0479019088202	16.1568907386974	15.998548838941	16.3567990984666	16.383885874652	16.2621306403027	2	3.4	103.34	Q9WV92;D0VYV7;A0A5F8MPR1;D0VYV6;A7YY80;A0A3B2WD96;Q8BGK4;A0A3B2WBE1;B6ZHD1;A0A5F8MPE1;A0A286YD84;V6BQR3;A0A286YDY4
E3 ubiquitin-protein ligase listerin	Ltn1	-1.10116828862238	0.00140596171556556	no	19.466536270988	19.4443845973587	19.413552544936	19.2844354504764	19.3223982320211	19.3005348238203	28	18.8	198.92	Q6A009;Q14B86
Ribosyldihydronicotinamide dehydrogenase [quinone]	Nqo2	-1.11041139462512	0.00140996075288499	no	17.3575029747278	17.3210778642759	17.2850443432479	17.1866222026178	17.1474182373193	17.1763019098849	8	43.7	26.248	Q9JI75;Q9CVI1;Q9CVF5;A0A1Y7VMA0;A0A1Y7VL95
Zinc finger protein 462	Zfp462	-1.12564813010348	0.00141349468424042	no	18.375195103905	18.3352760860833	18.3399562223733	18.1339681665579	18.2318276460914	18.1723638357727	17	7	282.71	B1AWL2;B1AWL5;Q69ZA0
MKL/myocardin-like protein 1;Myocardin	Mkl1;Myocd	-1.13873840759047	0.00141400328287868	no	14.8285015002972	14.7701396274893	14.8179363829403	14.6804098302312	14.5987791695905	14.5750794087277	1	1.7	102.54	Q8K4J6;Q3U3V7;D3YUG5;D3YUI2;A0A5F8MQ33;Q8VIM5;B9EJ16;Q3U1I6
Suppressor of G2 allele of SKP1 homolog	Sugt1	-1.09806142018183	0.00141661064757616	no	20.431720987264	20.3953826592371	20.3866105128255	20.2673864567451	20.2534884285628	20.2879630121858	22	69	38.158	Q9CX34
Spermatogenesis-associated serine-rich protein 2	Spats2	-1.10744612575997	0.00141995107693554	no	17.0656029198634	17.0759436074349	17.0595082517321	16.8897297121626	16.962654103879	16.9069614111508	4	9.7	58.955	Q8K1N4;A0A2R8VJN7;A0A2R8W6T4;A0A2R8W6M8;A0A2R8VJY7
Mammalian ependymin-related protein 1	Epdr1	1.14320624952685	0.00143835919026937	no	13.6844262444564	13.7550099910252	13.7572816937797	13.864820118944	13.9570076460555	13.9541472890813	2	8.9	25.485	Q99M71;A0A1Y7VKS9
HEAT repeat-containing protein 1	Heatr1	-1.10090027388732	0.00144042424683648	no	20.9386169270239	20.8929155339149	20.9004882433773	20.753863516859	20.7964828341343	20.7656229926182	62	31.1	242.07	G3X9B1;Q3UNW7;Q3TNE1
T-complex protein 1 subunit theta	Cct8;Cctq	-1.11595359868464	0.0014415139027809	no	22.0167475329789	22.0609257098384	21.9879019819507	21.8457637042964	21.896685668484	21.8482947284562	44	79.6	59.555	P42932;Q3UL22;Q6A0F1;Q3UKQ2;Q8BVY8;Q9WVS5;H3BL49;Q9CS06;Q9CRW7
Ubiquitin carboxyl-terminal hydrolase 10	Usp10	-1.10003172806027	0.00144553680797596	no	18.752168835437	18.7271383137652	18.7436541745927	18.5990122030773	18.6348695305464	18.5764441828472	20	37.6	87.021	P52479
NADH dehydrogenase [ubiquinone] 1 alpha subcomplex subunit 12	Ndufa12	1.10506688151014	0.00145109982831448	no	17.3686261045405	17.4314002489025	17.3911920428268	17.5195420246939	17.5474935545899	17.5565838805521	8	46.2	17.086	Q7TMF3;Q8BME2;A0A0R4J275;Q5M9K5;F6RBR6
Inositol polyphosphate 5-phosphatase OCRL-1	Ocrl	1.10998827644937	0.00145636514421477	no	13.3145687653	13.2990038739621	13.236175887047	13.4284587433548	13.4371590702642	13.4357640300865	2	1.8	104.28	Q6NVF0;Q8BXT3;F7CAV3;Q80XM6
Queuosine salvage protein	2210016F16Rik	1.11429051784615	0.00145784446957537	no	16.4124673256635	16.3253520287821	16.3748463045527	16.5327017823275	16.5357805361255	16.5125596042633	6	21.6	38.615	G3X8U3;Q9D7X2
Histone chaperone ASF1B	Asf1b	-1.09342118424926	0.00146252977044176	no	15.9781722859607	16.0017493052509	15.9905197688516	15.850072404473	15.8862748651395	15.8475463941301	2	14.4	22.464	Q9DAP7
Bone marrow stromal antigen 2	Bst2	-1.162354982647	0.00146567117154334	no	17.083128537357	17.2368322968625	17.1833269136042	16.9636691712406	16.9319374606826	16.9565289126159	4	26.2	19.152	Q8R2Q8
Phosphoserine aminotransferase	Psat1	-1.21198357550089	0.0014675310705316	no	19.9898233835667	20.1417640338542	19.9616395062079	19.7325180967061	19.8119663006245	19.7166320827465	17	54.3	40.472	Q99K85;Q543K5;Q3ULZ3;Q8BTJ1;Q3U6K9
Coiled-coil domain-containing protein 50	Ccdc50	1.13837826307878	0.00147823003564986	no	14.7948610310113	14.8985735986694	14.8963755011859	15.0223917584918	15.0632344591945	15.0651239715508	3	10.8	35.321	Q810U5;F6UK66;A6H6M8;A0A668KL36
Arf-GAP with SH3 domain, ANK repeat and PH domain-containing protein 1	Asap1	1.12846447288408	0.00147892380913181	no	12.963387531297	12.994122043544	12.907564949922	13.152310258021	13.0877124356899	13.1481348290857	1	1.9	127.42	Q9QWY8;H3BKD4;Q3UJA5;H3BKE6;E9QMI7;E9QMJ1;H3BL41;H3BJY2;E9QN63
E3 ubiquitin-protein ligase ZNRF2;E3 ubiquitin-protein ligase ZNRF1	Znrf2;Znrf1	-1.1318212153569	0.00149339090036539	no	13.426296400582	13.3547742505334	13.3942620339304	13.2090485582925	13.1678027649909	13.2625431057246	1	3.8	23.705	Q71FD5;Q91V17;G3UYU9;Q3SXG4;Q8BST5;G3UWY5;F6X469;Q8C613;E9PWL2;E9PZB7
Cleft lip and palate transmembrane protein 1 homolog	Clptm1	-1.1340550963993	0.00149817515940469	no	17.0301028288488	16.9794812975571	16.9757848584488	16.7840922989049	16.7818603615634	16.8749441248792	5	9.9	75.29	Q8VBZ3
Exportin-T	Xpot	-1.12256575234107	0.00150071975139394	no	18.4421548854901	18.4187882736157	18.4017277512281	18.2547064990755	18.302362825957	18.2052017329415	12	17	109.73	Q9CRT8;A0A1W2P7Q6
Nicotinate-nucleotide pyrophosphorylase [carboxylating]	Qprt	-1.21785999282718	0.0015009164112633	no	15.2781351005598	15.1336056810284	15.3552306649404	14.9714248896318	14.9854818438127	14.9570198484613	1	9	31.53	Q91X91
MAP kinase-activated protein kinase 3	Mapkapk3	1.15174369307891	0.00152752413025118	no	15.8818401063599	15.8352212558049	15.791461118479	16.1049244718091	15.9924170172494	16.022640085116	4	8.6	43.293	Q3UMW7
Vesicular integral-membrane protein VIP36	Lman2	-1.10635786105808	0.00153241941775329	no	19.1114011830632	19.060291061203	19.1129570265174	18.9645288899416	18.9194716537818	18.963194387149	13	42.2	40.429	Q9DBH5
Activator protein 4	Tfap4	-1.1640054113393	0.00153428705186657	no	15.9026619948449	15.7998829375712	15.9612820865121	15.6671825577961	15.6724883670572	15.666862798602	2	8.3	38.726	Q9JIZ5;Q8BWA4;A0A2R8W6R9;A0A2R8VI80
RNA-binding protein 4;RNA-binding protein 4B	Gm21992;Rbm4;Rbm4b	1.18175891246236	0.00154858814329162	no	16.7132421641912	16.7469853817421	16.7796495153618	17.0615721622557	16.8919202107168	17.0091919235423	6	18.7	52.791	F7BGR7;Q8C7Q4;B7ZN14;Q8VE92;A1L3S3;A0A494B9W4;A0A494BB78;F6TBN8;Q3TY21;S4R1A6;Q5CZX8;A0A494BAP6;A0A494B9C0;Q61954
Uncharacterized protein (Fragment)	Rasa1	1.09108128794114	0.0015600051805926	no	16.1528000361064	16.1863632053936	16.1680786472322	16.298245856814	16.2776504810876	16.3086213197435	7	20.1	55.847	Q3TTA2;A0A286YDU0;Q3V090;Q91YX7;E9PYG6
Transcriptional regulator ATRX	Atrx	1.08347703252428	0.0015611346035513	no	19.8714286828999	19.8738744685714	19.8843998409711	19.9881895632884	19.9929111113372	19.9956080325743	39	19.3	278.58	Q61687;Q3TSV4
DNA topoisomerase 2-alpha	Top2a	-1.18328903287439	0.00156345626251795	no	22.3937089429583	22.365301561717	22.39492977694	22.08428860979	22.2487029482125	22.0925411855936	79	52.2	172.79	Q01320
Leucine-rich repeat and calponin homology domain-containing protein 2	Lrch2	-1.09017522083092	0.00156502477909434	no	16.9359236136915	16.910872304335	16.9419029198286	16.8065756263566	16.8184908375203	16.7899522718577	8	14.7	84.988	Q3UMG5;F6VQ19;A2AMP0;F7AAC3
NADH dehydrogenase [ubiquinone] iron-sulfur protein 7, mitochondrial	Ndufs7	1.14950632300136	0.00156541680073804	no	16.3465380435056	16.2845111044546	16.2583700295157	16.4589264869552	16.4707356392562	16.5628002565546	3	12.1	24.683	Q9DC70
Dead end protein homolog 1	Dnd1	-1.10532491794542	0.00156860237829641	no	15.902240501223	15.9086845839519	15.9181098892743	15.7567806143485	15.8068041697037	15.7320386237589	3	11.6	39.076	Q6VY05
mRNA turnover protein 4 homolog	Mrto4;mg684	-1.10148459353165	0.00157766816481631	no	19.9376024456713	19.8698637966957	19.8963085348074	19.7536509813307	19.7714848020559	19.7602910450445	16	54.4	27.545	Q9D0I8;A2AMU9;A2AMV1;Q9QYY3
Putative ribosome-binding factor A, mitochondrial	Rbfa	-1.14974187857716	0.00158759889991921	no	15.3810658556904	15.2621282391979	15.2901166464462	15.0841686309311	15.1540497438557	15.0911623454488	2	4.9	39.317	Q6P3B9;Q3UKZ0
Epidermal growth factor receptor kinase substrate 8-like protein 2	Eps8l2	1.15651106994991	0.00158940609110157	no	16.4578712903286	16.3937794494206	16.4987045772247	16.6448945675174	16.722728388774	16.6120695867199	6	9.5	82.228	Q99K30
Transketolase	Tkt	-1.14537780327947	0.00158993102466616	no	21.8759900917707	21.9256789011641	21.8470982012958	21.6538875549436	21.753923921997	21.653485066377	33	63.9	67.63	P40142;A0A286YE28
Translation initiation factor eIF-2B subunit alpha	Eif2b1	-1.13286233895984	0.00159293896227764	no	18.992925984355	19.0508325513207	18.942659758481	18.7835011278026	18.8226660212332	18.8403334617264	13	50.2	33.816	Q99LC8;Q3UZR8
Heterogeneous nuclear ribonucleoprotein A0	Hnrnpa0	1.09711159291043	0.00159347694483681	no	20.0032028148965	19.9879646378095	19.9905511398058	20.1482671911377	20.0934304565945	20.1411517765174	8	39	30.53	Q9CX86
Guanine nucleotide-binding protein-like 1	Gnl1	-1.10957075345768	0.00159575522712598	no	17.5577641633096	17.5609298303496	17.5814093333676	17.3789051120112	17.4106871732637	17.4605060435702	8	17.3	68.77	P36916;A2VDH5;Q52KE3
Schlafen family member 9	Slfn9	-1.0912733765027	0.00159644504909105	no	17.2588917360507	17.2314836932285	17.2620129825988	17.1395096070045	17.1285677563897	17.1062733726045	6	8.6	104.03	A0A1G5SL47;A0A1G5SLJ2;A0A1G5SJ89;A0A1G5SK24;B1ARD6;A0A5H1ZRL4;A0A1G5SJ80;A0A1G5SJA0;A0A1G5SJ64
Uncharacterized protein (Fragment)	Sptbn1	-1.10801321956417	0.00159650503350026	no	15.506071258307	15.5044861884936	15.5014075731081	15.311405572809	15.3938670499816	15.3627671148769	1	1.7	75.189	Q3TZN6
Probable ATP-dependent RNA helicase DDX49	Ddx49	-1.12930729754639	0.0016020603790401	no	17.7730663161283	17.8214981704311	17.8253889116068	17.5880873235261	17.6878580615278	17.6176936724632	10	26.5	54.093	Q4FZF3;Q3UTV0
Enoyl-CoA delta isomerase 1, mitochondrial	Eci1	1.12731872584553	0.00160402211854629	no	17.6771961134581	17.6566888128247	17.6970307314349	17.7877006343731	17.8810240619468	17.8808773565782	8	31.1	32.25	P42125;A0A3Q4EC00;A0A452J8A5;Q9DBN7
Ankyrin repeat and MYND domain-containing protein 2	Ankmy2	-1.14974641724105	0.00160621610119072	no	17.0824433342907	16.9562158416954	17.0642850624706	16.8344490902959	16.8053778213025	16.8591702205893	5	10.9	48.774	Q3TPE9
Uncharacterized protein C17orf85 homolog	1200014J11Rik	1.15843137751248	0.00160792811492142	no	17.2408452807657	17.106845623837	17.223473277295	17.438085393212	17.3868599737944	17.3827365704669	5	8.5	70.042	Q8BZR9;Q7TPS9;Q3TLD7
Long-chain fatty acid transport protein 1	Slc27a1	1.13134251270578	0.00162814055087295	no	15.5131200335357	15.4684438790602	15.4291825213908	15.6987194970909	15.627437732981	15.6186965132571	2	2.2	69.409	Q3TN26;Q60714;Q3TP13;Q544D7
Microtubule-associated protein RP/EB family member 2	Mapre2	-1.09882805422193	0.00163717187713772	no	17.7630219843039	17.713487207432	17.7480213348548	17.6162282288713	17.5807424527396	17.6196628964552	5	20.6	36.946	Q8R001;D3YYK8;E9Q6X0;Q3TG90
von Willebrand factor A domain-containing protein 8	Vwa8	1.11539897908071	0.00164630488840159	no	16.6618797058327	16.6409733943286	16.7319120932836	16.8339827529299	16.846366617075	16.8270953902345	7	4.3	213.42	Q8CC88
Small ubiquitin-related modifier 1	Sumo1	-1.12969195302735	0.00165389396881676	no	18.4488159785541	18.3590560664819	18.4381425557172	18.1999120884638	18.2568790181381	18.2614352075164	4	42.6	11.557	P63166;A0A087WRQ4
T-complex protein 1 subunit eta	Cct7	-1.11659457973558	0.00165751506266742	no	21.3931170076496	21.4187098339538	21.3699271519561	21.2212811480506	21.2832896530546	21.1998668185849	34	77.2	59.652	P80313;Q3TIJ7;Q8C5Q5;Q3TJN2;Q3THH8;Q3TET0;Q3UIJ0;Q3UDB1;A0A0N4SV00
Prothymosin alpha;Prothymosin alpha, N-terminally processed;Thymosin alpha	Ptma;Gm12504	-1.10263904515358	0.00167232776000092	no	19.5632645630542	19.5693984712235	19.5306456464609	19.3780229275869	19.4252924939507	19.4371114766029	5	36	12.254	P26350;Q3U6E4;Q0VGU2;Q8C2T3;Q3U8X6;Q3UA54;Q8CAQ5
Conserved oligomeric Golgi complex subunit 3	Cog3	1.08929122356189	0.00168462416901828	no	17.906306082865	17.8918422927619	17.891500850868	18.0320136732711	18.0317831410077	17.9960215487222	12	19	94.144	E9QL65;Q8CI04;Q3USH9
Krueppel-like factor 5	Klf5	-1.19148351253828	0.00168660577542005	no	14.6328377081114	14.7746575677491	14.5861639546325	14.4353953981396	14.3896998418971	14.4102870263261	2	4.9	49.753	Q9Z0Z7
ATP-dependent RNA helicase DDX3Y	Ddx3y	-1.10549947996496	0.00168814897492489	no	18.5856634096347	18.6406035212621	18.5913029291859	18.4660112511245	18.4853009609573	18.4321626086105	7	10.6	73.427	Q62095;Q3U484
Enoyl-CoA delta isomerase 2, mitochondrial	Eci2	1.14077513316961	0.00169513064733662	no	17.0145876344362	17.0498453024256	17.0607039380014	17.1655605871896	17.2366184565902	17.2930011482701	6	15.9	43.267	Q9WUR2;Q3TCD4;E9PYC6;E9Q858;E9PUY9;E9PYA9;E9PVM6;E9Q7A8
Cytoplasmic aconitate hydratase;Aconitate hydratase	Aco1;aco1	-1.10390022832633	0.00169888353382901	no	18.9696377834251	18.9508828919185	18.9022401161583	18.8070427062667	18.81006984973	18.7778188783264	17	21.7	98.124	P28271;Q8VDC3
RNA-binding protein FUS	Fus	1.09422924898523	0.00169947478711581	no	20.148700557944	20.1847174462023	20.1555008743702	20.3082339535407	20.2679993134675	20.302430686331	11	23.9	52.673	P56959;Q8CFQ9;Q564D0;Q3USY4;G3UXT7;Q3UK30
Zinc finger ZZ-type and EF-hand domain-containing protein 1	Zzef1	1.10829652005622	0.00170307682193711	no	16.9647859872587	16.9802255850949	16.9712352681723	17.1669657889985	17.0837897154803	17.1105230959708	10	4.5	328.31	Q5SSH7;A0A140LJ04;E9Q5W5
Cytochrome b5	Cyb5a	-1.15524107838251	0.00170392947069559	no	17.7068415750465	17.7159788541517	17.6195692131382	17.5349592992364	17.4222758691045	17.4605726300075	5	47.8	15.241	P56395;G5E850;Q544Z9
Nestin	Nes	1.19046011155394	0.00170552333530461	no	18.7407992422932	18.6142346826535	18.7750433611758	18.9830678109638	18.9001350261289	19.0014322931319	22	19.3	207.12	Q6P5H2
Catenin alpha-1	Ctnna1	-1.12787519141407	0.00170836353144301	no	21.5206241704976	21.5712962018208	21.4795026275588	21.3458574493187	21.3892765001508	21.3154667585255	48	69.1	100.11	P26231;Q545R0;Q3TGQ3;Q6NV50
Etoposide-induced protein 2.4	Ei24	1.2080268982883	0.00171809955080408	no	14.119578159242	13.9902255621155	14.1949532309127	14.3294974935865	14.407237547612	14.3859796466878	2	6.2	38.932	Q61070;A0A0R4J250;Q8C5G8;V9GXH2;V9GXU0
Protein syndesmos	Nudt16l1	-1.10964071023628	0.00173328825344222	no	17.9724670938877	17.9187141114062	17.9594776447104	17.7798739092603	17.8402853489262	17.7802217228646	7	41.7	23.414	Q8VHN8;A0A2R8VH99
Elongator complex protein 4	Elp4	1.08717131422265	0.00173440530682827	no	16.5402630034433	16.5568015425908	16.5384983833593	16.6817151569437	16.6476613188262	16.6679243393412	7	20.4	46.325	Q9ER73;A2A414
Adaptin ear-binding coat-associated protein 1	Necap1	-1.08949991122526	0.00173498252489833	no	17.3270019238978	17.2996854228632	17.3322620496028	17.207504913545	17.2021185908049	17.1783276551769	6	33.8	29.639	Q9CR95;Q571F3;Q0VB06
A-kinase anchor protein 12	Akap12	-1.16574241573285	0.00174133384747433	no	21.6997584004465	21.7774618433855	21.6461228640224	21.4659204384918	21.5481291971552	21.4455463413212	70	60.7	180.69	Q9WTQ5;B2RRE0;A0A668KLV9;A0A668KLD3
Regulation of nuclear pre-mRNA domain-containing protein 2	Rprd2	1.08974692699099	0.00175007019512565	no	17.7633273876865	17.7480470779071	17.7599096305913	17.8760326658563	17.8614915695974	17.9057392670801	14	14.2	156.58	Q6NXI6;A0A0G2JFW6;A0A0G2JFN1
CLK4-associating serine/arginine rich protein	Clasrp	1.13579051282525	0.00175259327064279	no	15.0951351828527	15.20013760024	15.2025199924989	15.3484465714516	15.3276147332941	15.3728217693003	4	9	76.824	Q8CFC7;Q3KQM8;A0A140LIE8
UPF0769 protein C21orf59 homolog	1110004E09Rik	-1.13123886575027	0.00176497991029171	no	15.504435218273	15.5723984077481	15.5669946102931	15.4200492251836	15.3687927189069	15.3212755147541	5	25.5	33.19	Q8BL95;D3YZC4;Q9CU27;D6REH7
Serine/arginine repetitive matrix protein 2	Srrm2	1.08535203572981	0.00176946061120522	no	19.9644141268154	19.9408131053895	19.9718709576244	20.0798111446454	20.0702063600092	20.0815698623625	34	18.9	294.84	Q8BTI8
ADP-ribosylation factor-like protein 6-interacting protein 1	Arl6ip1	-1.10624260705972	0.0017751399862114	no	16.9313646458496	16.9651589740894	16.9008777313056	16.7558471021266	16.797949032872	16.806601774977	1	4.9	23.437	Q9JKW0;A0A0U1RPY6;B0LAE4;Q3UBA1;Q3TQE3;Q8C1Y9;Q80ZW9;Q3TIC7;Q3THR3
Adipocyte-related X-chromosome expressed sequence 2	Arxes2	-1.14419078764931	0.00179047015565932	no	15.1657038121795	15.1270916822265	15.0790524581903	14.9134861708958	14.9930195535584	14.8823593266213	1	6.1	20.146	C0HK80;C0HK79
Cytochrome c oxidase protein 20 homolog	Cox20	1.13467849161834	0.00179453274792476	no	11.7422481439327	11.7356153363095	11.6412733690079	11.9245973599422	11.8624468480081	11.8789433550778	1	10.3	13.163	Q9D7J4
RuvB-like 2	Ruvbl2	-1.08374715255136	0.001795845479069	no	20.3421490522468	20.3684268924439	20.3604509572693	20.2370875588554	20.2383219809699	20.247532753396	28	68.5	51.112	Q9WTM5;Q3TXT7;Q3UXP2
TOM1-like protein 1	Tom1l1	-1.17359115596748	0.00179650520836424	no	15.1482984335591	15.2550815392082	15.080625049413	14.9159194570319	14.9171814091762	14.9581144434969	2	4.4	52.694	Q923U0;Q8BZR6;Q7TNI6;A6PWP3
NADH dehydrogenase [ubiquinone] 1 alpha subcomplex subunit 13	Ndufa13	1.13655436871388	0.001798294602754	no	15.8502397580156	15.8057011365958	15.9167899284847	16.0062968173439	16.0424752314788	16.0779588717869	5	41.7	16.859	Q9ERS2
Maestro heat-like repeat family member 1	Mroh1	-1.14061037551849	0.00180573431984192	no	14.6671904698326	14.6287649757612	14.5455188067596	14.4151554051357	14.4581878221192	14.3987128410918	1	0.8	181.79	E0CZ22;D3Z624;Q80T84
Granule-associated Rac and RHOG effector 1	4931406P16Rik	-1.18870804902942	0.0018248400031201	no	16.3869286176052	16.2300540501015	16.2097239392941	16.0409310579056	16.0436855071283	15.9939067593755	5	4.8	115.62	Q8C5X1;Q6PAL5;Q3UYG5
NADH dehydrogenase [ubiquinone] 1 beta subcomplex subunit 1	Ndufb1	1.10162850738445	0.00182767421833949	no	14.6081857986045	14.5761729804213	14.6497309924824	14.7443068035042	14.7628229506477	14.7458734125446	1	19.3	6.954	P0DN34
Serpin B6	Serpinb6;Serpinb6a	-1.14484247154802	0.00183031094984172	no	18.9841222662099	19.0231113921223	18.8884458069419	18.7506934837363	18.7933903134067	18.7661483697091	13	36.5	42.598	Q60854;Q4FJQ6;Q3U3L3;F8WIV2;K7E6F1
Dimethyladenosine transferase 2, mitochondrial	Tfb2m	-1.1011469596594	0.00183323083668141	no	13.213479425246	13.2562409009619	13.1908382355287	13.1005191494223	13.0643999466727	13.0786183917389	1	3.5	45.863	Q3TL26;B2RSE6
Y+L amino acid transporter 1	Slc7a7	1.18371136957186	0.00184172297014502	no	14.5279206279749	14.693060407341	14.5201301191232	14.8331783948243	14.8219676096061	14.815917182296	2	8.2	55.677	Q9Z1K8;A0A0G2JEB8;A0A2I3BQK2;A0A2I3BPU1;A0A0G2JE10;A0A2I3BQX2
CGG triplet repeat-binding protein 1	Cggbp1	1.12164352768724	0.00184677175209031	no	16.98231308915	17.0220275377056	17.0744822289114	17.1977889199356	17.1582031798208	17.2196734828829	4	24	18.761	Q8BHG9
Nucleoside diphosphate-linked moiety X motif 19, mitochondrial	Nudt19	-1.15800604124784	0.0018514534881413	no	13.8340018062024	13.7036062055762	13.8341555596678	13.5489717807935	13.6121445639028	13.5757188873102	1	5.6	40.32	P11930
Tumor suppressor candidate 3	Tusc3	-1.13480932575176	0.00185155626743213	no	16.1117130519382	16.1077605956829	16.0167554553496	15.8980921200141	15.9331938366965	15.857593411013	4	10.4	39.548	Q8BTV1;Q8BMU5;A0A7N9VR83
Meckel syndrome type 1 protein homolog	Mks1	-1.18188920067721	0.00185171936055882	no	13.9222471186657	13.8988885664394	13.9665224400259	13.5971940454391	13.7787328183762	13.6884468836463	2	5.2	64.415	Q5SW45;Q3UUM5;Q284W0;B2KGP7
1,2-dihydroxy-3-keto-5-methylthiopentene dioxygenase	Adi1	-1.17045173800759	0.00186046075545671	no	19.1686212534474	19.1648861155337	19.0379411762379	18.9213944988572	18.9302396164122	18.8386180857388	9	60.9	21.523	Q99JT9
Transcriptional repressor NF-X1	Nfx1	-1.1239661830377	0.00186061883808308	no	14.1622988290275	14.0945445415151	14.1642088137969	14.0149201881046	13.9312837221286	13.969052385166	3	3.5	123.81	B1AY10
Bcl-2-associated transcription factor 1	Bclaf1	1.11367101247437	0.00186216785267738	no	19.9115235874123	19.8702940452321	19.9402797872559	20.0686630955785	20.0253325890263	20.0940710703963	20	25.6	106	Q8K019;Q3UDL9
Uncharacterized protein C17orf62 homolog	Cybc1	1.08745735868799	0.00186507931635723	no	15.0677410448417	15.0576237640378	15.0483607365146	15.1864206799816	15.1939659813066	15.1562153777743	4	16	20.921	Q3TYS2
Heat shock cognate 71 kDa protein	Hspa8	-1.12177421386744	0.00186875054391929	no	23.3982390650928	23.3269724646323	23.3908256599699	23.2009647062531	23.1690114121249	23.2487140952418	48	74.9	70.87	P63017;Q3UBA6;Q504P4;Q3TQ13;Q3TH56;Q3U9L2;Q3TEK2;Q3TF16;Q3TZJ3;Q3TRH3;Q3ULM1;Q3UDS0;Q3KQJ4;Q3TB63;Q3TH04;Q3UXU1
SAP domain-containing ribonucleoprotein	Sarnp;1110005A23Rik	-1.10499592349807	0.00187708125566987	no	19.5711184828771	19.6434591121238	19.5805239093802	19.4402528284487	19.4695628221958	19.4531627118323	13	47.1	23.532	Q9D1J3;B7ZWI2;B2RXM7;A0A1W2P7G2
Proteasome assembly chaperone 1	Psmg1	-1.08990212663478	0.00188322370571897	no	17.2308977453418	17.2311264136243	17.1987053721304	17.0757873680718	17.1026722510564	17.1096741521749	7	20.1	33.104	Q9JK23;A0A3B2WB82
Eukaryotic translation initiation factor 3 subunit L	Eif3l	-1.1009288678512	0.00189348587488954	no	20.7194098482818	20.7001897887056	20.6492310053063	20.5401934336803	20.5482316941009	20.5642417409126	24	44.9	66.612	Q8QZY1
GrpE protein homolog 1, mitochondrial	Grpel1	-1.09124469891537	0.00189480172210573	no	19.1396715935797	19.1548437330789	19.1011418687211	19.0050545598533	19.0067909248082	19.0058877741832	10	53	24.307	Q99LP6
3-5 exoribonuclease 1	Eri1	-1.10250712630522	0.00189516650828583	no	18.1903617543147	18.1584886578027	18.1122123970624	18.0056258413079	18.0150314342799	18.0180415905491	8	26.4	39.493	Q7TMF2;A0A0R4J0C8
Cysteine protease	Atg4b	-1.15562896262027	0.0018983490704218	no	16.2847709171058	16.2573289889378	16.1452661121801	15.9883738390991	16.0530077616966	16.0199496176451	1	3.3	44.402	Q3UNF6
Histone-lysine N-methyltransferase setd3	Setd3	1.09499070808473	0.00191106421502788	no	18.5621240323205	18.5303293235385	18.5714823739803	18.6990903781957	18.657850185934	18.6997510479112	15	28.8	67.175	Q91WC0;F2Z420
Actin-related protein 6	Actr6	1.10242231662062	0.00191409649601881	no	15.0434022960501	15.0263375320925	15.0872895040136	15.1648447062742	15.2103497601594	15.2038658604834	2	25	10.189	A0A1W2P6E1;A0A0R4J009;Q9D864
Very-long-chain (3R)-3-hydroxyacyl-CoA dehydratase 3	Hacd3	-1.16813214193168	0.00193981505755795	no	13.3833249308953	13.3818068898	13.3117701166195	13.1784270758348	13.182803985931	13.0430604218168	1	5.8	43.131	Q8K2C9
Ras-related protein Ral-A	Rala	1.12621992930691	0.00195058769816196	no	17.8727313984629	17.9630628496345	17.8643689738157	18.0970520002274	18.0463700872473	18.0712068918033	8	41.7	23.553	P63321;Q9CXY0;A0A1Y7VL93
HMG_CoA_synt_C domain-containing protein (Fragment)	Hmgcs1	-1.11763875987362	0.00195411108715688	no	13.798966302062	13.7176503858581	13.7849405262235	13.6321688198998	13.5716711069824	13.6163554085417	1	17.1	11.802	Q3UJQ2
B-TFIID TATA-box-binding protein-associated factor 1	Btaf1	1.08131831026995	0.0019702220017664	no	19.2779127704871	19.2914629643544	19.2942226892097	19.3955103542979	19.4107999139671	19.3956619814662	27	19.5	207.05	E9QAE3;A0ZVB6;Q52KH4
Protein transport protein Sec61 subunit alpha isoform 1	Sec61a1	-1.11608084798279	0.00197860747484668	no	17.8847962103646	17.8158506766226	17.8205150364281	17.6767556788474	17.7200231431608	17.649058485526	7	14.7	52.264	P61620;Q3TJD0
Catalase	Cat	-1.13188501044846	0.00199233504869845	no	19.4612561761911	19.4998073774766	19.4048892107163	19.2749294347326	19.3214630130964	19.2333781150601	22	52	59.738	Q91XI2;Q542K4;Q3TVZ1;P24270;Q8C6E3;Q3UZE7;Q3UF58
Replication protein A 70 kDa DNA-binding subunit;Replication protein A 70 kDa DNA-binding subunit, N-terminally processed	Rpa1	-1.09813909047197	0.00199875157982764	no	19.9215466339479	19.9614214481105	19.927774720855	19.7942663965822	19.8344641322611	19.776829880358	22	40.1	69.036	Q8VEE4;Q3U8B3;Q5SWN2
Protein NipSnap homolog 1	Nipsnap1	-1.13441884988888	0.00200291974126502	no	18.9861123713057	19.0148328051825	18.9328441774582	18.7431767607881	18.8480328152322	18.7967195473842	12	58.1	33.363	O55125;Q5SVF7;Q3UGS1;Q5SVG6
Obg-like ATPase 1	Ola1	-1.11097252309298	0.0020072220484622	no	20.6475243979474	20.6252718297602	20.5547134065162	20.4538699553226	20.4584801576946	20.4596901131748	24	63.6	44.729	Q9CZ30;Q3TJF2;Q3TW21;B1AYJ9
RNA polymerase-associated protein LEO1	Leo1	1.11773541523166	0.00201122873529232	no	17.7542599693148	17.7212037071804	17.7766208062932	17.9268337932251	17.8589817300444	17.9480051224928	9	18.6	75.596	Q5XJE5
Cytochrome c oxidase subunit 2	Mtco2;COX2;mt-Co2;COXII	1.1460373065466	0.00201371602299366	no	19.2028452551767	19.1370519073699	19.1798692715093	19.4110913899714	19.2919949999624	19.4066420692321	6	30.8	25.976	P00405;Q7JD03;Q7JCZ1;Q5GA81;K7XKA7;K7XK22;A3R481;A3R455;A3E4B0;A0A0F6PXF3;A0A075DC90;A0A023J6F3;A0A023J6I7;A0A023J607;A0A023J5Y1
Piezo-type mechanosensitive ion channel component 1;Piezo-type mechanosensitive ion channel component	Piezo1;mKIAA0233	1.13353562954183	0.00202500230562417	no	16.4913829010963	16.6065424961334	16.5616274051032	16.7220408449101	16.7092538232423	16.7707473507574	7	3.6	292	E2JF22;E9PUQ9;F7AC58;Q6ZQF9;Q3UM62;Q80XT7
Ubiquitin-conjugating enzyme E2 D3	Ube2d3	-1.10012427820686	0.00204407081961452	no	17.6093006414346	17.5411062825186	17.5776555713844	17.4303406426522	17.459810223273	17.4249120980317	4	40.8	16.687	P61079;A0A0G2JE32;Q9D1S1;Q4QQL2;A0A0G2JGL0;A0A494BAN1;Q9D7F5;Q3U5V6;A0A494BA56
DNA (cytosine-5)-methyltransferase 3-like	Dnmt3l	-1.18516293802992	0.00204801658713669	no	19.8668883328451	19.7470009927369	19.883696258884	19.562229075699	19.5348456617419	19.665254597019	16	49.2	47.992	Q9CWR8;A3EWM2
DNL-type zinc finger protein	Dnlz	1.14391549185002	0.00204910208236608	no	14.0710607234437	13.9833686741413	14.1163294566676	14.2172792702355	14.2769777451913	14.2584432643737	1	15.9	9.2655	Q8K0F4;Q9D113
Tyrosine--tRNA ligase, cytoplasmic;Tyrosine--tRNA ligase, cytoplasmic, N-terminally processed;Tyrosine--tRNA ligase	Yars	-1.15875007891221	0.00205072451967505	no	20.6643837879385	20.759689985586	20.5920611724	20.4600054816392	20.4522496205021	20.4661715325096	35	63.4	59.105	Q91WQ3;A2A7S7
Interferon-stimulated 20 kDa exonuclease-like 2	Isg20l2	-1.1262822892653	0.00208362091279299	no	18.1125283196328	18.068913471203	18.0965586085309	17.8682008511901	17.9823294665769	17.9127646803831	10	31	41.019	Q3U1G5;A0A0R4J0R3;Q3TUJ2;Q8BVS4
Mitochondrial import inner membrane translocase subunit Tim9	Timm9	-1.11117160529494	0.00208450789753795	no	16.1401937829016	16.1459207696568	16.0681744250325	15.9576440999096	15.9928508670036	15.9475490953023	2	29.2	10.344	Q9WV98;A0A1Y7VL11;A0A1Y7VIZ6
Protein SDA1 homolog	Sdad1	-1.11207282976246	0.00208568426431408	no	18.6725206747844	18.5830067477117	18.6432075638438	18.4614897514198	18.5025417347735	18.4749496799974	14	23.6	79.558	Q80UZ2;A0A0J9YV20;A0A0R4J0B7
NADH dehydrogenase [ubiquinone] 1 beta subcomplex subunit 8, mitochondrial	Ndufb8	1.08537786159117	0.00209199624169182	no	16.4345887478133	16.4528244433069	16.441688098868	16.5621659787438	16.5408497264626	16.5806777473627	6	38.7	21.876	Q9D6J5;F6VCY0;Q3V406
Uncharacterized protein C17orf96 homolog	Epop	-1.14340126198172	0.00209654725381702	no	16.333894379883	16.3653941600426	16.3288916890358	16.0672750708063	16.1987168197823	16.1821929753695	2	6.5	38.095	Q7TNS8
Exosome complex component CSL4	Exosc1	-1.11819764812393	0.00210619903918326	no	16.7333357344859	16.7041211124379	16.6544376540734	16.4920212934401	16.5632565910756	16.5530909693748	4	24.6	21.423	Q9DAA6;A0A1S7D812
Very-long-chain enoyl-CoA reductase	Tecr	-1.14729488147268	0.00211580671592164	no	17.8222064185581	17.8588055219042	17.7387758434947	17.6122951359832	17.6529020149525	17.5598818973579	7	18.8	36.09	Q9CY27;G3UWE1;A0A5F8MQC8;Q52L67;Q9CWN2
Serine/threonine-protein kinase 26	Stk26	-1.10199989710272	0.00213467757820007	no	15.690168765568	15.7126685112578	15.7208112920145	15.5282556433588	15.6050674945518	15.5699531632804	4	11.1	46.613	Q99JT2;A2AD84;A2AD85
Nucleolar protein 9	Nop9	-1.11319810902721	0.00213962948750063	no	17.6832128776251	17.6108057368143	17.6026349406279	17.4636743164657	17.460855970252	17.5079921791055	10	22.2	70.046	Q8BMC4;Q3U480;Q3U7B7
Heterogeneous nuclear ribonucleoprotein A3	Hnrnpa3	1.09206258014206	0.00214284704417244	no	21.7891956638294	21.7306415840051	21.764931113958	21.8967472868166	21.8765412336736	21.8926464361945	22	51.2	39.652	Q8BG05;Q6P6I7;A2AL12;Q5FB19;Q3UZG3;Q5U3M2;Q58E39
Inositol hexakisphosphate and diphosphoinositol-pentakisphosphate kinase 2	Ppip5k2	-1.12209341022571	0.00214373591213708	no	17.1621505229875	17.1508590741481	17.1357101213063	16.9215307375016	17.0348879174176	16.9937227233608	12	13.5	128.43	Q6ZQB6;E9Q9J4;Q80V47
Acyl carrier protein, mitochondrial;Acyl carrier protein	Ndufab1	1.09408686476081	0.00215166023038465	no	19.1758204257637	19.2139398979789	19.2011019894373	19.3157252665961	19.3063195073678	19.3579993943781	4	20.5	17.37	Q9CR21;F6ZFT1;F8WJ64;Q569N0;Q3TJG2
FTS and Hook-interacting protein	Fam160a2	1.12191065228888	0.00215389188887842	no	15.327117649275	15.2857502204464	15.2198921243228	15.4422904430938	15.4673400845593	15.4210028240777	4	6.1	106.54	Q3U2I3;Q8VDK9;A0A1C7CYU5;F8WHJ1
Consortin	Cnst	1.13604381219915	0.00216337631036521	no	13.8791598337165	13.8820560291531	13.8552563573532	14.1343470183233	14.0101701779155	14.0240104468119	1	1.3	76.865	Q8CBC4
Calmegin	Clgn	1.12755960377274	0.00216479774685137	no	16.3232947784806	16.3565113864821	16.4271288861597	16.5147741766828	16.5307266699779	16.5810452973746	6	11.5	69.43	P52194
Signal peptidase complex subunit 3	Spcs3	-1.12926107031516	0.00216696585995354	no	17.6052856860391	17.6317320150247	17.5503930021772	17.3638341918925	17.4559693193427	17.4414700215919	3	17.8	20.313	Q6ZWQ7
3(2),5-bisphosphate nucleotidase 1	Bpnt1	-1.13486812125039	0.00217256129320512	no	19.1103692037361	19.1365273863537	19.0879591498431	18.8955052501159	19.0033558994343	18.8884206190345	14	57.1	33.196	Q9Z0S1;Q3UBN8;Q3U449;A0A1B0GRV0;D3Z0E6
Fanconi anemia group A protein homolog	Fanca	-1.14184580908746	0.00218487223944506	no	13.5208862419653	13.5429355018124	13.5196664480253	13.3407700750142	13.4070494847768	13.2615650901955	2	2.4	161.21	Q9JL70;F7CK17;B2RWU3
Synapsin-1	Syn1	1.09735184002348	0.00219401926498276	no	16.1403254714445	16.1081497664729	16.0798979410134	16.2623398019007	16.2189669596513	16.2491449157408	4	8.2	74.096	O88935
Kinetochore protein Nuf2	Nuf2	-1.08868952092711	0.0021947081210435	no	17.1592756114895	17.1343318714865	17.1678752316005	17.0555156147219	17.0237264928987	17.0144628782332	7	16	54.594	Q99P69;A0A0A6YW74
Autophagy protein 5	Atg5	-1.08052516037096	0.00219503204148756	no	17.4249224039664	17.4089109427844	17.4308017535284	17.3131603769237	17.2995404046454	17.316736320103	4	16.7	32.402	Q99J83;A0A385JBX3
Ubiquitin-conjugating enzyme E2 R1	Cdc34	1.21718761510101	0.00220352068672463	no	17.3662957419372	17.2569780472805	17.4023959654699	17.710436045752	17.5201642623553	17.6457241255015	8	24.7	26.621	Q8CFI2;A0A1W2P7U1
Citrate synthase, mitochondrial	Cs	-1.10428256599539	0.00221553190833175	no	20.2997214146409	20.2577894501127	20.2233620577189	20.1062035142864	20.1021138235061	20.1432274477501	14	40.5	51.736	Q9CZU6
Adenylosuccinate lyase	Adsl	-1.07783584741926	0.0022261911819764	no	19.5387651957576	19.5324512930231	19.5308074349636	19.4191811140691	19.4290377292586	19.4293926558971	19	50.4	54.866	P54822;Q3TMB8;E9Q3T7;E9Q242
Zinc finger protein 41	Zfp41	1.22605836960118	0.00222697414706473	no	15.2666681864077	15.3549381569295	15.2312286209971	15.5198420086145	15.7068904949966	15.5081854520695	2	16.2	22.724	Q02526;E0CX66
Ligand-dependent nuclear receptor-interacting factor 1	Lrif1	1.21304569786615	0.0022292964548412	no	14.0504669162148	13.9706696376747	14.0507696411793	14.3050148092309	14.4128682884405	14.1899247994456	1	1.2	82.997	Q8CDD9;G5E8M8;G3X9P5
Ubiquitin carboxyl-terminal hydrolase 14;Ubiquitin carboxyl-terminal hydrolase	Usp14	-1.09512458475013	0.0022381742054141	no	19.8992087513576	19.8402431509432	19.8808784942362	19.7637964536154	19.7283335999956	19.7349153291193	18	47.3	56.001	Q9JMA1;Q80UN0;E9PYI8;Q3TC32
Paxillin	Pxn	-1.08711262327483	0.00224621837709075	no	16.4457747369343	16.4613637013333	16.4213693078272	16.3340989226347	16.3296197345595	16.3032848613863	6	14.6	64.476	Q8VI36;Q3UG90;F8VQ28;A0A1D5RMM8;Q99LE7;A0A0J9YV30
DnaJ homolog subfamily C member 16	Dnajc16	-1.09909331721549	0.00225734571583611	no	15.5237155737281	15.5067313527906	15.4558443677632	15.3770740043542	15.3402473372771	15.3600283071704	5	8.9	89.135	Q80TN4
THO complex subunit 2	Thoc2	1.08026049062885	0.0022760867800953	no	19.5183551223029	19.5032883035658	19.5131376112195	19.6377627720765	19.6183672069399	19.6127887820331	34	25.5	182.77	B1AZI6;Q3US09
Reproductive homeobox 9	Rhox9	1.14581081908438	0.00228234011481329	no	14.7468412831502	14.847696815023	14.8366705125103	15.0672477216104	14.9918624661797	14.9612050187663	1	11.6	19.477	A4FTZ4;Q9EQM5;A0A7R5SDM4
RING finger and CHY zinc finger domain-containing protein 1	Rchy1	1.13519889390175	0.00229743088280102	no	14.4515628683457	14.5077346597263	14.513916227259	14.6538329280551	14.6254494399766	14.7427666538038	2	8.6	25.254	G3UWD8;Q8R593;Q9CR50
Copper transport protein ATOX1	Atox1	1.12039171444336	0.00230224906606393	no	19.5525254597542	19.5579949697417	19.5753916462531	19.7812508220059	19.6661666550306	19.7305042573348	7	88.2	7.3384	O08997
Uncharacterized protein	Dlg5	1.15576090607355	0.00230338221997321	no	15.696323726505	15.6930344461334	15.7193987397129	15.9215004728596	15.8237299505545	15.9900554179666	4	2.3	212.07	Q3UH41;E9Q9I2;E9Q9R9;Q6NXJ3;F6YZU5
Four and a half LIM domains protein 2	Fhl2	1.22229054495805	0.00231625620793635	no	14.0903523603875	14.2059307855313	14.0929886194628	14.3134373027064	14.4137326090057	14.5308636401597	1	3.6	32.072	O70433;Q543D7
SEC14-like protein 1	Sec14l1	-1.18685095022932	0.00231679321272422	no	13.8215731627468	13.7219286625652	13.7160889569329	13.433715336096	13.6028270736659	13.4816320727726	3	6.6	81.215	A8Y5H7
Histone H1.3	Hist1h1d	1.13684805945161	0.00231773228362175	no	21.2982994946662	21.377485039733	21.3186352437823	21.4769701801855	21.5838156058575	21.4887523417231	20	53.8	22.099	P43277;Q149Z9
V-type proton ATPase subunit d 1	Atp6v0d1	-1.13645499349645	0.00231979296259348	no	17.7679615769013	17.8716986333768	17.7570235640837	17.6168827031544	17.6458693118039	17.5803101068101	10	36.5	40.301	P51863;Q921S5
Signal recognition particle receptor subunit alpha	Srpr	-1.08998680859246	0.00232343657927348	no	18.9939153264513	18.9708407766112	19.0168427325355	18.8492291873132	18.8893980715101	18.8700395513831	15	26.7	69.622	Q9DBG7
Probable hydrolase PNKD	Pnkd	-1.14799714792663	0.00232951847672742	no	13.5747773181102	13.6078916641581	13.5934525343434	13.321939406254	13.4762967742783	13.3805281628185	1	7.7	15.57	A0A0R4J1J1
Armadillo repeat-containing, X-linked 4	Armcx4	1.12958904326212	0.00235532442420604	no	15.2596193428456	15.2186737066935	15.1893886636331	15.4383604854291	15.3339068117567	15.4228084159245	2	1.3	242.95	E9PWM3;A2VCS7
RNA polymerase II-associated protein 1	Rpap1	-1.12255005546198	0.00236032065356866	no	17.876519559959	17.9191023128061	17.8083468027077	17.6783689305933	17.7274286696673	17.6978317430053	13	12.7	155.27	Q80TE0;V9GWX3
Zinc finger protein 106	Znf106;Zfp106	1.12392476737043	0.00236505812514862	no	17.4651288893588	17.3840582494209	17.4658974035938	17.5870379866601	17.6537405917121	17.5799423694249	12	8.8	208.96	O88466;R4GML0;E9Q7S1;Q8C235
Protein Hook homolog 3	Hook3	1.07918875829802	0.0023676190630576	no	17.0827370325977	17.0917725535376	17.0915464573054	17.1986635456272	17.1854507569918	17.2117834164853	11	21.4	83.217	Q8BUK6;Q5BKS5
RAD51-associated protein 1	Rad51ap1	-1.13005380790344	0.00237164642835103	no	14.8318600778247	14.8681530392165	14.9065190754242	14.7566448879043	14.6593085643458	14.6614043342513	1	3.9	36.227	Q8C551;A0A0R4J1H1;A0A0R4J1G4
Sal-like protein 4	Sall4	-1.10072319435488	0.00237568273923114	no	20.0197864379136	19.9746873948264	20.0245227882858	19.8311734939405	19.8918394401833	19.8806285536102	26	32.6	113.11	Q8BX22;Q7TPT1
Endophilin-A1	Sh3gl2	-1.15671541054792	0.00238209016944116	no	15.5571865727984	15.6624107331234	15.5361506270514	15.4159721761778	15.3949252124803	15.3147486689866	3	10.8	39.955	Q62420;A2ALV3;Q8BXU5;F6ZL13
Ataxin-1-like	Atxn1l	1.12176481778109	0.00239541710689432	no	14.9791402666858	15.0359421262334	15.0262120243324	15.1251756775798	15.1832348814591	15.2301945817622	2	3.5	73.373	P0C7T6
Putative RNA-binding protein Luc7-like 2	Luc7l2	1.09784865795656	0.00239751911300437	no	17.8625047141991	17.8918422927619	17.9335513939798	18.0486021655567	18.0136662293508	18.0296675692921	9	22.7	46.582	Q7TNC4;Q3UZ17;Q3UGK2;E9Q715;Q3U5L2;Q05CX5
Profilin-1;Profilin	Pfn1	-1.10609337231708	0.00240070452767963	no	20.3663761534184	20.4268250458614	20.339771549843	20.2513835429666	20.222352202665	20.2228174702939	14	91.4	14.957	P62962;Q5SX50;Q8CEH8;Q3U7V7;Q5SX49
T-complex protein 1 subunit zeta	Cct6a	-1.08375748981271	0.00240190759543173	no	21.4431560081475	21.4233107991362	21.4186324281839	21.3061920036066	21.3335143560345	21.2972669841729	31	74.2	58.004	P80317;Q3TI05;Q52KG9;Q3TW97;Q3TIX8;Q3TI62;Q8VEI1
Protocadherin 1 isoform 2 (Fragment)	Pcdh1	-1.13624153596034	0.00240252573457081	no	14.5051366410194	14.5632876526807	14.6168351130509	14.4043648163554	14.3253198877667	14.4027660598387	2	7.7	39.439	Q2TJI9;Q2TJI7;F7BJK1;Q8CFX3;Q2TJI8;E0CXD4;Q8QZT6
ATP-binding cassette sub-family F member 1	Abcf1	-1.08510004668685	0.00241813950844616	no	19.7773518689026	19.7871856202939	19.7663211775165	19.6559360306645	19.6833479463342	19.6380904921442	24	39.1	94.944	Q6P542;Q5RL55
Polynucleotide 5-hydroxyl-kinase NOL9	Nol9	-1.0821721006774	0.00241838725315979	no	18.4709372208217	18.4820879834092	18.4588102021692	18.3405888622894	18.3744272366991	18.3550294483834	11	20.7	80.839	Q3TZX8
Fanconi-associated nuclease 1	Fan1	-1.10736378273779	0.0024195936486621	no	15.2146947374455	15.2469756977378	15.162687672001	15.0457441875976	15.0888041796149	15.0484220104466	3	3.6	112.92	Q69ZT1
E3 ubiquitin-protein ligase LRSAM1	Lrsam1	1.07834718834044	0.00242168381253286	no	13.5760017805082	13.5716649481641	13.5535814258925	13.6715811898821	13.6814876259628	13.6746445825273	1	1.9	83.976	Q80ZI6
SPARC	Sparc	-1.18513799466302	0.00242191585021033	no	15.8543740839414	15.9868434714872	15.9640750537366	15.6011306050731	15.721769045165	15.7472278003331	3	14.6	34.322	Q5NCU4;Q5NCU5;Q3TXI6;A0A1L1SSH9;P07214
Very long-chain specific acyl-CoA dehydrogenase, mitochondrial	Acadvl	1.09545726834397	0.00243795420588837	no	17.807888063238	17.8545207446049	17.8436798758347	17.9373518476847	17.9945368195234	17.9687996424201	9	17.2	70.875	P50544;B1AR28;Q3UJR6
Tyrosine-protein kinase SYK;Tyrosine-protein kinase	Syk	1.08677998409307	0.00244175279085604	no	15.9370719503132	15.9712900912366	15.9844212529683	16.0892441608222	16.0698065891621	16.0939122443296	5	12.7	71.376	P48025;E9PWE9;Q6P1E0;Q3UPF7;Q3V3Q2
Cohesin subunit SA-1	Stag1	1.12974018636084	0.00244280275067185	no	17.4150820226808	17.4601142265465	17.4503961939791	17.6034534514198	17.6868156517714	17.563296414838	14	13.8	144.44	Q9D3E6;F8WHU7;F6XQW1
Phosphomevalonate kinase	Pmvk	-1.19272949647761	0.00244529360290339	no	16.9192461328779	16.8589789651521	16.7552399145095	16.5629036620781	16.6728945402809	16.5348661522183	4	23.4	21.916	Q9D1G2;D3YXP6;Q3THA3
GMP synthase [glutamine-hydrolyzing]	Gmps	-1.07919674870544	0.00245622193399639	no	20.4951535984721	20.4854808173247	20.481364049666	20.3741293833995	20.392419939195	20.3655754217896	38	64.8	76.723	Q3THK7;B2RRH9
Tubulin beta-4B chain	Tubb4b	-1.08459100695623	0.00246263659161806	no	22.5060985963961	22.511779405144	22.4695499057662	22.3720886731507	22.3894481371508	22.3744377575171	27	73.9	49.83	P68372;Q9CVR0;Q9DCR1
Coilin	Coil	-1.09730381969123	0.00246287255136789	no	18.4348111583217	18.4269225438408	18.4922424349846	18.3008780994945	18.3357605920601	18.3154483491727	9	24.2	61.916	Q5SU73;E9Q284
Insulin receptor;Insulin receptor subunit alpha;Insulin receptor subunit beta;Tyrosine-protein kinase receptor	Insr	-1.14628420100282	0.00246482603271899	no	14.407723929497	14.3053306980524	14.3311229501651	14.0860065572423	14.1655125464002	14.2017641361238	2	1.6	155.61	P15208;M4TKR7;B8Q3N4
Golgi-associated plant pathogenesis-related protein 1	Glipr2	1.10968404452012	0.00246681241747528	no	17.0129447075359	17.0575229917558	16.97134123571	17.1378168376926	17.1612085719585	17.1932304138582	4	44.8	17.09	Q9CYL5;B1AWD6
Transcription termination factor 1	Ttf1	1.09965624512872	0.00246759143809956	no	15.8308113336588	15.8749840427859	15.8691312862047	16.0300214185277	15.9608318983972	15.9952311598155	4	5.1	97.721	Q62187;Q3TQG6
Rho guanine nucleotide exchange factor 2	Arhgef2	-1.11451605200082	0.0024699188422392	no	17.4827438853397	17.529675783669	17.4260159228912	17.318113149062	17.3445218774372	17.3065483790773	10	14.5	111.97	Q60875;H3BJU7;H3BJ45;H3BJ40;H3BKH9;A0A2X0SFE2;H3BJX8;Q3TYZ4
Lymphokine-activated killer T-cell-originated protein kinase	Pbk	-1.10359823531866	0.00247211956850606	no	16.4764391659534	16.4422447246078	16.4468948739842	16.3483339640134	16.3239986887058	16.2666009472255	6	19.1	36.744	Q9JJ78;D3YVF2
LEM domain-containing protein 2	Lemd2	1.16623569140567	0.00248693995384307	no	15.6267006483629	15.6153028659851	15.7302599216376	15.957673623705	15.8519574347476	15.8282105196225	2	4.3	57.506	Q6DVA0
4-trimethylaminobutyraldehyde dehydrogenase	Aldh9a1	-1.16947201444465	0.0024980830799011	no	19.8261878793282	19.8876829926433	19.7580681275466	19.5627872017042	19.6794414684629	19.5521383143866	22	56.1	53.514	Q9JLJ2;Q3TMT4;Q3THE7;Q3U367;Q3UDG0;A7VL18;Q3V1N7;Q3TG52
Tetratricopeptide repeat protein 1	Ttc1	-1.08875573000963	0.00250326338053904	no	18.2068927216995	18.2267873401427	18.1712002669298	18.0924207669791	18.069292430776	18.075126196151	7	28.1	33.263	Q91Z38;Q3TDF3;A2AJK8
Signal peptidase complex subunit 1	Spcs1	-1.11499665356715	0.00250331922080519	no	17.5251425955183	17.4357478237352	17.4395602869127	17.2854355496851	17.3098301585485	17.3340668574819	3	27.5	11.777	A0A2I3BRW0;Q9D958
Protein FAM76B	Fam76b	1.09961317332495	0.00250385933047318	no	16.7228215128528	16.6956004727189	16.7321622571549	16.8232961937746	16.8961784255435	16.8420979098114	5	16.2	38.555	Q80XP8;D6RG49
Aladin	Aaas	1.07832025995192	0.00250510970487864	no	16.4178782546418	16.393460187875	16.413139138172	16.5154562640641	16.5232042950804	16.512174183259	8	22.9	59.43	P58742;Q8R3F7;Q3TEP0
Serine/threonine-protein phosphatase 4 regulatory subunit 3B	Smek2	1.11078366662314	0.00251141698874879	no	16.1286716545848	16.0566360922135	16.1455478720472	16.2439128528541	16.2536946048092	16.2879817667764	7	11.7	93.933	Q922R5;Q3V166
Peptidyl-prolyl cis-trans isomerase G;Peptidyl-prolyl cis-trans isomerase	Ppig	1.10408969554108	0.00251157098759691	no	17.7679615769013	17.6909315479829	17.7535156763635	17.8947344582184	17.8546121304187	17.891634354012	8	14	88.324	A2AR02;B2RWT5;Q80VC1;Q05CC5;Q05DE4;Q3UZ38;A2AR01
Luc7-like protein 3	Luc7l3	1.13424438103579	0.00251448544264978	no	19.2271385861969	19.2209065664698	19.23150293547	19.4601617929724	19.3272325082001	19.4373483251157	17	39.4	51.45	Q5SUF2
Diacylglycerol kinase zeta;Diacylglycerol kinase	Dgkz	1.18046283515017	0.00251647212325228	no	15.306108045567	15.4528091330757	15.4294293785663	15.6123139055645	15.583369557055	15.7107209591331	5	8.8	104.03	Q80UP3;A0A668KL90;A2AHJ7;A2AHK0;Q91YS0
TRPM8 channel-associated factor 1	Tcaf1	1.22334281587057	0.0025180109425329	no	13.5932559270826	13.6299579974319	13.6132540057115	14.0446883769834	13.7926429788706	13.8716228100862	3	3.9	102.73	Q8BNE1
RNA polymerase II subunit A C-terminal domain phosphatase SSU72	Ssu72	-1.09428219219731	0.00251901106407956	no	18.181202044404	18.1662649982273	18.1215046880855	18.0086213531393	18.0221333645601	18.0482625330999	7	43.3	22.517	Q9CY97
Kinesin-like protein KIF21B;Kinesin-like protein	Kif21b	1.12121546709089	0.00252627005489321	no	17.0143823708621	17.1172265145036	17.0844118874654	17.206884052394	17.2700142692418	17.2343131056606	2	1	186.18	Q9QXL1;F8VQE2;E9Q0A4;F6ZSF2
N-alpha-acetyltransferase 40	Naa40	-1.17495116729449	0.00254784165729913	no	15.3360148623307	15.1448021138024	15.2601753062334	15.0249300765658	14.9838337694736	15.0344260438474	2	12.2	27.229	Q8VE10;A0A494B9D7
Nuclease EXOG, mitochondrial	Exog	1.12049326212521	0.00255541030186075	no	16.9358152340928	16.8831706276158	16.9241662034737	17.0641796498275	17.0327797411442	17.1385945947319	9	39.7	41.383	Q8C163
Ubiquitin-like modifier-activating enzyme 6	Uba6	-1.09010247876716	0.00255894704904682	no	20.4906415758411	20.5049147912768	20.4675323141218	20.3698370872975	20.3860115109309	20.3338487827197	41	52.1	117.96	Q8C7R4;D3Z061
Kunitz-type protease inhibitor 2	Spint2	-1.14801681585961	0.0025666123708064	no	15.3036911893279	15.4100477359791	15.4321420233523	15.1947611424495	15.1337789754124	15.2199095074769	2	6.3	27.914	Q9WU03;Q9D8Q8
Tyrosyl-DNA phosphodiesterase 1	Tdp1	1.080846144212	0.00257480545780364	no	17.5222582140264	17.5260395910101	17.5009672146368	17.6441976438896	17.6148090988389	17.6267417977921	11	19.9	68.689	Q8BJ37;B8JJC1;Q6P1B8
Mortality factor 4-like protein 2	Morf4l2	-1.14860545336461	0.00258067720991707	no	17.7421633795143	17.6426534034341	17.7671911945566	17.5606505986436	17.4638148101938	17.5278926192169	9	35.4	32.183	Q9R0Q4;Q3TME1;Q3U6G8;A2AEB4;A2AEB3;Q3TXN7;A2AEB5
Ewings tumor-associated antigen 1 homolog	Etaa1	-1.18992120586701	0.00260819671191504	no	14.6230705136596	14.6493941072058	14.4884341367374	14.3064065212821	14.287311207412	14.4145828957099	2	3.9	96.551	Q5SVT3
Cathepsin L1;Cathepsin L1 heavy chain;Cathepsin L1 light chain	Ctsl	-1.09451048351111	0.0026093315147298	no	17.3879271938746	17.4427848086199	17.3763836087584	17.2876685512841	17.2650339583035	17.2635357824513	6	32.9	37.547	P06797;Q3UWH6;Q9D0C0;Q543M3;Q3UHZ4;Q3U5U9;Q3TT75;Q3TVJ1;Q3TNC8;A0A1Y7VP49;Q6LAF5
Threonine--tRNA ligase, cytoplasmic	Tars	-1.13652655823651	0.00261380464363752	no	20.7632052276029	20.8308274186462	20.6847236494145	20.5747710712037	20.584765257097	20.5653257754515	31	49.4	83.355	Q9D0R2;Q3U630;Q99KJ4
Cyclin-dependent kinase 4 inhibitor B	Cdkn2b;p15(INK4b);Cdkn2B	1.20473182354124	0.00262189845387651	no	12.7683465068717	12.72013747951	12.8547785255406	13.0767718800495	12.9405892752754	13.1320374599967	1	9.2	13.788	P55271;Q9QUP0;O54846;Q549R4;Q3UNM8
Myelin expression factor 2	Myef2	1.10117534264932	0.00262709797265995	no	19.9633511722348	19.9511540742165	19.8825698133526	20.0756343383876	20.0596035281943	20.0789698255399	19	38.1	63.294	Q8C854;A2ATP6;A7UQY4;A2ATP5;G8JL68;F6XJA1
Gelsolin	Gsn	1.14965687743268	0.00264886590008997	no	16.957437508157	16.9731927125968	17.0690461092123	17.1408103870349	17.2065933581038	17.2558826158926	8	18.5	80.762	Q6PAC1;Q3UCW8;Q3U9Q8;P13020;Q3TGJ9;A0A0J9YUQ8
WD repeat-containing protein 76	Wdr76	-1.12543320914157	0.00265141058479444	no	17.8117320194049	17.8548106578017	17.796433973024	17.6009982818961	17.7146266129352	17.6359104352977	8	14	69.007	A6PWY4
Transcription and mRNA export factor ENY2	Eny2	1.2011928673917	0.00266264396924231	no	17.4598624748633	17.4189843507462	17.506608329769	17.8209448720653	17.6062494155973	17.7516643080351	6	48.5	11.528	Q9JIX0;A0A2I3BRK6
Charged multivesicular body protein 2a	Chmp2a	1.07652347067414	0.00266824917183314	no	16.0146286961129	16.0148847073025	16.0345323364319	16.1316802078856	16.1268777377765	16.1246271157749	5	21.6	25.134	Q9DB34;A0A1B0GT75;A0A1B0GR63;A0A1B0GSH4
Kelch-like protein 11	Klhl11	1.11109189851196	0.00267165496887871	no	16.5506334618363	16.5268985643301	16.5734034284641	16.7033400660498	16.6530087707402	16.7505210590001	5	8.3	80.428	Q8CE33;Q14DU1
Protein FAM60A	Fam60a	-1.11084705161156	0.00267334840715176	no	16.7198033213219	16.7584354024141	16.7192220746689	16.6000717916224	16.617187358039	16.5252210755133	5	22.2	24.829	Q8C8M1;D3Z1Z9;A0A0N4SW48;D3Z0C1
Cytochrome c oxidase subunit 3	COX3;mt-Co3;COXIII;Co3	1.20284910868938	0.00267997237855126	no	16.3691398945763	16.3354090639234	16.477851397062	16.6940131776467	16.7324168224662	16.5553373808019	1	5.4	29.922	Q9MQW4;Q7JCX7;Q7JCA9;Q5GA78;K7XK11;G3EBA9;B9V188;A3R458;A3R3W7;A3E4B3;A0A141CM47;A0A0F6PYW7;A0A075DCG2;A0A023J6D3;A0A023J699;A0A023J698;A0A023J667;A0A023J659;A0A023J622;P00416
Suppressor of tumorigenicity 14 protein homolog	St14	1.18481652656811	0.00269655723995826	no	15.8209159624947	15.9070975220292	15.861055713345	16.1489525915036	15.9949219058401	16.1791857091021	2	3.2	94.654	P56677;Q543E3
Pumilio homolog 1	Pum1	-1.08537526275725	0.00270686440216929	no	19.0638683362934	19.0960216594652	19.0484260346206	18.9352168776136	18.9611152281022	18.9574021254783	19	19.4	126.62	Q80U78;Q3TQ21;Q3UR00;Q3TRI4;Q3U4T5;Q3TTW5;Q3UHW0;E9Q6M7
Serine--tRNA ligase, mitochondrial	Sars2	1.09250283525359	0.00270698460994001	no	16.6942749735587	16.700770501658	16.7047632956429	16.8684364295103	16.7997409440099	16.8145424688007	6	16.8	58.316	Q9JJL8
Sorting nexin;Sorting nexin-18	Snx18	-1.09729976216299	0.00273104183839832	no	17.3966157749369	17.4268055508362	17.3803793323609	17.2495910906293	17.2453436430602	17.3069928322677	9	21.1	67.789	Q8C788;Q3U1H7;Q3UPB9;Q91ZR2
Ubiquitin carboxyl-terminal hydrolase 26	Usp26	-1.13699240634126	0.00274261185452793	no	18.4175678166134	18.3325308676537	18.4313796101256	18.17606638657	18.1803808806912	18.269363170425	13	21.8	95.451	Q99MX1
La-related protein 4	Larp4	-1.11115901081251	0.00274300231345333	no	19.3152603116701	19.2515716384512	19.3263090334231	19.1464227890408	19.1084949128474	19.1820274226684	17	24.9	79.763	Q8BWW4;E9Q066;G3X9Q6;Q3UT02;A0A2R8VKL5
S-adenosylmethionine synthase isoform type-2;S-adenosylmethionine synthase	Mat2a	-1.09815529464971	0.00276303643179251	no	20.7814136523922	20.7257758291209	20.7555014504609	20.6340496842039	20.5818643612551	20.6415306278423	23	62.8	43.688	Q3THS6;Q99J57;Q3TED1;Q3TSS0;A0A0U1RNT6;Q3UZA2;A0A0U1RNK6;Q3UAP7;Q6PE05
Transforming growth factor beta regulator 1	Tbrg1;mFLJ00213	-1.20365563464054	0.00277266022987884	no	15.9996505612983	16.0575028481322	15.8909631821311	15.6163217584716	15.7567615520394	15.7727651910053	4	16.7	44.881	Q3UB74;Q6KAP9
NADH dehydrogenase [ubiquinone] 1 subunit C2	Ndufc2	1.10980289001561	0.00278940977126674	no	16.5001170877846	16.5004745976548	16.5290267614749	16.7066816342194	16.6054615750373	16.6683856327254	4	31.7	14.164	Q9CQ54;A0A0U1RPJ5;Q9D846
Protein Hook homolog 2	Hook2	-1.10450843620482	0.00279490914816077	no	17.0304073769332	17.0577244854759	17.0574134132738	16.92514376954	16.9382084217846	16.8519797702501	5	6.1	83.365	Q7TMK6;Q3UWV9;A0A1B0GT78;Q3TKK8;A0A1B0GSU8
Protein SSXT	Ss18	1.095226627957	0.00281016732937369	no	17.889672362244	17.8370771621984	17.9144991333948	18.0128898952455	18.0180540274387	18.0039930191799	3	7.2	45.864	Q62280;A0A3Q4EGQ6;Q8VHA8;Q8BKL1;Q8VHB0;Q8VHA9;Q8BJJ6;Q6P1I1;Q8BJH8;Q3U3G9;A0A3Q4EI07
NIF3-like protein 1	Nif3l1	-1.09834064744983	0.00281666137384778	no	18.2861403241361	18.2952489797405	18.3429077774895	18.1526583731138	18.2082548506536	18.1574071420548	8	29	41.745	Q9EQ80;Q3V2R8;Q5FWC8;D3Z0G0;Q8C608
UPF0461 protein C5orf24 homolog		1.10846835242195	0.00281756529267346	no	14.0573376660015	14.1118805166324	14.1477249531663	14.2311217086603	14.2481124872994	14.2834116823612	1	8	20.139	Q80X32
ATPase family AAA domain-containing protein 5	Atad5	-1.12618907086968	0.00282361537940639	no	15.7866634405743	15.793775082149	15.7925890020837	15.5597950847668	15.6925099331422	15.6063753407968	3	1.6	203.91	Q4QY64;B2RUJ4;Z4YKQ9
Alpha-1,6-mannosyl-glycoprotein 2-beta-N-acetylglucosaminyltransferase	Mgat2	1.1204746941965	0.00283724402648065	no	14.8066203206539	14.8278917711417	14.7533431347445	14.9931924122942	14.9026320710558	14.9843609415088	4	9.7	50.981	Q3U5X7;Q3TXN3;Q921V5;Q3TBY6
Glycogenin-1	Gyg1;Gyg	1.1583369527798	0.00283732808488578	no	16.1954496237689	16.2740049066616	16.1001003935004	16.4305108427324	16.3768854380642	16.3983235984609	5	19.2	37.402	Q9R062;K3W4S6;V9GX26
Protein VPRBP	Vprbp	-1.10318797572953	0.00284311034498177	no	19.0367375419368	18.9659643582422	18.9816621770827	18.8269776173479	18.8868066746293	18.8455438734908	16	13.3	168.93	Q80TR8
SAC3 domain-containing protein 1	Sac3d1	-1.14898997472422	0.00285409370575006	no	13.9715476131471	13.8921248645281	13.9070509728861	13.6730204307865	13.6891228444634	13.8074815449228	1	2.8	46.384	A6H687;G5E8Q7
Transcription elongation factor B polypeptide 2	Tceb2	-1.09496332066261	0.00285411191940231	no	18.8634166905635	18.8839946857587	18.8663076974296	18.7045544710065	18.7352286014204	18.7812883724878	10	63.6	13.17	P62869;A0A3B2WBM3
Retrotransposon-derived protein PEG10	Peg10	1.16732215629535	0.00285522498831682	no	18.4134094631689	18.5411783372018	18.5218820137694	18.6379930849381	18.7706943950616	18.7373906422226	13	25.6	109.85	Q7TN75;E9Q3F7;H3BJQ1
Ubiquitin carboxyl-terminal hydrolase 24;Ubiquitin carboxyl-terminal hydrolase	Usp24	1.08581035655645	0.00286184133848332	no	17.976266022407	17.9755941325289	17.9576602442696	18.1160250298575	18.0895480827292	18.0602637354553	16	8.7	294	B1AY13;E9PV45
40S ribosomal protein S14	Rps14;rps14	-1.10207953481331	0.0028685670623151	no	18.9734177610429	18.8960459752263	18.9422273283418	18.8276643168515	18.7776351611465	18.7857065546515	7	39.1	16.273	P62264;O70569;Q3UJS5;D3YVF4;D3Z7I1
Transformer-2 protein homolog alpha	Tra2a	1.13811417003577	0.00287214346637294	no	17.8457013264631	17.8166843290526	17.852336418316	18.072519342169	17.9390216476539	18.0631169509899	7	22.8	32.316	Q6PFR5;A0A0N4SVC2;E9QP00;Q3TAP5
GON-4-like protein	Gon4l	-1.13215061662057	0.00287231585980584	no	16.4945945223373	16.4272266970615	16.4791784931869	16.2367287303368	16.2685020737182	16.3585712053099	3	1.9	248.74	Q9DB00;Q32NZ8;E9Q507;K4DI71;Q3TZG1
Eukaryotic translation initiation factor 5	Eif5	-1.12935187181463	0.00287659026870869	no	20.5609298904538	20.4465790150092	20.5593910380677	20.3226191925219	20.3729928927752	20.3448026897023	23	48.5	48.968	P59325;Q3TQR3;Q3TKY2;Q8BVV6;Q05CH7;Q05CM5;Q3TT65;A0A1Y7VJG2;Q6PHA6;Q05C65
F-box only protein 42	Fbxo42	-1.14175351286237	0.0028789278562461	no	15.6915045705904	15.7848931974342	15.82024443409	15.5731147469281	15.5311249952911	15.6186487743034	3	5.6	77.776	Q6PDJ6;Q3UBU7;Q3UA61;Q3TNG8;Q3TDH0;Q3TBJ0
Mitochondrial genome maintenance exonuclease 1	Mgme1	1.14320915149513	0.00288078385577175	no	14.9262240227101	14.9689564970437	14.8868343953978	15.1377908006106	15.04391813844	15.1795740876551	3	11.5	38.39	Q9CXC3
Integrator complex subunit 11	Cpsf3l	-1.11899601053439	0.00288138688104638	no	16.2946424374535	16.3272754551842	16.3135934343344	16.0926090016184	16.2120276358001	16.1442600112486	4	9	67.843	Q9CWS4;A8Y5J3
Ezrin	Ezr	-1.11540453299185	0.00289570894983751	no	20.5574119783478	20.5538582574188	20.4595280457855	20.3764778126712	20.3793440638155	20.3422752873693	26	42	69.406	P26040;Q4KML7;Q3UXR4;Q3UL48;Q3TCP5;Q8CBU4
Alpha-actinin-3	Actn3	-1.11779010049242	0.00290418631439222	no	15.7776693992719	15.7993528450305	15.7310361767023	15.5696804462281	15.6655204880401	15.5909095772314	7	9.7	103.04	O88990
NADH dehydrogenase [ubiquinone] 1 alpha subcomplex subunit 10, mitochondrial	Ndufa10	1.11027055685099	0.0029072689637857	no	18.4164419697512	18.4255179673345	18.3284615683906	18.5471265278734	18.5272532768922	18.5487755506241	11	42	40.603	Q99LC3
Syntaxin-18	Stx18	1.11265827514111	0.00291316264365343	no	14.5745545090167	14.6156313932539	14.6406978460383	14.7606439980436	14.7200231483004	14.8122483222255	3	14.4	38.381	Q8VDS8;D3YY98;A0A0J9YTY5
3-ketoacyl-CoA thiolase, mitochondrial	Acaa2	-1.08620729801957	0.00291331331917079	no	17.9941235257346	17.9834640744758	17.9748866583867	17.8386072897796	17.8962428467465	17.8597257371454	9	33.8	41.829	Q8BWT1;Q3UKH3
Mitochondrial peptide methionine sulfoxide reductase	Msra	1.17592911553233	0.0029433528231013	no	15.9578218469341	15.8183620951491	15.97132004175	16.2171805811548	16.131372767409	16.1003539286886	3	18.9	25.988	Q9D6Y7;A0A1B0GT40
Transcription initiation factor TFIID subunit 6	Taf6	1.10872655047273	0.0029433957566081	no	17.9649984230172	17.92607213483	17.9675214927896	18.1155620021714	18.0478207027699	18.1419201213892	9	20.5	72.673	Q62311;D3Z0T0
Desmin	Des	1.21826490436319	0.00295093516728358	no	14.3434202437151	14.3176326133195	14.4845786435171	14.6589261676659	14.5747012283927	14.7664877225364	2	5.8	53.497	P31001;Q3V2C6;Q3V1K9
Serine/threonine-protein phosphatase 2A 55 kDa regulatory subunit B alpha isoform;Serine/threonine-protein phosphatase 2A 55 kDa regulatory subunit B	Ppp2r2a	-1.09094813574371	0.00295609556041804	no	19.6565625070411	19.6037508072749	19.5874711594585	19.4964838104858	19.4848298067148	19.4897233062425	16	42.5	51.691	Q6P1F6;Q3TT94;Q571J7;Q3TPC5;Q9CWU3
Protein Niban	Fam129a	-1.16592384777361	0.00296059556062852	no	17.1972048815368	17.1828019665012	17.0515115844523	16.8647098537835	16.9746623364376	16.9277255559679	7	13.5	102.65	Q3UW53;Q3TDH5;E9PYV4
Serine/threonine-protein phosphatase PP1-gamma catalytic subunit;Serine/threonine-protein phosphatase	Ppp1cc	1.1074220020832	0.00296131028591056	no	16.1841249009717	16.1433028608024	16.2273117932363	16.3562840781571	16.2958922833236	16.3441784651619	2	5.9	36.983	P63087;Q6ZWM8;Q3U7K1;A0A0G2JGC1
TATA-box-binding protein-associated factor 4	Taf4a	1.08698276632774	0.002962879034903	no	16.5295302131048	16.5211672975683	16.5111053933901	16.6743683485041	16.6141042571488	16.6343174999838	4	3.7	105.31	E9QAP7;Q91WW6;A0A2I3BPN6
Eukaryotic translation initiation factor 4 gamma 1	Eif4g1	-1.08693974603595	0.00296410541603059	no	21.7883330658722	21.7342703128158	21.7343493438745	21.6338187418345	21.6242423047142	21.6380757736574	50	33.4	176.07	Q6NZJ6;E9PVC5;E9Q9E1;E9PVC6;A0A0J9YUS5;Q6PD42;Q8K0J8
BRISC complex subunit Abro1	Fam175b	1.14666873634562	0.00297859949568085	no	15.1464264080254	15.0619694766243	15.0357691590463	15.2736256221169	15.2207583239955	15.3421271021926	4	15.7	46.942	Q3TCJ1;Z4YJY0;D3Z4D8
Eukaryotic initiation factor 4A-II;Eukaryotic initiation factor 4A-II, N-terminally processed	Eif4a2	-1.12358713390449	0.00298201986994335	no	16.6753147821378	16.6355841649346	16.6650897509973	16.4436823635455	16.5624124350704	16.4655578709765	6	20.1	46.402	P10630;Q52KC1;Q8BTU6;A0A338P6X5;E9Q561
Phosphoserine phosphatase	Psph	-1.11030064263889	0.00298666940047387	no	17.998851888835	18.0390172191443	17.9295210605395	17.8360399305674	17.841624090766	17.8368750178234	5	32	25.096	Q99LS3;D3Z4T3;A0A0J9YVH9;D3Z666
MKIAA1235 protein (Fragment)	Arid1b	1.10801836958583	0.00298812093880887	no	16.4812297057401	16.4300467287416	16.4813975318484	16.5608644070158	16.6351938005013	16.6405611579129	1	4	47.168	Q6ZPV5;Q6ZWS9;Q3UT39
Golgi phosphoprotein 3-like	Golph3l	-1.10505998937423	0.00298932414124931	no	16.0998054903392	16.0796195258637	16.1423325428658	15.9300123287733	16.0068326942488	15.9525384661096	5	24.6	32.905	Q8R088;H3BJ82;H3BJ07;H3BJ12;K3W4Q3;K3W4N3;H3BKI7
Probable dimethyladenosine transferase	Dimt1	-1.10787335765866	0.00300589215386545	no	18.3808986456121	18.3452561624546	18.3133677382657	18.1671572979942	18.2456470590887	18.1833392654104	12	47.3	35.274	Q9D0D4;Q3UK38
Dual specificity mitogen-activated protein kinase kinase 7	Map2k7	-1.07536481531811	0.00302277139719147	no	17.4822244898948	17.4683226073359	17.4710026994518	17.366171622156	17.381899728735	17.3589999232454	7	17.2	59.312	Q8CE90
Codanin-1	Cdan1	1.18595817591864	0.00302502362666738	no	12.3674440193475	12.3700944050242	12.5207094751231	12.6012365862128	12.6571691322807	12.7380015787629	1	1.1	135.88	Q8CC12;Z4YL55
Cysteine and glycine-rich protein 1	Csrp1	1.10519207448838	0.00302907075515707	no	18.4132537780541	18.4727116094063	18.3822535067195	18.5531963018573	18.5930754716456	18.5548384852289	7	47.2	20.583	P97315;Q4FJX4
Probable ATP-dependent RNA helicase DDX4	Ddx4	1.11182070577694	0.003029790833453	no	15.9815362911348	15.9197010593169	15.9995675225739	16.0802688526939	16.1215974059965	16.1577110798218	5	13.5	76.469	Q61496;Q3V086
Lysosome-associated membrane glycoprotein 2	Lamp2	1.12351994405047	0.00303476200042767	no	16.5514825221984	16.6317996901328	16.5782818763261	16.7966574444484	16.7731870985119	16.6957967495191	4	10.4	45.681	P17047;Q9CZU7;Q8C876;Q3UIW3;Q3TWE1;Q8C5K0
Chromodomain-helicase-DNA-binding protein 6	Chd6	1.11183186746614	0.00303560121805925	no	16.5772806716571	16.6114921837402	16.5493286222105	16.7083846130546	16.7874284697469	16.7011043103714	6	2.3	305.39	A3KFM7;Q8BJ75;Q8BIE8;A3KFM8
Beta-1,3-galactosyltransferase 6	B3galt6	1.12028682991911	0.00304113484916012	no	14.4502887511274	14.5092088132869	14.5095446856842	14.6925238078773	14.5914132810548	14.6767096307393	1	3.4	37.021	Q91Z92
Poly(ADP-ribose) glycohydrolase ARH3	Adprhl2	1.13248816338934	0.00304180138786606	no	17.0008736020857	16.9290489283779	16.898427766153	17.1150988293886	17.1773091751908	17.0744302064419	5	13.5	39.414	Q8CG72
UPF0729 protein C18orf32 homolog		-1.13858807463925	0.00304887963398127	no	16.6873389264233	16.7274866561976	16.7890584294206	16.5020363107385	16.5254051523996	16.6147048656853	2	25	8.0355	Q91WE4
Retinoic acid receptor RXR-beta;Retinoic acid receptor RXR-alpha;Retinoic acid receptor RXR-gamma	Rxrb;Rxra;Rxrg	-1.08116697954806	0.00305351812338807	no	17.2717433775198	17.294137737898	17.2704776009117	17.1540117793606	17.190502878731	17.1540759915858	5	10	51.643	A0A068BIV0;Q3TWJ1;A0A068BGV8;A0A068BGT5;Q8VCR0;A0A068BD65;A0A068BES4;P28704;A0A068BFV6;P28700;A0A5F8MQ23;Q3UMU4;A2AJP1;Q6LC96;E9Q9V9;P28705
DNA repair protein XRCC1	Xrcc1	1.09194174586886	0.00306174434368452	no	19.2309639873854	19.2262720462805	19.19965545191	19.3427664286974	19.313042777344	19.3817699550499	18	31.2	68.97	Q60596;Q3TGI0;Q3U2B4;Q3TN28
Golgi-specific brefeldin A-resistance factor 1	Gbf1	1.07508808393255	0.00307275283915945	no	18.2843964232069	18.2652461614681	18.2789356546861	18.3878069310878	18.3697487975417	18.3843871126329	22	14.6	206.78	Q6DFZ1;Q6A099
Fructose-bisphosphate aldolase	Aldoa;Aldoart1	-1.12073533257769	0.0030831246862276	no	22.1509781741513	22.0975230450651	22.1079474028956	21.9535510413249	22.0130945365589	21.8964661887161	35	89	45.12	A6ZI44;Q9CPQ9;A6ZI46
Zinc finger protein 451	Znf451;Zfp451	1.10553788957242	0.00309778523202288	no	16.4501217637215	16.4529929672331	16.4393917639955	16.6354760958261	16.5353338582626	16.6059419533234	8	9	120.07	Q8C0P7;Q6P6L8;Q8R1L1;Q8R0N3;Q811K1
Eukaryotic peptide chain release factor subunit 1	Etf1	-1.12981358624479	0.00309908591560976	no	20.5676778157744	20.6276490127336	20.5467353490922	20.4054474684254	20.4628364531184	20.3455239921566	24	59.7	49.03	Q8BWY3;Q3TF02;Q3TL10;Q3U6V5;Q3TDF8;P70199
Telomeric repeat-binding factor 2-interacting protein 1	Terf2ip	1.19077273687542	0.00311483468296975	no	14.595398191247	14.5711004061446	14.7204330628571	14.9756298086381	14.8463399462784	14.8206561935321	3	8.4	43.353	Q91VL8
Zinc finger protein 971	Etohi1	-1.13887588995798	0.0031222304997144	no	13.9607650261268	13.9511920978001	13.8602090343525	13.6733081067521	13.7823066118848	13.7537198297649	1	2.6	54.11	A2BFG8
Dihydropyrimidinase-related protein 3	Dpysl3	1.09120584890808	0.00312751921267619	no	17.9578111531512	17.8953978852636	17.9303934385201	18.0743585154866	18.0556866028474	18.0313272059139	9	30	61.936	Q62188;Q3TT92;E9PWE8;Q3TAS8
Exocyst complex component 5	Exoc5	1.09578295903837	0.00312793489667872	no	17.1650197169352	17.2202766717484	17.1443829090457	17.3056412020427	17.2929984444205	17.3269258704103	8	14	81.737	Q3TPX4;Q3U8A5;E9PZ92
Ras-related protein Rab-31;Ras-related protein Rab-22A	Rab31;Rab22a	-1.14445977449657	0.0031302284636695	no	15.7663047570889	15.9104261065716	15.7919411767293	15.6306140916553	15.6593085612658	15.5947491196272	4	25.8	21.331	Q921E2;Q3TXV4;P35285;A2ARZ7;Q9CXG2;Q0PD34
Rab5 GDP/GTP exchange factor	Rabgef1	1.11034898553321	0.00314834626881103	no	16.2444026786221	16.197689460828	16.2457044754075	16.398830347034	16.3242093947988	16.4177964448752	7	17.3	56.868	Q9JM13;D3Z2L2
40S ribosomal protein S12	Rps12	-1.12086462915103	0.00315529325129736	no	20.7058091146747	20.617689665886	20.6647130117331	20.5311699935684	20.4426876711617	20.5205179800803	9	71.2	14.515	Q6ZWZ6;F7AEH4;P63323;A0A1W2P7A1
Serine/threonine-protein kinase 3;Serine/threonine-protein kinase 3 36kDa subunit;Serine/threonine-protein kinase 3 20kDa subunit	Stk3	-1.19167926656812	0.00316254805345852	no	16.3479396994578	16.2902159088086	16.3201982301667	16.0206122596077	16.1949299693484	15.9838236239728	3	7	56.855	Q9JI10;A0A2I3BQE0
Threonylcarbamoyladenosine tRNA methylthiotransferase	Cdkal1	1.1987641033347	0.00316256846383492	no	14.6906570228259	14.6195676585357	14.8478876678468	15.0100313955104	14.9471412413029	14.9855830780445	2	5	65.288	Q91WE6;B7FAT1;D6RJ19
Programmed cell death protein 5	Pdcd5	-1.10315686718496	0.00316426038435148	no	18.6261230932042	18.6313259246476	18.581166330117	18.504514074581	18.424153621308	18.4850337887214	8	66.7	14.275	P56812;Q564F6;D3Z7Q5
Ran guanine nucleotide release factor	Rangrf	-1.16190454977266	0.00316427824538007	no	16.5898710413926	16.488267849656	16.6759238836593	16.3487392660281	16.3898645599268	16.3659842791799	4	25.9	20.413	Q9JIB0
Zinc finger protein 654	Znf654	1.07930459836322	0.0031654468343084	no	15.1047693065784	15.124670181816	15.1370332584369	15.2235296931893	15.250855863828	15.2223934168067	5	8.2	126.44	Q9DAU9
Lipopolysaccharide-responsive and beige-like anchor protein	Lrba	1.08242150436736	0.00317357795773713	no	16.6724556432368	16.7074639595641	16.702467025748	16.8131500684193	16.8256795739752	16.7863442058672	5	2.3	317.06	Q9ESE1;E9Q3Y4;A0A0A6YXX3;A0A0A6YXL6;A0A1D5RM41
cAMP-dependent protein kinase catalytic subunit alpha	Prkaca	-1.10687519704149	0.00317623363837183	no	16.7803276173723	16.8623280285687	16.7991229485652	16.7013666675555	16.6634326277365	16.6375016077272	3	14.2	40.57	P05132
Ribonuclease P protein subunit p40	Rpp40	-1.12607025507856	0.00318535282442701	no	16.690939557645	16.7517257587878	16.6234853618312	16.498428355119	16.5488711118202	16.5049606929936	3	10.5	41.546	Q8R1F9;G3UYU5
Histone acetyltransferase KAT8;Histone acetyltransferase	Kat8	1.10133440448959	0.0031935212643856	no	16.4813485230825	16.42120989156	16.4787462026742	16.5662766657147	16.5970521925084	16.6357335266444	6	10.3	52.573	Q9D1P2;Q3V268;A0A0U1RNW7
Long-chain-fatty-acid--CoA ligase 4	Acsl4	-1.19239769285137	0.00320247244803507	no	18.0478116340474	18.11799965949	18.0257223008985	17.7618111062522	17.9324401412588	17.7356858798555	13	27.6	79.076	Q9QUJ7;Q8BW44;Q91YN3
TBC1 domain family member 1	Tbc1d1	-1.1388250844372	0.00320448950146067	no	13.5631489307305	13.4045450708281	13.4813677584196	13.3019483591681	13.2980549721212	13.2864199001356	3	2.1	142.02	Q60949;E9Q6L4;Q3U3T9;Q3TNW7;Q3TXH9
F-box only protein 21	Fbxo21	-1.12780233334247	0.00320492132780673	no	15.6207801248083	15.6102288879806	15.6252104920718	15.4042348146105	15.4044139108582	15.5270280807432	5	12.3	72.172	Q8VDH1;A0A0J9YU92
RNA-binding protein NOB1	Nob1	-1.09692050144187	0.00320918045544468	no	18.4174902002026	18.3577474623724	18.3949495271968	18.252301505749	18.2263035996218	18.2912051708466	12	35	45.463	Q8BW10;Q148S3
Ubiquitin carboxyl-terminal hydrolase 47	Usp47	1.08176533094412	0.00321585563339709	no	19.3742156547195	19.3495211094511	19.3601677306765	19.4997570416327	19.4723526455079	19.4519575086829	29	26.6	157.45	Q8BY87;A0A1L1SV73
S-phase kinase-associated protein 2	Skp2	-1.20856011450087	0.00323808232119534	no	15.4658046345252	15.3433152729583	15.4102028922586	15.0038684614847	15.1874947900868	15.2080918420443	3	11.6	47.766	Q9Z0Z3;Q569Z9;A0A087WQ11
5730601F06Rik protein (Fragment)	Zfp266	-1.17962224596069	0.00324804445965239	no	14.2352726202968	14.1301607853391	14.2396289206366	13.9806944862297	13.8662614336113	14.0431316016265	1	1.7	46.695	Q6P8K5;E9Q2S7
Chromobox protein homolog 5	Cbx5	1.07715314721085	0.00324965345550095	no	19.5919702434745	19.576816305137	19.6059319455522	19.7139578801603	19.6877091913975	19.6947215733669	8	45.5	22.186	Q61686
Transcription factor 7;Transcription factor 7-like 2	Tcf7;Tcf7l2	1.11785141828946	0.00325778088501378	no	12.9036245026086	12.9009924334117	12.9915817373475	13.1164747967397	13.049944111594	13.1119650907253	1	3.3	45.465	Q00417;A0A5K1VVQ7;D3Z1L0;E9QQ90;Q3V1G9;F6XQR1;F6WBK9;E9QQ91;A0A0R4J1G0;D3YWT3;Q924A0;A0A5F8MPS9;Q8BS68;Q8CAI6;B7ZNN3;Q80UF1;E9QQ89;E9Q990;F6WPX2
Core histone macro-H2A.2;Histone H2A;Core histone macro-H2A	H2afy2	1.20783970666534	0.00326286589168366	no	16.3876261154591	16.2184574245448	16.2872422614301	16.5006995817573	16.678973478616	16.5309397596918	3	10.2	40.092	Q8CCK0;Q9CTR1;Q8BP16
Zinc finger protein 644	Zfp644	1.13026173289306	0.00327346446204322	no	15.5819976492056	15.5092382596117	15.5627812108193	15.7624365889331	15.6550203894588	15.7665308227969	5	6.7	144.99	E9Q624;Q80TH4;E9QA22;Q3UMJ0
Histone H1.3	Hist1h1d	1.2219988309722	0.00327995437910895	no	17.0071796847661	17.1717673843742	17.0386240002971	17.3178831642003	17.4822142478901	17.2852023723453	2	7.2	22.081	Q3U292
PRKC apoptosis WT1 regulator protein	Pawr	-1.10705183785852	0.00328726775105033	no	16.4561947476476	16.5057568972764	16.4597017842974	16.2835995568047	16.3768300360927	16.3210555019223	7	36.9	35.908	Q925B0
Plectin	Plec	1.08240419343004	0.0032890443881908	no	21.8070810040627	21.7923333553432	21.821022276254	21.9285858563278	21.893663725832	21.9409050546029	153	39.4	534.18	Q9QXS1;Q6S385;Q6S387;Q6S393;Q6S392;Q6S388;Q6S390;E9Q3W4
V-type proton ATPase subunit C 1	Atp6v1c1	-1.09237508745435	0.00330219218824919	no	18.937169384375	18.9187695731383	18.8935432787078	18.77970691876	18.8265925534124	18.7607778109484	16	50.8	43.887	Q9Z1G3;Q3TG21;Q9D9Z4
Mycophenolic acid acyl-glucuronide esterase, mitochondrial	Abhd10	1.12230357265933	0.00331472308545549	no	14.3405412651057	14.4058751937745	14.3993747397771	14.5015301524514	14.5315563918752	14.6120935472245	3	15.8	33.04	Q6PE15
Polyadenylate-binding protein 1;Polyadenylate-binding protein	Pabpc1	-1.10194505829689	0.00333292520941953	no	21.6000546053972	21.5157725508971	21.5458016954014	21.4111857165872	21.3891620641199	21.4411241872753	28	47.5	70.67	P29341;Q8BN32;Q3U8U8;Q99KL3
Magnesium-dependent phosphatase 1	Mdp1	1.09657563719081	0.00334829228755264	no	14.6687564039681	14.6475746844844	14.7224491266926	14.8002345593835	14.7983903294084	14.8391713057489	2	15.9	18.582	Q9D967
Ubiquitin-associated domain-containing protein 1	Ubac1	1.15177843850941	0.00334889705003839	no	12.2841345581615	12.2468557111793	12.4008483573715	12.4706801836322	12.5204318021972	12.5523163006564	2	8.3	45.53	Q8VDI7;F6UMH9;F6Z1E7
Chromodomain-helicase-DNA-binding protein 1	Chd1	1.08441941497053	0.00336200669867241	no	19.9024013235848	19.8423791985078	19.8578494707622	19.9899228558295	19.9810240657135	19.9824516151264	44	29.9	196.38	P40201;Q8C7Q2
Receptor-type tyrosine-protein phosphatase kappa;Protein-tyrosine-phosphatase	Ptprk	-1.1276329352985	0.0033693843828435	no	15.01006511332	15.0636559470908	14.9227860184748	14.839600944746	14.8170215634251	14.8199920074989	2	2.1	164.18	P35822;B2RRF0;A0A1W2P7Y1;Q8C462
SOSS complex subunit C	Inip	1.16721468850709	0.00337033471911103	no	15.5192957523666	15.6516117487274	15.6034145999737	15.8535037631768	15.726762279917	15.8632658891555	2	24	11.411	Q3TXT3;Z4YLT1
ATP-binding cassette sub-family D member 3	Abcd3	-1.08873435085343	0.0033939468130538	no	17.0994765313106	17.0696629916959	17.0413520724152	16.9224840052528	16.9668315579431	16.9532200859894	7	12.1	75.46	Q91VT3;P55096;A0A0G2JDI9;Q9DBZ6;Q3U645;Q3UNS0
Proteasome assembly chaperone 2	Psmg2	-1.09583547352284	0.00341714740151625	no	17.8923556147858	17.8330804488751	17.8088212759014	17.7243853450098	17.713237754329	17.7005406063462	5	18.2	29.524	Q9EST4
Syntaxin-binding protein 2	Stxbp2	1.12467946546651	0.00341747830078442	no	18.7850279243449	18.8031074684638	18.71533626005	18.9373892730668	18.9898956956235	18.8847283565003	16	34.2	66.357	Q64324;Q99J48;Q548T0;F8WGM5
Tyrosine-protein phosphatase non-receptor type 3	Ptpn3	-1.1257312120139	0.00342155750372208	no	12.9619917812144	13.0543963454056	13.0391538371798	12.812027145785	12.8251003984852	12.905827219786	3	3.7	103.89	A2ALK8;A2ALK9;Q8BWC1;Q14BS5
Thioredoxin domain-containing protein 5	Txndc5	-1.08698730784173	0.0034311554294781	no	19.0326894314268	19.0141061635444	18.981293901051	18.8741960052801	18.9161715251193	18.8767166809102	12	43.6	46.415	Q91W90;E9PXX7;Q3TEE8;A0A0R4J1Y7;Q3UBW8;Q3UWX1
Lysosomal alpha-glucosidase	Gaa	1.1535332348406	0.00343216552233298	no	17.9593047920705	18.0086967678798	17.8744899989443	18.1591559961361	18.0887027040459	18.212811570592	13	17	106.25	P70699
Transcriptional activator protein Pur-alpha	Pura	-1.11752875678055	0.00343674724407652	no	17.5933794841599	17.6434591157664	17.5231836932253	17.4038231216441	17.4481688168446	17.4270944867158	6	24.3	34.883	P42669;Q8C6E9
Breast cancer type 1 susceptibility protein homolog;Breast cancer type 1 susceptibility protein	Brca1	-1.08238269553833	0.00343720591523586	no	18.2280682317699	18.1716742948984	18.202817870835	18.091950100032	18.0905055801071	18.0774726781697	16	13.9	198.79	P48754;Q6NV63;Q9Z1D2;Q3UMS5
WD repeat-containing protein 70	Wdr70	1.09389761960456	0.00345547651225451	no	17.9582914200385	17.9414957177992	17.936756720276	18.080743334453	18.1131306393072	18.0311030422311	10	16.3	73.118	Q3TWF6;G3X934
Centrosomal protein of 290 kDa	Cep290	-1.14237234240897	0.00346114981427547	no	14.2376660837361	14.1927807503018	14.2464402262547	13.9439689302319	14.092992111884	14.0638271491626	2	0.8	289.07	Q6A078;Q99KF2;E9Q9M0
WD and tetratricopeptide repeats protein 1	Wdtc1	-1.10622588213906	0.00346265130517007	no	17.9505342573807	17.9986565864637	17.9854709454196	17.7810422861686	17.8779609448161	17.8387205522079	16	26.1	75.732	Q80ZK9;A2AE98;Q8JZZ2
ZZ-type zinc finger-containing protein 3	Zzz3	1.14780530470286	0.00348305939436918	no	15.7769435758398	15.7646697160703	15.8798288776021	16.0345351446351	15.9354024023525	16.0481384639303	4	5.4	102.31	Q6KAQ7;D3YTT9
Protein Mdm4	Mdm4	-1.1662176327356	0.00348380741879512	no	15.10642653584	15.2638758167737	15.1450594514055	14.9697863278096	14.8827937976536	14.9972705554616	2	4.7	55.12	Q99L86;Q3UTC9;O35618;A0A087WQP2;A0A087WQ20;A0A087WQ90
Eukaryotic translation initiation factor 3 subunit H	Eif3h	-1.07349940755539	0.00349866747333918	no	20.3786877062528	20.3664965935212	20.3693241445642	20.2837290830111	20.2582580876444	20.2655570885704	18	67.3	39.832	Q91WK2;Q8BTX5;Q5M9L0;Q3TII2;Q3THW7;Q3TIK5
Splicing factor, suppressor of white-apricot homolog	Sfswap	1.10856964145553	0.00350357115813425	no	17.0891833145241	17.1506701779077	17.173320589277	17.3013434881216	17.2444330103997	17.3134957969189	7	8.5	104.19	Q3USH5
Peroxiredoxin-4	Prdx4	-1.09665354247317	0.00350725096126663	no	18.3760341007788	18.365988192777	18.3291232412985	18.1794880998757	18.2502914729156	18.2420425084904	9	48.9	31.052	O08807;B1AZS9
Transducin-like enhancer protein 3	Tle3	-1.10635430954084	0.00352355097130928	no	16.9682872896519	17.0093740565863	16.9271192969678	16.8191260596365	16.7874284697469	16.8607856676569	6	13.9	83.446	Q08122;E0CXS2;E0CY14;F8WIE2;E0CXS9;J3KMT7;Q80TC1;F6TS96;Q3TY99;E0CXU1
Sodium/potassium-transporting ATPase subunit alpha-1	Atp1a1	-1.07940289627801	0.00353213412584864	no	20.6553617884178	20.6768498316961	20.628298446098	20.5426557914042	20.5520189690779	20.5351349151815	32	36.8	112.98	Q8VDN2;Q3TXF9;Q8R3M4;Q3UCH8
Protein BUD31 homolog	Bud31	-1.09023176591397	0.00353318261788637	no	17.8281745048338	17.8792427516986	17.8255061514624	17.7332943687185	17.7350845411631	17.6906399132805	5	31.9	17	Q6PGH1
Palladin	Palld	1.21163514539011	0.00353917701496315	no	17.0194029402833	16.9125443482148	17.1666726387609	17.288490365624	17.2893729651141	17.3516225910676	11	10	152.13	Q9ET54;K0BWC3
ATP synthase mitochondrial F1 complex assembly factor 1	Atpaf1	1.14589036467598	0.00353955173944105	no	16.6702424211788	16.8128097239837	16.7441193940673	16.9747401823073	16.960314364921	16.8815240459689	4	19.1	36.354	Q811I0;H3BJP9;V9GX21;H3BLL2;H3BKR0;H3BLD0
Krueppel-like factor 16	Klf16	-1.15152163994482	0.00355352482082361	no	13.6106320785262	13.471532515723	13.4584473549354	13.2728950356509	13.3431690264062	13.3139233176218	1	3.2	25.652	P58334;Q811R6;B2RPU7
Neuroblastoma-amplified sequence	Nbas	1.09884636519175	0.00355781808420148	no	16.5126259770727	16.4968828485742	16.5672470247992	16.6928608015381	16.6614478753937	16.6304162449701	8	3.9	265.77	E9Q411;Q80XK8;Q6GQV6;Q6PGH6
Squalene synthase	Fdft1	-1.13545164719726	0.00356250522541036	no	17.1602036283938	17.0497440073557	17.1560836628975	16.9904532672014	16.8933410126075	16.9324382068864	6	17.5	48.154	P53798;Q3TS40;Q9QYT0;A0A571BEK9
F-box/LRR-repeat protein 19	Fbxl19	-1.07872785388236	0.00356454017311412	no	17.386976175362	17.3645637135901	17.3472829910666	17.2658969672484	17.2395665713572	17.2653665171693	8	18.2	73.787	Q6PB97;Q3TSB4;A0A087WQ84
Protein PRRC2B	Prrc2b	1.11589794940136	0.00357188134775297	no	18.517956994885	18.5419707299528	18.5376756735651	18.6972791402152	18.6252628907637	18.7496766570508	14	8.5	243.12	F8WHT3;Q7TPM1;F7AYW2
Protein NRDE2 homolog	Nrde2	1.08097978430867	0.00357623883185908	no	16.5056039898367	16.458161675475	16.4736682836612	16.5998258868315	16.5744757948565	16.6001508966885	5	5.4	133.47	Q80XC6
Mitogen-activated protein kinase kinase kinase kinase 4	Map4k4	1.1932392920336	0.00358103619096411	no	13.7695923057018	13.7249768254714	13.8273338519325	14.102015774018	13.9031450710475	14.0813923076429	1	1.3	141.78	F8VPL5;A0A0A6YWM8;B7ZNR9;E9PVG7
SWI/SNF-related matrix-associated actin-dependent regulator of chromatin subfamily E member 1	Smarce1	1.0708738520835	0.00358447018760315	no	18.6050471551409	18.6048198675109	18.6095278417718	18.7075421460485	18.6977605300352	18.7104578144498	10	27.5	46.638	O54941;C0IMX1
Uncharacterized protein	Cnbp	-1.16651556495426	0.00358461778072096	no	19.7832068602048	19.8015442219215	19.7934702994813	19.4789771767329	19.6804892180879	19.5521383143866	11	63.5	18.742	Q3U935;Q3ULK8;A0A0N4SVS6
mRNA-capping enzyme;Polynucleotide 5-triphosphatase;mRNA guanylyltransferase	Rngtt	1.07070085071458	0.00358941017380155	no	17.8400950289894	17.8319028347075	17.8387513466951	17.9407911098699	17.9327542280909	17.9328702330066	10	24.5	68.683	O55236;Q3UCK1;Q3UA94;Q9DCC1;Q3TUK6
Cyclin-A2	Ccna2	-1.08045927311166	0.00360377051856218	no	16.9165026356309	16.8655542467418	16.8939625968751	16.7919790281421	16.7787887170402	16.7703176575163	5	17.8	47.269	P51943;D6RIK7
2,3-cyclic-nucleotide 3-phosphodiesterase	Cnp	-1.11067500824959	0.0036239600755869	no	15.8211272105343	15.7139986792834	15.7686431056805	15.6465255179152	15.6000769953126	15.6028562766887	3	11.2	47.123	P16330;Q3TYL9;Q3TYV5
Transmembrane protein 41A	Tmem41a	1.21849418446995	0.00363361303174663	no	12.8268942533967	12.6630096257558	12.9280455251756	13.1295747866641	13.0686683595504	13.0750043545017	1	6.2	24.591	Q9CUY8;Q9D8U2
Pyridoxal-dependent decarboxylase domain-containing protein 1	Pdxdc1	1.07963456125388	0.00363408397344547	no	18.7773972325631	18.7503551386823	18.7357223879497	18.8471190232287	18.8686010499993	18.8793838845849	19	39.4	87.479	A0A0R4J034
Ubiquitin carboxyl-terminal hydrolase 34;Ubiquitin carboxyl-terminal hydrolase	Usp34	1.08830778758474	0.00364128653593369	no	18.5664007647555	18.5151123815906	18.5612402519467	18.6968812468442	18.6472096968605	18.6649223361764	30	10.9	408.21	Q6ZQ93;F6WJB7
14-3-3 protein gamma;14-3-3 protein gamma, N-terminally processed	Ywhag	-1.08015789683344	0.00364656718082595	no	20.0241257574746	20.0709113154989	20.0279655197005	19.9392220259457	19.9295473290502	19.9205065773023	12	54.7	28.302	P61982;A8IP69
DNA topoisomerase 2-beta	Top2b	1.10839508189101	0.00364868788554659	no	18.6998381834718	18.7397198987862	18.6636149889282	18.8095394626133	18.8955984984735	18.8434517535496	18	13.7	181.91	Q64511
Ubiquitin carboxyl-terminal hydrolase 8;Ubiquitin carboxyl-terminal hydrolase	Usp8	-1.09218995458426	0.00365843014109878	no	17.9781091167101	17.9661253842411	17.9009333645744	17.8203767380952	17.8142694410079	17.8288503081659	11	13	122.61	Q80U87;Q3UZ62;A2AI52;Q3UQ26;Q3TQM7
Eukaryotic translation initiation factor 5B	Eif5b	-1.08459432479727	0.00366859028724752	no	21.0082366019575	21.0275287208852	20.9759697137158	20.8625157882014	20.8957596122027	20.9019930566691	52	47	137.61	Q05D44
Glutamine--tRNA ligase	Qars	-1.07993635420407	0.00367015539764354	no	20.2748742089287	20.2955480125649	20.2619913263253	20.1443977025786	20.1676276919167	20.1875492833265	35	51.9	87.676	Q8BML9;Q3TIN2;D3Z158;Q8R1V9
[Pyruvate dehydrogenase [acetyl-transferring]]-phosphatase 1, mitochondrial	Pdp1	1.17958085011941	0.00367272325202557	no	14.156283413987	14.2047667350492	14.2147811817947	14.5363437858918	14.4333283318317	14.3209821320333	2	5.8	61.18	Q3UV70;Q05BF9;A8Y5Q1;A2AJP9;A8Y5Q0;A2AJQ0
Protein cereblon	Crbn	1.15267114939601	0.00368307385864821	no	16.0399779767724	16.0572408605591	16.0690064976682	16.3503143590166	16.2643153763163	16.1665385363308	5	14.4	50.88	Q8C7D2
WD repeat-containing protein 81	Wdr81	1.0953456502949	0.00368888074346181	no	15.0978500782601	15.1181156205335	15.1787454682869	15.2828927933327	15.2560459264481	15.2499310547573	4	3.7	211.94	Q5ND34;K4DI77;F6XD87
Inositol monophosphatase 2	Impa2	-1.1038875280322	0.00369150861420785	no	16.5421152613943	16.519076212316	16.4785672859452	16.3551414203479	16.4194456855062	16.3373920913106	4	16.4	28.044	Q924A9;Q3U3B7;Q3TAU6;Q3TC14;Q91UZ5
Mitochondrial ornithine transporter 1	Slc25a15	-1.11882333147426	0.00369266117554798	no	16.0487841194368	16.0712407080574	16.1288291636419	15.8996911853225	15.9808965004234	15.8823195716949	3	12	32.823	Q9WVD5;Q6P8P5;Q543E2
Ethanolamine-phosphate cytidylyltransferase	Pcyt2	-1.11900192053219	0.00370587931722542	no	17.4363058859973	17.4317112248234	17.3639260660211	17.2593248577429	17.2956383262915	17.1903424557308	9	31.7	45.234	Q922E4;Q3TLU0;A2ABY3;Q3USD5;Q540F5
THO complex subunit 7 homolog	Thoc7	1.13731704940494	0.00371124707940817	no	16.2613674663014	16.1688229623986	16.2783790332842	16.4709944522545	16.3599071144165	16.4345713647734	7	38.7	23.715	Q7TMY4;A0A286YCS0;A0A286YDT0
Cell growth-regulating nucleolar protein	Lyar	-1.10355229454713	0.00371130579288527	no	19.851601922643	19.8737314221145	19.8112949043608	19.6557768091201	19.740405226098	19.713981223165	18	49.7	43.735	Q08288;D3Z7N3;D3Z345
rRNA-processing protein FCF1 homolog	Fcf1	-1.08026113779918	0.00371842189866427	no	16.3929097913713	16.4161740279139	16.3775674956226	16.2617660136014	16.2889608488128	16.3017841356703	4	21	21.919	E9Q186;Q9CTH6
LanC-like protein 1	Lancl1	1.10180478440975	0.0037194092733286	no	16.0497058540861	16.0390070247305	16.0589100357663	16.2413200163668	16.1392327434766	16.1866760526906	5	16.8	45.341	O89112;B2KGR2
Mediator of RNA polymerase II transcription subunit 19	Med19	1.14011976818692	0.00372058986554994	no	15.7469400915227	15.7042755776291	15.6516102110683	15.9615065816167	15.8236757566835	15.8851996990741	3	25.4	26.263	Q8C1S0
Glutamyl-tRNA(Gln) amidotransferase subunit A, mitochondrial	Qrsl1	1.09370890502718	0.00373271301741157	no	16.2429667603173	16.15711643604	16.2088973138095	16.3273511663069	16.3266972295919	16.3426185448505	3	8.4	56.782	Q9CZN8
Cytosolic endo-beta-N-acetylglucosaminidase	Engase	1.1117044155683	0.00373611341558605	no	16.2083021854982	16.2873491431956	16.3209136010287	16.4294042203403	16.4420214731563	16.4034589847842	5	9.7	82.944	Q8BX80;F7CXI4;Q3TAJ0
DBIRD complex subunit ZNF326	Znf326;Zfp326	1.14235960554282	0.00373686824728183	no	16.772823649815	16.7789902926518	16.7761356215303	16.9285519733851	16.9091335869707	17.0663146163603	9	22.8	65.225	O88291;A0A0R4J098;D3YXQ7
WD repeat-containing protein 19	Wdr19	1.21109756801242	0.00374334692233894	no	11.9281346791988	11.858359376907	11.9373795424062	12.1576457181872	12.07292420128	12.3222489657364	1	0.6	151.46	Q3UGF1;Q8BRP0
Tumor rejection antigen P815A	Trap1a	1.13089574883394	0.00375533932420623	no	14.7456546936543	14.7789658769258	14.7718589468109	15.0016937452817	14.8585056937375	14.9686779018522	1	8.5	25.758	P19473;Q3UIV7
Acyl-CoA:lysophosphatidylglycerol acyltransferase 1	Lpgat1	1.16744082082512	0.00376353229967163	no	12.8141021071653	12.6581062860341	12.6768494728285	12.9978859216856	12.9435049412939	12.8777152617351	1	2.4	43.088	Q91YX5;Q8R1E1;E9QL80;Q6A0A4;Q3UZK0
Actin, cytoplasmic 1;Actin, cytoplasmic 1, N-terminally processed	Actb;Actg1	1.1230381621998	0.00377261108976267	no	13.4399329080248	13.3771642632781	13.4873082059639	13.5819676123025	13.6529782810443	13.5716803431301	1	4.5	41.736	P60710;B2RRX1;Q3U5R4;Q3UAF6;Q3UAF7;Q3UA89;Q61276;Q3UAA9;Q3U804;Q3U939;Q3UGS0;Q3UCF8;Q3TIJ9;E9Q1F2;G3UZ07
Prolyl endopeptidase-like	Prepl	-1.07584342515162	0.0037804277767886	no	16.7980840879971	16.8142415610368	16.8267951608574	16.7130968166607	16.6892566859008	16.7203629237108	9	19.2	83.193	Q8C167;Q8BKS6
Transcription elongation factor, mitochondrial	Tefm	1.08110890859456	0.00378167208690149	no	17.7655853656115	17.7804560694436	17.7578224155806	17.8532022450489	17.8801123239774	17.9080848748211	8	28.8	41.873	Q5SSK3;B7ZCA9
Bromodomain and WD repeat-containing protein 1	Brwd1	1.08017290067964	0.0037966502787321	no	13.9920403063454	13.9533596738227	13.9946545793684	14.0733098478978	14.0940708968532	14.1064605937267	3	1.2	259.23	Q921C3
Eukaryotic translation initiation factor 3 subunit G	Eif3g	-1.07888138018886	0.00380891985960445	no	20.0380759764303	20.0220533468234	20.0119574658745	19.9212998843397	19.8885401865925	19.9336379576351	17	64.4	35.638	Q9Z1D1;Q544H0;Q3THA0
Serine/arginine-rich splicing factor 4	Srsf4	1.08626261856673	0.00381773841932981	no	16.2828975523579	16.2485651981408	16.3170330357365	16.4119266595201	16.4065502430132	16.3881376923735	3	5.3	55.979	Q8VE97;Q542V3;Q8K3A8
NHS-like protein 1	Nhsl1	1.15359892284659	0.0038220119345676	no	13.0016816815953	12.9102343095018	13.0289758516622	13.2657778378335	13.1275232676327	13.1660159050192	1	0.7	169.42	Q8CAF4;A0A140LIZ7
55 kDa erythrocyte membrane protein	Mpp1	1.10880416654334	0.00382823164276782	no	16.7888732016844	16.7139986700227	16.7681064353804	16.9554872213482	16.8689949967472	16.8935098405122	7	23.4	52.227	P70290;B7ZCL8;Q542P4;Q684Q6;A2AN84
Synaptobrevin homolog YKT6	Ykt6	-1.10169998561016	0.00383339503404113	no	18.9043965627636	18.88853280424	18.8117240245101	18.7161192226205	18.74842101456	18.7209189440956	10	53	22.314	Q9CQW1
Succinate dehydrogenase [ubiquinone] iron-sulfur subunit, mitochondrial	Sdhb	1.12960005369535	0.0038338932896471	no	18.8677975484258	18.9348470246054	18.8044859127274	19.0149839710101	19.090139552921	19.0294431487137	12	42.6	31.814	Q9CQA3;Q0QEZ4;Q3TE45;Q9Z1Z5
Pre-mRNA-splicing factor SPF27	Bcas2	1.09842998675043	0.00383489849438533	no	18.8441141201796	18.7903719541892	18.8244213193946	18.9833578655075	18.9077282597629	18.9741500171985	12	75.6	26.131	Q9D287;Q3U5M2;Q05CL7
RING finger protein 214	Rnf214	1.09439103275581	0.00383535829494607	no	15.886423446654	15.8504674737699	15.9139038103988	16.0132734567406	15.9815767304785	16.0463294861638	4	10	73.624	Q8BFU3
Chloride intracellular channel protein 1;Chloride intracellular channel protein	Clic1	1.14096935976492	0.00384762435451474	no	18.4621971115781	18.4980266400133	18.4171356241855	18.6982071315424	18.6870390883341	18.5628933033803	13	73.9	27.013	Q9Z1Q5;Q542F1;Q3TIP8
Spindlin-1	Spin1	1.10442550344183	0.00385540909363853	no	17.1052704950384	17.0274901508954	17.1231747774663	17.2359012252266	17.2045137973259	17.2454087255452	7	39.3	29.642	Q61142;Q3TQU2;Q3TQU6;Q3UWM7;Q3TLF7;Q3UX91
Ras-related protein Rab-34	Rab34	-1.08801831613699	0.00385629045907722	no	17.2168727893386	17.2494122166006	17.1736890231785	17.0890554902395	17.0997660696263	17.0860439382724	5	19.7	29.128	Q0PD20;Q3TV85;Q64008;B1AQD3;B1AQD4
26S proteasome non-ATPase regulatory subunit 12	Psmd12	-1.10158940635522	0.00386042124699323	no	20.3844569025992	20.4119285310587	20.3565010017254	20.2212811484636	20.2962243104355	20.2166212043279	27	61.2	52.867	Q3U8F5;Q9D8W5;B1AT36;Q3TRH2
Translationally-controlled tumor protein	Tpt1	-1.1482129206327	0.00389055219430792	no	21.1802645638367	21.0627150508227	21.197381005038	20.9662174534053	20.886466207727	20.9895063729575	9	41.3	19.462	P63028;D3YU75
ATP-dependent zinc metalloprotease YME1L1	Yme1l1	-1.09767508140224	0.00389853200384067	no	18.4870402647931	18.4012300623376	18.4131625428308	18.2853179243279	18.2967612547067	18.3160004783211	13	25	80.027	O88967
BRCA1-associated RING domain protein 1	Bard1	-1.09158696429618	0.00390900735346962	no	15.8377188119124	15.7860854772747	15.7865312893893	15.6460126117848	15.6772349680942	15.7078067849734	4	7.3	84.253	O70445;Q3ULG2
Tyrosine-protein kinase SgK223	Sgk223	-1.09772464492412	0.00392019292874183	no	16.0562412673918	16.0277987452117	16.0245585309269	15.8581295159808	15.9497259127617	15.8971944796874	3	2.4	147.94	Q571I4
Expressed sequence AU019823	AU019823	1.10479806890497	0.00392894567980706	no	15.4168225596583	15.4801875299644	15.4778812313508	15.5561729121407	15.6091292539075	15.6409372639176	3	12.9	30.615	Q6NX79;D3Z5E5;D3YU88;E9PUQ3;D3YWF5
Z-DNA-binding protein 1	Zbp1	1.14522284195423	0.00393357960496055	no	14.8565742507544	14.9792047732043	14.8597511712467	15.1515360439333	15.0414037583835	15.089475445662	1	2.7	44.331	Q9QY24;A2APF7
Vacuolar protein sorting-associated protein 35	Vps35	-1.11146014307908	0.00395648619988282	no	20.2387602137858	20.2960818497736	20.2289125995032	20.1017352075743	20.1526050715592	20.052045741129	25	40.1	91.712	Q9EQH3;Q3TRJ1;Q3TJ43;Q3TKU6;Q3UQJ1
Prostamide/prostaglandin F synthase	Fam213b	-1.085669963181	0.00395937018789004	no	16.100366462645	16.143606630039	16.1481562325185	15.9870148109451	16.0374370363514	16.0119206790353	4	17.4	21.67	Q9DB60
Mitochondrial import inner membrane translocase subunit TIM14	Dnajc19	1.13693133771599	0.00396384193736127	no	15.4977843445777	15.5006673007434	15.3769276753642	15.693410520655	15.613775214352	15.6236289717697	4	33.6	12.436	Q9CQV7;D3Z5K6;G3X8S1
WD repeat-containing protein mio	Mios	1.106401891018	0.00396513609977876	no	15.5576374149917	15.5313453754996	15.6322513200806	15.7414972515068	15.6941115766127	15.7232518647449	5	8.2	98.334	Q8VE19
Tjp1 protein (Fragment)	Tjp1	1.12058317376219	0.00396916623344398	no	15.760294944274	15.8809860096251	15.8308421895971	16.0042115228612	15.9485584123871	16.0121024129967	1	4.2	85.29	Q91YW2
26S proteasome non-ATPase regulatory subunit 14	Psmd14	-1.0821409465089	0.00398259134487982	no	19.5445871528717	19.5936418956254	19.5410351018876	19.4533989231958	19.4536511034116	19.4305488659654	12	55.8	34.577	O35593;Q9CSU2;Q3UD26
Histone H1.5	Hist1h1b	1.13522620747556	0.00398958559745766	no	20.3418423460047	20.3802568861712	20.313472232487	20.481982443964	20.6141434226333	20.4883849994742	10	30.5	22.576	P43276;Q1WWK3
Histidine triad nucleotide-binding protein 1	Hint1	1.16530187730932	0.0039985390471002	no	19.68721015242	19.615860581294	19.6698968325141	19.9693141339476	19.7755879532432	19.890176701247	8	77.8	13.777	P70349;B0R1E3
Peptidyl-tRNA hydrolase 2, mitochondrial	Ptrh2	-1.08570686196409	0.00401774500652231	no	18.2015837275533	18.1862618310876	18.1661635480267	18.068355520241	18.097078234028	18.0326714570685	7	59.1	19.526	Q8R2Y8
Peptidyl-prolyl cis-trans isomerase B;Peptidyl-prolyl cis-trans isomerase	Ppib	-1.11838144782409	0.00401825147025148	no	20.1170280645421	20.185178628989	20.1175843190798	19.920277662965	20.0316658482898	19.9836104994698	13	56.9	23.713	P24369;Q9DCY1
Protein KHNYN	Khnyn	-1.10690494108365	0.00402214734812705	no	14.6804987911514	14.6077815409194	14.5736547186494	14.496742937079	14.4686923384794	14.456905780782	1	2.4	74.564	Q80U38;Q8BLJ8;A0A2I3BPI4
Serine/threonine-protein phosphatase 4 regulatory subunit 2	Ppp4r2	1.12987871273663	0.00402308512353064	no	17.8068217697425	17.7774006762128	17.8454153446371	18.0294877986186	17.9055536960589	18.0231000387342	10	29	46.478	Q0VGB7;A0A0R4J0U2;A0A0N4SV05;A0A0N4SVH3;A4QMV1
Superoxide dismutase [Mn], mitochondrial;Superoxide dismutase	Sod2	-1.10743514588625	0.00402459915778986	no	19.0494904801396	19.0823455547177	18.9796881716832	18.8934231605412	18.8618214864967	18.9146129190692	11	54.5	24.603	P09671;Q4FJX9;Q3TJA2;A0A3B2WBF0;Q3U8W4
CD2-associated protein	Cd2ap	-1.10152942136375	0.00403395412170254	no	19.3076793082904	19.3984684269068	19.3133468387909	19.2072565961397	19.2119085897095	19.1818053002745	19	34.9	70.431	B2RRE8;Q9JLQ0;A0A3B2W812
Sorting nexin-1	Snx1	1.09676094937992	0.00405237176393553	no	17.168436785786	17.1350959096529	17.1693539710425	17.3214438161471	17.2394650124511	17.3117251661126	10	20.5	58.951	Q9WV80;Q3U4S1;Q6NZD2;Q3TI63;Q3UDY9
Protein AAR2 homolog	Aar2	-1.17167790980795	0.00407560744614781	no	16.7985609725651	16.6188850193966	16.7076921095682	16.458029307988	16.5500672066055	16.4313134897395	5	21.6	43.408	Q9D2V5;Q8C161
Peptidyl-prolyl cis-trans isomerase NIMA-interacting 4	Pin4	-1.10440674751778	0.00407710684919134	no	17.3173833686087	17.393986925768	17.2923577555252	17.1965385341456	17.1701873653577	17.2071873281971	5	50.4	13.815	Q9CWW6
Lethal(2) giant larvae protein homolog 1	Llgl1	-1.0985946389081	0.00407837041372443	no	17.9576510286536	17.9588075062121	18.0433191439292	17.8656856644362	17.8449655204611	17.8421490237848	12	17.4	112.62	Q80Y17;A0A0R4J0S4
PR domain-containing protein 11	Prdm11	1.14529439097598	0.0040787086130373	no	14.3413924705447	14.1949074836714	14.2737808477145	14.5243540119	14.448379727978	14.4245025080929	2	1.8	133.75	A0A5F8MPE3
Peroxisomal trans-2-enoyl-CoA reductase	Pecr	-1.16508807981287	0.00408615647310055	no	15.785942129119	15.9058669066897	15.7919891737698	15.6135886361751	15.6842063296652	15.5246861667759	4	14.9	32.41	Q99MZ7;Q3UXD9;D6RHN4
RRP12-like protein	Rrp12	-1.08375434182411	0.0040863653277699	no	20.5808198214708	20.5511773317707	20.54085660584	20.4120613226403	20.4677216134981	20.4449575031469	38	34.4	143.13	Q6P5B0;Q3UJA1
G2/mitotic-specific cyclin-B1	Ccnb1	-1.09453453494261	0.00408690168477539	no	17.4433370988822	17.3555774753718	17.4035744133055	17.2586060858102	17.288784190093	17.2641462855209	8	26	48.051	P24860;Q3UWL3;Q3TQW9;Q3TFV6;G3UY65;Q68EM3;C5IGX4
Cytokine receptor-like factor 3	Crlf3	-1.07856285736086	0.00409959107244283	no	17.9482795426462	17.9431326639321	17.9434161992013	17.8611945973711	17.8059951630899	17.8403078727828	13	41.4	49.558	Q9Z2L7;J3QMV5
Phosphatidylinositol-glycan biosynthesis class X protein	Pigx	1.15380641866794	0.00411608907080916	no	13.9588889596245	13.9569074635304	13.7962784477754	14.1227025891205	14.1267679344646	14.0818079301769	1	17	11.953	F6RUP6;F6YX19;A0A087WSN5;F7DFD7;Q99LV7
COMM domain-containing protein 6	Commd6	-1.11464464667731	0.00411640051096382	no	14.433867605893	14.4343363378692	14.3319154583365	14.2399854737688	14.2167607418164	14.2736216476592	1	10.3	9.7951	Q3V4B5;B7ZNP3;B7ZNP2
Protein downstream neighbor of Son	Donson	-1.18965301924496	0.00411702753715048	no	15.3693004329053	15.3009796743463	15.2543347091327	14.9889806664578	15.181755735924	15.0022558623532	2	5.4	61.987	Q9QXP4;D3YWN6;F6QFE2;F6RJK8;D3Z6I5
THO complex subunit 1	Thoc1	1.09068541811982	0.00411902992179294	no	18.7042033760215	18.6736488589577	18.6992077085376	18.8097030334795	18.7824529934139	18.8606090700702	16	35.3	75.435	Q8R3N6;A0A3Q4EBV8;Q3UTN0
Spectrin beta chain	Sptbn2	-1.08426888062317	0.00412754770250508	no	18.797517571892	18.7904022664109	18.778438795302	18.6812771825937	18.7008619102034	18.6340518446995	26	15.5	270.93	Q3UGZ4;Q68FG2;Q6A087
Prefoldin subunit 3	Vbp1	-1.09829570882336	0.00413158923782648	no	19.5968622817624	19.573455695382	19.5230571931019	19.4620622170823	19.4312624286781	19.3942508963579	11	59.7	22.435	P61759;A3KMJ8;Q3TIR6
Transcriptional adapter 3	Tada3	-1.10862846694958	0.00414777792789279	no	16.3684494600534	16.3084837235831	16.4058813816886	16.2294108377982	16.1716571243041	16.2354187285556	7	18.5	48.9	Q8R0L9
CDKN2A-interacting protein	Cdkn2aip	1.0990778511914	0.00418403404363634	no	17.136350701824	17.1379574544601	17.2227613187133	17.2856707653104	17.3161038046678	17.3041756468043	7	16.2	59.744	Q8BI72
Scaffold attachment factor B2	Safb2;mKIAA0138	1.13912231164501	0.00418894695615091	no	17.4231452575175	17.2695582459821	17.3835679623288	17.5831200841717	17.524838585019	17.5320807845912	6	7.2	111.84	Q80YR5;Q3UGR1;Q6A0C0
Glycine dehydrogenase (decarboxylating), mitochondrial	Gldc	-1.1559022039423	0.00419699901966639	no	20.7625943044348	20.8278769701709	20.6771100378833	20.519342006814	20.6192260933458	20.5019551843997	35	46.5	113.27	Q91W43;Q8BJQ7
Leucine--tRNA ligase, cytoplasmic	Lars	-1.11571597780712	0.00420788168486914	no	21.2350765706502	21.2761430023396	21.1455572649478	21.0559983105102	21.064914684463	21.0619544001494	51	52.8	134.19	Q8BMJ2;Q7TSZ3;Q6ZPT2
Elongation factor 2	Eef2	-1.07595116977158	0.00423435496616185	no	23.1007459391333	23.0547558976116	23.0697638627924	22.9749726544873	22.9601333376318	22.9733218920574	70	77.2	95.313	P58252;Q3UDC8;Q3TK17;Q3UZ14;Q3UMI7;Q8BMA8;Q3TWX1;Q8C153;Q3TX47;Q3UBL9;Q3TLB1;Q3TJZ1;Q6P9L9;Q3TW58;Q3TSK4;Q3TPG2
Enhancer of rudimentary homolog	Erh	1.11330120623859	0.00423862193200971	no	16.3856437049975	16.2606236148448	16.3517182422893	16.4797997621756	16.4912499465885	16.4914677632619	1	10.6	12.259	P84089;Q4FZH7;A0A1W2P7H9;A0A1W2P7T3
Tetratricopeptide repeat protein 27	Ttc27	-1.07962478109402	0.00424057608664441	no	18.8998200527364	18.9106771002046	18.8656807484635	18.8033099873961	18.7737833031676	18.7674946195197	17	22	96.43	Q8CD92
Gamma-aminobutyric acid receptor-associated protein	Gabarap	-1.16203507027012	0.00424399867105947	no	16.4434743341387	16.5310841675475	16.4623430746778	16.3349401773934	16.1581172204876	16.2938833484469	2	16.2	13.918	Q9DCD6;B1AR50;A0A1S6GWH0
Centromere protein T	Cenpt	1.13329976267885	0.00424420040347117	no	15.8013476077455	15.6770957849837	15.6788339046683	15.9195920055832	15.9253866174711	15.853887206388	2	6.6	56.242	Q3TJM4
Paraspeckle component 1	Pspc1	1.11284613299372	0.0042557794871121	no	19.5371408304832	19.5923385145466	19.4945852666939	19.7189959822012	19.6468842889679	19.7209467399868	20	39.6	58.758	Q8R326
Cordon-bleu protein-like 1	Cobll1	1.16519247413995	0.00427875275609428	no	14.6634776402145	14.6003314402052	14.7377795027066	14.9509858530956	14.7971212498776	14.9151863454432	2	2	137.38	Q3UMF0;B1AZ15;B1AZ14;B1AZ25;B1AZ26
Copper chaperone for superoxide dismutase	Ccs	-1.08188960055545	0.00428378445499714	no	16.468684128282	16.4555031739529	16.4528117123244	16.335053822854	16.3817709036314	16.3195144196408	5	21.9	28.911	Q9WU84;A0A494BB58;A0A494BAJ5;A0A494BBF1;Q543K2
Enhancer of mRNA-decapping protein 4	Edc4	1.07425349074427	0.00428439415012127	no	19.7851933597118	19.7917959394922	19.8124635876337	19.9185154709676	19.8848438348049	19.8960969764604	34	37.1	150.65	A0A0R4J1Q0;G5E896;Q3UJB9;D6RE33
UPF0693 protein C10orf32 homolog	Borcs7	1.1769919309569	0.00428649542054455	no	14.5541962137996	14.647253371565	14.6333232359006	14.9322977552658	14.7326044494296	14.8751839060383	1	16.2	11.546	Q9CRC6
PHD finger protein 11	Phf11	1.10558838249339	0.00428738617924276	no	14.5155007062812	14.5933987262369	14.5615992476968	14.7462907360603	14.6599157847911	14.698735242624	3	11.3	37.728	A6H5X4
Kinetochore-associated protein DSN1 homolog	Dsn1	1.09378375120917	0.00429204121485683	no	16.3428808130157	16.281011779732	16.3161488729524	16.4753522708711	16.4474128218414	16.4052589788392	4	13.5	39.552	Q9CYC5;A2ACV5
5-AMP-activated protein kinase subunit beta-1	Prkab1	1.08819887513085	0.00430136709507989	no	17.2864378579196	17.3268575310417	17.3209136018742	17.4717595663063	17.4243323279399	17.4039438230624	6	45.6	30.308	Q9R078;Q542K0;Q3U5I9
Histone acetyltransferase type B catalytic subunit	Hat1	1.07186173783232	0.00430775389639314	no	19.6636477408807	19.6580682574925	19.6605459303512	19.752502745034	19.7810930621069	19.7490225843831	12	47.8	49.278	Q8BY71;A2ATU9
Mitogen-activated protein kinase kinase kinase kinase 3;Mitogen-activated protein kinase kinase kinase kinase	Map4k3	1.08461146304037	0.00431565465380629	no	16.8129127247577	16.8269463358252	16.795536532129	16.9183334517918	16.9020932263259	16.9665038838546	5	6.9	101.12	Q99JP0;A0A3Q4EGQ9;E9QNE9
Mitogen-activated protein kinase kinase kinase 7	Map3k7	1.10142646179658	0.00434804400725453	no	15.3600253119906	15.3756133245497	15.3908117917745	15.5339300063856	15.4554272807962	15.5552126655441	5	6.4	67.193	Q923A8;Q62073;Q543B5;Q3TXG1
Probable 18S rRNA (guanine-N(7))-methyltransferase	Wbscr22	-1.16932099585473	0.00435521185182818	no	15.0212224586726	15.0458082791544	14.8686989952875	14.7621323587897	14.8001541502565	14.6964301481236	3	12.1	31.586	Q9CY21;F6VT90;Q9CV98;Q9DCT4;Q148S9;A0A1S6GWI7;D3YYK7;Q148T0
Prefoldin subunit 2	Pfdn2	-1.08172538630785	0.00436492455986243	no	19.1455878465142	19.1731629506811	19.2058382789419	19.0444033874211	19.0724031336287	19.0677796733401	7	53.9	16.534	O70591;F8WJ30
Eukaryotic translation initiation factor 3 subunit M	Eif3m	-1.08782675590075	0.00438720314704333	no	20.3652699849304	20.3637490867071	20.3574134902739	20.2296186775305	20.2859350510449	20.2065323867007	15	57.5	42.516	Q99JX4;A2A702
Protein SHQ1 homolog	Shq1	-1.12152009037091	0.00441664903512089	no	16.6450074291827	16.5550898219661	16.6847398045924	16.4889807101235	16.4692640578138	16.4302258944767	7	19.7	63.457	Q7TMX5
Male-specific lethal 3 homolog	Msl3	1.18135130469163	0.00443297585502623	no	11.5635758821526	11.56103819111	11.5259133636064	11.7776282571008	11.6810809127537	11.9131324182734	2	2.7	60.291	Q9WVG9
GA-binding protein subunit beta-1	Gabpb1	1.15113002095088	0.00443908512555745	no	16.0466378036769	16.0541740858361	16.0634303783913	16.3378920537966	16.1513532960997	16.2841493063892	4	11.5	41.357	Q00420;Q3US22;Q6WJ11;Q3UJN3;Q6WJ06;Q6WJ09
28S ribosomal protein S9, mitochondrial	Mrps9	1.07247766794713	0.00444921295475936	no	17.9300594265229	17.9080812469289	17.9439022733424	18.0325043024331	18.0340684365272	18.01831302894	11	33.1	44.929	Q9D7N3;A0A1S6GWG5;Q3UMV5;Q5XJX8
NEDD4-like E3 ubiquitin-protein ligase WWP2;E3 ubiquitin-protein ligase	Wwp2	-1.09692051368314	0.00445682407857109	no	15.7998716073735	15.727309341418	15.8058413689392	15.6480997332819	15.6164367540971	15.6681088685254	2	3.6	98.76	Q9DBH0;Q9CT73;Q3TXI7;Q3UJU3;A0A1D5RM92;I3RSH5
Protein fantom	Rpgrip1l	1.16744894757065	0.00446324013306301	no	14.2812436267498	14.1945410291018	14.36726397267	14.5611947991581	14.4321202527733	14.5198119638587	3	3.2	145	Q8CG73
MOB kinase activator 1A;MOB kinase activator 1B	Mob1a;Mob1b	-1.09295961914764	0.00447931366599685	no	17.5326867735888	17.5229051185884	17.4542681840484	17.3544464151057	17.3773839591687	17.3933094029409	4	19.9	25.079	Q921Y0;Q8BPB0;Q3T9U1;Q3UDM0
StAR-related lipid transfer protein 4	Stard4	-1.10536670517145	0.00448311081036463	no	16.706651031542	16.6923597708946	16.7177069038219	16.4954215966139	16.6036163432826	16.5841045780644	2	10.7	25.579	Q99JV5;D3YW24;D3YW30;Q80SX0
Serine/threonine-protein phosphatase 2B catalytic subunit beta isoform;Serine/threonine-protein phosphatase	Ppp3cb	1.1568458371094	0.00449096901008397	no	15.5936955386439	15.6029019118768	15.7404680359314	15.9172863627443	15.8498567642505	15.8005122246887	5	17.1	59.173	P48453;G3X8U7;E0CZ78;A0A6B9EQU3;Q3UXV4;E9Q6P2
Ena/VASP-like protein	Evl	-1.1529206616478	0.0045265753185473	no	13.2370329920651	13.3997208488012	13.4106093156831	13.1558350357486	13.1470934569152	13.1285549522426	1	4.3	44.337	P70429;Q6PB99;F8WJB9;E9PVP4;A0A1Y7VJA2
ETS-related transcription factor Elf-1	Elf1	1.09638469872988	0.00452823608800396	no	13.6138872579499	13.6607403757919	13.7099038683513	13.811713507954	13.7914242524362	13.7796560387979	1	2.9	66.22	Q60775;Q3UQ47;Q3U1B2;A0A2I3BPX9;Q3V1H4
cGMP-dependent 3,5-cyclic phosphodiesterase	Pde2a	-1.11844750931442	0.00454782949635043	no	13.2793315892722	13.221985857928	13.2952050345984	13.0467105281348	13.1654783455962	13.0998409586845	1	1.4	105.62	Q922S4;Q3TY50;Q3TD37;Q5PR72;Q3TYK5;A0A1B0GRJ9;F7D3W5
Diphthamide biosynthesis protein 2	Dph2	-1.11041723526902	0.00455462307563696	no	14.6793599167332	14.7340323948795	14.6179185428452	14.4953606168408	14.5442412492755	14.5384033905736	2	7.2	52.364	Q9CR25;V9GX25
N-acyl-phosphatidylethanolamine-hydrolyzing phospholipase D	Napepld	-1.11338583753753	0.00455876491901227	no	14.2261552525774	14.2178084619625	14.2399808060618	14.0392301568255	14.148651807937	14.0312016444207	1	3.3	45.815	Q8BH82;Q8BLU8
Sorcin	Sri	1.08398240159987	0.00456357676818997	no	17.1430318178371	17.2085282759262	17.1647278686953	17.2842588959745	17.2739861763273	17.3070668944892	8	41.4	21.627	Q6P069
Multiple myeloma tumor-associated protein 2 homolog	Mmtag2	1.0892872239759	0.00457457637292293	no	15.6333456903295	15.6980844082857	15.7028499900043	15.8180369290483	15.8066122435697	15.7797841608705	3	8.8	29.298	Q99LX5
E3 ubiquitin-protein ligase UBR3	Ubr3	1.11469971524188	0.00458236380044055	no	15.8771970081643	15.9350938335061	15.9149840267783	16.0528094981523	16.1322919742185	16.012138757042	6	4.4	212.75	Q5U430;F6QC57;B3DFI9
WAS/WASL-interacting protein family member 2	Wipf2	-1.07856632527156	0.00460762814475129	no	16.0185230547229	15.9977432439004	16.0434905035994	15.9304937687393	15.8897475560172	15.9121707889755	3	7.3	46.297	Q6PEV3
CD63 antigen;Tetraspanin	Cd63	-1.17953783076297	0.00462699804622012	no	17.504391343612	17.6596787177161	17.4362628720884	17.3267112219189	17.2672274135206	17.2917292272356	3	15.1	25.766	P41731;Q549D0;Q3UC80;Q8BT06;A0A1W2P8C6
CTP synthase 1	Ctps1	-1.07322026682433	0.00463537804067323	no	19.829662671468	19.8167140902159	19.7951025701904	19.7252310327735	19.713566814832	19.6968428721487	26	52.6	66.682	P70698
Proteasome subunit alpha type-2;Proteasome subunit alpha type	Psma2	-1.09629299791901	0.00463577428921894	no	18.465053785503	18.5003263472073	18.4495977283152	18.3327564375587	18.3857591695394	18.2985619698966	12	62.4	25.926	P49722;Q9CZ58;Q3UWT6;Q8BKE0
General transcription factor IIE subunit 1	Gtf2e1	1.07529332987598	0.00463582900216834	no	18.8809734535781	18.8788436717547	18.8813297064312	18.9704668199782	18.9697730822113	19.0150977310152	14	35	49.593	Q9D0D5;Q8BV40
Rotatin	Rttn	-1.10780472423325	0.00464395296833487	no	16.1747508930745	16.0698228454799	16.1709050169897	15.9735872658063	15.990463077193	16.0083176244774	4	2.3	248.49	Q8R4Y8
Leukemia associated gene protein	Mllt1	-1.16208462669091	0.00464532378936934	no	17.4125140489702	17.4641482494273	17.4500160271632	17.108465737089	17.2702131245198	17.2978540613722	2	4.4	60.901	Q9EPX7;Q9ERL0;Q8CJ76;A4VCJ2
Inhibitor of nuclear factor kappa-B kinase subunit beta	Ikbkb	1.13136041701004	0.00464773686574283	no	16.4354475770341	16.4993772430234	16.4075896128076	16.6436288604343	16.5511477544612	16.6818136219892	5	8.1	86.689	O88351;A0A0R4J0T4;Q5D0E0;Q05DR8
cAMP-dependent protein kinase catalytic subunit beta	Prkacb	-1.0877678769627	0.00466684707566536	no	17.683858349889	17.6554911137129	17.6141501250065	17.5227384700323	17.5560817807174	17.5105671564419	8	27.4	40.707	P68181
Proteasome subunit beta type-3;Proteasome subunit beta type	Psmb3	-1.1231182802147	0.00467005354077972	no	18.598009937703	18.6740760661292	18.6089490136437	18.4497825545682	18.5269620628744	18.4017607841996	9	46.3	22.965	Q9R1P1;Q545G0
Bcl-2-like protein 11	Bcl2l11	1.15107070720298	0.00467245221646504	no	14.1471006626642	14.0162539467741	13.9934863376083	14.2539974914371	14.2044097479512	14.3073630790435	3	17.3	22.066	O54918;Q542N5;Q3U7X3
Histone H2B type 1-K;Histone H2B	Hist1h2bk;Hist1h2br;LOC665622;Hist2h2bb	1.20367608551692	0.00468119352465915	no	15.1175919814811	15.1451814210251	15.362197636792	15.4636119630678	15.4632409242189	15.5004597784033	1	7.1	13.92	Q8CGP1;B2RVD5;Q8CBB6;Q921L4;Q8VEE3
CCR4-NOT transcription complex subunit 3	Cnot3;mKIAA0691	-1.07646968438651	0.00470012033128139	no	18.0781288697825	18.0383537116066	18.0270482605901	17.950689187947	17.9398969176826	17.9340216640491	7	8.9	81.945	Q8K0V4;F6YBV1;A0A0U1RNN8;Q6A015
Small ubiquitin-related modifier 2	Sumo2;Sumo3	-1.07986629518706	0.00470116621275556	no	18.3225737411426	18.3372693326677	18.2855557865388	18.2019075176028	18.2246114689758	18.1863217900982	2	23.2	10.871	P61957;H7BWX9;D3Z794;G3UZX6
Uridine-cytidine kinase 2;Uridine kinase;Uridine-cytidine kinase	Uck2	-1.13115156230168	0.00472140152181646	no	17.8779869180202	17.7651756754617	17.9218651671354	17.687832772552	17.6837585404305	17.6600597033568	7	39.5	29.404	Q99PM9;A0A0B4J1E5;Q8C476;Q543C2;A0A0A6YVQ3;A0A0A6YXW7;A0A0A6YXG9
DNA dC->dU-editing enzyme APOBEC-3	Apobec3	-1.09521087131325	0.00472901548051504	no	17.7820769530105	17.7599222016007	17.7403312429182	17.5901837103406	17.6798718868474	17.6186487834176	7	16.3	51.045	B5T0I7;B9ZZS2;E2D6P1;B9ZZS3;E2D6P3;E2D6P2;Q99J72;E9QMH1;B5T0I9;Q3U5C5;B5T0I8;B5T0J0;Q3TI69
BRCA1-A complex subunit BRE	Bre	1.08162217499074	0.00473776162046295	no	15.8798584749248	15.9419215143594	15.8860701749764	16.0107429858205	16.0260128015057	16.0106842806105	3	9.9	43.544	Q8K3W0;D3Z7P0;E9Q0U3
INO80 complex subunit B	Ino80b	1.14667409361734	0.00479724708139049	no	15.3713534979822	15.413767567869	15.4010120224964	15.5770406595516	15.5094228841227	15.6920357701861	1	2.4	40.565	Q99PT3;A0A0R4J0C7;Q80ZV5;A0A6Q6QAE5
Ras-responsive element-binding protein 1	Rreb1	-1.11217492149713	0.00480043666327875	no	13.8450321337251	13.785890939667	13.8074329934052	13.5907664229382	13.6920944109691	13.6953440991848	2	1.6	184.15	Q3UH06
Glycerol kinase;Glycerol kinase 2	Gk;Gyk;Gk2	-1.13244810785292	0.00480288302495359	no	17.757268335051	17.8120335475059	17.689836191183	17.6222940987558	17.5876204397924	17.5108887056987	6	12.7	61.227	Q64516;Q3TET2;B1ASZ3;Q3TEN9;Q9CVH5;Q9WU65;Q8BW08
Heterogeneous nuclear ribonucleoprotein Q	Syncrip	-1.08485799054883	0.00480474346185593	no	20.9886483901427	20.9615560587775	20.9210013317227	20.8592599183749	20.8191705512391	20.8402566984276	29	58.4	69.632	Q7TMK9;G3V018;Q3TRV3
39S ribosomal protein L54, mitochondrial	Mrpl54	1.0713435862775	0.00484410496515595	no	17.4474482115168	17.4646802026187	17.4760899927772	17.5500177529961	17.5586076078242	17.5778567518375	4	30.4	15.422	Q9CPW3
Four and a half LIM domains protein 1	Fhl1	-1.17671240260566	0.00484486187080385	no	18.0770973733651	18.196866386294	18.0386240008126	17.8108475127611	17.965358542612	17.8320964313497	11	43.6	31.888	P97447;A2AEX8;A2AEX6;A2AEX7;A2AEY1;A2AEY2
Integrin beta-1	Itgb1	-1.07095281259792	0.00485693473814307	no	19.428104196958	19.4619423473089	19.4413591832165	19.3347185322963	19.3461734485805	19.3538290025364	15	22.4	88.231	P09055
Tetratricopeptide repeat protein 39B	Ttc39b	-1.13066237708616	0.00486744133950499	no	17.7970701773449	17.9033800874003	17.8399125162547	17.6365645623076	17.7420549638526	17.6302386673056	9	20.9	70.292	Q8BYY4
Ubiquitin-associated protein 2	Ubap2	-1.08594291043246	0.00489154607723295	no	19.9369257276894	19.9301223655026	19.9628391418265	19.8404097293272	19.7816685740408	19.8509641499277	22	33	117.96	Q91VX2;A2AMY5
Protein DEK	Dek	1.07469802158739	0.00490040192739169	no	19.2608830259766	19.3065477692472	19.2798771384131	19.3954558646547	19.3713485846614	19.3922974899728	14	34.2	43.158	Q7TNV0;Q9CVL7;Q3U4W4;E9Q8Y1;D3YVJ6
39S ribosomal protein L55, mitochondrial	Mrpl55	1.1295976669427	0.00490716627093081	no	13.99977506268	14.0365965507061	14.0747978756782	14.210753911717	14.2866036378332	14.1412389815972	2	24.4	15.121	Q9CZ83
Dystroglycan;Alpha-dystroglycan;Beta-dystroglycan	Dag1	-1.08095187473448	0.00490959931667328	no	17.5482959574026	17.5654715203909	17.5944711151415	17.433316149083	17.4525563119846	17.4854592497911	7	12.7	96.904	Q62165;Q8CBE6;Q8BPJ7;Q544G5;D9IFT4
Phosphotriesterase-related protein	Pter	1.10295408357436	0.00491364719281904	no	15.7413946855184	15.8366545172674	15.764955563762	15.9357190806338	15.9447761848317	15.8866276977564	2	6.6	39.218	Q60866;A2AUR5;A2AUR3
Krueppel-like factor 2	Klf2	-1.11942182812525	0.00491568280898281	no	17.0788161305268	17.0636559252782	17.136466349887	16.8758608267286	16.9985030771572	16.9163131470965	3	9.6	37.656	Q60843;Q3V293
Gamma actin-like protein	Actg1	-1.13881961204034	0.00495687403880682	no	16.9781091231007	17.0565151008153	16.907981337186	16.8063297305928	16.8353883724485	16.7382697271157	2	5.6	43.6	Q9QZ83
Arginine--tRNA ligase, cytoplasmic	Rars	-1.09167214824088	0.00496822050433638	no	21.1953952817437	21.2008287828774	21.1321126131908	21.039965793362	21.0817235253566	21.027028408666	38	55.2	75.673	Q9D0I9;Q3UAZ3;Q3TVC5
HEAT repeat-containing protein 5B	Heatr5b	1.07354288095814	0.00497763954610098	no	18.1431726292739	18.1353823162252	18.1520693024317	18.2644059295388	18.2194716472282	18.2538861266254	19	11.9	224.32	Q8C547
Ferredoxin-fold anticodon-binding domain-containing protein 1 homolog	Fdxacb1	1.13207662579243	0.00498287483384224	no	13.4298715489034	13.2891523527774	13.4247937538789	13.5784852302474	13.5727033546088	13.5295439060492	1	1.9	70.119	Q3UY23
Peroxiredoxin-2	Prdx2	-1.10870430361814	0.00502677828864641	no	20.4268130382272	20.3782415264243	20.3383343979828	20.2712074193935	20.2451666197268	20.1803909928142	14	73.2	21.778	Q61171;Q5M9N9;D3Z4A4
CD97 antigen	Cd97;Adgre5	1.16894138793888	0.00503189966894112	no	14.4558622835896	14.6209319092296	14.5901441105534	14.7323455718553	14.7478213782715	14.8623791331232	2	2.2	90.412	Q9Z0M6;Q9DC42;Q4FJS6;A0A0D9SEG8;E9QMJ5;E9QJS7
Four and a half LIM domains protein 3	Fhl3	1.09922252139868	0.00504249721086313	no	16.2869987553188	16.2567674514687	16.2014362932496	16.4150048578215	16.3928446370392	16.3468034096402	5	29.8	31.794	Q9R059;F2Z455
Cytochrome b-c1 complex subunit Rieske, mitochondrial;Cytochrome b-c1 complex subunit 11	Uqcrfs1	1.08644289297636	0.00504608277923154	no	17.7196774185658	17.6983170432141	17.688998781942	17.7766141467762	17.8426273325303	17.8465887955554	10	29.2	29.367	Q9CR68
AP-3 complex subunit delta-1	Ap3d1	-1.11906214346429	0.00505927477698385	no	19.5521720009701	19.5704932815288	19.4670814894321	19.3556232288378	19.4213136913105	19.3259393900349	24	24.6	135.08	O54774;Q3U237;Q3UR54;Q8CGH7;Q05CQ3
Receptor expression-enhancing protein;Receptor expression-enhancing protein 5	Reep5	1.07372534386789	0.00506095422045744	no	16.7741578501949	16.8160293612973	16.7924210765085	16.8879646443444	16.9138505722593	16.8886680800519	4	19.6	21.447	G3X8R0;Q9CQG4;Q921E4;Q5QGU0;A0A494BBE3;Q60870
Eukaryotic translation initiation factor 2 subunit 2	Eif2s2	-1.10618742455276	0.00507095481867949	no	20.818258023051	20.8304589423996	20.7298152673648	20.619660906926	20.6782056429296	20.6438781439364	28	73.7	38.092	Q99L45;Q3ULL5
Sodium-coupled neutral amino acid transporter 4	Slc38a4	-1.13374793017309	0.00507274610415036	no	17.293560198719	17.3297804185698	17.1831439349697	17.0768750658208	17.1314165513485	17.054893184325	5	11.2	60.463	Q8R1S9;A0A2R8VHR9
Transcriptional repressor p66-beta	Gatad2b	1.09009858470643	0.00507339024217109	no	17.3504462340565	17.3113088336599	17.3842048434965	17.4899405068732	17.4398840281318	17.4895112158858	9	20.4	65.41	Q8VHR5;A1L3S7;Q6PAH8;Q69ZQ5
ATP-dependent RNA helicase SUPV3L1, mitochondrial	Supv3l1	1.08527169348821	0.00511764329779598	no	17.9928218067664	17.9626863002836	18.0431679259592	18.1186020386475	18.1242289852963	18.110013791806	14	20.2	87.004	Q80YD1
Tight junction protein ZO-2	Tjp2	-1.07770031038992	0.00512246233647485	no	20.0913500068248	20.0573718466156	20.0326700333232	19.9517642047573	19.96494398564	19.9408155597112	36	40.6	131.28	Q9Z0U1;A0A3B2WCN9;A0A3B2WBH9
RNA pseudouridylate synthase domain-containing protein 4	Rpusd4	-1.08606374063002	0.00513041597102024	no	14.9750536076828	14.9368914365343	14.9451868769857	14.8680281020024	14.7940819601607	14.8376955285561	4	13	42.407	Q9CWX4
La-related protein 7	Larp7	1.10080055261276	0.00513728521832969	no	19.0801406177121	19.0281843729705	19.0587105774224	19.2354446760677	19.1368519797306	19.2103982105306	20	35.6	64.802	Q05CL8;I3PQW3
26S proteasome non-ATPase regulatory subunit 3	Psmd3	-1.08642130462959	0.00514091912092012	no	20.2968761731453	20.317905968268	20.2613414636832	20.154752384785	20.2090589486024	20.1535612433929	27	56	60.718	P14685;Q8BK46;Q3ULJ5;Q3U5M8
Dihydropyrimidinase-related protein 1	Crmp1	1.09284040203527	0.005154948904829	no	18.5484731687677	18.5897107979032	18.6102085188504	18.7538847704602	18.6989427944691	18.6798130980554	12	33.4	62.167	P97427;Q3TXY0;Q6P1J1;Q3TY94
Histone-binding protein RBBP7	Rbbp7	1.08663223908401	0.00517994202919333	no	21.0648349971291	20.9910011963047	21.0041453101816	21.1595731564048	21.1263450789958	21.1336545355894	21	78.6	47.789	Q60973;A2AFI9;Q8C5H3;Q3UJI2;A2AFJ1;Q3UX53
COP9 signalosome complex subunit 7b	Cops7b	-1.10778749424727	0.00518167597646543	no	16.9127630870756	16.999128787931	16.9219748230235	16.7907034722519	16.7571021167823	16.8430176375149	4	14	29.689	Q8BV13;Q3TDL0
V-type proton ATPase subunit S1	Atp6ap1	-1.10215873449562	0.00519327430738173	no	15.5450739538273	15.6321244727645	15.5331961940105	15.4482704473527	15.402927474587	15.4382006450381	2	10.2	51.007	Q9R1Q9;B7FAU3;Q3TKX1;Q3UCY7;Q3TWN7;Q3TT23;Q3THZ3;Q571E2;F6ZE56;F6X9J0;B7FAU7;Q3UWN7
N(4)-(beta-N-acetylglucosaminyl)-L-asparaginase;Glycosylasparaginase alpha chain;Glycosylasparaginase beta chain	Aga	1.12512136290306	0.00519432404634561	no	14.0599654538481	13.9886200794999	14.1356722928556	14.1990132946132	14.2376560738993	14.2578303426753	1	2.7	35.925	B7ZNK6;A2RSS6;Q64191
Mediator of RNA polymerase II transcription subunit 14	Med14	1.14723984648556	0.00522368331084497	no	17.1868596847736	17.1663584373802	17.2486977114017	17.3755941519404	17.3253198809799	17.4955029157254	7	7.7	160.96	A2ABV5;A2BDN7;A2BDP0
Kinectin	Ktn1	-1.10408624819113	0.00524238800773383	no	16.4946386691273	16.4769366452964	16.5732638015545	16.3569558072924	16.4100737066947	16.3492509743028	2	3.7	152.54	F8VQC7;A0A087WQQ5;A0A087WQI3;A0A087WRS1;A0A087WQ25;A0A087WNW3;A0A087WPX0;A0A087WP14;A0A087WS29;A0A087WP85;A0A087WS23;A0A087WPW5;A0A087WQD0;A0A087WQG4;A0A087WS04;A0A087WP48;A0A087WQF8
Kinesin-like protein KIF3B;Kinesin-like protein KIF3B, N-terminally processed;Kinesin-like protein	Kif3b	1.11786181818071	0.00525037473293191	no	15.9268566758281	15.8835798852376	15.8193499146422	16.0757873753889	15.9812609492675	16.0549637427958	3	4.8	85.287	Q61771;Q3TSM7;Q3UHC4;Q80U27
Vacuolar protein sorting-associated protein 29	Vps29	-1.18081751517653	0.00525917204712997	no	18.1513165951033	18.2432688446946	18.0872015021915	17.9182879375468	18.0166324194666	17.8275085062043	8	48.4	20.495	Q9QZ88;D3Z645;D3YYD5;D3YW98
Spindle and centriole-associated protein 1	Spice1	1.08821893167359	0.00526066869745373	no	16.4698522903266	16.4938183477705	16.5493286222105	16.6328345238946	16.6044525099107	16.6416187230527	5	7.1	95.644	Q8C804
DDRGK domain-containing protein 1	Ddrgk1	1.12864797924438	0.00526146160373612	no	13.8299019147394	13.8430282312528	13.9626046164799	14.0920443000825	14.0152094183272	14.0520678006658	4	12.4	35.977	Q80WW9;F7AIJ1
Transcription factor ETV6	Etv6	-1.08937799687096	0.0052705530263547	no	15.9041030161771	15.8391182766592	15.8824007684897	15.7877670763146	15.7242678227672	15.743073262536	1	3.1	56.405	P97360;E9QAJ7;Q8C5E8;Q80WR3;Q3U037;Q8CBV1
Pyruvate dehydrogenase E1 component subunit alpha, somatic form, mitochondrial;Pyruvate dehydrogenase E1 component subunit alpha	Pdha1	-1.07878707515643	0.00527613267881007	no	18.7647314074402	18.7602008045466	18.7253297298837	18.6267571935118	18.6709378319659	18.6243364903934	16	53.1	43.231	P35486;Q3UFJ3
Charged multivesicular body protein 4b	Chmp4b	-1.10840326057895	0.00527841133417982	no	18.2808596208813	18.3313229814454	18.2099754283521	18.0995293052278	18.1339319580216	18.1432481878019	10	51.8	24.936	Q9D8B3
Zinc finger protein 574	Znf574	-1.08661191156661	0.00528943421039278	no	16.409145423988	16.357673827003	16.3893532444167	16.2323668557042	16.2623774110645	16.3019179270782	3	5.4	99.46	Q8BY46
Casein kinase I isoform epsilon;Casein kinase I isoform delta	Csnk1e;Csnk1d	-1.13013389522829	0.00530189731205837	no	17.3091234028337	17.2870226167958	17.2400159960476	17.0146647375553	17.1381872164487	17.1538289336102	8	23.1	47.321	Q9JMK2;Q9DC28;Q3TYE1;Q3UBT6;Q3USK2;Q9QUI3;A0A2R8W6S2;F7A4U8;A0A668KLW3
DNA repair endonuclease XPF	Ercc4	1.07880890019635	0.00530713987054861	no	17.0749829637026	17.0632545634635	17.0472955230215	17.1877553575661	17.1353517728695	17.1907439068965	10	13.6	103.69	Q9QZD4;F7A043
DNA repair and recombination protein RAD54-like	Rad54l	-1.09940241889801	0.00530822111453421	no	16.3150020200614	16.2306975677437	16.2195174626942	16.1212271825884	16.0945875220559	16.1392436697155	5	9.2	84.693	P70270
T-complex protein 1 subunit alpha	Tcp1	-1.09135137531033	0.00530972128634531	no	21.6478139000846	21.6827815534469	21.6242605798336	21.5248322900272	21.5646394505709	21.48703727807	36	80.2	60.448	P11983
E3 ubiquitin-protein ligase RING2	Rnf2	-1.07118757926606	0.0053128561344831	no	18.9874724421467	18.994584029687	18.9624926827392	18.87841293064	18.8696513330855	18.8988514787187	9	33.9	37.623	Q9CQJ4;A0A087WRE9
Enhancer of mRNA-decapping protein 3	Edc3	-1.08009157730601	0.005322727929863	no	18.0503667176862	18.0657111502411	18.0796522142765	17.9198799397983	17.9850578826462	17.9573313432109	12	31.7	55.957	Q8K2D3;A0ELI5
RNA exonuclease 4	Rexo4	-1.0731269674212	0.00532738213396673	no	18.4423074830032	18.4047588414837	18.4178356217933	18.3018087204188	18.3206231978188	18.3370076905335	11	27.5	47.598	Q6PAQ4;A2ALB2;A2ALB1
Chromatin modification-related protein MEAF6	Meaf6	1.09890953059205	0.00532879793231249	no	16.2724473468312	16.2381485822881	16.3234395144835	16.4507897679128	16.377513178429	16.4139503546853	2	10.5	21.649	Q2VPQ9;V9GX42
UPF0183 protein C16orf70 homolog	D230025D16Rik	-1.10823078651369	0.00533567722430529	no	15.9585901915369	15.9475214280736	15.8631816438536	15.7758273711475	15.8134782599718	15.7352125806033	4	14	47.416	Q922R1;Q3TKL5
Actin-related protein 10	Actr10	-1.10372041175126	0.00535008868796115	no	14.9792664738379	14.9171269734259	14.8806189788081	14.7999711135932	14.7427286666622	14.8071883566764	4	14.4	46.207	Q9QZB7;A0A1Y7VL71
PH-interacting protein	Phip	1.1723322245076	0.00535513730100942	no	16.5930359037001	16.5890836224953	16.6692764086331	16.7529749163665	16.8217505527979	16.9648148748277	8	5.4	206.72	Q8VDD9;F8VQ93
Protein LTV1 homolog	Ltv1	-1.09365910429182	0.00536963568142561	no	18.6946913472049	18.6322056374027	18.6246648751022	18.5398976701202	18.4820854909694	18.542089346595	15	34.7	54.022	Q6NSQ7
Queuine tRNA-ribosyltransferase subunit QTRTD1	Qtrtd1	-1.06737008179151	0.00538120766069623	no	17.8743157207366	17.8526639193003	17.864711290828	17.7810422861686	17.7621302903139	17.7663369189525	10	30.8	46.419	A0A5F8MPN7;B8ZXI1;Z4YJE9;A0A5F8MPV7
DDB1- and CUL4-associated factor 8	Dcaf8	-1.1190142100396	0.00540505712212187	no	17.8332454943563	17.8559697283523	17.8149162210538	17.6585266005631	17.7506318236355	17.6082879492241	7	14.2	66.031	Q8N7N5
Leucine-rich repeat flightless-interacting protein 2	Lrrfip2	1.07977158784699	0.00540546976409134	no	15.5067718507721	15.4495266189385	15.5079092446493	15.6048303091028	15.5840735761189	15.6074823110842	3	9.2	47.147	Q91WK0;A0A0R4J169;E9QN52;A0A0G2JEP4;A0A0G2JFV5;A0A1L1SSC0;A0A668KLE1;Q8C062;A0A1L1SVG1
Actin-related protein 2/3 complex subunit 1B	Arpc1b	-1.13356104242044	0.00549090395045062	no	19.4243624456964	19.5082175694901	19.392557735331	19.2188813233315	19.3346438535923	19.2290263259898	14	45.2	41.063	Q9WV32;Q3U094;Q3TCE7;Q91Z25;Q3TBA2
Inhibitor of growth protein 5	Ing5	1.14793121181079	0.00550442608520409	no	17.6128977941334	17.4798717777328	17.6413773020968	17.8130521579525	17.721114578119	17.7970887173344	7	33.3	27.798	Q9D8Y8
M-phase inducer phosphatase 1	Cdc25a	-1.18548445927502	0.00553147395334855	no	14.0165157731345	14.0344686816164	14.2126313278583	13.9084851001486	13.7733554739459	13.8453449573936	2	4.7	57.806	P48964;Q3UQK4;Q80VD9;A0A0G2JEF5
E3 ubiquitin-protein ligase RNF25	Rnf25	-1.08604093209754	0.00553617052645855	no	17.1351240406178	17.1668255254907	17.2108732405075	17.0764672752589	17.0434063016835	17.0357137949036	9	26.8	51.226	Q9QZR0;E9Q446;Q9CS30;Q9CT51
BRCA1-A complex subunit Abraxas	Fam175a	1.08365255049484	0.00555480675247982	no	16.1854747143432	16.2029459841267	16.2041259864276	16.3104348733877	16.2752548815594	16.3545637164881	3	11.8	46.039	Q8BPZ8
Biorientation of chromosomes in cell division protein 1-like 1	Bod1l	1.06695251864456	0.00556066591926892	no	19.1123365263618	19.1294995139981	19.1097836779278	19.2117196934013	19.2000064700278	19.2203814798739	25	10.8	327.45	E9Q6J5
Drebrin-like protein	Dbnl	1.07871274202602	0.00559909837361166	no	18.4423837757074	18.4414728087529	18.430763221944	18.5828329876308	18.5137962168057	18.5459227938821	13	42.4	48.699	Q62418
Methylmalonic aciduria type A homolog, mitochondrial	Mmaa	1.09622796909198	0.0056014572216443	no	12.6216699840572	12.7035032644638	12.6616948638263	12.8368942192952	12.7726145311671	12.7750029093296	1	3.9	45.932	Q8C7H1;A0A1B0GSL6
LanC-like protein 2	Lancl2	1.08397029110732	0.00560393117284436	no	16.916173065092	16.9187695791591	16.8835273471082	17.0648650482125	17.0023387591499	17.0002418337842	5	13.6	50.777	Q9JJK2;F6RJV6
Leucine zipper transcription factor-like protein 1	Lztfl1	1.12468507299396	0.00570118778521834	no	15.5380371675987	15.5562312050091	15.5498112366716	15.746735018153	15.6264439274307	15.7794639154249	6	27.4	34.773	Q9JHQ5;F6VG18;F6VTH5;Q3UHL8;A0A1L1SSX7;Q8CDG8;E9Q9P1;A0A1L1ST13
15 kDa selenoprotein	Selenof	1.1869149046571	0.00571170878115749	no	15.6997999169318	15.6363128971807	15.7448634335922	15.99065528257	15.8063928681477	16.0255776128244	2	17.9	17.806	Q9ERR7;A0A0R4J0K1
KN motif and ankyrin repeat domain-containing protein 2	Kank2	-1.11587360085557	0.00573339467746384	no	16.035615350971	16.0580669675218	16.0296761752452	15.8000040292019	15.9303277040707	15.9185059094266	3	6	90.244	Q8BX02
Vacuolar protein sorting-associated protein 4A	Vps4a	1.14505492188514	0.00574616272309783	no	13.8816826583707	13.752721814545	13.9435458269056	14.0602804493673	14.0416367603062	14.0622834842287	2	6.9	48.906	Q8VEJ9;Q3TDX2
Neuromodulin	Gap43	1.0881508359718	0.00577955955812932	no	17.5073116321088	17.4983978112512	17.4707028875136	17.6258285219899	17.5664015898555	17.6498178755859	5	28.2	23.632	P06837
DNA ligase 1;DNA ligase	Lig1	-1.08466226123926	0.00578542007949043	no	20.4913791971468	20.4652119549312	20.4099605444853	20.3373021500617	20.3501295239165	20.3273823505097	40	55.6	102.29	P37913;Q3U4X8;Q8R055;Q3TSU8
DNA repair-scaffolding protein	Spidr	1.10983128072199	0.0057874993873404	no	14.0056523029704	13.9396929887353	14.0293504859956	14.1013745287376	14.1980689545812	14.1262734080774	2	4.8	103.3	Q8BGX7
Activated RNA polymerase II transcriptional coactivator p15	Sub1	1.09906327000138	0.00580799927610566	no	19.6842293598407	19.625832519291	19.6863706722558	19.85320224185	19.7605918299012	19.7914618013321	10	51.2	14.427	P11031
rRNA methyltransferase 3, mitochondrial	Rnmtl1	1.0879450314546	0.00581510437808043	no	17.1485602893015	17.0877329062758	17.1373166334896	17.2430652349842	17.2138483053458	17.2815132871157	5	16.7	46.795	Q5ND52
RPA-interacting protein	Rpain	1.16776407753222	0.00582153460551794	no	13.0319293391511	13.1571165318906	13.0819917993703	13.3603411209667	13.3797965999919	13.2021464606398	1	11.4	24.897	Q9CWY9;Q0PL83
Tyrosyl-DNA phosphodiesterase 2	Tdp2	-1.12320022285395	0.00582712162876398	no	17.8106685642354	17.7826519527236	17.7015091675326	17.572748538215	17.6624027146729	17.5568330506812	4	13.5	41.033	Q9JJX7;A0A286YDM0;Q3TIU5
Ribosomal biogenesis protein LAS1L	Las1l	-1.0844359720367	0.00587547329641938	no	19.6626166423218	19.6089850807341	19.5775859656145	19.5034274114677	19.4989191329435	19.4960065192215	21	35.3	89.413	A2BE28
Protein transport protein Sec24A	Sec24a	1.0671904628686	0.00594669195544102	no	16.7675962679743	16.7329224467566	16.7547474851022	16.8480829214499	16.8427610460709	16.8458752687046	6	5.8	118.78	Q3U2P1;A2AA71
SH3 domain-binding glutamic acid-rich-like protein 3	Sh3bgrl3	1.13291583511343	0.00594742340005045	no	16.2639080163093	16.2671729555632	16.3018101004192	16.5507616778802	16.379837131564	16.4424143227685	3	66.7	10.477	Q91VW3
Bromodomain-containing protein 9	Brd9	1.13673875016912	0.00596452602545454	no	14.8525380962005	14.8462978153268	14.796709072011	14.9617421395214	14.9714617520231	15.1170432713436	5	14.1	66.839	Q3UQU0;A0A0R4J175;A0A1Y7VJ63
Glutaminase liver isoform, mitochondrial	Gls2	-1.12956699390483	0.00596605720313564	no	14.0322536781729	14.184242326474	14.1200047246739	13.8901629658717	13.9552277616247	13.9638004861053	3	6.6	66.365	Q571F8;F6WPK7
Rab-interacting lysosomal protein	Rilp	1.09059968554919	0.00596999158107846	no	16.7538911739919	16.8124515425695	16.7266486065756	16.9154483037245	16.8864824234603	16.8664255298186	1	1.9	41.139	Q5ND29;Q14AQ2
Probable D-tyrosyl-tRNA(Tyr) deacylase 2	Dtd2	-1.11692435567241	0.00597508709108854	no	16.5293865684566	16.5603611176277	16.462840605121	16.3056180117762	16.4181182445311	16.3502575893786	5	45.2	18.236	Q8BHA3
E3 ubiquitin-protein ligase RING1	Ring1	-1.21826092994303	0.00597927039293022	no	13.4519873980686	13.2591876114843	13.5219832865704	13.1435746549577	13.0474402210153	13.1876739217786	1	2.7	42.63	O35730;A0A068BFS4
Protein jagged-1;Delta-like protein	Jag1	-1.0826607911287	0.00599232850178068	no	16.0831676938775	16.025719651791	16.0450620450347	15.9057943674319	15.9400094157617	15.9644017002412	2	1.6	134.16	Q9QXX0;Q3TS72;Q3UVN4;Q8C5M7
Serine/threonine-protein kinase 38	Stk38	-1.17546304004281	0.00600506195736039	no	18.6004392650237	18.6859216180347	18.4991309305677	18.3409850282792	18.4498376367665	18.2949816168942	12	33.5	54.174	Q91VJ4;A0A3B2WD34;A0A3B2W7L2;Q8BJ33
Arf-GAP with SH3 domain, ANK repeat and PH domain-containing protein 3	Asap3	1.1657021161223	0.006012233056016	no	13.7098997680918	13.8330805129818	13.9195824131283	14.048907110984	13.9920553834806	14.0851977065435	1	2.3	99.275	Q5U464;Q8BM35
Chromodomain-helicase-DNA-binding protein 9	Chd9	1.12598491076094	0.00602381876959997	no	16.1010818693922	16.065721179454	16.2084478620962	16.2657777475939	16.2842228652486	16.3388127802931	8	4.5	323.86	Q8BYH8;B7ZNF8;A0A1B0GR76
Serum response factor-binding protein 1	Srfbp1	-1.11834535255422	0.00602442582686704	no	17.5946843758595	17.4829510103473	17.6216636498415	17.379786752882	17.4130303816149	17.4223845888438	8	21.1	48.745	Q9CZ91
Serine/threonine-protein kinase WNK1	Wnk1	1.07207650821894	0.00602556688191818	no	18.4899220351395	18.4939746975112	18.5338420990883	18.5924196702674	18.610103631001	18.6164391305044	17	7.5	250.93	P83741;Q6SLK2
Dolichyl-diphosphooligosaccharide--protein glycosyltransferase subunit STT3A	Stt3a	-1.10680027629016	0.00604012183498106	no	18.7572069987723	18.7801202905518	18.6744601606535	18.5517790440373	18.6242131348499	18.5966105436004	12	15.7	80.597	P46978;Q8BMP9;Q5U412;Q3UA28;Q3U9H4;Q3U573;Q3TUR1;Q3TG02;A0A1S6GWK0;Q3TVN9;Q3U547
Double-stranded RNA-specific adenosine deaminase	Adar	-1.06565535564311	0.00605805970333495	no	17.118031422774	17.1306013800113	17.1100483896706	17.0384486699193	17.0181724321531	17.0268372988302	7	8.6	130.45	Q99MU3;Q3UH31;Q4FJS9;Q3T9H2
Upstream stimulatory factor 2;Upstream stimulatory factor 1	Usf2;Usf1;USF1	-1.11020188357574	0.00606563459953748	no	15.936183704678	15.9007317577548	15.8268185855583	15.698684168524	15.7816929872407	15.7308907544482	2	6.1	36.953	Q64705;E9PXC2;F6PWU6;F8WI12;Q61069;Q8R4E5;Q810L6;E9Q722;Q3UQH7;O09135
Rap1 GTPase-GDP dissociation stimulator 1	Rap1gds1	1.08024795628228	0.00608302008328127	no	18.1091202447339	18.1142750755071	18.1012629212635	18.2509168170176	18.2309595216936	18.1768694074102	15	29	66.076	E9Q912;Q8BKH0;A0A0G2JGC8
Protein transport protein Sec23A	Sec23a	1.07628553656205	0.0060912032406193	no	17.7059521206206	17.657686136437	17.6738416973584	17.811909429151	17.7724151715605	17.7713379728099	6	12.8	86.161	Q01405;E9Q1S3;Q8C1E4
Stromal membrane-associated protein 2	Smap2	-1.20593074787704	0.00609727415318468	no	12.8132716814333	12.9597394900249	13.0032537004483	12.5392982343857	12.6782064172326	12.7483190373993	1	4.4	46.577	Q7TN29;Q3UM96
POU domain, class 5, transcription factor 1	Pou5f1	-1.10157710739969	0.00609905750014348	no	18.4921717230123	18.4824632747692	18.5423196223916	18.3796214832913	18.4107773666209	18.3078443202395	9	36.6	38.216	P20263;A0A2I6EDI9;A0A2I6EDJ6;E2JL30;G3UZG9
Mitochondrial fission process protein 1	Mtfp1	-1.11691241799031	0.00610767010600249	no	15.4387095513546	15.3454294994102	15.4276387063222	15.2748109767274	15.1794706466604	15.2789479471826	2	15.1	18.318	Q3TI65;Q9CRB8
Thioredoxin reductase 2, mitochondrial	Txnrd2	1.14951538852754	0.00610972308183366	no	14.3180987442597	14.2556086279496	14.3526296873732	14.4342076456508	14.6103235671534	14.4848831853564	1	6.3	56.602	Q9JLT4;D3Z0K8;J3QMN4;A0A0U1RPV8;A0A0U1RQA4;J3QMQ8;A0A0M3HEQ0
Syntaxin-12	Stx12	1.08507082434136	0.00611136994246793	no	17.0553635943346	17.0981537811299	17.1054209642527	17.2164158145227	17.163993698383	17.2318964651911	5	23.4	31.195	Q9ER00;Q3TDG9;Q3TIL5
Coronin-1C;Coronin	Coro1c	-1.09392217575591	0.00611366355258674	no	20.1164305020768	20.1257564890413	20.036473273771	19.9431788105995	19.9885820198853	19.9583691194169	19	47.5	53.12	Q9WUM4;Q5PPQ7;Q3TEU8;Q3TF74
HRAS-like suppressor 3	Pla2g16	1.18412204064011	0.00611771651623031	no	13.9540168626049	13.9799704980819	14.0111588158536	14.259755994249	14.3315076231624	14.0853358957271	2	13	17.872	Q8R3U1;D3YYG1
Complex I-9kD	Ndufv3	1.08473141757315	0.00612061903986478	no	16.2639943509504	16.2702713341464	16.273694926502	16.4330613517136	16.3453714943302	16.3815413807451	4	12	50.498	Q3U422;Q3U4K3;Q91WP8
Acidic leucine-rich nuclear phosphoprotein 32 family member B	Anp32b	1.07052950279386	0.00612291368307592	no	18.6701772631186	18.7030909768539	18.6881608866754	18.7904382734145	18.7645319567607	18.8014325633848	4	17.6	31.078	Q9EST5;Q3UW32
Serine/arginine-rich splicing factor 2	Srsf2	1.10967369948078	0.00612479883371608	no	16.7077939615106	16.6812866136698	16.713405257959	16.928702593012	16.8123589485463	16.8118308312496	5	22.2	25.476	Q62093;Q8C671
Trinucleotide repeat-containing gene 6B protein	Tnrc6b	1.13535619801739	0.00615250163955984	no	14.8651137696258	14.926910695256	14.9903524541107	15.1670424176397	15.036315046403	15.1284544211338	5	3.8	191.96	Q8BKI2
Extended synaptotagmin-1	Esyt1	-1.07286692366984	0.00616497694101434	no	18.7047759245489	18.6849762404519	18.6964539229153	18.5921819665714	18.5675347020243	18.6220760049661	20	21.5	121.55	Q3U7R1;A0A1W2P784
Protein TSSC4	Tssc4	1.15277824833159	0.00617176745357678	no	14.1083896689607	13.9401302352843	14.1170192829757	14.3005522873359	14.2315417411558	14.2487902152428	3	16.1	33.569	Q9JHE7;D3YZR1;D3Z6S3;D3YYU6
AT-rich interactive domain-containing protein 1B	Arid1b	1.10869941630644	0.00617604329828994	no	14.9614465758596	14.8699900484512	14.8683803839153	15.0932272928498	15.0468460539905	15.0063485133756	2	0.8	237.02	E9Q6R4;E9Q4N6;E9Q4N7;A0A338P6U8
Peripheral plasma membrane protein CASK	Cask	1.06695020953408	0.00618587648065513	no	17.2787675567262	17.2907131441952	17.2768365029267	17.3823184733504	17.3880515641617	17.3564257244258	8	10.5	105.11	O70589;A0A067XG53;B9EJ23;B7ZP42;F6ZQR2
NK-tumor recognition protein;Putative peptidyl-prolyl cis-trans isomerase	Nktr	1.12778029415913	0.00619439538332141	no	16.5042744179057	16.4207556597526	16.5244841989261	16.6050376544984	16.6343752676276	16.7305594741286	4	4.5	163.45	P30415;Q8CBP6
Alpha-ketoglutarate-dependent dioxygenase FTO	Fto	1.08363145722219	0.00622274821276243	no	17.4505618064244	17.409779394141	17.4693529622318	17.5895170085462	17.5276691953887	17.5601304985809	10	27.3	58.006	Q8BGW1;E9Q1E4
Ubiquitin-conjugating enzyme E2 N	Ube2n	-1.07637083259985	0.00625116731273029	no	19.6566611517316	19.6711981892712	19.6256582872007	19.5699025529215	19.5459134851451	19.5191759822616	9	75	17.138	P61089;A2RTT4
Cytochrome P450 CYP4F16	Cyp4f16;Cyp4f17;Cyp4f37;Cyp4f13	1.19450340534402	0.00625985976512172	no	13.9299289395763	14.1373475160784	14.123060312067	14.2442517971611	14.3203351557834	14.3949827149616	2	4.6	60.229	Q99N17;Q9D793;Q3UK06;G3UW78;Q3V1F1;Q99KY6
CCR4-NOT transcription complex subunit 10	Cnot10	-1.10511314876322	0.00626223373601286	no	18.0070249410079	18.0017492938771	17.9814254387286	17.8038848830311	17.925449746306	17.8282827750167	9	16.7	81.817	Q8BH15;A0A1L1SS47;A0A1L1SQF2;A0A1L1SQA7
THO complex subunit 5 homolog	Thoc5	1.06484631936701	0.00627522676371512	no	18.3421695007345	18.3306978156697	18.3377796848434	18.4416256183993	18.4190511671136	18.4219059146587	16	33.4	78.699	A0A0R4J0J6;Q8BKT7;Q5SVF9
Pre-mRNA 3-end-processing factor FIP1	Fip1l1	1.08395876341638	0.00628270524462181	no	18.1818419218261	18.1546318109494	18.1464022086121	18.2982575051276	18.2312659781927	18.3022820798529	9	28.1	64.958	Q9D824;D3Z3F1
Thioredoxin-related transmembrane protein 2	Tmx2	-1.0980284386865	0.0062973478425629	no	17.2141049854182	17.1654238072399	17.2370223037057	17.094704685544	17.017224926962	17.0998752230769	6	23.4	33.942	Q9D710;D3Z2J6
Tropomyosin alpha-1 chain	Tpm1	1.15671525251827	0.00632313969265784	no	16.4538957762071	16.5035250070539	16.5133050126654	16.6684638449198	16.8175386982054	16.6148245367938	3	9.9	32.848	E9Q450
Myogenic factor 6	Myf6	-1.12156144316007	0.00633077372310909	no	12.4748917630123	12.3705097184058	12.3516270425577	12.2864045896148	12.2118496165756	12.202248342073	1	2.9	26.986	P15375;Q0VEJ7
Matrix-remodeling-associated protein 7	Mxra7	1.08921145840941	0.00636116766018764	no	15.0092001018077	15.0430427807382	15.0113649633941	15.1717332838057	15.1708052753181	15.090921480493	1	6.2	19.457	Q9CZH7
Polycomb group RING finger protein 2	Pcgf2	-1.06837142335314	0.00637041302491154	no	16.7733089563627	16.7842357967925	16.8018665093547	16.6715091221161	16.7017983983062	16.6998638643253	3	7	37.723	P23798;B1AR14
CLIP-associating protein 2	Clasp2	1.0825291950906	0.00639870719810884	no	18.8250472603787	18.8328155673532	18.771579068101	18.9483510341151	18.9287287430807	18.8955799205422	19	19.1	140.74	Q8BRT1;E9Q8N5;Q08EB6;Q08EB5;F7DCH5;B9EJA4;A2RRR3
Polypeptide N-acetylgalactosaminyltransferase 1;Polypeptide N-acetylgalactosaminyltransferase 1 soluble form	Galnt1	1.0748572856776	0.0064033031353096	no	16.3806677658529	16.386707243934	16.3307595766653	16.4819157385479	16.4701471867925	16.458507016652	6	15.2	64.254	O08912;Q3UFE4
Predicted gene 17067	Gm17067;EU599041	-1.11092055684408	0.00641729420209165	no	18.0545153403552	18.0683635779061	18.0092505988495	17.8180206538852	17.9232385253433	17.9356033827221	8	24.9	41.541	E9Q6S4;B2M0R8
Proteasome subunit alpha type-1;Proteasome subunit alpha type	Psma1	-1.07788788612953	0.00643024845510976	no	20.2418318795426	20.2688186980195	20.2132049426352	20.1332984914253	20.1574508515831	20.1084847947736	16	66.5	29.546	Q9R1P4;Q3TS44;A0A1B0GS70;Q8BTU5
Myeloid-derived growth factor	Mydgf	-1.12786053306853	0.00646466684052107	no	16.385215146361	16.4465751785148	16.3460903224021	16.2397669307888	16.2767402259133	16.1406074486406	2	10.2	17.982	Q9CPT4
Dual specificity mitogen-activated protein kinase kinase 3	Map2k3	-1.10545767499986	0.00646976552859394	no	16.6755744231041	16.7274866561976	16.6805978457676	16.4992804841765	16.6165931608823	16.5338539121857	5	19.3	39.296	O09110;Q5SWN9;Q3UDI2;Q3TX82;Q3TLX7;Q3TJG7
Elongation of very long chain fatty acids protein 5;Elongation of very long chain fatty acids protein	Elovl5	-1.17718568874637	0.00648042249741127	no	14.8898066910596	14.8600422939894	14.9050997110642	14.7184037005392	14.724267825709	14.5062514446931	2	7.4	35.332	Q8BHI7;D3Z136;X2EXE4;D3Z0Z6
Transferrin receptor protein 1	Tfrc	-1.08523416882281	0.00648782253102845	no	20.539603436873	20.5307285629567	20.5544481808438	20.4470511694885	20.4514826083483	20.3722272718979	26	40.2	85.73	Q62351;Q542D9;Q8C872
Hyaluronidase-2;Hyaluronidase	Hyal2	1.22659918643762	0.00649147458069884	no	13.1252009592827	12.9672242830164	13.230803767948	13.4266340256582	13.4820769204351	13.2985097618168	1	5.9	53.617	O35632;Q542F2;Q3UZE4
Cytosolic Fe-S cluster assembly factor NARFL	Narfl	1.09158598952963	0.00649621423433349	no	15.9818932561292	15.921119289979	15.9651396476654	16.0656871040555	16.0506249575634	16.1311174809168	5	13.2	53.107	Q7TMW6;A0A494BA87
Probable C-mannosyltransferase DPY19L1	Dpy19l1	-1.13102555286442	0.00654088955946088	no	14.3259933998898	14.4294240255285	14.2877359015064	14.1217543141289	14.2245806923852	14.1639237485172	1	1.7	84.186	A6X919
Tetratricopeptide repeat protein 14	Ttc14	1.18931321077747	0.00654893742222578	no	13.821291578882	13.764521646727	13.9872117399547	14.0705823260397	14.063096747403	14.1897320073911	2	3.2	86.791	Q9CSP9;Q9CYE8;A0A0G2JEQ6;A0A0G2JE97;A0A0G2JEX0;A0A0G2JGX7;A6H6N9;E9PXW3;G3X9T5;A0A0G2JF90;Q05CS2
Peptidyl-prolyl cis-trans isomerase-like 4	Ppil4	1.11823633909196	0.00657333960223192	no	16.730839289797	16.6142346900902	16.7248898349724	16.8721534040433	16.8012554400629	16.8802303721042	6	15.4	57.23	Q9CXG3;Q9D3J1;Q9CSN5;Q99KH7
Pescadillo homolog	Pes1	-1.08419181252575	0.00659566024459399	no	19.9827590303037	19.9037444119053	19.9390612375735	19.799938145132	19.8394815066216	19.8362849761942	23	44.2	67.795	Q9EQ61;Q5SQ20
Wee1-like protein kinase	Wee1	1.08639088319649	0.0065958021167071	no	15.1196544478716	15.0882064470589	15.1393364059073	15.2504348971571	15.2656923481121	15.189699889158	3	5.4	71.577	P47810
FK506-binding protein-like	Fkbpl	-1.10801551493668	0.00660575938886911	no	14.5280931750643	14.5883864629425	14.4509282539365	14.3695486774602	14.3856674049262	14.3682575612394	2	6.3	38.301	O35450
Torsin-1A-interacting protein 2	Tor1aip2	1.13667403836341	0.00661710567188127	no	15.7884891505037	15.841765058924	15.9453810899707	16.0714010800194	16.0742549546665	15.9844350492815	3	12.5	54.495	Q8BYU6
Predicted gene 42715 (Fragment)	Srcap	1.08414834427277	0.00661774698662989	no	17.2174970431089	17.1727909353459	17.2177677466137	17.3208701115089	17.2813055004699	17.3555666364422	11	4	331.54	A0A087WP63;A0A087WNX7;A0A087WNL7;A0A087WQ44
Disintegrin and metalloproteinase domain-containing protein 17	Adam17	-1.11551237029086	0.00665552190055833	no	14.1676987241417	14.0533457901302	14.028535956249	13.936318528803	13.9036578834192	13.9364845218468	3	4.4	93.055	Q9Z0F8;Q3UV09;Q3UEW9;B7ZNJ0;B2RRI4;B2RRI1;Q3UNK7;E9PXU2;Q3UEC0
DNA polymerase alpha subunit B	Pola2	-1.1036117156087	0.00665682722911522	no	17.9433822051774	17.9491189589814	17.8979818711705	17.7525665633503	17.856401293824	17.7548171469889	6	15	66.213	P33611;Q8C2T6;Q3UZI8;A0A494B9D2;Q922M1;Q3U6L8
Switch-associated protein 70	Swap70	-1.14369887145213	0.00669908828676322	no	19.5515355568523	19.6360565184796	19.5159735550058	19.355875279336	19.461465638799	19.3051029626886	28	55.9	68.995	Q6A028
Protein FAN	Nsmaf	1.12537695062926	0.00670014750896763	no	15.0119580900757	14.9168159951168	14.9294337898661	15.2017081223197	15.0841517048573	15.0835730088766	4	7.1	104.54	O35242;Q8C7M6
rRNA-processing protein UTP23 homolog	Utp23	1.13284753617688	0.00670173497858835	no	16.8826049946382	16.804669028399	16.9275562786589	17.0921518368556	16.9735636982023	17.0889758957394	3	22.9	28.38	Q9CX11;Q9DAH5;G3XA22
Eukaryotic translation initiation factor 2A;Eukaryotic translation initiation factor 2A, N-terminally processed	Eif2a	-1.07340192961088	0.00671974324545838	no	20.0173558272081	20.0403942962205	19.983738546132	19.9085461288985	19.9272005225493	19.8991708580543	25	59.4	64.403	Q8BJW6
Protein KIAA0100	Kiaa0100	-1.09688971295004	0.00672665437166615	no	16.0388683742691	16.1368898151343	16.0341671690821	15.9227713832556	15.9451000528599	15.9417984916971	3	2.3	254.47	Q5SYL3
Ribosomal protein S6 kinase alpha-1;Ribosomal protein S6 kinase	Rps6ka1	-1.07351837577191	0.00673979647219939	no	20.1835772985685	20.190931009178	20.1453224703489	20.0574282315996	20.0948345394701	20.060527347401	31	46.5	81.594	P18653;E9PWV3;Q505N6;F6RQA2;F6Q8A4;Q810V8;Q3TIM6;G3UZI3;Q3UFZ5
Nitric oxide synthase-interacting protein	Nosip	-1.07901287892069	0.00675166278145931	no	18.2898338292244	18.2940522189603	18.3184998851635	18.2081255042886	18.1493114311498	18.2158127438224	9	46.2	33.209	Q9D6T0;A0A1B0GSR8;A0A1B0GT07;A0A1B0GS52
Lysine-rich nucleolar protein 1	Knop1	1.08237769925656	0.00676083747669148	no	17.9838864171532	17.973940246796	18.0349278316642	18.1280118825082	18.0784057780864	18.1289488957384	11	27.2	53.846	Q9Z2Q2;H7BX94;K4DI66;F6ZLH4;E9QKQ3
MAX gene-associated protein	Mga	-1.07680258743629	0.00677589709420457	no	18.765524381922	18.7256807258578	18.7686857890592	18.6161814668316	18.6709754859882	18.6524725989023	30	12.2	328.8	A2AWL7;H7BX50;E9QLG3
F-box only protein 7	Fbxo7	-1.20411141947895	0.00678113619422559	no	14.8903436909677	14.7507789557345	14.6032231404804	14.5083185573004	14.4401315040429	14.4919890424409	1	1.5	57.648	Q3U7U3
Ribosome production factor 2 homolog	Rpf2	-1.09040728695084	0.00681330529382823	no	19.3440695960816	19.3741821175653	19.3009207735192	19.1746382723239	19.2497873687282	19.2201455204826	15	58.6	31.471	G3X926;Q9JJ80;S4R1Y5
Ras-related protein Rab-3A	Rab3a	-1.14284952147787	0.00682033836861168	no	14.9627237115821	14.7989190055183	14.9357904357307	14.7449227987237	14.7233385535127	14.6512654297221	1	7.3	24.97	P63011;Q0PD63
Monofunctional C1-tetrahydrofolate synthase, mitochondrial	Mthfd1l	-1.09069535978895	0.00682214765967638	no	20.0387068834414	20.0431953994638	19.9881965730724	19.8758569136111	19.9482322105361	19.8702651278148	32	42	105.73	Q3V3R1
Perilipin-3	Plin3	-1.07777028326876	0.00682611759366691	no	18.8905952899189	18.964433732656	18.9128724432527	18.8093758731995	18.8190006527656	18.8153757984634	15	64.5	47.262	Q9DBG5;Q2XSQ4
Sal-like protein 1	Sall1;Sal-3	-1.08598345417584	0.00683031805035145	no	18.2282894870476	18.1538780517695	18.2020956430842	18.0467992299235	18.0743118943278	18.1061456894633	13	12	140.23	Q9ER74;Q6P5E3;Q9EPW7
Son of sevenless homolog 1	Sos1	-1.08254240692008	0.00684078116857436	no	16.007715992149	16.0302856017961	16.0103752080887	15.9505408584396	15.8752312528773	15.8793340666265	5	4.3	150.88	Q62245;Q3USK4;Q2M4G6
Mitogen-activated protein kinase 14;Mitogen-activated protein kinase	Mapk14	-1.07453238018732	0.00685960896393078	no	17.6368300996818	17.5739488439843	17.5900613073971	17.5016313666813	17.4859003895147	17.5021816210864	7	31.1	41.287	P47811;Q5U421;A0A3B2WB60;B2KF34
PHD finger protein 23	Phf23	-1.10690946402008	0.00687090917055552	no	14.7266856760971	14.8161246743481	14.7095481855469	14.632908509693	14.6203418881075	14.5594964586684	1	2.5	43.546	Q8BSN5;B0QZH9
Calcineurin B homologous protein 1	Chp1	-1.12965524622201	0.00689258511346544	no	15.9327990304894	15.810348427199	15.9845472562037	15.7307915760594	15.727167946443	15.742087538253	4	21.5	22.432	P61022;B0R091
Glycogen synthase kinase-3 alpha	Gsk3a	-1.11609385775192	0.0069437516133953	no	17.4701516576699	17.5809754263323	17.4838360250319	17.3153509080241	17.4091530151934	17.3350841192025	6	14.1	51.66	Q2NL51;D3Z7E5
Ubiquitin carboxyl-terminal hydrolase 22;Ubiquitin carboxyl-terminal hydrolase 27;Ubiquitin carboxyl-terminal hydrolase	Usp22;Usp27;Usp51;Usp27x	-1.0950404458867	0.00699171864892051	no	16.5957823256683	16.5864325065517	16.5562684144243	16.4450097741218	16.5045630461303	16.3959579537722	4	6.1	59.953	Q5DU02;Q8CEG8;B1AY15;C4IXT3
Basigin	Bsg	-1.14563259247495	0.00699756173078147	no	19.281264872705	19.2755042860011	19.2249850243898	19.0499528883436	19.1697077717675	18.9736601971237	10	25.7	42.444	P18572;K3W4Q8;O55108;O55107;J3QP71
Insulin-degrading enzyme	Ide	-1.09720047418589	0.00699838135993198	no	20.8639721431206	20.8687876131395	20.802119728562	20.7063346383733	20.7609279553538	20.6661354385512	34	38.3	117.69	Q8CGB9;Q9JHR7
Protein jagunal homolog 1	Jagn1	-1.07151442048937	0.00700576559144482	no	16.1047692831412	16.1194289032947	16.1231747764977	15.9914918700248	16.047171009102	16.0097562859318	1	6.6	21.102	Q5XKN4
Transcription factor Dp-1	Tfdp1	-1.07408482446175	0.0070333379365709	no	16.7357033623539	16.703863649239	16.7712747845798	16.6318912534969	16.6375541329552	16.6320726114517	6	27.3	45.23	Q08639;Q3V3X3;Q9D297;Q9CYZ7
Phosphatidylinositide phosphatase SAC2	Inpp5f	1.07627741313426	0.00705072466731157	no	16.72846365937	16.6914510683658	16.6700600561495	16.8243327988361	16.8037302820604	16.7800616548655	9	8.7	127.61	Q8CDA1;B2RQ14
Coiled-coil domain-containing protein 97	Ccdc97	1.11286698491337	0.00705352112701081	no	15.3240071792506	15.2699757214319	15.3381084263859	15.5167994450796	15.3901390593126	15.4879963185128	3	11.5	38.724	Q9DBT3
WD repeat and FYVE domain-containing protein 1	Wdfy1	-1.12630477789655	0.0070769679024961	no	15.3806518601017	15.4956786621769	15.3266238320348	15.2457516804736	15.2241701668817	15.2182406870977	3	9.3	46.217	E9Q4P1;Q8R3I5
NADH dehydrogenase [ubiquinone] 1 alpha subcomplex subunit 3	Ndufa3	1.10057126438627	0.00711990827502759	no	16.3697016323364	16.3401712320296	16.29503572177	16.4192776043437	16.477588982253	16.522799697276	2	50	9.3308	Q9CQ91;D3Z670
Structural maintenance of chromosomes protein 6	Smc6	1.06364702467105	0.00714171777929818	no	17.8741460551176	17.8874279549044	17.8701205138966	17.9708691300201	17.9524051032268	17.9754786899512	16	21.5	127.2	Q924W5
PDZ and LIM domain protein 7	Pdlim7	-1.09599518859547	0.00714774308953815	no	17.7461244494473	17.797809636141	17.7024031889219	17.5753484231812	17.6376466156004	17.6366178410458	12	36.5	50.118	Q3TJD7
Ubiquitin-conjugating enzyme E2 R2	Ube2r2	-1.0694010177766	0.00716360135016585	no	14.7612983496419	14.7763236672576	14.7962305979267	14.6872631619485	14.6580325689069	14.6981480191762	2	8	27.166	Q6ZWZ2
Centrosomal protein of 76 kDa	Cep76	-1.13530039085651	0.00717342645872604	no	16.3141684488371	16.1815266503314	16.3330044516725	16.0518971087071	16.1461186106252	16.0814616127237	5	10.5	74.303	Q0VEJ0
Replication protein A 32 kDa subunit	Rpa2	-1.0625678370249	0.0071768222167134	no	18.2212368985414	18.2050304980459	18.2220935387526	18.1202515495145	18.1311428725238	18.1343016647273	8	52.2	29.718	Q62193;Q99KL9;Q3TE40
Cation-dependent mannose-6-phosphate receptor	M6pr	-1.0647469297409	0.00718083969527337	no	16.9231876258807	16.938599236631	16.9050997144186	16.8387836322999	16.8247321687836	16.8318390665686	4	19.4	31.172	P24668;Q3UKQ5;Q3UF03
Mitogen-activated protein kinase kinase kinase kinase 4	mKIAA0687;Map4k4	1.0840489502625	0.00723943686306505	no	17.5050489240994	17.4715778041268	17.5068276676701	17.6457560755335	17.6236296072849	17.5633584222325	15	14.8	143.58	Q6ZQ68;A0A0A6YWR8;B2RUE8;B7ZNR8;A0A0A6YW53;P97820
Eukaryotic translation initiation factor 3 subunit D	Eif3d	-1.09370079648215	0.00724785730341119	no	20.0446239620139	20.0920922799229	19.9881965730724	19.884812339686	19.9202479903604	19.932198142105	22	48.5	63.988	O70194
Sterol-4-alpha-carboxylate 3-dehydrogenase, decarboxylating	Nsdhl	-1.1231623300114	0.00724940573478714	no	17.9442983560303	17.9938207913792	17.9417947682719	17.7927570558336	17.872404694165	17.712052801644	8	30.9	40.685	Q9R1J0;U3M993;Q3US15;Q8VE30;Q7TPY3
Bifunctional apoptosis regulator	Bfar	1.10500835720841	0.00725840808284023	no	14.6751070830759	14.623003102681	14.732537417873	14.7735818447162	14.8516651222472	14.8375724789537	2	4.7	52.968	Q8R079;A0A0R4J040;D6RG73
Transcription factor 7-like 1	Tcf7l1	-1.1070338931438	0.00728415560790497	no	16.161761365453	16.2181870425881	16.1985605423047	15.9973344381359	16.0214838095847	16.1195925249689	7	12.8	62.298	Q9Z1J1;A1A550;A1A549
Platelet endothelial cell adhesion molecule	Pecam1	1.16101104451564	0.00729065223049376	no	15.0815227279503	15.2847521370911	15.1431793752368	15.3832859754566	15.4396718801586	15.3326414738521	2	4.1	81.262	Q08481;B1ARB3;Q8CAW4
14-3-3 protein beta/alpha;14-3-3 protein beta/alpha, N-terminally processed	Ywhab	-1.07913639131837	0.00729562421727804	no	18.882380055329	18.8745608952353	18.8397674214557	18.7953612342928	18.7321281235925	18.7395873614019	7	39.8	28.086	Q9CQV8;A2A5N2;A2A5N1
Lethal(3)malignant brain tumor-like protein 2	L3mbtl2	-1.09535825034017	0.00730116516053733	no	16.6759637969606	16.6407044104495	16.7247641263466	16.5008211537663	16.5718646980935	16.5745380877129	5	10.5	78.97	P59178;Q3U164;G3UY70;Q3ULD8;Q80XB1
Calponin-3	Cnn3	-1.08598705697649	0.00730496588450141	no	20.2866078377006	20.3371240825639	20.2663162790989	20.1569237258722	20.2161725250068	20.1599312218777	13	54.2	36.428	Q9DAW9;A0A0G2JDV8;A0A0G2JFI6;Q99JN5
NF-kappa-B essential modulator	Ikbkg	1.10352456394694	0.00731170498431331	no	14.3116983124795	14.3002305478299	14.3748462997425	14.5329396147006	14.4486608865725	14.4315308897434	3	9	47.972	O88522;Q8VC91;E9Q2Y3;Q7TSS3;A3KG44;A3KG41;A3KG38
Polypyrimidine tract-binding protein 2	Ptbp2	1.08223892482836	0.00732722905246809	no	17.173133572451	17.1414788940986	17.0845098600328	17.2442759559636	17.2528093543324	17.24409412648	5	16.9	57.488	Q91Z31;A0A0G2JGW0;Q3V328
Acyl-Coenzyme A dehydrogenase family, member 12	Acad12;Acad10	1.0806332037554	0.00733429840919763	no	15.4547129540704	15.3732515121013	15.4280093726311	15.530401033313	15.5183907404168	15.5428128140394	4	7.2	61.389	D3Z7X0;D3Z2B3;Q9CRH8
Syndecan-2;Syndecan	Sdc2	-1.12075674762457	0.0073789432560243	no	14.0579751451364	14.1804723120651	14.1222206704713	13.8928829332064	14.0039658495195	13.970399788959	1	4.5	22.131	P43407;Q99L05
Uncharacterized protein KIAA1522	Kiaa1522	1.10978899809501	0.00738307126534552	no	15.8647039048108	15.9261604363446	16.0044016493926	16.1072951573746	16.0623620303092	16.0764650209006	4	4.6	104.84	A2A7S8
Cyclin-dependent kinases regulatory subunit 1;Cyclin-dependent kinases regulatory subunit	Cks1b;Cks1brt	-1.13576376485497	0.00739163575609043	no	17.813620672967	17.8453293499753	17.8649964929721	17.6948458564081	17.5515895627926	17.7265227262612	4	32.9	9.6601	P61025;Q3UNC9;V9GWZ0;Q9D108;Q9D0L3
NADH dehydrogenase [ubiquinone] iron-sulfur protein 6, mitochondrial	Ndufs6	1.10545347445345	0.00739608943384042	no	17.505487144636	17.5671709748359	17.4308788143965	17.6575272840409	17.6493899486623	17.6305346229642	5	57.8	13.02	P52503;A0A1Y7VM38;A0A1Y7VKP8
Phosphatidylglycerophosphatase and protein-tyrosine phosphatase 1	Ptpmt1	-1.14755622896025	0.00740901111495313	no	15.3502673691574	15.3911754185784	15.2502880717676	15.0475761815085	15.1463136316281	15.2021465088403	2	10.4	21.942	Q66GT5;Q3U926;A0A7N9VS33
Thioredoxin domain-containing protein 12	Txndc12	-1.09991424372543	0.00741222266553699	no	18.4537065391422	18.5317443174651	18.418884981792	18.3305921952581	18.3589912288763	18.3025792746613	6	39.4	19.048	Q9CQU0
Rho GTPase-activating protein 12	Arhgap12	-1.13451805437288	0.00741528136740662	no	17.6903614826882	17.7873375134068	17.6724736271797	17.5219400223963	17.6133206939741	17.4686732033608	10	16.9	95.351	Q8C0D4;B2RUJ8;S4R203;S4R248;A0A0A0MQ95;S4R221
Bardet-Biedl syndrome 4 protein homolog	Bbs4	1.14144036431744	0.00742183819578534	no	15.2113677101262	15.2197185504784	15.1838757075319	15.2927094794238	15.4026735396548	15.4921454086472	2	5.4	58.255	Q8C1Z7;A6H669
Amyloid-like protein 2	Aplp2	-1.07828394174233	0.00745719358439106	no	17.5562139389389	17.5532331580808	17.5598667760806	17.4708289620584	17.4008220892267	17.4714514340157	7	11.3	80.466	Q06335;Q61482;Q7TT34;Q64348;Q60709;Q3UDL6;A0A1L1SS44;Q3TPZ7
Polycomb group RING finger protein 6	Pcgf6	-1.09607934034216	0.00747962074770232	no	17.1589042375176	17.0413116261944	17.1019406287508	16.9566694676103	16.9851184561508	16.963311871649	6	22.1	39.82	Q99NA9
Actin-like protein 6A	Actl6a	-1.06273229938968	0.0074922561512754	no	19.4522486857116	19.4676782637357	19.4462469612503	19.3664218321613	19.3774531840269	19.3589642046517	14	51.3	47.447	Q9Z2N8;Q505L1;Q3TF62;A0A0A6YWG8;D3YVN1
Translational activator of cytochrome c oxidase 1	Taco1	1.07326825819967	0.00749783554301594	no	17.2141943523479	17.1739067088231	17.2349936306137	17.305293215299	17.3256069368668	17.2982266871057	6	34	32.314	Q8K0Z7
Fibroblast growth factor receptor 1;Fibroblast growth factor receptor	Fgfr1	1.08316396414103	0.0075026542939272	no	16.4745453465348	16.5088256461712	16.4981751370516	16.6180973732834	16.5619576848573	16.6472460146216	5	6.7	91.98	P16092;J3QN85;Q60818;Q8CIM9;Q3TJ05;Q8CBY7
Glucose-6-phosphate 1-dehydrogenase X;Glucose-6-phosphate 1-dehydrogenase	G6pdx	-1.08115499718257	0.0075049391920941	no	20.136963631516	20.122629866909	20.0685261352198	20.0266232997647	19.9806291771338	19.9831470574352	23	52.8	59.262	Q00612;Q790Y8;Q3TNL1;A3KG36
Pvrl2 protein	Pvrl2	-1.07994124414963	0.00750851974765649	no	16.2317808405205	16.2343744081924	16.2160159040641	16.1634118227488	16.1024489074824	16.0834519550087	7	31.3	50.756	Q91VT9;Q8C6F2;Q3TZU9;Q80XJ5
Thioredoxin-related transmembrane protein 1	Tmx1	1.08418071316173	0.00751156872681704	no	16.7663778783858	16.7008995152983	16.7600323133326	16.8249479308677	16.8872605061971	16.864917013025	4	15.8	31.395	Q8VBT0;F6V084
Cyclic AMP-dependent transcription factor ATF-7	Atf7;Gm28047	1.19098999385583	0.00752570440780396	no	12.1658667767357	12.2783481777518	12.4447136533099	12.5672136607384	12.5292054160301	12.5489934082832	1	1.7	51.779	Q3TZR9;Q3U2X8;Q3US59;V9GXN6;Q8R0S1
Polymerase delta-interacting protein 3	Poldip3	-1.0905085051773	0.00753235870447805	no	17.7039806607459	17.6037853091608	17.6286680184072	17.5007198390215	17.5269204564877	17.5337906268206	10	28.1	46.132	Q8BG81;Q3U8V1;Q3TJ78;Q571G8;Q3UDD3
Transcription factor EB	Tfeb	-1.09120511515742	0.00753291327014054	no	15.705583494815	15.6041440559288	15.6563898433768	15.5509378237311	15.5324519470621	15.5049606864235	2	6.9	52.614	Q9R210;D3Z6Q7;Q8C5F1;Q3U327;Q6P203;Q3UKG7;D3YZM7
Zinc finger protein 512	Znf512	1.0701729550167	0.00753373482295227	no	18.273888516538	18.2621894180084	18.2520162612268	18.3398528367062	18.3918032226011	18.349970062227	15	35.6	63.908	Q69Z99;A0A0J9YTU9
Ras-related protein Rab-14	Rab14	-1.10121584994836	0.00753954963833829	no	18.6223231180656	18.6804363272537	18.5995189307762	18.4532418794777	18.5519576333508	18.4797870229247	11	58.6	23.897	Q91V41;Q50HX4;Q50HX2;Q50HX0;Q50HX3;Q50HX1;Q50HW9
Pericentrin	Pcnt	1.10817933534168	0.0075573781976903	no	19.0935134617835	19.0862521504685	19.1213375729605	19.2657479283165	19.1712525558676	19.3086768106996	39	18.4	329.46	A0A1W2P737;F8VPV0;P48725;Q80U10;Q497U2
Dephospho-CoA kinase domain-containing protein	Dcakd	-1.0906593155271	0.0075677224415084	no	18.9000422793292	18.9392555481073	18.8585371231745	18.7616420117343	18.8164838094425	18.7441075584437	10	42.4	26.476	Q8BHC4;B0QZX9
Aldose reductase	Akr1b1;Akr1b3	-1.08563051940885	0.00757166113228148	no	20.7723381661423	20.8266950991998	20.7658477898203	20.6801816808986	20.7003270285153	20.6287727947041	22	69.9	35.732	P45376;Q3UDY1;Q3TCL2;Q5U415;D3YVJ7;Q3ULP0
Polyribonucleotide nucleotidyltransferase 1, mitochondrial	Pnpt1	1.0882931839255	0.00761208807008976	no	19.6418051672117	19.6682650774574	19.6521920094468	19.7889663987986	19.8196631445171	19.7198345147864	24	33	85.682	Q8K1R3;Q3UNL5;Q3TST0;Q3TN29
Rab GDP dissociation inhibitor beta	Gdi2	-1.08942768180031	0.00762723694485256	no	21.471189629936	21.5104458969147	21.4396560300919	21.3345338098029	21.3965815897422	21.3194648647866	32	71.5	50.537	Q61598;Q3UC72;Q3UPA3;Q3UUX9;Q3TIY6;A0A1Y7VL99
DnaJ homolog subfamily C member 5	Dnajc5	-1.07356857375686	0.00766174995384865	no	15.6619321395514	15.6488324520961	15.6126562982233	15.5176407951751	15.5649110038725	15.5336260538268	3	29.3	22.101	P60904;A2AUE1;G5E8T0;Q921J3
Acyl-CoA dehydrogenase family member 9, mitochondrial	Acad9	1.06768905505257	0.00767939356258671	no	18.741388458163	18.7838704430223	18.7403001516752	18.8427695265316	18.8577913326394	18.8484728425317	15	35.4	68.721	Q8JZN5
Carnitine O-palmitoyltransferase 2, mitochondrial	Cpt2	1.07930725283501	0.00770271464337467	no	17.0161261810558	17.0349804232196	16.9825298837152	17.1019355835306	17.1599213133053	17.1020964630002	11	20.4	73.98	P52825;Q3UN55;Q3UDA8
EKC/KEOPS complex subunit Tprkb	Tprkb	1.1960935022639	0.00770975138708774	no	14.7280381792589	14.8311486867704	14.9175160541529	15.1144104283704	14.9604622539467	15.1768207592517	2	18.9	19.556	Q8QZZ7;Q8R2M6;G3X9K8;D3YXX8;A0A0J9YVB8;D3Z5E8
UPF0688 protein C1orf174 homolog		-1.09050162855434	0.0077558252589008	no	15.7649388687955	15.7780612025518	15.7583383595251	15.6287611090212	15.702270099983	15.59533144832	3	15.2	24.774	Q80WR5
UTP--glucose-1-phosphate uridylyltransferase	Ugp2	-1.06708536233046	0.00776460719794483	no	18.3529240751585	18.3839377222906	18.3841650470655	18.2614790242043	18.2818973344071	18.2966237150585	9	20.3	56.979	Q91ZJ5;Q8R0M2;Q3U548
Bifunctional glutamate/proline--tRNA ligase;Glutamate--tRNA ligase;Proline--tRNA ligase	Eprs	-1.08147257856496	0.00776483924103983	no	21.9222647912713	21.9194904060168	21.8454370253455	21.7785687946527	21.7973886025669	21.7722435693735	70	54.8	169.96	B9EIU1;Q8CGC7
Signal transducing adapter molecule 1	Stam	1.08206902944571	0.00776916754285867	no	17.129354198684	17.1540665318976	17.0783245575822	17.2631522717853	17.2151916450208	17.2247789831297	8	22.1	59.771	P70297;Q3UGN9;Q3TQ49;Q3UMC8;A2ARJ0
ATP-binding cassette sub-family G member 2	Abcg2	-1.12537315521532	0.00777199379209398	no	17.4219850684469	17.5479357059597	17.4000361780591	17.2554872627035	17.3306688623614	17.2725904631762	7	12.9	72.977	Q7TMS5;S4R2E1;W8DLN2;A0A0R4J0B6
Regulation of nuclear pre-mRNA domain-containing protein 1B	Rprd1b	1.10962721629638	0.00780515130248113	no	16.622558818051	16.5407459472905	16.6670537596169	16.7923432656347	16.7173857416706	16.7708547540738	7	22.4	36.883	Q9CSU0;A0A0R4J195;F6YB25;F7DAY5
Protein S100-A6;Protein S100	S100a6	1.20749724019366	0.0078120785790255	no	16.7871921586005	16.9789494284144	16.9746223747422	17.2359012252266	17.0591432659819	17.2617791456886	4	27	10.051	P14069;Q545I9
Transmembrane emp24 domain-containing protein 10	Tmed10	-1.06663867195323	0.00783537809089075	no	18.5399065142048	18.5645855918093	18.5379618870894	18.4399358469233	18.4465420554039	18.4767614697422	7	25.6	24.911	Q9D1D4;A0A1Y7VM54
U11/U12 small nuclear ribonucleoprotein 48 kDa protein	Snrnp48	1.10942623653319	0.0078743634210374	no	13.0731120076762	13.1758610524849	13.0486017968166	13.2341474057706	13.2859586692866	13.2269100286455	1	3.6	39.453	Q9D361;J3QMA8
Biogenesis of lysosome-related organelles complex 1 subunit 1	Bloc1s1	1.09064486084084	0.00788655812199718	no	14.2570192155549	14.1738695774878	14.2619783250946	14.3839452757834	14.3312789204169	14.3531871318567	2	13.6	14.281	O55102;D3YVM8;D3Z4L7
Importin subunit alpha-4;Importin subunit alpha	Kpna3	-1.07828760323282	0.00788720462436177	no	18.4843379986777	18.423643068957	18.4160460634822	18.3290524688032	18.3530425420133	18.3157060357378	7	21.1	57.772	O35344;Q543M7
Heme-binding protein 1	Hebp1	-1.16343623399958	0.00789787752213427	no	16.4143198987977	16.4793454030802	16.3239043323504	16.2164158211596	16.2625773216942	16.0834000679023	2	14.7	21.067	Q9R257;A0A140T8J4
Mediator of RNA polymerase II transcription subunit 23	Med23	1.08411167797853	0.00792526124178672	no	17.9209444781768	17.8574172582599	17.8411887242556	17.9670609987775	17.985481839547	18.016547765831	14	12.6	156.09	Q80YQ2;F8WJB0;E9QNV2;H3BK33
Activator of basal transcription 1	Abt1	-1.08401519141763	0.00795549278047369	no	17.6263917430688	17.543913853395	17.6021559922803	17.4504121428391	17.4734325239272	17.4994619976663	5	19.3	30.658	Q9QYL7;C5H7S3
DNA-3-methyladenine glycosylase	Mpg;MPG	-1.10785259930519	0.00795588670140836	no	15.6168916750184	15.613741433468	15.5970281330346	15.4340803055503	15.5439452174041	15.4063378912486	3	14.7	36.471	Q04841;Q8VIJ9;Q3U1C9
Mediator of RNA polymerase II transcription subunit 7	Med7	-1.10357611308921	0.00797507408342316	no	13.4318402586546	13.4074571771144	13.4376134114942	13.2401797241075	13.3613825341146	13.2487901841904	2	10.3	27.205	Q9CZB6;F2Z449;F2Z3X8;F2Z466;F2Z473
Disco-interacting protein 2 homolog B	Dip2b	-1.08935095559091	0.00798208770332915	no	17.2597578554442	17.2793539596806	17.1933551659631	17.152851797585	17.0898860961105	17.1193226238492	7	6	171.12	Q3UH60
SAP domain-containing protein	Sf3b2	1.06470048159077	0.0080020237653558	no	20.83077050743	20.837883973392	20.8417829363831	20.9438496403845	20.9041128414316	20.9338178338893	34	43.8	98.188	Q3UAI4;Q3UJB0;Q3UBH2;Q80W39;Q3UQU5;Q8BL33
Zinc finger protein AEBP2	Aebp2	1.18165434994626	0.00801827873174398	no	14.9069365455065	14.7318622073061	14.9665224442236	15.1727001523365	15.0508333230745	15.1042119890966	2	7.7	52.962	Q9Z248;I6L987;F6V059
Chromosome-associated kinesin KIF4	Kif4	1.063633331851	0.00802904452316048	no	19.6464154801311	19.624693922884	19.6246143445237	19.7258595589141	19.7322724795307	19.7045943905561	33	34.4	139.52	P33174
Zinc finger protein 809	Zfp809	1.0712493919111	0.00803217532992564	no	16.284192136795	16.2510342985691	16.2662342240623	16.38502141127	16.333906809841	16.3804155944624	3	8.2	46.942	G3X9G7
A-kinase anchor protein 8-like	Akap8l	1.09168580210676	0.00804530501764116	no	17.0826391398052	17.1431889239717	17.0281692748877	17.215428428029	17.2083586309823	17.2098833623733	4	9.7	67.884	A0A494B9L0;Q9D0K8;Q5RL57;Q9R0L7;A0A494BBL1;Q3TLG2;A0A494BAS2
Protein CASC5	Casc5	1.08761324704799	0.00807211272981248	no	16.0788357734911	15.9877108762286	16.0657745770737	16.1452761418384	16.1860621633151	16.1644798071889	3	1.7	238.18	A3KGI3;Q66JQ7
Pyrroline-5-carboxylate reductase 3	Pycrl	-1.07501417877547	0.00809406229318871	no	17.5356219189416	17.5549470816987	17.5361363019254	17.4297022349265	17.4779161602208	17.4060198427669	4	19.3	28.721	Q9DCC4
SPATS2-like protein	Spats2l	1.14030483546664	0.00811669437735417	no	14.1364262349134	14.0017493508859	14.0497262745719	14.2404709191075	14.334401390892	14.1812881966405	1	3	61.668	Q91WJ7;E9Q106;E9Q7S4;E9PVQ3
Prostaglandin E synthase 2;Prostaglandin E synthase 2 truncated form	Ptges2	-1.0785826054697	0.0081252864567777	no	16.6963237109586	16.7721302201359	16.7490724331514	16.6441609595634	16.6093964864863	16.6365589008101	6	20.8	43.323	Q8BWM0
Cytoskeleton-associated protein 4	Ckap4	-1.06886706764587	0.00813790863344379	no	19.4609361190883	19.5024743712228	19.4821079464825	19.3646415854779	19.4062607543526	19.3863687775753	20	38.8	63.691	Q8BMK4
Putative sodium-coupled neutral amino acid transporter 10	Slc38a10	-1.09015167361245	0.00814257907856059	no	14.5116083583788	14.5856502249673	14.493696539718	14.3891211047892	14.3899926708489	14.4382547306925	2	2.1	117.19	Q5I012;Q7TMR2;Q99JV6;J3QNE8;Q8R3Y3
Parafibromin	Cdc73	1.0649977705215	0.00814763253012124	no	18.5822399876802	18.556552035382	18.5455615149996	18.6612938153009	18.6574321511482	18.6381788025399	16	29.2	60.576	Q8JZM7
GTP-binding protein SAR1b	Sar1b	-1.07648055460651	0.00815103460664157	no	17.7974877532843	17.7907962695409	17.7814032586209	17.6460309182146	17.7248192928785	17.6798702930625	9	57.6	22.382	Q9CQC9;Q0VGU0;Q3U281
tRNA (guanine(37)-N1)-methyltransferase	Trmt5	-1.07349223749834	0.00815325572441952	no	17.8758983050658	17.8732449611481	17.8330480672197	17.728111338045	17.781023288003	17.7661214305214	10	23.6	56.794	Q9D0C4
Thioredoxin reductase 1, cytoplasmic	Txnrd1	1.08526615278278	0.00816683858114961	no	19.9054484916591	19.9205986803318	19.8935153199154	20.0717693738819	19.9737315987998	20.0282082053987	22	50.9	67.083	Q9JMH6;Q91Y95
Transmembrane protein 11, mitochondrial	Tmem11	-1.21913226413754	0.00816893898021475	no	15.8021563866485	15.9429254319728	15.6149100217766	15.4914911941668	15.5240383498976	15.4868983372277	2	10	21.311	Q8BK08;E9Q933;Z4YN74
Oxysterol-binding protein 1	Osbp	1.08217738615193	0.00819851782709832	no	17.9900582720532	17.9440049430121	17.9250418250532	18.0893923681212	18.0282014294976	18.083322240352	12	15.3	88.796	Q3B7Z2
Probable ATP-dependent RNA helicase DDX6	Ddx6	-1.08024899310573	0.00819942212157129	no	19.7482397762189	19.7341206119644	19.6699947696103	19.602226385125	19.625087984287	19.5909491298651	16	42.2	54.191	P54823
Regulator of nonsense transcripts 2	Upf2	1.08301511505535	0.00819945033945018	no	18.2921639346237	18.2358977182793	18.2423450153596	18.3728291992224	18.3339543710962	18.4087832319429	11	10.6	147.55	A2AT37
Epithelial cell adhesion molecule	Epcam	-1.14321482549753	0.00824091094195823	no	17.187223932716	17.2575921280561	17.057712862206	16.9523051255833	17.0095032915353	16.961430913044	6	31.7	35.019	Q99JW5;Q8CG12
Ankyrin-3	Ank3	1.06850627721073	0.00824394944165031	no	16.4693881340486	16.412743983149	16.4493771205305	16.5367390670024	16.5450467921185	16.5365095290107	4	1.2	473.78	W6PPR4;S4R2K9;W6PPA1;G5E8K5;G5E8K2;S4R2S8;S4R1S2;A0A1W2P812;G5E8K3
Alpha-enolase	Eno1;EG433182	-1.09238526842414	0.00826398698458164	no	23.0441527432289	23.0199219998395	22.9672126869814	22.8777109631881	22.9292600895638	22.8418710863959	37	87.1	47.14	P17182;Q5FW97;Q6PHC1
Phosducin-like protein 3	Pdcl3	-1.11428367515603	0.00828189221384715	no	18.1622894807797	18.1758108244744	18.0736927929834	18.04728485736	17.9368937784772	17.9592647769673	7	31.7	27.581	Q8BVF2
Coiled-coil domain-containing protein 58	Ccdc58	1.07569561933987	0.00829868246798041	no	18.7909417859991	18.7515700660725	18.7184962548326	18.877593937692	18.8490981736896	18.8501257201987	8	63.2	16.665	Q8R3Q6;F8WJI3;E9Q4B5
HAUS augmin-like complex subunit 8	Haus8	-1.10485283755848	0.00835972786551104	no	14.7161731829429	14.8114959831397	14.827848945899	14.6511335055347	14.6744129260515	14.5984090186333	2	6.2	41.653	Q99L00
39S ribosomal protein L34, mitochondrial	Mrpl34	-1.08249622857471	0.00838337843518857	no	14.4656245105859	14.4524720448261	14.4182165829965	14.2926158809392	14.3753518704434	14.3252593913405	1	10.9	10.531	Q99N91
LIM domain-containing protein ajuba	Ajuba	-1.12606057136665	0.0084054213594282	no	17.7189218170996	17.6757836332774	17.5633858895476	17.5185416814036	17.4327954741831	17.4929008859025	14	41.7	57.919	Q91XC0
Galectin-related protein	Lgalsl	-1.07074622061879	0.00845247218372409	no	16.3999980550001	16.4389844653067	16.3996897503046	16.3236218216619	16.3325553746412	16.2866453192065	5	38.4	18.955	Q8VED9
AF4/FMR2 family member 4	Aff4	-1.08100764769745	0.00846803786251704	no	16.7876726565321	16.7674565237028	16.7849646500561	16.6503117033006	16.6334016900949	16.7192502481608	6	6.3	126.64	Q9ESC8;B7ZNX0
Predicted gene 14124	Gm14124	1.12897660026491	0.00853794325122613	no	16.2476719367442	16.2117188436512	16.2352054506971	16.3933400861404	16.3210839585866	16.5052189396689	3	4.6	83.427	A2AU83
DNA helicase (Fragment)	Atrx	1.12594715646793	0.00855020029425854	no	14.2078894344869	14.0979970928901	14.0793671097067	14.3611805601248	14.2965562707573	14.240934165209	1	6.3	38.85	Q3UY26;A6PWK8
Forkhead box protein P4	Foxp4	-1.14812803355962	0.00855747970326344	no	15.5360080804614	15.4897769636486	15.4139814223318	15.191701874592	15.3763497983915	15.2738641939263	2	3.5	85.98	Q9DBY0;A0A0R4J1I5;D3Z726;A0A0R4J161
[truncated: 4,959 more rows]
