# Supplementary material for: RSL24D1 sustains steady-state ribosome biogenesis and pluripotency translational programs in embryonic stem cells
Source: Nat Commun. 2023 Jan 23;14:356. doi: 10.1038/s41467-023-36037-7 (PMC9870888; doi:10.1038/s41467-023-36037-7)
Supplement: Supplementary file 6 — Supplementary Data 3 [file 41467_2023_36037_MOESM6_ESM.xlsx]

## Sheet: Sup. Data 3A
Supplementary Data 3A - Gene ontology enrichment analysis of downregulated proteins in RSL24D1 depleted ESCs
GO ID	GO description	GO category	p-val	Corrected p-val	Cluster frequency	Total frequency	Genes
3735	structural constituent of ribosome	Molecular functions	2.8310E-20	9.3988E-18	28/186 15.0%	100/6155 1.6%	RPL4 RPL32 RPL10 RPLP1 RPLP0 MRPS12 RPL11 MRPL14 RPL8 RPL9 RPL6 RPL7 RPL7A RPS15A RPL18A RPL36 RPLP2 RPL37 RPS11 RPL18 RPL19 RPL23 RPS29 RPL27A RPL24 RPL22L1 RPL26 RPS24
5840	ribosome	cellular component	1.4112E-17	2.8365E-15	30/186 16.1%	148/6282 2.3%	RPL4 RPL32 RPL10 RPLP1 RPLP0 MRPS12 RPL11 MRPL14 RPL8 RPL9 RPL6 RPL7 RPL7A RPS15A RPL18A RPL36 RPLP2 RPL37 RPS11 RPL18 RPS27A RPL19 RPL23 RPS29 RPL27A RPL24 RPL22L1 RPL26 RPL29 RPS24
5198	structural molecule activity	Molecular functions	5.9933E-15	9.9488E-13	30/186 16.1%	179/6155 2.9%	RPL4 RPL32 RPL10 RPLP1 RPLP0 MRPS12 RPL11 MRPL14 RPL8 RPL9 RPL6 RPL7 RPL7A RPS15A RPL18A RPL36 RPLP2 RPL37 RPS11 RPL18 RPL19 RPL23 TUBA4A RPS29 RPL27A RPL24 RPL22L1 RPL26 INA RPS24
22626	cytosolic ribosome	cellular component	7.2725E-13	7.3089E-11	15/186 8.0%	44/6282 0.7%	RPL32 RPL10 RPL23 RPL9 RPL7 RPL7A RPS15A RPS29 RPL27A RPL24 RPS11 RPL29 RPS27A RPS24 RPL19
22625	cytosolic large ribosomal subunit	cellular component	1.3927E-10	9.3310E-9	7/186 3.7%	8/6282 0.1%	RPL7A RPL32 RPL10 RPL24 RPL9 RPL7 RPL19
33279	ribosomal subunit	cellular component	2.2044E-10	1.1077E-8	16/186 8.6%	73/6282 1.1%	RPL4 RPL32 RPL10 RPL23 MRPS12 RPL9 RPL7 RPL7A RPS15A RPS29 RPL24 RPL26 RPS11 RPS27A RPS24 RPL19
6412	translation	Biological process	1.2728E-11	1.5681E-8	29/189 15.3%	218/6136 3.5%	RPL4 RPL32 RPL10 RPLP1 RPLP0 MRPS12 RPL11 MRPL14 RPL8 RPL9 RPL6 RPL7 RPL7A RPS15A RPL18A RPL36 RPLP2 RPL37 RPS11 RPL18 RPL19 RPL23 RPS29 RPL27A RPL24 RPL22L1 RPL26 RPL29 RPS24
30529	ribonucleoprotein complex	cellular component	6.1922E-10	2.4893E-8	34/186 18.2%	355/6282 5.6%	RPL4 RPL5 RPL32 RPL10 RPLP1 RPLP0 MRPS12 RPL11 MRPL14 RPL8 RPL9 RPL6 RPL7 RPL7A LSM11 RPS15A RPL18A RPL36 RPLP2 RPL37 RPS11 RPL18 RPS27A RPL19 RPL23 RPL13A RPS29 RPL27A RPL24 RPL27 RPL22L1 RPL26 RPL29 RPS24
15934	large ribosomal subunit	cellular component	1.0514E-8	3.5223E-7	10/186 5.3%	31/6282 0.4%	RPL4 RPL7A RPL32 RPL10 RPL23 RPL24 RPL26 RPL9 RPL7 RPL19
9058	biosynthetic process	Biological process	5.4966E-9	3.3859E-6	79/189 41.7%	1420/6136 23.1%	RPL4 PANK3 RPL32 RPLP1 RPLP0 MRPS12 AMD1 PRDM1 RPL8 GLI1 RPL9 RPL6 RPL7 FOXQ1 FADS2 RPL7A RPL18A FPGS RPL36 RPLP2 PHGDH RPL37 EMB SCD1 TK1 RPS11 GLUL FOXD4 TGIF1 FOXD3 FOXD2 FOXD1 TBP TGIF2 HMGCS1 RPL23 GPT2 EDF1 ATP1B1 TAF6L CCNE1 TBPL2 RPL24 FAR1 RPL26 RPL29 BCAT1 TK1A ZNF593 RPL10 UHRF1 SHMT1 RPL11 IREB2 LEF1 LPL MRPL14 HMGCR TK1B SBNO2 GANAB RPS15A ALOX8 ZFP57 APOE RPL18 RPL19 FDPS CHKA STAT2…
44249	cellular biosynthetic process	Biological process	2.8948E-8	1.1888E-5	76/189 40.2%	1389/6136 22.6%	RPL4 PANK3 RPL32 RPLP1 RPLP0 MRPS12 AMD1 PRDM1 RPL8 GLI1 RPL9 RPL6 RPL7 FOXQ1 FADS2 RPL7A RPL18A FPGS RPL36 RPLP2 PHGDH RPL37 EMB SCD1 TK1 RPS11 GLUL FOXD4 TGIF1 FOXD3 FOXD2 FOXD1 TBP TGIF2 HMGCS1 RPL23 EDF1 ATP1B1 TAF6L CCNE1 TBPL2 RPL24 FAR1 RPL26 RPL29 BCAT1 TK1A ZNF593 RPL10 UHRF1 SHMT1 RPL11 IREB2 LEF1 LPL MRPL14 HMGCR TK1B SBNO2 GANAB RPS15A ALOX8 ZFP57 APOE RPL18 RPL19 FDPS CHKA STAT2 ESRR…
44445	cytosolic part	cellular component	1.6281E-6	4.6748E-5	12/186 6.4%	75/6282 1.1%	RPL7A RPS15A RPL32 RPL10 RPS29 RPL24 RPS11 RPS27A RPL9 RPS24 RPL7 RPL19
43565	sequence-specific DNA binding	Molecular functions	2.4561E-5	2.2548E-3	16/186 8.6%	161/6155 2.6%	FOXD4 TGIF1 FOXD3 FOXD2 FOXD1 TBP TGIF2 ESRRB LEF1 EDF1 GLI1 GLI2 FOXQ1 SIX4 DNMT3B EMB
4797	thymidine kinase activity	Molecular functions	2.7166E-5	2.2548E-3	3/186 1.6%	3/6155 0.0%	TK1A TK1 TK1B
34645	cellular macromolecule biosynthetic process	Biological process	1.0746E-5	2.8847E-3	58/189 30.6%	1102/6136 17.9%	RPL4 RPL32 RPLP1 RPLP0 MRPS12 PRDM1 RPL8 GLI1 RPL9 RPL6 RPL7 FOXQ1 RPL7A RPL18A RPL36 RPLP2 RPL37 EMB TK1 RPS11 FOXD4 TGIF1 FOXD3 FOXD2 FOXD1 TBP TGIF2 RPL23 EDF1 TAF6L CCNE1 TBPL2 RPL24 RPL26 RPL29 TK1A ZNF593 RPL10 UHRF1 RPL11 LEF1 MRPL14 TK1B SBNO2 GANAB RPS15A ZFP57 APOE RPL18 RPL19 STAT2 ESRRB CDC6 RPS29 RPL27A ZFP593 RPL22L1 RPS24
9059	macromolecule biosynthetic process	Biological process	1.1707E-5	2.8847E-3	58/189 30.6%	1105/6136 18.0%	RPL4 RPL32 RPLP1 RPLP0 MRPS12 PRDM1 RPL8 GLI1 RPL9 RPL6 RPL7 FOXQ1 RPL7A RPL18A RPL36 RPLP2 RPL37 EMB TK1 RPS11 FOXD4 TGIF1 FOXD3 FOXD2 FOXD1 TBP TGIF2 RPL23 EDF1 TAF6L CCNE1 TBPL2 RPL24 RPL26 RPL29 TK1A ZNF593 RPL10 UHRF1 RPL11 LEF1 MRPL14 TK1B SBNO2 GANAB RPS15A ZFP57 APOE RPL18 RPL19 STAT2 ESRRB CDC6 RPS29 RPL27A ZFP593 RPL22L1 RPS24
46104	thymidine metabolic process	Biological process	2.8775E-5	5.9085E-3	3/189 1.5%	3/6136 0.0%	TK1A TK1 TK1B
19136	deoxynucleoside kinase activity	Molecular functions	2.5968E-4	1.7243E-2	3/186 1.6%	5/6155 0.0%	TK1A TK1 TK1B
60033	anatomical structure regression	Biological process	1.1248E-4	1.7322E-2	3/189 1.5%	4/6136 0.0%	LEF1 GLI1 GLI2
46125	pyrimidine deoxyribonucleoside metabolic process	Biological process	1.1248E-4	1.7322E-2	3/189 1.5%	4/6136 0.0%	TK1A TK1 TK1B
3700	transcription factor activity	Molecular functions	6.1295E-4	2.8272E-2	15/186 8.0%	191/6155 3.1%	FOXD4 TGIF1 FOXD3 FOXD2 FOXD1 TGIF2 STAT2 ESRRB LEF1 GLI1 GLI2 FOXQ1 SIX4 TBPL2 EMB
8201	heparin binding	Molecular functions	6.3721E-4	2.8272E-2	4/186 2.1%	14/6155 0.2%	LPL APOE RPL29 FSTL1
16830	carbon-carbon lyase activity	Molecular functions	7.7536E-4	2.8272E-2	5/186 2.6%	25/6155 0.4%	AMD2 SHMT1 AMD1 ALDOA GLUL
4014	adenosylmethionine decarboxylase activity	Molecular functions	9.0845E-4	2.8272E-2	2/186 1.0%	2/6155 0.0%	AMD2 AMD1
15355	secondary active monocarboxylate transmembrane transporter activity	Molecular functions	9.0845E-4	2.8272E-2	2/186 1.0%	2/6155 0.0%	SLC16A1 SLC16A3
46873	metal ion transmembrane transporter activity	Molecular functions	9.3671E-4	2.8272E-2	5/186 2.6%	26/6155 0.4%	CHKA SLC20A1 SLC1A5 ATP1B1 SLC39A4
8203	cholesterol metabolic process	Biological process	2.5264E-4	3.3858E-2	6/189 3.1%	30/6136 0.4%	SQLE FDPS HMGCS1 CYP51A1 APOE HMGCR
45940	positive regulation of steroid metabolic process	Biological process	2.7482E-4	3.3858E-2	3/189 1.5%	5/6136 0.0%	FDPS APOE SCD1
45666	positive regulation of neuron differentiation	Biological process	3.5551E-4	3.7606E-2	4/189 2.1%	12/6136 0.1%	TGIF1 TGIF2 DNMT3B GLI2
16125	sterol metabolic process	Biological process	3.6629E-4	3.7606E-2	6/189 3.1%	32/6136 0.5%	SQLE FDPS HMGCS1 CYP51A1 APOE HMGCR
19206	nucleoside kinase activity	Molecular functions	1.3594E-3	3.7611E-2	3/186 1.6%	8/6155 0.1%	TK1A TK1 TK1B
15935	small ribosomal subunit	cellular component	1.5217E-3	3.8233E-2	6/186 3.2%	43/6282 0.6%	RPS15A RPS29 MRPS12 RPS11 RPS27A RPS24
22627	cytosolic small ribosomal subunit	cellular component	1.9583E-3	4.3736E-2	5/186 2.6%	31/6282 0.4%	RPS15A RPS29 RPS11 RPS27A RPS24
5539	glycosaminoglycan binding	Molecular functions	1.7717E-3	4.5247E-2	4/186 2.1%	18/6155 0.2%	LPL APOE RPL29 FSTL1

## Sheet: Sup. Data 3B
Supplementary Data 3B - Gene ontology enrichment analysis of upregulated proteins in RSL24D1 depleted ESCs
GO ID	GO description	GO category	p-val	Corrected p-val	Cluster frequency	Total frequency	Genes
30308	negative regulation of cell growth	Biological process	8.6587E-7	1.1880E-3	7/178 3.9%	20/6136 0.3%	PSRC1 SERPINE2 ZMAT3 TRP53 TP53 CRYAB BBC3
45792	negative regulation of cell size	Biological process	4.7474E-6	3.2567E-3	7/178 3.9%	25/6136 0.4%	PSRC1 SERPINE2 ZMAT3 TRP53 TP53 CRYAB BBC3
5886	plasma membrane	cellular component	2.6350E-5	5.2964E-3	38/189 20.1%	640/6282 10.1%	NOTCH3 SDC4 CD81 DGKA ECE1 ABCB11 ESPN MLLT4 EDA2R RAB23 PALM GPC4 ABCB1A ABCB1B SLC19A2 RAB8B ANXA1 KIRREL MCAM DCXR MYOF DAB2IP SLC4A11 LNPEP DEF6 RHOB FERMT1 RAP2A RAP2B PC CD109 FAT1 MDM2 ALPL KCTD12 MFGE8 UTRN CRYAB
45926	negative regulation of growth	Biological process	1.3971E-5	6.3893E-3	7/178 3.9%	29/6136 0.4%	PSRC1 SERPINE2 ZMAT3 TRP53 TP53 CRYAB BBC3
1558	regulation of cell growth	Biological process	3.6870E-5	1.0355E-2	8/178 4.4%	45/6136 0.7%	PSRC1 SERPINE2 CD81 ZMAT3 TRP53 TP53 CRYAB BBC3
43068	positive regulation of programmed cell death	Biological process	4.6190E-5	1.0355E-2	13/178 7.3%	122/6136 1.9%	BNIP3L CDKN1A CEBPB ANXA1 PDCD6IP APAF1 NR3C1 BBC3 ZMAT3 TRP53 TXNIP TP53 BCL2L1
10942	positive regulation of cell death	Biological process	5.0358E-5	1.0355E-2	13/178 7.3%	123/6136 2.0%	BNIP3L CDKN1A CEBPB ANXA1 PDCD6IP APAF1 NR3C1 BBC3 ZMAT3 TRP53 TXNIP TP53 BCL2L1
23033	signaling pathway	Biological process	5.2831E-5	1.0355E-2	32/178 17.9%	535/6136 8.7%	NOTCH3 ARF2 ZAK DGKA NR3C1 RLF AKAP2 BBC3 RAB21 RAB23 DVL3 RAB8B ANXA1 PDCD6IP ANGPT1 CDC42BPG ARHGAP29 LNPEP BAIAP2 RHOB RAP2A RAP2B GKAP1 CPD TRP53 TXNIP TP53 CRYAB NODAL ARL8A ENG CSNK1G1
16020	membrane	cellular component	1.0428E-4	1.0480E-2	75/189 39.6%	1708/6282 27.1%	CD81 TMEM179B DGKA PLOD2 ECE1 ESPN NR3C1 EDA2R GGTA1 TMEM43 PALM EMD SCN1B RAB8B BNIP3L ANXA1 STARD3NL DCXR MYOF BET1L ANO3 RHOB RAP2A RAP2B CD109 KCTD12 TMEM126B MFGE8 UTRN CRYAB ARL8A ENG AGPAT5 NOTCH3 SDC4 TMEM63B PCX TMTC3 ETFDH ABCB11 MLLT4 EHBP1 PRRG4 RAB21 TRP53I11 CKMT1 EPB41L1 RAB23 GPC4 ABCB1A ABCB1B SLC19A2 PRPH SLC25A24 KIRREL MCAM EPHX1 DAB2IP SLC4A11 LNPEP BAIAP2 MARCH5 DEF6 ASS1 FE…
46581	intercellular canaliculus	cellular component	2.5637E-4	1.6003E-2	3/189 1.5%	5/6282 0.0%	ABCB11 ABCB1A ABCB1B
31224	intrinsic to membrane	cellular component	3.2339E-4	1.6003E-2	41/189 21.6%	798/6282 12.7%	AGPAT5 NOTCH3 SDC4 TMEM63B CD81 TMEM179B TMTC3 ECE1 ABCB11 EDA2R GGTA1 PRRG4 TRP53I11 TMEM43 GPC4 EMD SCN1B PRPH SLC25A24 BNIP3L KIRREL STARD3NL MCAM MYOF EPHX1 SLC4A11 LNPEP MARCH5 BET1L ANO3 PC PTK7 CD109 CPD FAT1 PLXNB3 ALPL KCTD12 TMEM126B ENG BCL2L1
5576	extracellular region	cellular component	5.2606E-4	1.6003E-2	15/189 7.9%	189/6282 3.0%	ANXA1 SERPINE2 PEG3 ANGPT1 RLF PM20D1 PRRG4 PC CD109 MMRN2 PCYOX1L ALPL GPC4 MFGE8 NODAL
44421	extracellular region part	cellular component	5.4666E-4	1.6003E-2	11/189 5.8%	113/6282 1.7%	ANXA1 PC SERPINE2 ANGPT1 CD109 MMRN2 ALPL GPC4 MFGE8 RLF NODAL
5615	extracellular space	cellular component	5.5732E-4	1.6003E-2	9/189 4.7%	79/6282 1.2%	ANXA1 PC SERPINE2 ANGPT1 CD109 ALPL MFGE8 RLF NODAL
60548	negative regulation of cell death	Biological process	1.0227E-4	1.7539E-2	14/178 7.8%	150/6136 2.4%	CDKN1A CEBPB ANXA1 ANGPT1 NR3C1 RLF PAFAH2 PC FTH1 TRP53 MDM2 TP53 CRYAB BCL2L1
4857	enzyme inhibitor activity	Molecular functions	6.3429E-5	2.2771E-2	8/184 4.3%	47/6155 0.7%	PPP1R14A CDKN1A PPP1R14B ANXA1 SERPINE2 CD109 TXNIP BCL2L1
43065	positive regulation of apoptosis	Biological process	1.8233E-4	2.4271E-2	12/178 6.7%	121/6136 1.9%	BNIP3L CEBPB ANXA1 PDCD6IP APAF1 ZMAT3 TRP53 TXNIP NR3C1 TP53 BBC3 BCL2L1
8361	regulation of cell size	Biological process	1.8506E-4	2.4271E-2	8/178 4.4%	56/6136 0.9%	PSRC1 SERPINE2 CD81 ZMAT3 TRP53 TP53 CRYAB BBC3
10941	regulation of cell death	Biological process	2.1816E-4	2.4271E-2	20/178 11.2%	287/6136 4.6%	BNIP3L CDKN1A CEBPB ANXA1 PDCD6IP APAF1 ANGPT1 NR3C1 RLF PAFAH2 BBC3 PC ZMAT3 FTH1 TRP53 MDM2 TXNIP TP53 CRYAB BCL2L1
43066	negative regulation of apoptosis	Biological process	2.2061E-4	2.4271E-2	13/178 7.3%	142/6136 2.3%	CDKN1A CEBPB ANXA1 ANGPT1 NR3C1 RLF PAFAH2 PC TRP53 MDM2 TP53 CRYAB BCL2L1
42771	DNA damage response, signal transduction by p53 class mediator resulting in induction of apoptosis	Biological process	2.2998E-4	2.4271E-2	3/178 1.6%	5/6136 0.0%	TRP53 TP53 BBC3
43069	negative regulation of programmed cell death	Biological process	2.5359E-4	2.4574E-2	13/178 7.3%	144/6136 2.3%	CDKN1A CEBPB ANXA1 ANGPT1 NR3C1 RLF PAFAH2 PC TRP53 MDM2 TP53 CRYAB BCL2L1
17015	regulation of transforming growth factor beta receptor signaling pathway	Biological process	2.8242E-4	2.4574E-2	4/178 2.2%	12/6136 0.1%	TRP53 NR3C1 TP53 ENG
7178	transmembrane receptor protein serine/threonine kinase signaling pathway	Biological process	3.4231E-4	2.4574E-2	5/178 2.8%	22/6136 0.3%	TRP53 TP53 NODAL AKAP2 ENG
7165	signal transduction	Biological process	3.5943E-4	2.4574E-2	25/178 14.0%	416/6136 6.7%	ARF2 ZAK NR3C1 RLF MLLT4 RAB21 RAB23 RAB8B PACSIN1 ANXA1 ANGPT1 DAB2IP ARHGAP29 LNPEP BAIAP2 RHOB RAP2A RAP2B GKAP1 TRP53 PLXNB3 TP53 CRYAB NODAL ARL8A
43086	negative regulation of catalytic activity	Biological process	3.6221E-4	2.4574E-2	7/178 3.9%	47/6136 0.7%	CDKN1A SERPINE2 PALM MDM2 CRYAB RLF BCL2L1
23052	signaling	Biological process	3.7897E-4	2.4574E-2	36/178 20.2%	700/6136 11.4%	NOTCH3 ARF2 ZAK DGKA NR3C1 RLF MLLT4 AKAP2 BBC3 RAB21 RAB23 DVL3 RAB8B PACSIN1 ANXA1 PDCD6IP ANGPT1 CDC42BPG DAB2IP ARHGAP29 LNPEP BAIAP2 RHOB RAP2A RAP2B GKAP1 CPD TRP53 PLXNB3 TXNIP TP53 CRYAB NODAL ARL8A ENG CSNK1G1
23034	intracellular signaling pathway	Biological process	4.0133E-4	2.4574E-2	22/178 12.3%	347/6136 5.6%	ARF2 PDCD6IP ZAK DGKA CDC42BPG ARHGAP29 NR3C1 BAIAP2 RLF BBC3 RHOB RAB21 RAP2A RAP2B GKAP1 TRP53 RAB23 DVL3 TP53 CRYAB ARL8A RAB8B
42981	regulation of apoptosis	Biological process	4.0399E-4	2.4574E-2	19/178 10.6%	278/6136 4.5%	BNIP3L CDKN1A CEBPB ANXA1 PDCD6IP APAF1 ANGPT1 NR3C1 RLF PAFAH2 BBC3 PC ZMAT3 TRP53 MDM2 TXNIP TP53 CRYAB BCL2L1
22610	biological adhesion	Biological process	4.1196E-4	2.4574E-2	12/178 6.7%	132/6136 2.1%	FERMT1 PC ANGPT1 PTK7 MCAM FAT1 CERCAM MFGE8 MLLT4 RHOB ENG PRPH
7155	cell adhesion	Biological process	4.1196E-4	2.4574E-2	12/178 6.7%	132/6136 2.1%	FERMT1 PC ANGPT1 PTK7 MCAM FAT1 CERCAM MFGE8 MLLT4 RHOB ENG PRPH
43067	regulation of programmed cell death	Biological process	4.6218E-4	2.6421E-2	19/178 10.6%	281/6136 4.5%	BNIP3L CDKN1A CEBPB ANXA1 PDCD6IP APAF1 ANGPT1 NR3C1 RLF PAFAH2 BBC3 PC ZMAT3 TRP53 MDM2 TXNIP TP53 CRYAB BCL2L1
8630	DNA damage response, signal transduction resulting in induction of apoptosis	Biological process	5.4566E-4	2.7728E-2	4/178 2.2%	14/6136 0.2%	PDCD6IP TRP53 TP53 BBC3
7179	transforming growth factor beta receptor signaling pathway	Biological process	5.4566E-4	2.7728E-2	4/178 2.2%	14/6136 0.2%	TRP53 TP53 NODAL ENG
1836	release of cytochrome c from mitochondria	Biological process	5.4566E-4	2.7728E-2	4/178 2.2%	14/6136 0.2%	TRP53 TP53 BBC3 BCL2L1
30330	DNA damage response, signal transduction by p53 class mediator	Biological process	7.7095E-4	3.7041E-2	3/178 1.6%	7/6136 0.1%	TRP53 TP53 BBC3
2347	response to tumor cell	Biological process	8.3694E-4	3.7041E-2	2/178 1.1%	2/6136 0.0%	TRP53 TP53
10953	regulation of protein maturation by peptide bond cleavage	Biological process	8.3694E-4	3.7041E-2	2/178 1.1%	2/6136 0.0%	SERPINE2 MDM2
10955	negative regulation of protein maturation by peptide bond cleavage	Biological process	8.3694E-4	3.7041E-2	2/178 1.1%	2/6136 0.0%	SERPINE2 MDM2
10466	negative regulation of peptidase activity	Biological process	9.4797E-4	4.0644E-2	4/178 2.2%	16/6136 0.2%	SERPINE2 MDM2 CRYAB BCL2L1
16021	integral to membrane	cellular component	1.7805E-3	4.4734E-2	38/189 20.1%	786/6282 12.5%	AGPAT5 NOTCH3 SDC4 TMEM63B CD81 TMEM179B TMTC3 ECE1 ABCB11 EDA2R GGTA1 PRRG4 TRP53I11 TMEM43 EMD SCN1B PRPH SLC25A24 BNIP3L KIRREL STARD3NL MCAM MYOF EPHX1 SLC4A11 LNPEP MARCH5 BET1L ANO3 PC PTK7 CPD FAT1 PLXNB3 KCTD12 TMEM126B ENG BCL2L1
52548	regulation of endopeptidase activity	Biological process	1.2056E-3	4.4935E-2	6/178 3.3%	42/6136 0.6%	SERPINE2 APAF1 MDM2 CRYAB BBC3 BCL2L1
6855	drug transmembrane transport	Biological process	1.2073E-3	4.4935E-2	3/178 1.6%	8/6136 0.1%	ABCB11 ABCB1A ABCB1B
45768	positive regulation of anti-apoptosis	Biological process	1.2073E-3	4.4935E-2	3/178 1.6%	8/6136 0.1%	CDKN1A ANGPT1 BCL2L1
30512	negative regulation of transforming growth factor beta receptor signaling pathway	Biological process	1.2073E-3	4.4935E-2	3/178 1.6%	8/6136 0.1%	TRP53 NR3C1 TP53
51346	negative regulation of hydrolase activity	Biological process	1.2118E-3	4.4935E-2	4/178 2.2%	17/6136 0.2%	SERPINE2 MDM2 CRYAB BCL2L1
48523	negative regulation of cellular process	Biological process	1.3988E-3	4.9690E-2	31/178 17.4%	614/6136 10.0%	RB1 NOTCH3 RNF10 CDKN1A CEBPB SERPINE2 ESPN NR3C1 RLF BBC3 ZMAT3 FTH1 RAB23 PALM PACSIN1 ANXA1 ANGPT1 TPM1 PAFAH2 RHOB RAP2A RAP2B PSRC1 PC TRP53 MDM2 TXNIP TP53 CRYAB NODAL BCL2L1
48518	positive regulation of biological process	Biological process	1.4297E-3	4.9690E-2	33/178 18.5%	669/6136 10.9%	RB1 RNF10 CDKN1A CEBPB SERPINE2 SDC4 CD81 ECE1 NR3C1 RLF BBC3 ZMAT3 RAB8B BNIP3L ANXA1 PDCD6IP APAF1 ANGPT1 TPM1 ETV5 RHOB RAP2A RAP2B PSRC1 TRP53 MDM2 SP6 TXNIP MFGE8 LPIN1 TP53 NODAL BCL2L1
12501	programmed cell death	Biological process	1.4576E-3	4.9690E-2	16/178 8.9%	239/6136 3.8%	BNIP3L PDCD6IP APAF1 PEG3 CKAP2 ECE1 EDA2R BBC3 RHOB ZMAT3 TRP53 BCL7C PDCD4 TP53 CRYAB BCL2L1
42221	response to chemical stimulus	Biological process	1.7110E-3	4.9690E-2	21/178 11.7%	362/6136 5.8%	CEBPB ANXA1 APAF1 EPHX1 SORD ETFDH LNPEP ECE1 ABCB11 NR3C1 ASS1 TRP53 TXNIP ALPL ABCB1A LPIN1 TP53 CRYAB ABCB1B SCN1B BCL2L1
52547	regulation of peptidase activity	Biological process	1.7421E-3	4.9690E-2	6/178 3.3%	45/6136 0.7%	SERPINE2 APAF1 MDM2 CRYAB BBC3 BCL2L1
32535	regulation of cellular component size	Biological process	1.7583E-3	4.9690E-2	9/178 5.0%	96/6136 1.5%	PSRC1 SERPINE2 CD81 ZMAT3 TRP53 TPM1 TP53 CRYAB BBC3
48522	positive regulation of cellular process	Biological process	1.7686E-3	4.9690E-2	31/178 17.4%	623/6136 10.1%	RB1 RNF10 CDKN1A CEBPB SERPINE2 SDC4 CD81 ECE1 NR3C1 RLF BBC3 ZMAT3 RAB8B BNIP3L ANXA1 PDCD6IP APAF1 ANGPT1 ETV5 RAP2A RAP2B PSRC1 TRP53 MDM2 SP6 TXNIP MFGE8 LPIN1 TP53 NODAL BCL2L1
15893	drug transport	Biological process	1.7724E-3	4.9690E-2	3/178 1.6%	9/6136 0.1%	ABCB11 ABCB1A ABCB1B
50896	response to stimulus	Biological process	1.8253E-3	4.9690E-2	37/178 20.7%	790/6136 12.8%	CDKN1A CEBPB SERPINE2 ETFDH ECE1 ABCB11 ESPN NR3C1 PPM1D BBC3 ZMAT3 ANXA8 POLK ABCB1A ABCB1B SCN1B PRPH ANXA1 PDCD6IP APAF1 MYOF EPHX1 REV1 SORD LNPEP ASS1 PC DNAJA4 TRP53 TXNIP ALPL MAN2B1 ERCC5 LPIN1 TP53 CRYAB BCL2L1
44092	negative regulation of molecular function	Biological process	1.9654E-3	4.9690E-2	7/178 3.9%	62/6136 1.0%	CDKN1A SERPINE2 PALM MDM2 CRYAB RLF BCL2L1
7166	cell surface receptor linked signaling pathway	Biological process	2.1360E-3	4.9690E-2	16/178 8.9%	248/6136 4.0%	NOTCH3 ANXA1 ANGPT1 DGKA LNPEP RLF AKAP2 GKAP1 CPD TRP53 TXNIP DVL3 TP53 NODAL ENG CSNK1G1
8629	induction of apoptosis by intracellular signals	Biological process	2.3046E-3	4.9690E-2	4/178 2.2%	20/6136 0.3%	PDCD6IP TRP53 TP53 BBC3
8637	apoptotic mitochondrial changes	Biological process	2.3046E-3	4.9690E-2	4/178 2.2%	20/6136 0.3%	TRP53 TP53 BBC3 BCL2L1
90092	regulation of transmembrane receptor protein serine/threonine kinase signaling pathway	Biological process	2.3046E-3	4.9690E-2	4/178 2.2%	20/6136 0.3%	TRP53 NR3C1 TP53 ENG
8219	cell death	Biological process	2.4140E-3	4.9690E-2	16/178 8.9%	251/6136 4.0%	BNIP3L PDCD6IP APAF1 PEG3 CKAP2 ECE1 EDA2R BBC3 RHOB ZMAT3 TRP53 BCL7C PDCD4 TP53 CRYAB BCL2L1
51350	negative regulation of lyase activity	Biological process	2.4628E-3	4.9690E-2	2/178 1.1%	3/6136 0.0%	PALM RLF
51453	regulation of intracellular pH	Biological process	2.4628E-3	4.9690E-2	2/178 1.1%	3/6136 0.0%	TRP53 TP53
2309	T cell proliferation involved in immune response	Biological process	2.4628E-3	4.9690E-2	2/178 1.1%	3/6136 0.0%	TRP53 TP53
2360	T cell lineage commitment	Biological process	2.4628E-3	4.9690E-2	2/178 1.1%	3/6136 0.0%	TRP53 TP53
31280	negative regulation of cyclase activity	Biological process	2.4628E-3	4.9690E-2	2/178 1.1%	3/6136 0.0%	PALM RLF
2687	positive regulation of leukocyte migration	Biological process	2.4628E-3	4.9690E-2	2/178 1.1%	3/6136 0.0%	TRP53 TP53
6977	DNA damage response, signal transduction by p53 class mediator resulting in cell cycle arrest	Biological process	2.4628E-3	4.9690E-2	2/178 1.1%	3/6136 0.0%	TRP53 TP53
70613	regulation of protein processing	Biological process	2.4628E-3	4.9690E-2	2/178 1.1%	3/6136 0.0%	SERPINE2 MDM2
7194	negative regulation of adenylate cyclase activity	Biological process	2.4628E-3	4.9690E-2	2/178 1.1%	3/6136 0.0%	PALM RLF
40034	regulation of development, heterochronic	Biological process	2.4628E-3	4.9690E-2	2/178 1.1%	3/6136 0.0%	SERPINE2 NODAL
42149	cellular response to glucose starvation	Biological process	2.4628E-3	4.9690E-2	2/178 1.1%	3/6136 0.0%	TRP53 TP53
31954	positive regulation of protein amino acid autophosphorylation	Biological process	2.4628E-3	4.9690E-2	2/178 1.1%	3/6136 0.0%	RAP2A RAP2B
48505	regulation of timing of cell differentiation	Biological process	2.4628E-3	4.9690E-2	2/178 1.1%	3/6136 0.0%	SERPINE2 NODAL
30195	negative regulation of blood coagulation	Biological process	2.4628E-3	4.9690E-2	2/178 1.1%	3/6136 0.0%	PC SERPINE2
71156	regulation of cell cycle arrest	Biological process	2.4628E-3	4.9690E-2	2/178 1.1%	3/6136 0.0%	TRP53 TP53
71158	positive regulation of cell cycle arrest	Biological process	2.4628E-3	4.9690E-2	2/178 1.1%	3/6136 0.0%	TRP53 TP53
