# Supplementary material for: RSL24D1 sustains steady-state ribosome biogenesis and pluripotency translational programs in embryonic stem cells
Source: Nat Commun. 2023 Jan 23;14:356. doi: 10.1038/s41467-023-36037-7 (PMC9870888; doi:10.1038/s41467-023-36037-7)
Supplement: Supplementary file 7 — Supplementary Data 4 [file 41467_2023_36037_MOESM7_ESM.xlsx]

## Sheet: A_RNA-seq analysis no rescue
Supplementary Data 4A - DEseq2 analysis of si-Rsl24d1 no rescue vs si-CTL treated CGR8 ESCs.
gene Symbol	NCBI gene ID	MGI	baseMean	log2FoldChange	fold change	lfcSE	padj
Gpx3	14778	MGI:105102	2920.31	2.52	5.73582	0.07	0
Zfp365	216049	MGI:2143676	3337.47	2.44	5.42642	0.06	0
Serpine2	20720	MGI:101780	2640.45	2.41	5.31474	0.06	0
Mdm2	17246	MGI:96952	16865	2.35	5.09824	0.05	0
Ptp4a3	19245	MGI:1277098	6350.89	2	4	0.05	0
Wdr35	74682	MGI:1921932	4608.82	2.24	4.72397	0.06	4.98e-295
Perp	64058	MGI:1929938	4155.37	1.99	3.97237	0.06	1.32e-282
Eng	13805	MGI:95392	2584.17	2.18	4.53154	0.07	1.33e-242
Man2b1	17159	MGI:107286	6425.84	1.87	3.65533	0.06	3.86e-241
Rsl24d1	225215	MGI:2681840	2807.17	-1.98	0.25349	0.06	7.4e-227
Ptprv	13924	MGI:108027	1404.86	3.02	8.11168	0.1	2.48e-218
Sdc4	20971	MGI:1349164	3424.72	2.07	4.19887	0.07	6.58e-212
Ddit4	74747	MGI:1921997	7141.27	1.75	3.36359	0.06	2.7e-210
Plk2	20620	MGI:1099790	4737.28	1.79	3.45815	0.06	2.75e-208
Trp53i11	277414	MGI:2670995	2823.43	1.9	3.73213	0.06	2.15e-195
Btg2	12227	MGI:108384	3343.21	1.96	3.89062	0.07	6.61e-194
Ccng1	12450	MGI:102890	19901.3	1.3	2.46229	0.04	5.61e-188
Igdcc4	56741	MGI:1858497	1785.09	2.14	4.40762	0.07	3.49e-185
Slc4a11	269356	MGI:2138987	2969.16	2.21	4.62675	0.08	1.17e-182
Cpz	242939	MGI:88487	564.55	4.34	20.2521	0.15	2.39e-175
Ano3	228432	MGI:3613666	691.8	3.06	8.33973	0.11	1.3e-171
Klhl26	234378	MGI:2443079	3186.11	1.92	3.78423	0.07	1.74e-171
Neurod1	18012	MGI:1339708	926.61	2.84	7.1602	0.1	8.74e-171
Chac1	69065	MGI:1916315	566.19	-3.35	0.098073	0.12	3.64e-170
Rtkn	20166	MGI:107371	1505.95	2.89	7.4127	0.1	1.16e-166
Dll1	13388	MGI:104659	844.76	2.64	6.23332	0.1	1.79e-165
Mthfd2	17768	MGI:1338850	3798.5	-1.48	0.358489	0.05	2.76e-161
Apaf1	11783	MGI:1306796	3594.38	1.66	3.16017	0.06	3.33e-160
Trp73	22062	MGI:1336991	757.77	2.71	6.54322	0.1	1.42e-157
Ltb4r2	57260	MGI:1888501	472.28	3.89	14.8254	0.15	7.35e-155
Zfp750	319530	MGI:2442210	859.32	2.48	5.57897	0.09	7.35e-155
Ddit4l	73284	MGI:1920534	1069.22	2.56	5.89708	0.1	2.4e-153
Aldh1l1	107747	MGI:1340024	692.55	2.75	6.72717	0.11	9.64e-149
Dcxr	67880	MGI:1915130	1532.71	2.21	4.62675	0.09	9.73e-147
Synm	233335	MGI:2661187	934.47	2.47	5.54044	0.1	1.12e-145
Vcan	13003	MGI:102889	3971.37	1.77	3.41054	0.07	1.07e-144
Mcam	84004	MGI:1933966	3217.2	1.49	2.80889	0.06	2.32e-140
Mov10	17454	MGI:97054	4119.82	-1.63	0.323088	0.06	3.39e-140
Rap2b	74012	MGI:1921262	3016.35	1.46	2.75108	0.06	1.67e-138
Nars	70223	MGI:1917473	10728.2	-1.08	0.473029	0.04	6.53e-137
Lrrc28	67867	MGI:1915689	1644.2	1.81	3.50642	0.07	1.57e-136
Gm48764		MGI:6098449	2279.26	1.62	3.07375	0.07	2.66e-132
Tmtc3	237500	MGI:3036255	4682.31	1.9	3.73213	0.08	5.7e-131
Scn3b	235281	MGI:1918882	517.97	3.04	8.22491	0.13	2.02e-128
Cd109	235505	MGI:2445221	972.12	2.13	4.37717	0.09	1.25e-127
Srgap2	14270	MGI:109605	3963.66	1.65	3.13834	0.07	2.86e-127
Kcnc3	16504	MGI:96669	1221.44	1.89	3.70635	0.08	8.85e-125
Mmrn2	105450	MGI:2385618	1160.38	2.08	4.22807	0.09	1.13e-121
Tap1	21354	MGI:98483	906.18	2.22	4.65893	0.09	4.72e-120
Lpar6	67168	MGI:1914418	743.45	2.24	4.72397	0.1	6.21e-117
Ptpn14	19250	MGI:102467	6590.12	1.77	3.41054	0.08	1.17e-116
Plekhg1	213783	MGI:2676551	1156	2	4	0.09	8.61e-115
Psrc1	56742	MGI:1913099	8508.35	1.15	2.21914	0.05	2.08e-114
Esrrb	26380	MGI:1346832	12307.5	-1.08	0.473029	0.05	2.71e-112
Dhx16	69192	MGI:1916442	8865.2	1.61	3.05252	0.07	1.26e-111
Cyyr1	224405	MGI:2152187	611.71	2.33	5.02805	0.1	9.64e-111
Rgs12	71729	MGI:1918979	1711.82	1.6	3.03143	0.07	3.09e-110
Zfp42	22702	MGI:99187	20859	-0.95	0.517632	0.04	5.87e-110
Ckap2	80986	MGI:1931797	6390.46	1.06	2.08493	0.05	6.57e-110
Ttll6	237930	MGI:2683461	816.7	2.19	4.56305	0.1	3.32e-109
Lpin1	14245	MGI:1891340	1828.34	1.5	2.82843	0.07	1.05e-108
Ripk4	72388	MGI:1919638	1145.58	1.74	3.34035	0.08	3.28e-108
Psat1	107272	MGI:2183441	9855.49	-1.06	0.479632	0.05	1e-107
Phgdh	236539	MGI:1355330	5940.56	-1.08	0.473029	0.05	8.98e-107
Aars	234734	MGI:2384560	20585	-0.99	0.503478	0.05	3.07e-106
Tmem63b	224807	MGI:2387609	4502.94	1.1	2.14355	0.05	6.58e-106
Jag2	16450	MGI:1098270	3792.43	1.26	2.39496	0.06	2.09e-105
Rb1	19645	MGI:97874	1385.09	2.19	4.56305	0.1	2.16e-105
Bcat1	12035	MGI:104861	5783.66	-1.28	0.411796	0.06	4.25e-104
Ptk7	71461	MGI:1918711	9676.84	1.13	2.18859	0.05	9.98e-103
Itm2a	16431	MGI:107706	1068.69	1.96	3.89062	0.09	1.08e-101
Rab23	19335	MGI:99833	2591.59	1.36	2.56685	0.06	1.63e-101
Cenpt	320394	MGI:2443939	5676.26	1.1	2.14355	0.05	2.95e-101
Plod2	26432	MGI:1347007	3798.11	1.13	2.18859	0.05	1.95e-100
Tef	21685	MGI:98663	1440.47	1.58	2.9897	0.07	3.08e-100
Galnt6	207839	MGI:1891640	1006.21	1.82	3.53081	0.09	3.99e-100
Sytl1	269589	MGI:1933365	510.39	2.82	7.06162	0.13	1.23e-99
Pck2	74551	MGI:1860456	919.5	-1.89	0.269807	0.09	1.49e-97
Hes6	55927	MGI:1859852	1384.49	1.75	3.36359	0.08	1.64e-97
Sars	20226	MGI:102809	8558.17	-1.13	0.456916	0.05	1.75e-97
Ptprt	19281	MGI:1321152	373.73	3.52	11.4716	0.17	4.75e-97
Sall2	50524	MGI:1354373	1364.31	1.51	2.8481	0.07	4.98e-97
Kif18b	70218	MGI:2446979	5866.02	1.02	2.02792	0.05	6.47e-97
Slc7a5	20539	MGI:1298205	10203.9	-1	0.5	0.05	2.6e-96
Slc19a2	116914	MGI:1928761	3538.14	1.29	2.44528	0.06	1.61e-95
Cdkn1a	12575	MGI:104556	3382.76	1.19	2.28153	0.06	1.81e-95
Nxn	18230	MGI:109331	3059.18	1.21	2.31338	0.06	8.87e-95
Mvp	78388	MGI:1925638	3235.59	1.19	2.28153	0.06	2.79e-94
Tbx4	21387	MGI:102556	285.03	3.89	14.8254	0.19	7.97e-94
1700007K13Rik	69327		838.83	2.31	4.95883	0.11	9.27e-94
Cpne2	234577	MGI:2387578	573.14	2.14	4.40762	0.1	2.19e-93
Aldh18a1	56454	MGI:1888908	2247.14	-1.26	0.417544	0.06	1.05e-91
Cpt1c	78070	MGI:2446526	2676.13	1.22	2.32947	0.06	1.08e-91
Arap2	212285	MGI:2684416	1233.18	1.71	3.27161	0.08	1.57e-91
Gpt2	108682	MGI:1915391	1953.5	-1.4	0.378929	0.07	2.59e-91
Cnga3	12790	MGI:1341818	445.19	2.52	5.73582	0.12	5.31e-91
Mcm3ap	54387	MGI:1930089	10274.7	1.86	3.63008	0.09	6.7e-91
D630023F18Rik	98303	MGI:2138198	802.46	2.06	4.16986	0.1	1.24e-89
Foxn4	116810	MGI:2151057	840.24	1.75	3.36359	0.09	3.69e-89
Rpl22l1	68028	MGI:1915278	2903.99	-1.32	0.400535	0.07	4.66e-89
Gldc	104174	MGI:1341155	12004	-0.94	0.521233	0.05	5.25e-89
Hexa	15211	MGI:96073	1390.19	-1.48	0.358489	0.07	3.34e-88
Ephx1	13849	MGI:95405	927.71	1.78	3.43426	0.09	6.16e-88
Serinc5	218442	MGI:2444223	1578.03	1.57	2.96905	0.08	3.53e-87
Mybl2	17865	MGI:101785	20194.6	-0.89	0.539614	0.04	1.39e-86
Pm20d1	212933	MGI:2442939	961.8	2.77	6.82108	0.14	2.55e-86
Nr0b1	11614	MGI:1352460	2394.22	-1.15	0.450625	0.06	3.22e-86
Hmces	232210	MGI:1914053	3739.67	-1.04	0.486327	0.05	8.88e-86
Nodal	18119	MGI:97359	3235.53	1.12	2.17347	0.06	1.47e-85
Phlda3	27280	MGI:1351485	3325.26	1.36	2.56685	0.07	1.7e-85
Trp53inp1	60599	MGI:1926609	11615.8	1.53	2.88786	0.08	1.83e-84
Pros1	19128	MGI:1095733	1012.95	1.58	2.9897	0.08	1.94e-84
Gm21293	100861880	MGI:5434648	1110.84	1.54	2.90795	0.08	9.2e-84
Pitpnm2	19679	MGI:1336192	1217.65	1.64	3.11666	0.08	7.01e-83
Plxdc2	67448	MGI:1914698	896.26	1.91	3.75809	0.1	7.2e-83
Abhd4	105501	MGI:1915938	2555.77	1.22	2.32947	0.06	1.23e-82
Wnt8a	20890	MGI:107924	421.09	2.62	6.1475	0.14	1.27e-82
Ak1	11636	MGI:87977	3075.79	1.22	2.32947	0.06	1.69e-82
Fbxw9	68628	MGI:1915878	3027.49	1.29	2.44528	0.07	3.07e-81
Map3k20	65964	MGI:2443258	1198.08	1.47	2.77022	0.08	3.38e-80
Slc4a8	59033	MGI:1928745	1236.23	1.56	2.94854	0.08	3.88e-80
Nkx2-9	18094	MGI:1270158	315.55	2.94	7.67411	0.15	4.24e-79
Gm37795		MGI:5611023	1165.27	1.39	2.62079	0.07	1.63e-78
Ppard	19015	MGI:101884	1701.26	1.21	2.31338	0.06	2.11e-78
Def6	23853	MGI:1346328	1809.77	1.36	2.56685	0.07	2.18e-78
Hmcn2	665700	MGI:2677838	329	3.06	8.33973	0.16	5.51e-78
Foxo3	56484	MGI:1890081	3465.14	1.21	2.31338	0.06	1.46e-77
Trim36	28105	MGI:106264	506.39	2.24	4.72397	0.12	3.12e-77
Gm49015		MGI:6118375	2187.98	1.23	2.34567	0.07	8.41e-76
Cep170b	217882	MGI:2145043	5915.84	1.28	2.42839	0.07	1.66e-74
Hpcal1	53602	MGI:1855689	1114.51	1.43	2.69447	0.08	2.33e-74
Efs	13644	MGI:105311	1893.61	1.23	2.34567	0.07	9.98e-74
Azin2	242669	MGI:2442093	907.9	1.69	3.22657	0.09	1.66e-73
Atp9a	11981	MGI:1330826	1355.18	1.48	2.78949	0.08	5.3e-73
Pmaip1	58801	MGI:1930146	886.43	1.65	3.13834	0.09	8.53e-73
Kif1c	16562	MGI:1098260	5267.01	0.9	1.86607	0.05	2.59e-72
Gadd45g	23882	MGI:1346325	655.48	1.79	3.45815	0.1	1.38e-71
Tuba4a	22145	MGI:1095410	4772.22	-0.94	0.521233	0.05	1.9e-71
Apoe	11816	MGI:88057	12443.7	-0.96	0.514057	0.05	5.16e-71
St14	19143	MGI:1338881	4493.49	0.91	1.87905	0.05	8.49e-71
Hic1	15248	MGI:1338010	279.44	2.91	7.51618	0.16	1.84e-70
Gli2	14633	MGI:95728	1141.36	-1.63	0.323088	0.09	1.66e-69
Mars1	216443	MGI:1345633	6586.94	-0.98	0.50698	0.06	2.14e-69
Cd80	12519	MGI:101775	290.02	2.7	6.49802	0.15	2.77e-69
Dffb	13368	MGI:1196287	848.58	1.83	3.55537	0.1	6.94e-69
Alox5	11689	MGI:87999	270.91	3.04	8.22491	0.17	2.61e-68
Tbc1d8	54610	MGI:1927225	826.96	2.16	4.46915	0.12	2.61e-68
Mdga1	74762	MGI:1922012	303.93	2.6	6.06287	0.15	2.67e-68
Fbxw7	50754	MGI:1354695	1621.27	1.6	3.03143	0.09	3.91e-68
Fgf17	14171	MGI:1202401	749.8	-1.58	0.334482	0.09	5.87e-68
Trim7	94089	MGI:2137353	420.39	2.57	5.93809	0.15	7.7e-68
Jag1	16449	MGI:1095416	1537.09	1.28	2.42839	0.07	1.13e-67
Itgb4	192897	MGI:96613	1080.92	1.63	3.09513	0.09	1.32e-67
Slc25a17	20524	MGI:1342248	2563.23	0.99	1.98618	0.06	2.9e-67
Ddr1	12305	MGI:99216	4507.02	1.12	2.17347	0.06	7.96e-67
Sgsm2	97761	MGI:2144695	2562.75	1.02	2.02792	0.06	8.47e-67
Ccp110	101565	MGI:2141942	3515.35	0.91	1.87905	0.05	8.79e-67
Gm45899		MGI:5805014	625.68	1.82	3.53081	0.1	1.04e-66
Slc7a3	11989	MGI:1100521	4173.59	-0.82	0.566442	0.05	1.46e-66
Aldh4a1	212647	MGI:2443883	3275.14	0.91	1.87905	0.05	2.13e-66
Nrcam	319504	MGI:104750	333.29	3.23	9.38268	0.19	9.14e-66
Hyal1	15586	MGI:96298	615.18	1.99	3.97237	0.12	1.05e-65
Nectin4	71740	MGI:1918990	616.03	1.71	3.27161	0.1	2.48e-65
Grm6	108072	MGI:1351343	199.07	3.65	12.5533	0.21	3.19e-65
Polk	210106	MGI:2682295	1369.51	1.31	2.47942	0.08	3.19e-65
Pcdhgc4	93707	MGI:1935203	1917	1.08	2.11404	0.06	4.21e-65
Nipal4	214112	MGI:2444671	320.11	2.56	5.89708	0.15	4.46e-65
Sfrp1	20377	MGI:892014	830.98	-1.44	0.368567	0.08	4.81e-65
Inka2	109050	MGI:1923497	458.06	2.29	4.89056	0.13	7.73e-65
Notch3	18131	MGI:99460	5718.77	1.16	2.23457	0.07	1e-64
Celf5	319586	MGI:2442333	1243.02	1.32	2.49666	0.08	1.07e-64
Parp10	671535	MGI:3712326	760.47	1.55	2.92817	0.09	1.1e-64
Col6a4	68553	MGI:1915803	390.94	2.53	5.77572	0.15	6.71e-64
Shmt2	108037	MGI:1277989	6197.52	-0.84	0.558644	0.05	1.04e-63
Arhgap23	58996	MGI:3697726	3813.94	0.91	1.87905	0.05	5.15e-63
Mxd4	17122	MGI:104991	613.71	1.94	3.83706	0.12	2.38e-62
Akr1b10	67861	MGI:1915111	756.36	1.47	2.77022	0.09	8.26e-62
Ctc1	68964	MGI:1916214	8583.6	0.88	1.84038	0.05	1.04e-61
Trib3	228775	MGI:1345675	1124.57	-1.33	0.397768	0.08	3.41e-61
Tek	21687	MGI:98664	794.62	1.52	2.86791	0.09	3.42e-61
Cbarp	100503659	MGI:1354170	1248.52	1.27	2.41162	0.08	3.44e-61
Kbtbd11	74901	MGI:1922151	1707.34	1.06	2.08493	0.06	5.45e-61
Arl8a	68724	MGI:1915974	2030.42	1	2	0.06	8.88e-61
Gfpt2	14584	MGI:1338883	3425.88	-0.92	0.528509	0.06	8.94e-61
Btbd19	78611	MGI:1925861	1560.16	1.28	2.42839	0.08	2.04e-60
Yars	107271	MGI:2147627	4917.38	-0.95	0.517632	0.06	3.93e-60
Prph	19133	MGI:102791	1202.31	1.26	2.39496	0.08	4.02e-60
Fzd10	57265	MGI:1888513	931.86	1.32	2.49666	0.08	9.18e-60
Gabbr1	54393	MGI:1860139	1715.51	-1.12	0.460094	0.07	1.48e-59
Mtss1	211401	MGI:2384818	3211.7	-1.01	0.496546	0.06	2.09e-59
Lrrfip1	16978	MGI:1342770	2249.37	0.99	1.98618	0.06	4.75e-59
Itpkb	320404	MGI:109235	545.8	1.82	3.53081	0.11	7.15e-59
Nudt18	213484	MGI:2385853	628.09	1.6	3.03143	0.1	1.86e-58
Ppp2r2c	269643	MGI:2442660	710.37	1.47	2.77022	0.09	3.13e-58
Plcd4	18802	MGI:107469	258.28	3.87	14.6213	0.24	1.31e-57
Gm47739		MGI:6096881	941.04	1.37	2.58471	0.08	1.84e-57
Sec14l5	665119	MGI:3616084	315.35	2.42	5.35171	0.15	3.38e-57
Sema6a	20358	MGI:1203727	1178.3	1.34	2.53151	0.08	3.38e-57
Asns	27053	MGI:1350929	6274.61	-0.8	0.574349	0.05	6.48e-57
Sesn3	75747	MGI:1922997	2409.46	1.33	2.51403	0.08	1.4e-56
Trim47	217333	MGI:1917374	331.95	2.22	4.65893	0.14	4.18e-56
Anxa8	11752	MGI:1201374	321.11	2.19	4.56305	0.14	5.44e-56
Gtse1	29870	MGI:1352755	9765.93	0.82	1.76541	0.05	9.54e-56
Prickle1	106042	MGI:1916034	1079.81	1.4	2.63902	0.09	1.04e-55
Prps2	110639	MGI:97776	2508.57	0.96	1.94531	0.06	1.12e-55
Ssc5d	269855	MGI:3606211	357.13	2.07	4.19887	0.13	1.8e-55
Tcl1	21432	MGI:1097166	1315.17	-1.27	0.41466	0.08	1.98e-55
Marchf5	69104	MGI:1915207	4133.45	0.82	1.76541	0.05	2.64e-55
1500009L16Rik	69784	MGI:1917034	1555.11	1.2	2.2974	0.08	2.88e-55
Usp44	327799	MGI:3045318	1486.94	1.12	2.17347	0.07	5.69e-55
Gm48799		MGI:6098505	781.34	1.66	3.16017	0.11	8.08e-55
Fgfbp1	14181	MGI:1096350	695.09	1.73	3.31728	0.11	9.44e-55
Foxj1	15223	MGI:1347474	422.39	1.83	3.55537	0.12	8.03e-54
Pid1	107422	MGI:97582	756.78	1.54	2.90795	0.1	1.45e-53
Pidd1	57913	MGI:1889507	2692.87	1.27	2.41162	0.08	1.83e-53
Fgf4	14175	MGI:95518	3340.53	-0.83	0.562529	0.05	2.14e-53
Fam83h	105732	MGI:2145900	1688.52	1.09	2.12874	0.07	4.33e-53
Ldlrap1	100017	MGI:2140175	1266.7	1.46	2.75108	0.09	9.68e-53
Wnt3	22415	MGI:98955	547.3	1.72	3.29436	0.11	1.15e-52
Cald1	109624	MGI:88250	5727.21	0.83	1.77769	0.05	1.66e-52
Ercc5	22592	MGI:103582	2734.25	1.31	2.47942	0.09	5.74e-52
Dnajb5	56323	MGI:1930018	950.58	1.3	2.46229	0.09	7.96e-52
Scn1b	20266	MGI:98247	551.46	1.63	3.09513	0.11	1.56e-51
Eda2r	245527	MGI:2442860	2522.26	1.23	2.34567	0.08	1.63e-51
Pmel	20431	MGI:98301	862.22	-1.55	0.34151	0.1	1.99e-51
Crip2	68337	MGI:1915587	3711.96	1.02	2.02792	0.07	3e-51
Herpud1	64209	MGI:1927406	821.29	-1.26	0.417544	0.08	3.9e-51
Gm48754		MGI:6098432	1008.11	1.57	2.96905	0.1	3.94e-51
Pcx	18563	MGI:97520	1903.6	0.96	1.94531	0.06	6.13e-51
Commd3	12238	MGI:88218	624.29	1.58	2.9897	0.1	7.93e-51
Pou3f1	18991	MGI:101896	1731.95	0.96	1.94531	0.06	1.63e-50
Acad11	102632	MGI:2143169	1347.95	1.24	2.36199	0.08	2.65e-50
Nr3c1	14815	MGI:95824	1196.18	1.43	2.69447	0.09	3.48e-50
Abcb1b	18669	MGI:97568	2476.97	0.96	1.94531	0.06	5.43e-50
Baiap2	108100	MGI:2137336	1552.89	1.11	2.15846	0.07	6.64e-50
Evpl	14027	MGI:107507	900.24	1.45	2.73208	0.1	1.46e-49
Dglucy	217830	MGI:2444813	270.46	2.5	5.65685	0.17	2.17e-49
Mef2b	17259	MGI:104526	262.89	-2.31	0.20166	0.16	3.76e-49
Igf2bp2	319765	MGI:1890358	3109.98	-0.91	0.532185	0.06	5.88e-49
Gm47486		MGI:6096464	1325.29	1.07	2.09943	0.07	6.8e-49
Gnal	14680	MGI:95774	260.19	2.24	4.72397	0.15	9.48e-49
Ccn2	14219	MGI:95537	4055.51	0.86	1.81504	0.06	1.48e-48
Trim11	94091	MGI:2137355	2688.64	0.97	1.95884	0.07	1.53e-48
Lrrc34	71827	MGI:1919077	515.8	-1.76	0.295248	0.12	4.2e-48
Gjb3	14620	MGI:95721	1303.63	-1.09	0.469761	0.07	4.95e-48
Slc7a1	11989	MGI:1100521	2231.69	-1.11	0.463294	0.08	1.1e-47
Shisal1	72301	MGI:1919551	253.52	2.63	6.19026	0.18	2.21e-47
Gpn3	68080	MGI:1289326	2642.48	0.94	1.91853	0.06	2.43e-47
Susd6	217684	MGI:2444661	3193	1.02	2.02792	0.07	5.16e-47
Fermt1	241639	MGI:2443583	498.18	1.53	2.88786	0.11	6.37e-47
Stk38	106504	MGI:2442572	5933.78	-0.84	0.558644	0.06	9.56e-47
Fam83d	71878	MGI:1919128	1582.38	0.93	1.90528	0.06	1.38e-46
Ccn1	12428	MGI:108069	2215.43	0.98	1.97247	0.07	1.61e-46
Dab2ip	69601	MGI:1916851	3317.29	0.88	1.84038	0.06	2.36e-46
Ms4a10	69826	MGI:1917076	175.93	3.32	9.98664	0.23	6.59e-46
Egfr	13649	MGI:95294	1068.28	1.54	2.90795	0.11	6.84e-46
Ntn1	18208	MGI:105088	1948.23	-1.13	0.456916	0.08	7.8e-46
Npnt	114249	MGI:2148811	588.32	1.73	3.31728	0.12	9.92e-46
Dzip1	66573	MGI:1914311	1003.96	1.17	2.25012	0.08	1.4e-45
Dgka	13139	MGI:102952	2310.17	0.85	1.8025	0.06	1.82e-45
Fkbp5	14229	MGI:104670	4625.75	-0.85	0.554785	0.06	2.39e-45
Dmrtb1	56296	MGI:1927125	266.79	2.34	5.06303	0.16	3.82e-45
Slc1a4	55963	MGI:2135601	1383.62	-1.15	0.450625	0.08	4.86e-45
Slc27a3	26568	MGI:1347358	700.32	1.54	2.90795	0.11	6.77e-45
Insm1	53626	MGI:1859980	404.43	1.84	3.5801	0.13	8.27e-45
Bmp7	12162	MGI:103302	400.87	1.67	3.18215	0.12	1.58e-44
Mab21l3	242125	MGI:2446273	244.03	2.19	4.56305	0.16	1.61e-44
Nupr1	56312	MGI:1891834	235.09	-2.33	0.198884	0.16	1.82e-44
Hck	15162	MGI:96052	463.5	-1.53	0.346277	0.11	3.22e-44
Jun	16476	MGI:96646	1248.11	1.12	2.17347	0.08	4.01e-44
Zmat4	320158	MGI:2443497	528.57	-1.47	0.360982	0.1	4.58e-44
Atf4	11911	MGI:88096	6223.35	-0.8	0.574349	0.06	5.68e-44
Ahnak2	100041194	MGI:2144831	1404.76	1.27	2.41162	0.09	6.17e-44
Slmap	83997	MGI:1933549	3388.23	0.85	1.8025	0.06	1.18e-43
Celsr1	12614	MGI:1100883	940.05	1.42	2.67586	0.1	1.92e-43
Dcaf4	73828	MGI:1921078	2676.52	0.87	1.82766	0.06	1.08e-42
Arhgef4	226970	MGI:2442507	564.7	1.52	2.86791	0.11	1.36e-42
9530053A07Rik	319482	#N/A	181.6	2.64	6.23332	0.19	2.31e-42
Trafd1	231712	MGI:1923551	924.98	1.28	2.42839	0.09	2.32e-42
Fxyd6	59095	MGI:1890226	2849.33	-0.85	0.554785	0.06	6.52e-42
Matn4	17183	MGI:1328314	153.89	2.98	7.88986	0.22	9.42e-42
Gtf3c1	233863	MGI:107887	7925.98	0.88	1.84038	0.06	1.04e-41
Dmtn	13829	MGI:99670	2423.31	-0.81	0.570382	0.06	1.08e-41
Prrg4	228413	MGI:2442211	1994.66	1.16	2.23457	0.09	1.34e-41
Unc45b	217012	MGI:2443377	691.99	1.57	2.96905	0.12	1.98e-41
P2rx7	18439	MGI:1339957	603.18	1.59	3.01049	0.12	2.44e-41
Jam2	67374	MGI:1933820	2887.85	-0.89	0.539614	0.07	2.56e-41
Slco4a1	108115	MGI:1351866	639.55	1.29	2.44528	0.1	4.17e-41
Dapk1	69635	MGI:1916885	2806.52	0.87	1.82766	0.06	4.55e-41
Lrp1	16971	MGI:96828	4591.07	1.14	2.20381	0.08	6.23e-41
Vegfc	22341	MGI:109124	468.3	1.47	2.77022	0.11	1.2e-40
Dlgap3	242667	MGI:3039563	1148.86	-0.99	0.503478	0.07	2.01e-40
Vegfa	22339	MGI:103178	763.62	-1.22	0.429283	0.09	2.39e-40
Robo3	19649	MGI:1343102	154.24	3.1	8.57419	0.23	2.58e-40
Gm49858		MGI:6270531	290.78	2.15	4.43828	0.16	2.66e-40
Pcdh8	18530	MGI:1306800	128.13	3.47	11.0809	0.26	2.71e-40
Matn1	17180	MGI:106591	131.16	3.99	15.8895	0.3	3.33e-40
Sp6	99526	MGI:2139607	745.13	1.22	2.32947	0.09	5.98e-40
Rbl2	19651	MGI:105085	785.77	1.39	2.62079	0.1	1.03e-39
Arntl2	272322	MGI:2684845	459.61	1.8	3.4822	0.14	1.07e-39
Tnfrsf10b	21933	MGI:1341090	2132.96	0.91	1.87905	0.07	1.08e-39
Ptk2b	19229	MGI:104908	1255.16	1.09	2.12874	0.08	1.4e-39
Tmem43	74122	MGI:1921372	1715.4	0.85	1.8025	0.06	2.13e-39
Rap2a	76108	MGI:97855	928.23	1.14	2.20381	0.09	3.21e-39
Cox6b2	333182	MGI:3044182	1004.09	1.1	2.14355	0.08	4.38e-39
Cdc42bpg	240505	MGI:2652845	5492.46	0.9	1.86607	0.07	5.08e-39
Bbs7	71492	MGI:1918742	456.48	1.44	2.71321	0.11	5.74e-39
Vwce	71768	MGI:1919018	121.2	3.46	11.0043	0.27	6.76e-39
Gria3	53623	MGI:95810	321.5	1.79	3.45815	0.14	7.31e-39
Fam214a	235493	MGI:2387648	407.13	1.58	2.9897	0.12	9.5e-39
5830418P13Rik	100529079	#N/A	141.83	3.62	12.295	0.27	9.62e-39
Tnks1bp1	228140	MGI:2446193	1882.27	-0.94	0.521233	0.07	1.58e-38
Gpc4	14735	MGI:104902	1109.43	0.97	1.95884	0.07	2.17e-38
Spry4	24066	MGI:1345144	4172.02	-0.91	0.532185	0.07	3.44e-38
Pcyox1l	240334	MGI:3606062	1138.34	1.02	2.02792	0.08	3.89e-38
Pik3r3	18710	MGI:109277	483.25	1.44	2.71321	0.11	5.32e-38
Nexmif	245555	MGI:2148050	1447.13	1.09	2.12874	0.08	8.72e-38
Psph	100678	MGI:97788	1060.75	-1.03	0.48971	0.08	8.77e-38
Pfkp	56421	MGI:1891833	8617.87	-0.91	0.532185	0.07	1e-37
Wnt9a	216795	MGI:2446084	445.34	1.46	2.75108	0.11	1.26e-37
Adrb3	11556	MGI:87939	1421.3	1.04	2.05623	0.08	3.59e-37
Klf7	93691	MGI:1935151	1190.35	0.94	1.91853	0.07	5.01e-37
Adap1	231821	MGI:2442201	783.54	-1.17	0.444421	0.09	5.1e-37
Nsmaf	18201	MGI:1341864	2010.16	0.82	1.76541	0.06	6.67e-37
Fam122b	78755	MGI:1926005	1271.74	0.94	1.91853	0.07	2.95e-36
Cpped1	223978	MGI:2443300	897.99	1.19	2.28153	0.09	3.24e-36
Cercam	99151	MGI:2139134	1021.95	1.09	2.12874	0.09	3.81e-36
Fosl1	14283	MGI:107179	243.77	2.36	5.1337	0.19	5.35e-36
Tctn1	654470	MGI:3603820	777.98	1.12	2.17347	0.09	9.15e-36
Gm47404		MGI:6096334	394.3	1.63	3.09513	0.13	1.05e-35
Adamts7	108153	MGI:1347346	446.71	1.4	2.63902	0.11	1.24e-35
Bloc1s2	73689	MGI:1920939	2191.2	0.91	1.87905	0.07	2.76e-35
Ttn	22138	MGI:98864	1421.45	1.49	2.80889	0.12	4.43e-35
Has2	15117	MGI:107821	506.74	1.32	2.49666	0.11	5.16e-35
Rec8	56739	MGI:1929645	948.63	1.11	2.15846	0.09	5.23e-35
Lpar4	78134	MGI:1925384	838.86	1.09	2.12874	0.09	1.1e-34
Adrb2	11555	MGI:87938	225.2	2.06	4.16986	0.17	1.57e-34
Phc2	54383	MGI:1860454	1551.03	1	2	0.08	2.18e-34
Vwa5a	67776	MGI:1915026	1043.51	1	2	0.08	2.22e-34
Bscl2	14705	MGI:1298392	1603.09	0.85	1.8025	0.07	3.45e-34
Pycr1	209027	MGI:2384795	820.24	-1.3	0.406126	0.11	7.88e-34
Rgs14	19734	MGI:108407	188.18	2.34	5.06303	0.19	8.4e-34
Coro2a	107684	MGI:1345966	391.16	1.44	2.71321	0.12	9.3e-34
Pafah2	100163	MGI:2140321	842.4	1.12	2.17347	0.09	1.62e-33
Ltb4r1	16995	MGI:1309472	111.32	3.44	10.8528	0.28	1.89e-33
Patl2	67578	MGI:1914828	475.29	-1.39	0.381565	0.11	2.36e-33
Shfl	319278	MGI:2441788	1210.4	-0.95	0.517632	0.08	4.12e-33
Ift27	67042	MGI:1914292	667.81	1.11	2.15846	0.09	4.29e-33
Cgref1	68567	MGI:1915817	661.1	1.47	2.77022	0.12	5.64e-33
Fabp3	14077	MGI:95476	2433.23	-0.96	0.514057	0.08	6.06e-33
Twf2	23999	MGI:1346078	2589.45	-0.83	0.562529	0.07	7.24e-33
Pak6	214230	MGI:2679420	415.43	1.61	3.05252	0.13	1.47e-32
Aldoc	11676	MGI:101863	878.81	-1	0.5	0.08	1.51e-32
Hsd17b14	66065	MGI:1913315	3158.48	-0.83	0.562529	0.07	2.28e-32
Wscd1	216881	MGI:2448493	724.97	1.24	2.36199	0.1	2.4e-32
Slc37a2	56857	MGI:1929693	255.5	2.1	4.28709	0.18	3.75e-32
Mt1	17748	MGI:97171	6116.53	-0.97	0.510506	0.08	6.84e-32
Scd1	20249	MGI:98239	3524.55	-0.88	0.543367	0.07	1.02e-31
Zfhx2	239102	MGI:2686934	1280.28	0.86	1.81504	0.07	1.16e-31
Rxylt1	60455	MGI:1926283	1032.65	0.96	1.94531	0.08	1.73e-31
Tanc1	66860	MGI:1914110	4663	0.8	1.7411	0.07	2.13e-31
Gm21761	106029237	MGI:5433925	389.91	1.54	2.90795	0.13	2.46e-31
Sh3rf3	237353	MGI:2444637	137.28	2.57	5.93809	0.22	3e-31
Creb3l1	26427	MGI:1347062	1049.21	0.93	1.90528	0.08	7.7e-31
Ttc39b	69863	MGI:1917113	2667.95	-0.8	0.574349	0.07	1.25e-30
Scap	235623	MGI:2135958	2132.03	0.93	1.90528	0.08	1.51e-30
Map3k9	338372	MGI:2449952	900.61	0.91	1.87905	0.08	3.72e-30
Aplp1	11803	MGI:88046	1890.95	-0.84	0.558644	0.07	3.89e-30
Pnpla7	241274	MGI:2385325	689.93	1.12	2.17347	0.1	3.98e-30
Gfra1	14585	MGI:1100842	245.41	1.82	3.53081	0.16	4.99e-30
Abhd5	67469	MGI:1914719	666.52	1.11	2.15846	0.1	6.09e-30
Pou4f3	18998	MGI:102523	90.79	3.83	14.2215	0.33	6.22e-30
Ctxn1	330695	MGI:88566	672.96	1.16	2.23457	0.1	7.23e-30
Fam124a	629059	MGI:3645930	188.78	2.11	4.31691	0.18	7.68e-30
Ltbp2	16998	MGI:1101355	215.54	2.01	4.02782	0.18	1.02e-29
Mthfr	17769	MGI:106639	1250.03	-0.84	0.558644	0.07	1.23e-29
Meioc	268491	MGI:2686410	1176.13	0.94	1.91853	0.08	1.41e-29
Pqlc3	217430	MGI:2444067	646.17	1.12	2.17347	0.1	1.75e-29
Itgb2	16414	MGI:96611	89.92	3.67	12.7286	0.32	3.72e-29
Tmc8	217356	MGI:2669037	557.47	1.27	2.41162	0.11	4.74e-29
Rnpepl1	108657	MGI:1914170	1051	0.88	1.84038	0.08	4.84e-29
Col6a5	665033	MGI:3648134	409.91	1.36	2.56685	0.12	6e-29
Gm20008	100504002	MGI:5012193	700.53	1.06	2.08493	0.09	7.05e-29
Zfp42-ps1	22703	MGI:1334259	1019.69	-0.92	0.528509	0.08	7.68e-29
Anks1b	77531	MGI:1924781	134.08	2.96	7.78124	0.27	8.63e-29
Inhbb	16324	MGI:96571	373.32	-1.3	0.406126	0.12	1.13e-28
Aox4	71872	MGI:1919122	114.81	2.76	6.77396	0.25	2.15e-28
Ckmt1	12716	MGI:99441	665.63	1.13	2.18859	0.1	2.37e-28
Gm29797	101056205	MGI:5588956	89.16	3.52	11.4716	0.32	3.65e-28
Gpr75	237716	MGI:2441843	202.83	1.79	3.45815	0.16	4.67e-28
Ppp1r13b	21981	MGI:1336199	624.87	1.02	2.02792	0.09	4.89e-28
Gm26644	102639186	MGI:5477138	154.15	2.15	4.43828	0.19	5.43e-28
Atg9b	213948	MGI:2685420	523.04	1.17	2.25012	0.11	5.78e-28
Rbm38	56190	MGI:1889294	3878.45	0.83	1.77769	0.07	6.47e-28
H2-M5	240095	MGI:95917	680.34	-0.98	0.50698	0.09	6.55e-28
Podn	242608	MGI:2674939	110.72	2.67	6.36429	0.24	6.69e-28
Pam	105689	MGI:2179432	686.43	1.46	2.75108	0.13	7.56e-28
Prr15l	217138	MGI:2387599	198.24	1.83	3.55537	0.17	7.67e-28
Btbd17	72014	MGI:1919264	153.49	2.43	5.38893	0.22	7.82e-28
Slc1a5	20514	MGI:105305	1314.23	-0.85	0.554785	0.08	7.84e-28
C4b	625018	MGI:98320	98.98	3.68	12.8171	0.34	7.97e-28
Dcun1d3	233805	MGI:2679003	1146.17	0.8	1.7411	0.07	8.22e-28
Ly75	17076	MGI:106662	1135.27	-1.03	0.48971	0.09	9.56e-28
Wdr91	101240	MGI:2141558	1022.71	1	2	0.09	1.28e-27
Grip1	56072	MGI:1929094	516.61	1.27	2.41162	0.12	1.5e-27
Hoxa1	15394	MGI:96170	156.94	2.05	4.14106	0.19	1.8e-27
Sh3glb2	227700	MGI:2385131	1541.61	0.83	1.77769	0.08	3.36e-27
Rgs16	56209	MGI:1891827	363.72	1.51	2.8481	0.14	3.49e-27
Slc35d1	242585	MGI:2140361	636.82	1.11	2.15846	0.1	4.01e-27
Sirpa	19261	MGI:108563	469.5	1.6	3.03143	0.15	4.81e-27
Mmp15	17388	MGI:109320	712.95	1.12	2.17347	0.1	5.48e-27
Mlana	77836	MGI:108454	109.91	3.02	8.11168	0.28	8.05e-27
Tmem150a	232086	MGI:2385244	777.78	1.12	2.17347	0.1	9.14e-27
Lrrc3	237387	MGI:2447899	343.85	1.38	2.60268	0.13	1.24e-26
Rnf169	108937	MGI:1920257	2182.05	0.85	1.8025	0.08	2.23e-26
Shisa4	77552	MGI:1924802	255.66	1.7	3.24901	0.16	2.69e-26
Nrarp	67122	MGI:1914372	298.56	1.43	2.69447	0.13	3.17e-26
9230114K14Rik	414108	#N/A	290.71	1.69	3.22657	0.16	4.37e-26
Plod1	18822	MGI:99907	1067.81	-0.9	0.535887	0.08	4.88e-26
Actn3	11474	MGI:99678	798.41	-1.07	0.476319	0.1	4.88e-26
Pdzrn3	55983	MGI:1933157	210.05	1.69	3.22657	0.16	5.43e-26
Hsdl2	72479	MGI:1919729	510.58	1.08	2.11404	0.1	5.57e-26
Mfap4	76293	MGI:1342276	192.68	1.77	3.41054	0.17	8.96e-26
Insyn2a	627214	MGI:3605068	102.96	2.95	7.72749	0.28	1.24e-25
Smox	228608	MGI:2445356	609.61	1.06	2.08493	0.1	1.56e-25
Lgals3	16854	MGI:96778	1300.94	-0.99	0.503478	0.09	1.98e-25
Hr	15460	MGI:96223	649.13	1.01	2.01391	0.1	2.35e-25
Psd2	100035452	MGI:3697134	154.69	2.41	5.31474	0.23	2.63e-25
Plch2	269615	MGI:2443078	364.72	1.68	3.20428	0.16	3.11e-25
Fbp2	14270	MGI:109605	165.63	2.11	4.31691	0.2	3.86e-25
Cd55	13136	MGI:104850	506.55	1.41	2.65737	0.14	4.89e-25
Ppp1r13l	333654	MGI:3525053	1091.17	0.9	1.86607	0.09	6.64e-25
Zscan4-ps2	665913	MGI:3708487	250.23	1.69	3.22657	0.16	6.69e-25
Ckm	12715	MGI:88413	82.44	3.2	9.18959	0.31	7.25e-25
Ccdc113	244608	MGI:3606076	150.18	2.12	4.34694	0.2	9.24e-25
Obscn	380698	MGI:2681862	183.9	1.89	3.70635	0.18	1.44e-24
Fam110a	73847	MGI:1921097	460.69	1.13	2.18859	0.11	1.47e-24
Wnt5a	22418	MGI:98958	185.01	1.78	3.43426	0.17	1.65e-24
Mgmt	17314	MGI:96977	575.81	1.05	2.07053	0.1	1.65e-24
Hmgcll1	208982	MGI:2446108	298.65	1.52	2.86791	0.15	2.92e-24
Gm50331		MGI:6303198	634.73	1.26	2.39496	0.12	3.1e-24
Mmp25	240047	MGI:2443938	506.46	1.05	2.07053	0.1	3.15e-24
Hrk	12123	MGI:1201608	112.01	-2.38	0.192109	0.23	4.68e-24
Syne1	64009	MGI:1927152	406.45	1.39	2.62079	0.14	4.71e-24
Pard6g	93737	MGI:2135606	772.68	0.93	1.90528	0.09	4.71e-24
Ccdc85a	216613	MGI:2445069	549.87	1.1	2.14355	0.11	4.91e-24
Fgfbp3	72514	MGI:1919764	154.9	1.94	3.83706	0.19	4.93e-24
Ablim1	226251	MGI:1194500	526.61	1.07	2.09943	0.1	6.07e-24
Noxo1	71893	MGI:1919143	125.26	2.35	5.09824	0.23	7.59e-24
Tmem19	67226	MGI:1914476	1253.75	0.93	1.90528	0.09	1.46e-23
Lpl	16956	MGI:96820	532.11	-1.02	0.493116	0.1	2.34e-23
Slfn9	237886	MGI:2445121	995.71	-0.93	0.524858	0.09	2.73e-23
Slc26a2	13521	MGI:892977	1895.57	0.83	1.77769	0.08	3.21e-23
Elovl2	54326	MGI:1858960	299.09	1.39	2.62079	0.14	3.88e-23
Naa80	56441	MGI:1888902	449.75	1.37	2.58471	0.14	4.01e-23
Gm32585	102635182	MGI:5591744	92.42	2.76	6.77396	0.28	5.16e-23
Ada	11486	MGI:87916	833.81	0.89	1.85318	0.09	7.78e-23
Arhgap28	268970	MGI:2147003	783.89	0.85	1.8025	0.08	8.53e-23
Wdr31	71354	MGI:1918604	720.67	-0.84	0.558644	0.08	1.02e-22
Acss1	68738	MGI:1915988	744.28	-1.23	0.426317	0.12	1.36e-22
Nanos1	332397	MGI:2669254	284.33	1.4	2.63902	0.14	1.4e-22
Irx3	16373	MGI:1197522	143.19	2.2	4.59479	0.22	1.61e-22
Cbln2	12405	MGI:88282	67.06	3.75	13.4543	0.38	1.76e-22
Klhl42	232539	MGI:2444786	622.96	1.3	2.46229	0.13	1.79e-22
Eno3	13808	MGI:95395	623.38	-0.94	0.521233	0.1	1.92e-22
Dok1	109978	MGI:1202710	328.32	1.27	2.41162	0.13	2.01e-22
Zmat3	22401	MGI:1195270	5697.16	0.87	1.82766	0.09	2.17e-22
Apba2	11784	MGI:1261791	250.98	1.65	3.13834	0.17	2.43e-22
Tead4	21679	MGI:106907	344.2	-1.2	0.435275	0.12	3e-22
Susd4	96935	MGI:2138351	486.51	1.02	2.02792	0.1	3.08e-22
Gm2a	14667	MGI:95762	840.39	-0.81	0.570382	0.08	3.08e-22
Fam216a	68948	MGI:1916198	778.41	0.87	1.82766	0.09	3.24e-22
Klf12	16597	MGI:1333796	736.14	-1.05	0.482968	0.11	3.53e-22
Eogt	101351	MGI:2141669	572.41	1.01	2.01391	0.1	3.66e-22
Fgfr2	14183	MGI:95523	1007.51	0.81	1.75321	0.08	4.38e-22
Slc22a17	59049	MGI:1926225	667.04	0.94	1.91853	0.1	6.55e-22
Ikbip	67454	MGI:1914704	470.61	1.08	2.11404	0.11	6.66e-22
Smagp	207818	MGI:2448476	824.01	-0.82	0.566442	0.08	7.25e-22
Cpd	12874	MGI:107265	1784.39	0.94	1.91853	0.1	7.73e-22
Nhs	195727	MGI:2684894	621.62	1	2	0.1	1.07e-21
Eva1c	70967	MGI:1918217	78.42	2.86	7.26015	0.3	1.94e-21
Ptprn	19275	MGI:102765	728.36	0.96	1.94531	0.1	2.19e-21
Hdac9	79221	MGI:1931221	142.73	1.9	3.73213	0.2	3.64e-21
Prdm1	12142	MGI:99655	702.81	-0.89	0.539614	0.09	4.24e-21
Vopp1	232023	MGI:2141658	392.54	1.15	2.21914	0.12	4.36e-21
Syngr1	20972	MGI:1328323	967.43	-0.84	0.558644	0.09	4.54e-21
Shld2	75698	MGI:1922948	765.53	0.92	1.89212	0.1	5.33e-21
Gabra5	110886	MGI:95617	105.49	2.2	4.59479	0.23	5.97e-21
Fas	14104	MGI:95485	97.17	2.44	5.42642	0.26	6.02e-21
Mybl1	17864	MGI:99925	858.34	1.02	2.02792	0.11	9.23e-21
Prmt8	381813	MGI:3043083	117.34	2.11	4.31691	0.22	1e-20
Zfp74	72723	MGI:107784	1269.67	0.82	1.76541	0.09	1.5e-20
Efnb1	13641	MGI:102708	536.48	0.95	1.93187	0.1	1.65e-20
Gm53	193022	MGI:2684899	209.57	1.94	3.83706	0.21	1.67e-20
Slc26a9	320718	MGI:2444594	92.12	2.48	5.57897	0.27	1.88e-20
Six1	20471	MGI:102780	565.24	-1.26	0.417544	0.14	1.89e-20
Plek2	27260	MGI:1351466	252.01	1.39	2.62079	0.15	1.96e-20
Klhl8	246293	MGI:2179430	1105.9	0.82	1.76541	0.09	1.96e-20
Bet1l	54399	MGI:1913128	733.66	0.84	1.79005	0.09	2.06e-20
Zscan4f	665902	MGI:3708485	383.09	1.27	2.41162	0.14	2.28e-20
Atp2b4	381290	MGI:88111	478.76	1.07	2.09943	0.11	3.34e-20
Rnf165	225743	MGI:2444521	942.73	-0.89	0.539614	0.1	4.8e-20
Map3k14	53859	MGI:1858204	318.28	1.18	2.26577	0.13	5.18e-20
Mfap3l	71306	MGI:1918556	726.3	0.82	1.76541	0.09	6.32e-20
Napsa	16541	MGI:109365	219.71	-1.37	0.386891	0.15	7.54e-20
Sgcb	24051	MGI:1346523	227.76	1.62	3.07375	0.18	7.56e-20
Ntm	235106	MGI:2446259	74.44	2.99	7.94474	0.33	1.03e-19
Stox2	71069	MGI:1918319	1153.81	0.81	1.75321	0.09	1.12e-19
Gm5662	435337	MGI:3648257	230.95	1.49	2.80889	0.16	1.13e-19
Acsf2	264895	MGI:2388287	672.97	-0.87	0.547147	0.09	1.32e-19
Six4	20474	MGI:106034	1555.33	-0.88	0.543367	0.1	1.36e-19
Pcsk9	100102	MGI:2140260	196.19	-1.46	0.363493	0.16	1.37e-19
Gcm1	107889	MGI:1861438	96.84	2.25	4.75683	0.25	1.39e-19
Lama1	16772	MGI:99892	1782.75	-0.81	0.570382	0.09	1.47e-19
Begain	380785	MGI:3044626	231.73	1.49	2.80889	0.16	1.49e-19
Pcdhgc3	93706	MGI:1935201	683.26	0.88	1.84038	0.1	1.83e-19
Hdgfl3	29877	MGI:1352760	787	0.83	1.77769	0.09	1.87e-19
Aldh1b1	72535	MGI:1919785	258.12	-1.29	0.408951	0.14	1.87e-19
Gm2016	100039042	MGI:3780185	175.97	1.55	2.92817	0.17	2.98e-19
Rasl11a	68895	MGI:1916145	192.21	1.66	3.16017	0.18	3.23e-19
Rhod	11854	MGI:108446	447.04	1.08	2.11404	0.12	3.23e-19
Fndc1	68655	MGI:1915905	199	1.76	3.38698	0.2	4.27e-19
Svop	68666	MGI:1915916	162.79	1.79	3.45815	0.2	4.46e-19
Cdhr1	170677	MGI:2157782	278.04	-1.21	0.432269	0.13	4.5e-19
Stc2	20856	MGI:1316731	947.87	-0.89	0.539614	0.1	5.93e-19
Grasp	56149	MGI:1860303	699.87	-0.8	0.574349	0.09	6.11e-19
Ninj1	18081	MGI:1196617	609.75	0.95	1.93187	0.11	6.74e-19
Gm7972	666190	MGI:3647337	459.14	0.93	1.90528	0.1	7.07e-19
Limch1	77569	MGI:1924819	260.05	1.84	3.5801	0.21	7.41e-19
Krt17	16667	MGI:96691	541.58	-1.04	0.486327	0.12	8.7e-19
Myh14	668940	MGI:3710243	1008.83	-0.91	0.532185	0.1	9.68e-19
Ebf2	13592	MGI:894332	55.67	3.9	14.9285	0.43	1.02e-18
Mymx	653016	MGI:3649059	356.48	-1.23	0.426317	0.14	1.03e-18
Tmem44	224090	MGI:1924489	360.18	1.06	2.08493	0.12	1.06e-18
Gask1b	68659	MGI:1915909	255.77	1.48	2.78949	0.17	1.14e-18
Eola1	68618	#N/A	642.71	0.82	1.76541	0.09	2.12e-18
Fam163b	109349	MGI:1926106	125.27	1.92	3.78423	0.22	2.71e-18
D030025P21Rik	100303738	#N/A	78.37	2.48	5.57897	0.28	2.87e-18
Agbl5	231093	MGI:2441745	941.22	0.83	1.77769	0.09	3.12e-18
Cfap43	100048534	MGI:1289258	115.47	1.97	3.91768	0.22	3.61e-18
Ttc28	209683	MGI:2140873	476.43	1.42	2.67586	0.16	4.73e-18
Emp3	13732	MGI:1098729	280.57	1.35	2.54912	0.15	5.06e-18
Zfp248	72720	MGI:1919970	360.46	1.05	2.07053	0.12	6.25e-18
Tfcp2l1	81879	MGI:2444691	4212.92	-0.84	0.558644	0.1	7.42e-18
Chrnb4	108015	MGI:87892	127.6	1.89	3.70635	0.22	7.73e-18
Sowahb	78088	MGI:1925338	265.8	1.33	2.51403	0.15	8.71e-18
Zbtb7c	207259	MGI:2443302	179.78	1.57	2.96905	0.18	9.78e-18
Nfatc4	73181	MGI:1920431	853.05	-0.85	0.554785	0.1	9.95e-18
Tas1r1	110326	MGI:1927505	189.62	1.48	2.78949	0.17	1.02e-17
Sh2d3c	27387	MGI:1351631	520.37	0.88	1.84038	0.1	1.04e-17
Mir124a-1hg	268755	MGI:2442197	269.7	-1.22	0.429283	0.14	1.42e-17
Traf3ip2	103213	MGI:2143599	454.01	0.96	1.94531	0.11	1.86e-17
Elf1	20742	MGI:98388	662.1	0.8	1.7411	0.09	1.89e-17
Shisal2b	77803	MGI:1925053	52.91	3.57	11.8762	0.42	2.02e-17
Sgce	20392	MGI:1329042	467.36	0.97	1.95884	0.11	2.15e-17
Sncg	20618	MGI:1298397	161.76	1.68	3.20428	0.2	2.46e-17
1190005I06Rik	68918	#N/A	524.51	-0.92	0.528509	0.11	3.12e-17
Mras	17532	MGI:1100856	269.52	-1.21	0.432269	0.14	3.13e-17
Tnfrsf19	29820	MGI:1352474	430.76	0.97	1.95884	0.11	3.36e-17
Rtn4rl1	237847	MGI:2661375	167.96	1.56	2.94854	0.18	4.16e-17
Dscaml1	114873	MGI:2150309	121.11	1.88	3.68075	0.22	4.56e-17
Scara5	71145	MGI:1918395	111.35	-1.79	0.289172	0.21	4.88e-17
Hsd17b1	15485	MGI:105077	109.1	1.87	3.65533	0.22	6.03e-17
Itgb7	16421	MGI:96616	905.34	-0.9	0.535887	0.11	6.11e-17
Pou4f1	18996	MGI:102525	269.44	1.36	2.56685	0.16	6.56e-17
Afg1l	215951	MGI:2148801	555.14	0.82	1.76541	0.1	6.79e-17
Tec	18124	MGI:1352457	274.62	1.14	2.20381	0.14	6.91e-17
Repin1	58887	MGI:1889817	591.36	0.82	1.76541	0.1	6.93e-17
Irf6	54139	MGI:1859211	600.21	0.8	1.7411	0.09	6.93e-17
Ubap1l	208080	MGI:2685360	81.52	-2.19	0.219151	0.26	8.25e-17
H2-Eb1	14969	MGI:95901	90.34	2.22	4.65893	0.26	8.36e-17
D630039A03Rik	242484	#N/A	93.55	-2.21	0.216134	0.27	1.32e-16
Vdr	13115	MGI:1098274	67.18	2.52	5.73582	0.3	1.51e-16
Glp1r	14652	MGI:99571	262.32	1.34	2.53151	0.16	1.73e-16
Magel2	27385	MGI:1351648	226.32	1.31	2.47942	0.16	1.75e-16
Asap3	230837	MGI:2684986	795.1	0.82	1.76541	0.1	1.79e-16
Gstt2	14872	MGI:106188	475.62	-0.92	0.528509	0.11	1.8e-16
Irx5	54352	MGI:1859086	78.43	2.25	4.75683	0.27	1.88e-16
Plekha6	240753	MGI:2388662	294.98	1.4	2.63902	0.17	2.06e-16
Gm38103		MGI:5611331	54.47	3.27	9.64646	0.39	2.2e-16
Cyp2s1	74134	MGI:1921384	391.41	-1	0.5	0.12	2.24e-16
Nfam1	74039	MGI:1921289	95.09	2.15	4.43828	0.26	2.29e-16
Plcxd1	403178	MGI:2685422	437.44	0.92	1.89212	0.11	2.67e-16
Smtnl1	68678	MGI:1915928	133.66	1.67	3.18215	0.2	2.79e-16
Tmem229a	319832	MGI:2442812	120.66	1.88	3.68075	0.23	2.98e-16
Gm6763	627488	MGI:3643573	111.06	1.94	3.83706	0.24	3.11e-16
Fam129a	63913	MGI:2137237	959.76	-0.81	0.570382	0.1	4.84e-16
Sct	20287	MGI:99466	101.05	1.98	3.94493	0.24	5.18e-16
Panx1	55991	MGI:1860055	401.91	0.94	1.91853	0.11	6.14e-16
A930007A09Rik	432999	#N/A	418.08	0.94	1.91853	0.11	6.25e-16
Calhm2	72691	MGI:1919941	148	1.58	2.9897	0.19	6.69e-16
Vwa3b	70853	MGI:1918103	493.82	0.9	1.86607	0.11	7.55e-16
Zscan4e	665848	MGI:3643613	194.14	1.39	2.62079	0.17	8.03e-16
Arhgef33	381112	MGI:2685787	46.16	3.31	9.91766	0.41	8.48e-16
Cdkn2b	12579	MGI:104737	242.62	1.19	2.28153	0.15	8.86e-16
Bmp4	12159	MGI:88180	842.87	-1	0.5	0.12	9.94e-16
Dusp2	13537	MGI:101911	121.59	1.84	3.5801	0.23	1.03e-15
Jdp2	81703	MGI:1932093	220.83	-1.19	0.438303	0.15	1.04e-15
Gm16344	102638097	MGI:3840129	193.14	1.46	2.75108	0.18	1.12e-15
Zscan4c	245109	MGI:2685243	265.28	1.22	2.32947	0.15	1.19e-15
Slc5a1	20537	MGI:107678	156.74	1.45	2.73208	0.18	1.26e-15
Trib2	217410	MGI:2145021	323.39	1.13	2.18859	0.14	1.63e-15
Dmpk	13400	MGI:94906	484.82	1.1	2.14355	0.14	1.81e-15
Exoc3l2	74463	MGI:1921713	211.72	1.23	2.34567	0.15	2.19e-15
Slc17a9	228993	MGI:1919107	755.24	-0.82	0.566442	0.1	2.47e-15
Tmprss6	71753	MGI:1919003	44.45	3.21	9.25351	0.4	2.67e-15
Clca1	12722	MGI:1316732	63.09	2.91	7.51618	0.37	2.8e-15
Parp14	547253	MGI:1919489	514.81	-0.81	0.570382	0.1	3.18e-15
Tmem35a	67564	MGI:1914814	74.61	2.26	4.78991	0.29	3.86e-15
Cxxc4	319478	MGI:2442112	83.55	2.49	5.61778	0.32	3.97e-15
Dnaic1	68922	MGI:1916172	122.03	1.82	3.53081	0.23	4.08e-15
Mapre3	100732	MGI:2140967	222.55	1.34	2.53151	0.17	4.75e-15
Dyrk1b	13549	MGI:1330302	452.36	0.84	1.79005	0.11	4.79e-15
Ackr4	252837	MGI:2181676	57.33	2.78	6.86852	0.36	5.39e-15
Zscan4d	545913	MGI:3645954	164.45	1.42	2.67586	0.18	5.87e-15
Sspo	243369	MGI:2674311	44.57	-2.85	0.138696	0.37	5.91e-15
A4galt	239559	MGI:3512453	501.85	-0.91	0.532185	0.11	5.99e-15
Cacna1g	12291	MGI:1201678	265.97	1.39	2.62079	0.18	6.7e-15
Snai3	30927	MGI:1353563	372.67	0.98	1.97247	0.12	7.8e-15
Ttbk1	140810	MGI:2155779	235	1.33	2.51403	0.17	8.53e-15
Ankrd45	73844	MGI:1921094	478.11	-0.94	0.521233	0.12	9.81e-15
Mapk11	19094	MGI:1338024	357.96	-0.94	0.521233	0.12	1e-14
Zfp362	230761	MGI:2652839	305.69	1.05	2.07053	0.13	1.05e-14
Casp14	12365	MGI:1335092	51.81	2.9	7.46426	0.37	1.17e-14
Nrep	27528	MGI:99444	411.78	0.9	1.86607	0.12	1.36e-14
Lif	16880	MGI:96788	590.76	0.83	1.77769	0.11	1.41e-14
Tspan17	74257	MGI:1921507	314.45	-1.13	0.456916	0.15	1.42e-14
Plekhf1	72287	MGI:1919537	321.01	-0.96	0.514057	0.12	1.66e-14
Itga8	241226	MGI:109442	218.69	1.22	2.32947	0.16	1.78e-14
Slc6a9	14664	MGI:95760	266.51	-1.14	0.45376	0.15	1.83e-14
Tbxa2r	21390	MGI:98496	105.49	1.69	3.22657	0.22	1.88e-14
Gm48829		MGI:6098551	146.37	1.52	2.86791	0.2	2e-14
Trpc1	22063	MGI:109528	169.72	1.32	2.49666	0.17	2.27e-14
Zfp28	22690	MGI:99175	379.74	1.17	2.25012	0.15	3.05e-14
Prex1	277360	MGI:3040696	298.22	-1.14	0.45376	0.15	3.07e-14
Polr3gl	69870	MGI:1917120	181.85	-1.35	0.392292	0.18	3.19e-14
Got1l1	76615	MGI:1923865	505.58	0.9	1.86607	0.12	3.86e-14
Fez1	211134	MGI:2684762	247.73	1.18	2.26577	0.15	4.05e-14
Hoxc13	15422	MGI:99560	66.35	2.27	4.82323	0.3	4.37e-14
Ptpdc1	218232	MGI:2145430	343.56	0.96	1.94531	0.13	5.04e-14
Kcp	333088	MGI:2141640	181.85	1.26	2.39496	0.17	5.36e-14
Cpeb2	231207	MGI:2442640	507.57	0.9	1.86607	0.12	5.47e-14
Slitrk5	75409	MGI:2679448	194.05	1.26	2.39496	0.17	5.66e-14
Gm48492		MGI:6098016	155.48	1.53	2.88786	0.2	6.18e-14
Pianp	319352	MGI:2441908	546.75	-0.8	0.574349	0.1	6.75e-14
Nrp1	18186	MGI:106206	133.7	1.44	2.71321	0.19	6.77e-14
Gm50216		MGI:6303008	259.83	1.24	2.36199	0.16	7.33e-14
Rasl11b	68939	MGI:1916189	252.67	1.13	2.18859	0.15	7.65e-14
Flvcr2	217721	MGI:2384974	175.25	1.32	2.49666	0.18	8.48e-14
Gfod1	328232	MGI:2145304	249.48	-1.27	0.41466	0.17	1.02e-13
Sprr2a2	100303744	MGI:3845026	270	-1	0.5	0.13	1.48e-13
Adcy5	224129	MGI:99673	110.36	1.58	2.9897	0.21	1.57e-13
Gm16201	102635948	MGI:3802153	115.9	1.58	2.9897	0.21	1.61e-13
2900052L18Rik	#N/A	MGI:1924085	218.49	1.25	2.37841	0.17	1.78e-13
Nfatc1	18018	MGI:102469	88.05	1.83	3.55537	0.25	1.84e-13
Gm5039	266459	MGI:3648085	110.89	1.61	3.05252	0.22	2.13e-13
Lrrc31	320352	MGI:2443864	223.86	-1.14	0.45376	0.15	2.37e-13
Atp6v0a4	140494	MGI:2153480	238.79	-1.17	0.444421	0.16	2.37e-13
Pak3	18481	MGI:1339656	181.78	1.31	2.47942	0.18	2.38e-13
Cacna1e	12290	MGI:106217	49.63	2.81	7.01285	0.38	2.56e-13
Slc31a2	20530	MGI:1333844	419.02	0.89	1.85318	0.12	2.73e-13
Gfra3	14587	MGI:1201403	44.61	2.97	7.83536	0.4	2.82e-13
Rln1	19773	MGI:97931	53.95	2.5	5.65685	0.34	3e-13
Prdm14	383491	MGI:3588194	442.54	-0.81	0.570382	0.11	3.15e-13
Zfp995	70081	MGI:1917331	252.47	1.08	2.11404	0.15	3.16e-13
Hormad1	67981	MGI:1915231	339.52	0.93	1.90528	0.13	3.71e-13
P2rx6	18440	MGI:1337113	37.27	4.51	22.7848	0.6	4.43e-13
Camk2a	12322	MGI:88256	179.97	1.27	2.41162	0.17	4.45e-13
Kctd12	239217	MGI:2145823	380.51	0.83	1.77769	0.11	4.86e-13
Gm45752	102636793	MGI:5804867	114.2	-1.57	0.336808	0.22	4.94e-13
Plcl2	224860	MGI:1352756	245.54	1.12	2.17347	0.15	5.38e-13
A930001C03Rik	#N/A	MGI:2441838	115.24	1.65	3.13834	0.23	5.72e-13
Reln	19699	MGI:103022	141.56	1.59	3.01049	0.22	6.07e-13
Dpm1	13480	MGI:1330239	434.16	-0.86	0.550953	0.12	7e-13
Snx9	66616	MGI:1913866	386.28	-0.82	0.566442	0.11	7.25e-13
Zhx1	22770	MGI:109271	393.16	0.83	1.77769	0.11	7.42e-13
Wnt6	22420	MGI:98960	111.21	1.73	3.31728	0.24	8.6e-13
Cyp4f17	208285	MGI:3646233	400.11	1.12	2.17347	0.16	8.78e-13
Scn4b	399548	MGI:2687406	41.57	3.02	8.11168	0.42	9.02e-13
Asic1	11419	MGI:1194915	348.66	-0.87	0.547147	0.12	9.56e-13
Rcsd1	226594	MGI:2676394	73.3	2.04	4.11246	0.28	1.04e-12
Vldlr	22359	MGI:98935	129.67	-1.75	0.297302	0.25	1.14e-12
Sh3tc1	231147	MGI:2678949	241.96	-1.03	0.48971	0.14	1.28e-12
Xist	213742	MGI:98974	50.27	3.35	10.1965	0.47	1.29e-12
Apol8	239552	MGI:2444921	249.6	3.71	13.0864	0.53	1.39e-12
Qprt	67375	MGI:1914625	409.47	-0.84	0.558644	0.12	1.55e-12
Bdh2	69772	MGI:1917022	229.28	-1.1	0.466516	0.15	1.58e-12
Krt12	268482	MGI:96687	63.53	2.45	5.46416	0.35	1.66e-12
H2-Q10	15007	MGI:95929	216.83	-1.05	0.482968	0.15	1.85e-12
Hs6st2	50786	MGI:1354959	462.02	0.84	1.79005	0.12	1.92e-12
Adcy2	210044	MGI:99676	91.85	1.67	3.18215	0.24	1.98e-12
Tgfbr3	21814	MGI:104637	100.53	1.62	3.07375	0.23	2.12e-12
Gm50358		MGI:6303244	308.13	1.55	2.92817	0.22	2.22e-12
Gm8332	666862	MGI:3644018	83.61	1.77	3.41054	0.25	2.36e-12
Gm17131		MGI:4937958	358.55	0.89	1.85318	0.13	2.66e-12
Zfpm1	22761	MGI:1095400	509.12	0.81	1.75321	0.11	2.69e-12
Fzd1	14362	MGI:1196625	146.02	1.32	2.49666	0.19	2.88e-12
Hey2	15214	MGI:1341884	44.6	2.75	6.72717	0.39	3.02e-12
Kitl	17311	MGI:96974	317.3	0.9	1.86607	0.13	3.12e-12
Rprm	67874	MGI:1915124	176.69	1.18	2.26577	0.17	3.78e-12
Shpk	74637	MGI:1921887	145.23	1.3	2.46229	0.19	5.02e-12
Nlrc5	434341	MGI:3612191	224.53	1.75	3.36359	0.26	5.81e-12
Ripply1	622473	MGI:3614797	212.55	-1.14	0.45376	0.16	5.88e-12
Whrn	73750	MGI:2682003	619.75	0.91	1.87905	0.13	6.06e-12
Lrmp	16970	MGI:108424	378.76	-0.82	0.566442	0.12	6.22e-12
Mettl7a2	393082	MGI:3026615	82.9	1.98	3.94493	0.29	6.3e-12
Srsf12	218543	MGI:2145245	143	1.27	2.41162	0.18	7.33e-12
Osbpl5	79196	MGI:1930265	312.89	0.87	1.82766	0.13	7.58e-12
C4a	625018	MGI:98320	103.3	2.02	4.05584	0.3	8.32e-12
Gm8038	666308	MGI:3644148	192.54	1.14	2.20381	0.17	1.03e-11
Dhh	13363	MGI:94891	59.68	2.14	4.40762	0.32	1.09e-11
Eif4a3l1	668137	MGI:3644226	102.84	1.52	2.86791	0.22	1.12e-11
Zfp874a	238692	MGI:3040703	373.83	1.05	2.07053	0.15	1.17e-11
Frmd4b	232288	MGI:2141794	427.38	0.87	1.82766	0.13	1.22e-11
Notch4	18132	MGI:107471	556.55	-0.94	0.521233	0.14	1.22e-11
Lix1	66643	MGI:1913893	86.59	1.76	3.38698	0.26	1.29e-11
Arhgap22	239027	MGI:2443418	316.09	0.92	1.89212	0.13	1.29e-11
Onecut1	15379	MGI:1196423	44.59	2.75	6.72717	0.41	1.38e-11
Pax6	18508	MGI:97490	370.42	-0.88	0.543367	0.13	1.4e-11
Slc22a23	73102	MGI:1920352	281.7	1.03	2.04202	0.15	1.45e-11
Tex15	104271	MGI:1934816	628.74	0.93	1.90528	0.14	1.52e-11
Ets1	23871	MGI:95455	588.97	0.89	1.85318	0.13	1.56e-11
2810408A11Rik	#N/A	MGI:1917669	232.45	-1.15	0.450625	0.17	1.68e-11
Rims1	116837	MGI:2152971	217.96	1.03	2.04202	0.15	1.93e-11
Klhdc7a	242721	MGI:2444612	82.29	1.76	3.38698	0.26	1.94e-11
Foxi3	232077	MGI:3511278	248.7	0.95	1.93187	0.14	1.99e-11
Apc2	99152	MGI:2139135	150.53	1.41	2.65737	0.21	2.09e-11
Pou4f2	18997	MGI:102524	147.54	-1.23	0.426317	0.18	2.18e-11
Stox1	216021	MGI:2684909	42.9	2.77	6.82108	0.42	2.29e-11
Vwf	22371	MGI:98941	274.64	-1.15	0.450625	0.17	2.44e-11
Atf3	11910	MGI:109384	406.95	0.87	1.82766	0.13	2.49e-11
Srrm4	68955	MGI:1916205	101.34	1.69	3.22657	0.25	2.51e-11
Trpc2	22064	MGI:109527	39.32	9.37	661.685	2.78	2.55e-11
Rai2	24004	MGI:1344378	34.56	3.39	10.4831	0.51	3.1e-11
Pkdcc	106522	MGI:2147077	282.32	-0.9	0.535887	0.13	3.28e-11
Gm13034	627585	MGI:3650252	133.11	1.32	2.49666	0.2	3.31e-11
Syndig1l	627191	MGI:2685107	36.2	3.23	9.38268	0.49	3.37e-11
Myo7a	17921	MGI:104510	144.27	1.32	2.49666	0.2	3.39e-11
Zfp612	234725	MGI:2443465	203.24	1.04	2.05623	0.16	3.77e-11
Adm2	223780	MGI:2675256	39.14	-2.69	0.154963	0.41	3.81e-11
Them5	66198	MGI:1913448	50.34	2.64	6.23332	0.4	4.15e-11
Plxdc1	72324	MGI:1919574	397.11	-0.83	0.562529	0.12	4.44e-11
Rnf144b	218215	MGI:2384986	106.93	1.5	2.82843	0.23	5.71e-11
Il20rb	213208	MGI:2143266	118.11	1.34	2.53151	0.2	5.73e-11
Plekhg6	213522	MGI:2682298	185.07	1.17	2.25012	0.18	5.94e-11
Arl4d	80981	MGI:1933155	405.87	-0.81	0.570382	0.12	6.44e-11
Gm47924		MGI:6097182	95.3	10.76	1734.13	3.05	6.88e-11
Fst	14313	MGI:95586	331.77	0.97	1.95884	0.15	7.11e-11
Susd1	634731	MGI:3651543	244.51	-1.06	0.479632	0.16	7.88e-11
Kif21a	16564	MGI:109188	836.88	1.03	2.04202	0.16	7.95e-11
Serping1	12258	MGI:894696	280.51	1	2	0.15	8.03e-11
Hspa1a	193740	MGI:96244	301.02	0.87	1.82766	0.13	8.11e-11
Spib	272382	MGI:892986	92.97	1.55	2.92817	0.24	8.22e-11
Ccdc81	70884	MGI:1918134	31.65	4.54	23.2636	0.69	8.3e-11
Gm6139	108169072	MGI:3643279	141.72	1.26	2.39496	0.19	8.66e-11
Gm43951	74477	MGI:1921727	953.41	0.91	1.87905	0.14	9.25e-11
Mst1	58231	MGI:1929004	42.65	2.75	6.72717	0.43	1.07e-10
Lhfpl2	218454	MGI:2145236	305.86	1.05	2.07053	0.16	1.15e-10
Snx20	71607	MGI:1918857	50.48	2.23	4.69134	0.35	1.18e-10
Gdf1	14559	MGI:95683	249.82	-0.92	0.528509	0.14	1.34e-10
Mkx	210719	MGI:2687286	281.36	0.86	1.81504	0.13	1.49e-10
Zhx3	320799	MGI:2444772	163.9	1.33	2.51403	0.21	1.56e-10
Mast4	328329	MGI:1918885	877.23	0.82	1.76541	0.13	1.56e-10
Ston1	77057	MGI:1924307	382.62	0.85	1.8025	0.13	1.69e-10
Nfatc2	18019	MGI:102463	357.61	0.92	1.89212	0.14	1.74e-10
Papln	170721	MGI:2386139	70.18	1.85	3.605	0.29	1.83e-10
Draxin	70433	MGI:1917683	112.06	1.38	2.60268	0.22	1.83e-10
Btla	208154	MGI:2658978	39.79	2.51	5.6962	0.4	1.88e-10
Adam8	11501	MGI:107825	261.08	0.98	1.97247	0.15	2.02e-10
Dchs2	100534287	MGI:2685263	48.42	2.31	4.95883	0.37	2.11e-10
Oas1a	246730	MGI:2180860	197.09	-0.99	0.503478	0.15	2.28e-10
Peli2	93834	MGI:1891445	286.55	0.98	1.97247	0.15	2.36e-10
Fam53b	77938	MGI:1925188	337.14	0.87	1.82766	0.14	2.38e-10
Gm8300	666806	MGI:3643794	125.5	1.31	2.47942	0.21	2.45e-10
Col27a1	373864	MGI:2672118	310.86	0.87	1.82766	0.14	2.96e-10
Parm1	231440	MGI:2443349	256.27	0.9	1.86607	0.14	3.01e-10
Srr	27364	MGI:1351636	195.63	1.09	2.12874	0.17	3.05e-10
Tmem38b	52076	MGI:1098718	476.85	-0.81	0.570382	0.13	3.67e-10
Kctd11	216858	MGI:2448712	293.18	0.86	1.81504	0.14	3.77e-10
Dpf1	29861	MGI:1352748	487.5	-0.83	0.562529	0.13	3.91e-10
Ccdc88b	78317	MGI:1925567	146.61	1.15	2.21914	0.18	4.03e-10
Ntn4	57764	MGI:1888978	42.29	2.35	5.09824	0.38	4.26e-10
Rtl10		MGI:3833934	181.09	1.04	2.05623	0.17	4.53e-10
Neu3	50877	MGI:1355305	218.77	0.97	1.95884	0.16	4.56e-10
Wnt8b	22423	MGI:109485	31.92	3	8	0.48	4.8e-10
Wipf3	330319	MGI:3044681	294.95	0.86	1.81504	0.14	5.32e-10
Gm50210		MGI:6302997	86.53	1.69	3.22657	0.27	5.39e-10
Adamts2	216725	MGI:1347356	141	1.4	2.63902	0.23	5.56e-10
Tnfsfm13	619441	MGI:3845075	134.46	-1.25	0.420448	0.2	5.73e-10
Spon2	100689	MGI:1923724	79.66	1.78	3.43426	0.29	6.01e-10
Nkx2-2	18088	MGI:97347	27.67	3.54	11.6318	0.57	6.07e-10
Fat2	245827	MGI:2685369	133.38	1.25	2.37841	0.2	6.07e-10
E130317F20Rik	#N/A	MGI:3041202	90.72	1.49	2.80889	0.24	6.28e-10
Ggt1	14598	MGI:95706	272.53	-0.86	0.550953	0.14	7.33e-10
Kcnj4	16520	MGI:104743	197.33	1.05	2.07053	0.17	7.41e-10
Cpne9	211232	MGI:2443052	245.83	-1.13	0.456916	0.18	7.85e-10
Ampd3	11717	MGI:1096344	269.55	0.95	1.93187	0.15	7.94e-10
Gnaz	14687	MGI:95780	279.55	1.03	2.04202	0.17	7.99e-10
Prlr	19116	MGI:97763	95.24	-1.46	0.363493	0.24	1e-09
Met	66660	MGI:1913910	368.14	1	2	0.16	1.01e-09
Frrs1l	230235	MGI:2442704	64.57	1.89	3.70635	0.31	1.08e-09
Sap25	231798	MGI:1917193	258.03	-0.88	0.543367	0.14	1.12e-09
Hapln4	330790	MGI:2679531	325.98	-0.84	0.558644	0.14	1.15e-09
Rec114	73673	MGI:1920923	275.76	0.92	1.89212	0.15	1.24e-09
Sv2c	75209	MGI:1922459	230.34	1.14	2.20381	0.19	1.25e-09
Dgki	320127	MGI:2443430	62.72	1.78	3.43426	0.29	1.28e-09
Krt5	110308	MGI:96702	27.74	3.35	10.1965	0.55	1.78e-09
Dusp8	18218	MGI:106626	140.96	1.19	2.28153	0.2	1.81e-09
Nos3	244551	MGI:2675387	235.64	-0.85	0.554785	0.14	1.86e-09
P2rx5	94045	MGI:2137026	110.08	1.31	2.47942	0.22	1.88e-09
H2-Q7	15018	MGI:95936	287.21	-0.81	0.570382	0.13	1.99e-09
Gm38947	105242851	MGI:5621832	115.74	1.26	2.39496	0.21	2.02e-09
Gm10532	100038353	MGI:3641671	31.94	2.87	7.31065	0.48	2.18e-09
Fos	14281	MGI:95574	165.22	1.04	2.05623	0.17	2.19e-09
Cobll1	319876	MGI:2442894	278.46	1.01	2.01391	0.17	2.33e-09
Trp53cor1	100504267	MGI:3801771	67.15	1.7	3.24901	0.29	2.38e-09
Foxr1	382074	MGI:2685961	105.57	-1.32	0.400535	0.22	2.41e-09
Fgf18	14172	MGI:1277980	86.01	1.49	2.80889	0.25	2.46e-09
Fam181b	58238	MGI:1930951	76.59	1.64	3.11666	0.28	2.47e-09
Adamtsl1	77739	MGI:1924989	224.03	1.2	2.2974	0.2	2.71e-09
Cdhr2	268663	MGI:2687323	31.53	2.71	6.54322	0.46	3.02e-09
Cdk14	18647	MGI:894318	288.28	0.84	1.79005	0.14	3.08e-09
Lratd2	399603	MGI:3026924	372.78	-0.88	0.543367	0.15	3.35e-09
Tox3	244579	MGI:3039593	136.9	1.16	2.23457	0.2	3.71e-09
Gm4340	100043292	MGI:3782524	154.29	1.79	3.45815	0.31	3.83e-09
Gm13135	545716	MGI:3650404	83.5	1.46	2.75108	0.25	4.41e-09
Adgrb3	210933	MGI:2441837	37.73	2.47	5.54044	0.42	4.72e-09
2610509F24Rik	#N/A	MGI:1917165	153.26	1.19	2.28153	0.2	4.75e-09
Tmem125	230678	MGI:1923409	222.63	-0.87	0.547147	0.15	4.77e-09
Sertad4	214791	MGI:2443496	259.69	0.83	1.77769	0.14	4.8e-09
Raet1d	56554	MGI:1861032	170.03	1.01	2.01391	0.17	4.81e-09
Gm13648	100415901	MGI:3652033	91.11	1.38	2.60268	0.24	4.84e-09
Bmi1	12151	MGI:88174	224.01	1.32	2.49666	0.23	4.95e-09
Art4	109978	MGI:1202710	23.75	4.14	17.6305	0.69	5.28e-09
Krt15	16665	MGI:96689	35.72	2.5	5.65685	0.43	5.55e-09
Ppp1r36	210762	MGI:2684916	47.21	2.16	4.46915	0.38	5.8e-09
Ptpre	19267	MGI:97813	75.83	1.6	3.03143	0.28	6.39e-09
Slc15a1	56643	MGI:1861376	245.25	-1.05	0.482968	0.18	6.58e-09
Slc35f1	215085	MGI:2139810	126.02	1.16	2.23457	0.2	6.61e-09
Tmco4	77056	MGI:1924306	305.06	-0.82	0.566442	0.14	6.69e-09
BC034090	207792	MGI:2672904	251.16	0.93	1.90528	0.16	7.91e-09
Syt13	80976	MGI:1933945	222.53	0.93	1.90528	0.16	8.52e-09
Serpinb6c	97848	MGI:2145481	159.04	-1.08	0.473029	0.19	8.87e-09
Fgf5	14176	MGI:95519	124.67	1.27	2.41162	0.22	9.02e-09
Kcnq5	226922	MGI:1924937	91.01	1.42	2.67586	0.25	9.52e-09
Gm16551	100503019	MGI:4414971	46.26	2.2	4.59479	0.39	9.75e-09
Gm4971	244061	MGI:3643321	72.77	1.59	3.01049	0.28	1.03e-08
AI504432	229694	MGI:2139742	74.79	1.49	2.80889	0.26	1.1e-08
Otub2	68149	MGI:1915399	266.67	-0.91	0.532185	0.16	1.12e-08
Fcgrt	14132	MGI:103017	121.73	-1.12	0.460094	0.2	1.13e-08
Stmn4	56471	MGI:1931224	167.34	1.2	2.2974	0.21	1.18e-08
Htr4	15562	MGI:109246	27.55	3.16	8.9383	0.55	1.24e-08
Ppargc1b	170826	MGI:2444934	147.69	-1.05	0.482968	0.18	1.24e-08
Zscan4-ps3	100043042	MGI:3708489	80.63	1.63	3.09513	0.29	1.36e-08
Slc34a3	142681	MGI:2159410	79.15	1.55	2.92817	0.28	1.45e-08
Col22a1	69700	MGI:1916950	224.1	1.4	2.63902	0.25	1.47e-08
Tnfaip6	21930	MGI:1195266	76.67	1.56	2.94854	0.28	1.48e-08
Mup6	620807	MGI:3650962	249.58	0.81	1.75321	0.14	1.49e-08
Chl1	320209	MGI:2443590	38.61	2.5	5.65685	0.45	1.86e-08
Stxbp6	217517	MGI:2384963	170.12	1	2	0.18	1.87e-08
Pnmal2	434128	MGI:3645856	130.34	1.07	2.09943	0.19	1.94e-08
Mgarp	67749	MGI:1914999	238.18	-0.83	0.562529	0.15	1.99e-08
Neb	17996	MGI:97292	262.41	0.85	1.8025	0.15	2.09e-08
Rlbp1	19771	MGI:97930	227.91	-0.85	0.554785	0.15	2.09e-08
Zscan4a	434555	MGI:3708481	144.45	1.12	2.17347	0.2	2.22e-08
Usp2	53376	MGI:1858178	281.88	0.89	1.85318	0.16	2.25e-08
Tiam2	24001	MGI:1344338	118.96	1.62	3.07375	0.3	2.31e-08
Megf11	214058	MGI:1920951	90.44	-1.37	0.386891	0.25	2.33e-08
Onecut2	225631	MGI:1891408	44.62	2.07	4.19887	0.37	2.38e-08
Sall3	20689	MGI:109295	228.85	0.88	1.84038	0.16	2.4e-08
Arpp21	74100	MGI:107562	18.7	4.41	21.259	0.78	2.58e-08
Gypa	14934	MGI:95880	23.3	3.34	10.1261	0.6	2.71e-08
1700003M07Rik	72225	MGI:1919475	35.3	2.3	4.92458	0.42	2.71e-08
Zbtb42	382639	MGI:3644133	126.11	1.16	2.23457	0.21	2.82e-08
Sh3kbp1	58194	MGI:1889583	246.95	0.87	1.82766	0.16	2.86e-08
Gjb4	14621	MGI:95722	49.75	-1.95	0.258816	0.36	3.39e-08
Cacna1b	12287	MGI:88296	550.4	0.99	1.98618	0.18	3.47e-08
Pou2f2	18987	MGI:101897	216.14	-0.81	0.570382	0.15	3.84e-08
Kctd1	106931	MGI:1918269	176.09	1.03	2.04202	0.19	3.9e-08
Gm48113		MGI:6097466	19.25	8.11	276.282	2.68	3.93e-08
Hnf1a	21405	MGI:98504	226.35	-0.85	0.554785	0.15	3.98e-08
Ccdc17	622665	MGI:1915667	33.28	2.81	7.01285	0.54	4.34e-08
Astl	215095	MGI:3046414	25.41	3.33	10.0561	0.61	4.52e-08
Ces2e	234673	MGI:2443170	28.4	2.74	6.6807	0.51	4.9e-08
Smim10l1	381820	MGI:1914379	339.96	0.85	1.8025	0.15	4.98e-08
Cxcl10	15945	MGI:1352450	83.5	1.36	2.56685	0.25	5.08e-08
Zfp324	243834	MGI:2444641	191.23	0.91	1.87905	0.17	5.55e-08
Itga9	104099	MGI:104756	426.59	-0.91	0.532185	0.17	6.21e-08
Micall2	231830	MGI:2444818	115.28	1.25	2.37841	0.23	6.47e-08
Tshr	22095	MGI:98849	30.97	2.73	6.63456	0.51	6.56e-08
Rab30	75985	MGI:1923235	231.75	0.82	1.76541	0.15	6.98e-08
Rnf225	381845	MGI:1924198	94.5	1.29	2.44528	0.24	7.32e-08
Il15	16168	MGI:103014	33.64	2.61	6.10504	0.5	7.54e-08
Mesp2	17293	MGI:1096325	93.33	1.26	2.39496	0.24	7.79e-08
Accsl	381411	MGI:3584519	278.31	-0.88	0.543367	0.16	7.84e-08
Arhgef37	328967	MGI:3045339	50.16	1.73	3.31728	0.33	7.94e-08
Nfia	18027	MGI:108056	29.54	2.66	6.32033	0.5	8.08e-08
2310043M15Rik	102633000	MGI:1919180	132.58	-1	0.5	0.19	8.11e-08
Camk2n1	66259	MGI:1913509	103.86	-1.19	0.438303	0.22	8.33e-08
Mir124-2hg	70441	MGI:1917691	18.88	4.02	16.2234	0.74	8.69e-08
Stra8	20899	MGI:107917	94.15	-1.21	0.432269	0.23	8.75e-08
Gm20767	639910	MGI:5434123	105.42	1.32	2.49666	0.25	8.99e-08
Fam169b	434197	MGI:3644026	243.47	-0.85	0.554785	0.16	9.06e-08
Fam131c	277743	MGI:2685539	117.57	-1.09	0.469761	0.2	9.47e-08
Zfp287	170740	MGI:2176561	192.06	0.89	1.85318	0.17	9.61e-08
Cav2	12390	MGI:107571	94.37	1.25	2.37841	0.24	9.64e-08
Chrm3	12671	MGI:88398	32.81	2.22	4.65893	0.42	9.72e-08
Raet1e	379043	MGI:2675273	222.54	0.84	1.79005	0.16	1.02e-07
Sbsn	282619	MGI:2446326	106.63	1.12	2.17347	0.21	1.11e-07
Pknox2	208076	MGI:2445415	105.25	1.19	2.28153	0.23	1.16e-07
Sirt4	75387	MGI:1922637	206.88	0.86	1.81504	0.16	1.29e-07
Gucy2g	73707	MGI:106025	69.63	1.45	2.73208	0.28	1.42e-07
Gm4027	100042776	MGI:3782201	99.52	1.16	2.23457	0.22	1.62e-07
Casq2	12373	MGI:1309469	46.03	1.83	3.55537	0.36	1.63e-07
Pla2g4a	18783	MGI:1195256	229.78	0.84	1.79005	0.16	1.68e-07
Ttll9	74711	MGI:1913589	76.17	1.41	2.65737	0.27	1.72e-07
Letm2	270035	MGI:2444979	97.75	1.33	2.51403	0.26	2.02e-07
Soat2	223920	MGI:1332226	152.44	0.99	1.98618	0.19	2.03e-07
Fbxo32	67731	MGI:1914981	174.36	0.93	1.90528	0.18	2.12e-07
Angptl2	26360	MGI:1347002	92.11	1.24	2.36199	0.24	2.22e-07
Rgs5	19737	MGI:1098434	24.46	2.63	6.19026	0.52	2.31e-07
Nexn	68810	MGI:1916060	266.3	-0.86	0.550953	0.17	2.38e-07
Car14	23831	MGI:1344341	116.7	-1.07	0.476319	0.21	2.47e-07
Pfkfb4	270198	MGI:2687284	191.66	0.85	1.8025	0.16	2.67e-07
Kcnq3	110862	MGI:1336181	115.51	1.16	2.23457	0.23	2.69e-07
Fam13a	58909	MGI:1889842	60.21	1.48	2.78949	0.29	3.16e-07
Pde9a	18585	MGI:1277179	172.49	-0.95	0.517632	0.19	3.42e-07
Bhlhe23	140489	MGI:2153710	36.32	2.09	4.25748	0.42	3.68e-07
Hhip	15245	MGI:1341847	179.05	-1.29	0.408951	0.26	3.8e-07
Kcnj12	16515	MGI:108495	105.07	-1.09	0.469761	0.22	3.93e-07
Coro6	216961	MGI:2183448	160.2	1	2	0.2	3.95e-07
Alcam	11658	MGI:1313266	118.95	1.14	2.20381	0.23	4.35e-07
Kcnq2	16536	MGI:1309503	151.09	-0.9	0.535887	0.18	4.37e-07
Padi3	18601	MGI:1338891	233.02	0.8	1.7411	0.16	4.38e-07
Rab17	19329	MGI:104640	90.92	1.2	2.2974	0.24	4.78e-07
R3hdml	100043899	MGI:3650937	70.18	1.32	2.49666	0.27	5.64e-07
Jakmip1	76071	MGI:1923321	124.48	-0.99	0.503478	0.2	6.42e-07
Spats2l	67198	MGI:1914448	240.26	0.97	1.95884	0.19	6.48e-07
Sp8	320145	MGI:2443471	81.82	1.24	2.36199	0.25	6.6e-07
Neurog2	11924	MGI:109619	12.83	7.34	162.017	2.61	7e-07
T	20997	MGI:98472	404.68	-0.83	0.562529	0.17	7e-07
Hs3st4	628779	MGI:1333792	31.84	2.17	4.50023	0.45	7.11e-07
Ebf1	13591	MGI:95275	300.11	-0.81	0.570382	0.16	7.29e-07
Themis2	230787	MGI:2446213	102.73	1.13	2.18859	0.23	7.7e-07
Gm48493		#N/A	148.98	0.88	1.84038	0.18	7.85e-07
Twist1	22160	MGI:98872	92.32	1.23	2.34567	0.25	7.91e-07
Cttnbp2	30785	MGI:1353467	65.05	1.43	2.69447	0.29	8.11e-07
Spns2	216892	MGI:2384936	120.63	1.02	2.02792	0.21	8.93e-07
Rapgef4	56508	MGI:1917723	52.3	-1.66	0.316439	0.35	9.18e-07
Rbp7	67710	MGI:1914960	101	1.15	2.21914	0.24	9.26e-07
Tbx2	21385	MGI:98494	31.24	2.12	4.34694	0.44	9.37e-07
Cpt1b	12895	MGI:1098297	192.58	-0.95	0.517632	0.19	9.38e-07
Prss56	69453	MGI:1916703	36.82	1.85	3.605	0.39	9.64e-07
Tspan12	269831	MGI:1889818	73.79	1.25	2.37841	0.26	9.86e-07
Dll4	100043609	MGI:3649550	29.52	2.19	4.56305	0.46	1.02e-06
Trio	223435	MGI:1927230	2209.17	0.93	1.90528	0.19	1.04e-06
Fbp1	14269	MGI:109606	44.35	1.99	3.97237	0.43	1.17e-06
Cers1	93898	MGI:2136690	154.74	-0.89	0.539614	0.18	1.2e-06
Cass4	320664	MGI:2444482	136.62	0.91	1.87905	0.19	1.22e-06
Ltb	16994	MGI:104796	151.22	-0.88	0.543367	0.18	1.28e-06
Gpx6	67305	MGI:1914555	63.88	1.34	2.53151	0.28	1.34e-06
Rest	19712	MGI:104897	9366.57	-0.82	0.566442	0.17	1.42e-06
Sec14l3	380683	MGI:3617848	36.72	2.22	4.65893	0.47	1.43e-06
Oas1g	23960	MGI:97429	126.42	-0.95	0.517632	0.2	1.47e-06
Fut1	14343	MGI:109375	30.54	-2.13	0.228458	0.46	1.53e-06
Gm47357		MGI:6096262	128.04	1.05	2.07053	0.22	1.74e-06
Lhx1	16869	MGI:99783	41.9	1.77	3.41054	0.38	1.8e-06
Zscan4b	665780	MGI:3645447	60.99	1.48	2.78949	0.32	1.88e-06
H2-Bl	14963	MGI:892004	134.37	-0.9	0.535887	0.19	1.95e-06
Kcnj15	16516	MGI:1310000	17.01	4.58	23.9176	0.93	2.1e-06
Folr2	14276	MGI:95569	30.97	2.38	5.20537	0.53	2.33e-06
Vax2os	574519	MGI:3583301	47.49	-1.55	0.34151	0.34	2.34e-06
Lamb3	16780	MGI:99915	173.47	0.9	1.86607	0.19	2.44e-06
Per2	18627	MGI:1195265	63.78	1.32	2.49666	0.29	2.63e-06
Cdkl1	71091	MGI:1918341	52.2	1.51	2.8481	0.33	2.93e-06
Gm27032	118568482	MGI:5504147	22.73	2.76	6.77396	0.62	3.45e-06
Gdap1l1	228858	MGI:2385163	166.5	0.82	1.76541	0.18	3.6e-06
Plce1	74055	MGI:1921305	157.39	-0.89	0.539614	0.19	3.82e-06
Arhgef26	622434	MGI:1918053	318.02	0.82	1.76541	0.18	3.87e-06
Epha10	230735	MGI:3586824	77.58	1.28	2.42839	0.28	3.89e-06
Gm5737	436008	MGI:3645276	17.8	3.16	8.9383	0.7	3.94e-06
Hspb6	243912	MGI:2685325	161.71	-0.82	0.566442	0.18	4.17e-06
Pde2a	207728	MGI:2446107	385.02	0.97	1.95884	0.21	4.35e-06
Gria4	14802	MGI:95811	134.86	0.86	1.81504	0.19	4.62e-06
Tenm1	23963	MGI:1345185	45.47	1.72	3.29436	0.39	4.68e-06
Abhd11os	69812	MGI:1917062	132.26	0.88	1.84038	0.19	4.89e-06
Zscan4-ps1	545912	MGI:3645953	36.65	1.97	3.91768	0.45	5.13e-06
Dusp15	252864	MGI:1934928	29.44	2.29	4.89056	0.53	5.39e-06
Rassf10	78748	MGI:1925998	80.84	1.12	2.17347	0.25	5.4e-06
Mlkl	74568	MGI:1921818	144.28	0.91	1.87905	0.2	5.58e-06
Fer1l4	74562	MGI:1921812	31.97	2.12	4.34694	0.49	5.62e-06
Cyp26b1	232174	MGI:2176159	20.5	2.57	5.93809	0.58	5.88e-06
Tfap2e	332937	MGI:2679630	78.75	1.11	2.15846	0.25	6.39e-06
Slc7a11	26570	MGI:1347355	21.71	-2.29	0.204476	0.53	6.49e-06
Ppp2r2b	72930	MGI:1920180	17.8	3.15	8.87656	0.71	6.92e-06
St6gal2	240119	MGI:2445190	181.71	-0.84	0.558644	0.19	6.95e-06
Pla2g4e	329502	MGI:1919144	70.9	-1.14	0.45376	0.26	8.33e-06
Orai2	269717	MGI:2443195	129.16	0.9	1.86607	0.2	8.42e-06
Meis1	17268	MGI:104717	66.58	1.23	2.34567	0.28	8.54e-06
Trpa1	277328	MGI:3522699	131.95	1.04	2.05623	0.24	8.81e-06
Gm49654		MGI:6215088	98.09	1.05	2.07053	0.24	9.01e-06
Plcb1	18795	MGI:97613	65.65	1.18	2.26577	0.27	9.5e-06
Usp17le	625530	MGI:107697	66.52	1.18	2.26577	0.27	9.5e-06
Col8a2	329941	MGI:88464	90.37	-1.05	0.482968	0.24	9.93e-06
Ror1	19883	MGI:104661	110.83	0.99	1.98618	0.23	1.02e-05
Kcnb1	16500	MGI:96666	137.09	-0.85	0.554785	0.2	1.06e-05
Krt13	16663	MGI:101925	26.11	1.98	3.94493	0.47	1.08e-05
Tmeff2	56363	MGI:1861735	61.75	1.49	2.80889	0.35	1.12e-05
Rnf112	22671	MGI:106611	36.8	1.61	3.05252	0.38	1.15e-05
Pnma3	245468	MGI:2180565	27.67	2.01	4.02782	0.48	1.16e-05
Apol10b	328561	MGI:3043522	16.09	4.94	30.6965	1.07	1.2e-05
Foxl2os	768252	MGI:3614944	49.92	1.42	2.67586	0.34	1.2e-05
Hydin	244653	MGI:2389007	183.45	-0.8	0.574349	0.18	1.22e-05
Gm48422		MGI:6097918	104.29	1.5	2.82843	0.36	1.38e-05
Hesx1	15209	MGI:96071	48.82	-1.33	0.397768	0.32	1.38e-05
Ttll10	330010	MGI:1921855	17.83	2.5	5.65685	0.6	1.43e-05
Slc5a4b	64454	MGI:1890478	77.3	-1.07	0.476319	0.25	1.46e-05
2600006K01Rik	70319	MGI:1917569	24.93	2.02	4.05584	0.49	1.51e-05
Cyp4f40	631304	MGI:3645508	23.55	2.18	4.53154	0.53	1.56e-05
Klf14	83395	MGI:1932575	27.5	2.02	4.05584	0.49	1.59e-05
9430069I07Rik	77358	MGI:1924608	76.01	-1.13	0.456916	0.27	1.63e-05
Aldh1l2	216188	MGI:2444680	68.86	-1.44	0.368567	0.35	1.65e-05
Tal1	21349	MGI:98480	51.55	1.35	2.54912	0.33	1.76e-05
Atxn1	20238	MGI:104783	234.32	0.97	1.95884	0.23	1.84e-05
Loxl3	16950	MGI:1337004	60.32	1.27	2.41162	0.31	1.85e-05
Kank4	242553	MGI:3043381	102.78	-0.95	0.517632	0.23	1.85e-05
Ccn3	18133	MGI:109185	74.89	1.21	2.31338	0.29	1.91e-05
Ccser1	232035	MGI:3045354	34.77	1.7	3.24901	0.42	1.94e-05
Tmem130	243339	MGI:3607706	108.31	0.89	1.85318	0.21	2.1e-05
Npy4r	19065	MGI:105374	32.21	1.83	3.55537	0.45	2.15e-05
Upk3b	100647	MGI:2140882	39.34	-1.44	0.368567	0.35	2.18e-05
Nudt7	67528	MGI:1914778	104.3	0.93	1.90528	0.22	2.39e-05
Platr26	381371	MGI:2686477	64.8	-1.2	0.435275	0.3	2.49e-05
Pcsk2	18549	MGI:97512	25.36	2.04	4.11246	0.51	2.52e-05
Cd59a	12509	MGI:109177	159.71	0.82	1.76541	0.2	2.53e-05
Gm21818	102640804	MGI:5433982	68.63	1.22	2.32947	0.3	2.55e-05
Clca2	80797	MGI:1931471	14.27	3.63	12.3805	0.86	2.6e-05
Jakmip2	76217	MGI:1923467	182.9	1.18	2.26577	0.29	2.67e-05
Slc6a13	14412	MGI:95629	29.72	1.73	3.31728	0.43	2.75e-05
Prkch	18755	MGI:97600	124.08	0.86	1.81504	0.21	2.76e-05
Fam131a	78408	MGI:1925658	91.2	0.95	1.93187	0.23	2.81e-05
Hs3st6	328779	MGI:3580487	37.94	1.6	3.03143	0.4	2.98e-05
Gm4302	100043227	MGI:3782482	8.01	6.41	85.0359	2.57	3.05e-05
Olfr985	258854	MGI:3030819	53.07	-1.26	0.417544	0.31	3.05e-05
Pcnx2	270109	MGI:2445010	155.33	0.9	1.86607	0.22	3.22e-05
Slc6a1	232333	MGI:95627	52.17	-1.29	0.408951	0.32	3.4e-05
Zfp92	22754	MGI:108094	22.91	2.04	4.11246	0.52	3.43e-05
Cited4	56222	MGI:1861694	46.8	1.32	2.49666	0.33	3.56e-05
Syt17	110058	MGI:104966	46.48	1.43	2.69447	0.37	3.75e-05
Mamstr	74490	MGI:1921740	37.53	-1.51	0.351111	0.39	3.88e-05
Cyp1b1	13078	MGI:88590	136.3	0.85	1.8025	0.21	4.03e-05
Kcne1l	66240	MGI:1913490	31.69	1.64	3.11666	0.42	4.33e-05
Kcnab2	16498	MGI:109239	80.78	1	2	0.25	4.42e-05
Crtc3	70461	MGI:1917711	158.98	0.8	1.7411	0.2	4.45e-05
Dlx3	13393	MGI:94903	125.9	0.82	1.76541	0.2	4.47e-05
Msc	17681	MGI:1333884	110.5	-0.88	0.543367	0.22	4.47e-05
Stmn3	20262	MGI:1277137	115.36	-0.84	0.558644	0.21	4.5e-05
Ntng2	171171	MGI:2159341	32.19	1.7	3.24901	0.44	4.52e-05
Gm31718	102634034	MGI:5590877	25.79	1.95	3.86375	0.51	4.65e-05
Rnf207	433809	MGI:2684989	112.2	-0.91	0.532185	0.23	4.65e-05
Gbp5	229898	MGI:2429943	16.58	2.62	6.1475	0.68	5.16e-05
Foxl2	26927	MGI:1349428	40.02	1.42	2.67586	0.37	5.2e-05
Samd5	320825	MGI:2444815	47.68	1.3	2.46229	0.34	5.26e-05
Acaa1b	235674	MGI:3605455	102.56	1.02	2.02792	0.26	5.33e-05
Rom1	19881	MGI:97998	119.61	0.82	1.76541	0.2	5.41e-05
Igfbp5	16011	MGI:96440	95.36	-0.87	0.547147	0.22	5.61e-05
Chrna4	11438	MGI:87888	60.73	1.16	2.23457	0.3	5.72e-05
Samd12	320679	MGI:2444518	372.66	1.58	2.9897	0.42	5.81e-05
4632427E13Rik	#N/A	MGI:1915436	84.86	1.04	2.05623	0.27	5.85e-05
Smim45	76505	MGI:1923755	24.26	1.97	3.91768	0.52	5.9e-05
Gm4840	225468	MGI:3647072	43.45	1.32	2.49666	0.34	5.9e-05
Gm15417	545539	MGI:3642531	32.12	1.92	3.78423	0.51	6e-05
Lipg	16891	MGI:1341803	121.99	-0.82	0.566442	0.21	6.04e-05
Prr18	320111	MGI:2443403	39.56	1.43	2.69447	0.38	6.09e-05
Ntrk2	18212	MGI:97384	91.53	0.98	1.97247	0.25	6.36e-05
Zim1	22776	MGI:1341879	125.71	0.9	1.86607	0.23	6.54e-05
Rhbdl1	214951	MGI:2384891	32.34	1.61	3.05252	0.43	6.64e-05
Siglecf	233186	MGI:2681107	74.81	1.04	2.05623	0.27	6.91e-05
Aurkc	20871	MGI:1321119	121.45	-0.84	0.558644	0.21	6.96e-05
Rimbp2	231760	MGI:2443235	147.67	0.85	1.8025	0.22	7.01e-05
Usp17lb	381944	MGI:3051498	42.97	1.33	2.51403	0.35	7.05e-05
Kif19a	286942	MGI:2447024	58.75	1.15	2.21914	0.3	7.25e-05
Sertm1	329641	MGI:3607715	57.34	1.11	2.15846	0.29	7.4e-05
Usp17lc	13532	MGI:107698	66.18	1.14	2.20381	0.3	7.51e-05
Hes3	15207	MGI:104877	41.74	-1.52	0.348686	0.41	7.56e-05
Arhgap9	216445	MGI:2143764	89.91	-0.89	0.539614	0.23	7.71e-05
Npr2	230103	MGI:97372	127.02	0.81	1.75321	0.21	7.72e-05
Gm14267	383773	MGI:3649851	29.98	-1.59	0.332171	0.43	7.97e-05
Xntrpc	102443351	MGI:5546370	47.87	1.24	2.36199	0.33	8.58e-05
Art3	109979	MGI:1202729	26.34	1.96	3.89062	0.54	8.74e-05
Irx2	16372	MGI:1197526	126.25	1.08	2.11404	0.29	8.79e-05
Zc3h12d	237256	MGI:3045313	13.4	2.84	7.1602	0.77	9.12e-05
Sec16b	89867	MGI:2148802	25.75	1.75	3.36359	0.48	9.67e-05
S100a13	20196	MGI:109581	107.31	-0.83	0.562529	0.22	0.000106
Agbl2	271813	MGI:2443254	38.34	1.51	2.8481	0.41	0.000107
Izumo4	71564	MGI:1918814	100.22	0.83	1.77769	0.22	0.000107
Kcna3	16491	MGI:96660	32.23	1.51	2.8481	0.42	0.000108
Spata31d1b	238662	MGI:3646080	152.4	-0.81	0.570382	0.21	0.00011
Ankrd65	242805	MGI:2685285	14.42	2.68	6.40856	0.73	0.000111
Krt36	16673	MGI:109364	11.67	4.39	20.9663	1.1	0.000113
Sh3bgr	50795	MGI:1354740	35.19	1.37	2.58471	0.38	0.000113
Creb5	231991	MGI:2443973	133.99	0.8	1.7411	0.21	0.000115
Ccdc9b	214239	MGI:2685199	47.88	1.19	2.28153	0.32	0.000116
Gata2	14461	MGI:95662	140.18	0.88	1.84038	0.24	0.000116
Sncb	104069	MGI:1889011	41.63	-1.33	0.397768	0.37	0.000118
Vwa5b2	328643	MGI:2681859	51.49	1.31	2.47942	0.36	0.00012
Ikbke	56489	MGI:1929612	129.93	0.81	1.75321	0.21	0.000121
Shank2	210274	MGI:2671987	86.81	0.94	1.91853	0.26	0.000128
Gm3830	100042408	MGI:3782002	14.25	2.57	5.93809	0.72	0.000135
St6galnac3	20447	MGI:1341828	149.26	-0.92	0.528509	0.25	0.000138
Ldhd	52815	MGI:106428	99.45	-0.84	0.558644	0.22	0.000141
Gm19426	100502874	MGI:5011611	73.87	0.93	1.90528	0.25	0.000144
Tchh	99681	MGI:2177944	92.33	0.85	1.8025	0.23	0.000144
Gm16478	434186	MGI:3648411	54.6	1.27	2.41162	0.35	0.00015
Taf7l	74469	MGI:1921719	78.93	0.92	1.89212	0.25	0.00015
Obox4-ps12	100042702	MGI:3782150	6.74	6.01	64.4452	2.6	0.000151
Cutal	77996	MGI:1925246	42.85	1.23	2.34567	0.34	0.000161
Dmkn	73712	MGI:1920962	41.2	1.43	2.69447	0.41	0.000163
Il4i1	100328588	MGI:5439399	83.06	-1.05	0.482968	0.29	0.000163
Ccnd2	12444	MGI:88314	897.97	1.03	2.04202	0.29	0.000172
Ccna1	12427	MGI:108042	27.28	1.64	3.11666	0.47	0.000173
E130202H07Rik	328443	MGI:2685655	89.85	-0.87	0.547147	0.24	0.000177
Olfm2	244723	MGI:3045350	82.95	-0.91	0.532185	0.25	0.000181
Cxcr4	12767	MGI:109563	51.36	1.25	2.37841	0.36	0.000184
Kcna6	16494	MGI:96663	40.35	1.31	2.47942	0.37	0.000186
Pclo	26875	MGI:1349390	55.54	1.18	2.26577	0.34	0.000186
Arsi	545260	MGI:2670959	45.67	-1.14	0.45376	0.32	0.000187
Epb42	13828	MGI:95402	7.33	5.62	49.18	2.5	0.000191
Gm15675	105246705	MGI:3783117	60.89	1.06	2.08493	0.3	0.000192
Bnc1	11418	MGI:1100867	17.82	2.03	4.08405	0.59	0.000194
Crhr2	12922	MGI:894312	34.35	1.39	2.62079	0.4	0.000195
Gm5380	385326	MGI:3643773	46.63	1.16	2.23457	0.33	0.000195
Itga1	109700	MGI:96599	124.99	0.85	1.8025	0.24	0.000206
Gm23849	115487916	MGI:5453626	62.75	1.65	3.13834	0.49	0.000208
Arhgap20	244867	MGI:2445175	24.83	1.63	3.09513	0.48	0.000213
Kynu	70789	MGI:1918039	44.79	1.17	2.25012	0.34	0.000216
Fbxw10	213980	MGI:3052463	46.2	-1.31	0.403321	0.38	0.000216
Pla2g2f	26971	MGI:1349661	12.91	2.59	6.02099	0.75	0.000217
Ggt5	23887	MGI:1346063	35.45	1.48	2.78949	0.44	0.000219
Rasd1	19416	MGI:1270848	74.54	0.97	1.95884	0.27	0.000223
Gm10863	100041655	MGI:3641623	83.89	0.89	1.85318	0.25	0.000235
Apba1	319924	MGI:1860297	53.85	1.14	2.20381	0.33	0.000237
Ecel1	13599	MGI:1343461	58.44	1.13	2.18859	0.33	0.000255
Mia	57329	MGI:1888678	65.74	-0.98	0.50698	0.28	0.000255
Gm42595		MGI:5662732	73.38	-0.9	0.535887	0.25	0.000256
Cpb1	12345	MGI:104652	16.2	2.42	5.35171	0.73	0.000257
Adra2b	11552	MGI:87935	30.74	1.46	2.75108	0.43	0.000257
R74862	97423	MGI:2142382	92.45	0.81	1.75321	0.23	0.000261
Dubr	68190	MGI:1915440	102.18	0.84	1.79005	0.24	0.000264
Ano7	404545	MGI:3052714	85.03	0.93	1.90528	0.27	0.000267
Gm49448		MGI:6155097	61.4	1.06	2.08493	0.3	0.000268
Cspg5	29873	MGI:1352747	82.04	-0.91	0.532185	0.26	0.000269
Gm7942	108169100	MGI:3646599	33.04	1.38	2.60268	0.41	0.000273
Gm40977	105245532	MGI:5623862	57.19	-1.01	0.496546	0.29	0.000279
Fam186a	72277	MGI:2685766	7.87	3.29	9.78112	1.01	0.000284
Itga2b	16399	MGI:96601	128.41	0.82	1.76541	0.23	0.000284
Cbfa2t3	12398	MGI:1338013	59.03	1.06	2.08493	0.31	0.000285
Gm6351	622744	MGI:3647817	15.11	2.31	4.95883	0.69	0.000301
Lrriq4	68307	MGI:1915557	66.48	-1.1	0.466516	0.33	0.000322
Sypl2	17306	MGI:1328311	52.35	-1.04	0.486327	0.31	0.00033
Clic6	209195	MGI:2146607	91.07	0.8	1.7411	0.23	0.000331
Rfx6	320995	MGI:2445208	39.06	1.39	2.62079	0.42	0.000332
Scin	20259	MGI:1306794	41.31	1.22	2.32947	0.37	0.000335
Il1rap	16180	MGI:104975	112.51	0.8	1.7411	0.23	0.000338
Itga2	16398	MGI:96600	13.68	2.34	5.06303	0.71	0.000346
Glp2r	93896	MGI:2136733	13.65	2.52	5.73582	0.77	0.000349
Gm3716	100042198	MGI:3781892	33.97	1.33	2.51403	0.4	0.00035
Irf2	16363	MGI:96591	82.95	0.9	1.86607	0.26	0.000354
Gm13010	105247191	MGI:3651180	11.34	2.79	6.9163	0.84	0.000368
Iqsec3	243621	MGI:2677208	31.07	1.46	2.75108	0.45	0.00037
2410124H12Rik	76785	MGI:1924035	38.3	1.24	2.36199	0.38	0.000378
Syndig1	433485	MGI:3702158	69.81	0.97	1.95884	0.29	0.000382
Sult2b1	54200	MGI:1926342	71.42	-0.91	0.532185	0.27	0.000423
Rps27a-ps2	619900	MGI:3643614	32.9	1.53	2.88786	0.48	0.000425
B230206L02Rik	100039440	MGI:1924598	90.43	0.83	1.77769	0.24	0.000429
Eif4a3l2	434080	MGI:3646594	61.5	0.95	1.93187	0.28	0.000435
Gm48082		MGI:6097421	97.49	0.87	1.82766	0.26	0.000438
Zfp352	236537	MGI:2387418	18.22	1.8	3.4822	0.57	0.000459
Acoxl	74121	MGI:1921371	31.9	-1.57	0.336808	0.51	0.000465
Dach1	13134	MGI:1277991	24.98	1.59	3.01049	0.5	0.000466
Rbm11	224344	MGI:2447622	24.15	1.54	2.90795	0.49	0.000482
Dnmt3c	668932	MGI:2674155	10.21	3.18	9.06307	0.97	0.000484
Gm45597		MGI:5791433	18.1	1.92	3.78423	0.61	0.000486
Cdk5r2	12570	MGI:1330828	67.43	0.91	1.87905	0.27	0.000499
Gm12794	332923	MGI:3795847	35.6	1.38	2.60268	0.44	0.000501
Pde4b	18578	MGI:99557	58.43	0.97	1.95884	0.29	0.000504
Slc18a3	20508	MGI:1101061	39.94	1.22	2.32947	0.38	0.000513
Tmem132c	208213	MGI:2443061	21.79	1.85	3.605	0.6	0.000515
Tmem233	545798	MGI:3651514	18.29	1.87	3.65533	0.6	0.000517
4930444F02Rik	#N/A	MGI:1921218	15.31	2.16	4.46915	0.7	0.000541
Kcnab3	16499	MGI:1336208	93.32	-0.84	0.558644	0.26	0.000573
Platr11	102635911	MGI:5504090	55.89	0.98	1.97247	0.3	0.000586
Gm22988	115487892	MGI:5452765	13.78	3.08	8.45614	1.03	0.000603
Gata3	14462	MGI:95663	75.62	0.91	1.87905	0.28	0.000604
Oasl1	231655	MGI:2180849	21.62	-1.61	0.327598	0.53	0.000609
P2ry1	18441	MGI:105049	84.01	0.83	1.77769	0.25	0.000642
Ptprd	19266	MGI:97812	72.02	0.89	1.85318	0.27	0.000674
Gm11127	100529082	MGI:3779381	13.86	2.19	4.56305	0.72	0.000679
Ankrd34b	218440	MGI:2443245	50.63	1.02	2.02792	0.32	0.0007
Lhx3	16871	MGI:102673	11.53	2.53	5.77572	0.83	0.000709
Trim29	72169	MGI:1919419	36.81	1.22	2.32947	0.4	0.000719
P2rx2	231602	MGI:2665170	41.24	-1.12	0.460094	0.36	0.000724
Rgs9	19739	MGI:1338824	63.21	0.92	1.89212	0.29	0.000744
Pcsk2os1	378776	MGI:3605632	36.19	1.21	2.31338	0.39	0.000745
Tcf21	21412	MGI:1202715	5.03	5.33	40.2244	2.6	0.000763
Rhbg	58176	MGI:1927379	41.64	1.13	2.18859	0.37	0.000769
Dmbx1	140477	MGI:2153518	49	-1.01	0.496546	0.32	0.000774
Fam217b	71532	MGI:1918782	161.9	0.81	1.75321	0.25	0.000777
E230016K23Rik	#N/A	MGI:3041204	31.46	1.29	2.44528	0.43	0.000782
Fam47e	384198	MGI:2686227	11.43	2.55	5.85634	0.86	0.000817
Gm13231	545703	MGI:3649243	39.15	1.11	2.15846	0.36	0.000817
Rn7sk	19817	MGI:103186	217.39	1.74	3.34035	0.6	0.000828
Ppp1r3d	228966	MGI:1917664	26.82	1.39	2.62079	0.46	0.000834
Atp1a2	98660	MGI:88106	33.39	-1.21	0.432269	0.4	0.000834
Gnmt	14711	MGI:1202304	69.6	-0.87	0.547147	0.27	0.000862
1700042O10Rik	#N/A	MGI:1920571	37.08	1.24	2.36199	0.41	0.000879
Gpr132	56696	MGI:1890220	18.8	1.76	3.38698	0.6	0.00088
Gm26812	102637329	MGI:5477306	10.7	-2.35	0.196146	0.81	0.000884
Usp17la	13531	MGI:107699	37.32	1.22	2.32947	0.41	0.000889
Adhfe1	76187	MGI:1923437	46.11	-1.12	0.460094	0.37	0.000893
Gm12183	432554	MGI:3652175	71.7	0.85	1.8025	0.27	0.000898
Cmya5	76469	MGI:1923719	11.59	2.36	5.1337	0.8	0.000946
Dsc3	13507	MGI:1194993	26.62	1.58	2.9897	0.56	0.000947
Mansc4	545893	MGI:3645619	27.31	1.36	2.56685	0.46	0.000968
Gm21542	100862178	MGI:5434897	15.05	1.98	3.94493	0.69	0.000981
Gm42429		MGI:5662566	66.69	-1.07	0.476319	0.36	0.000988
Shc3	20418	MGI:106179	33.37	1.26	2.39496	0.43	0.00104
P2ry6	233571	MGI:2673874	27.88	1.34	2.53151	0.46	0.00105
Mab21l1	17116	MGI:1333773	8.33	3.74	13.3614	1.17	0.00109
Lhfpl1	237091	MGI:1891214	9.32	2.77	6.82108	0.95	0.00109
Gm128	229588	MGI:2684974	67.08	-0.82	0.566442	0.26	0.00109
Gm47963		MGI:6097241	58.78	-0.92	0.528509	0.3	0.00112
Dlk2	106565	MGI:2146838	21.93	1.5	2.82843	0.52	0.00117
Eya4	14051	MGI:1337104	61.81	0.94	1.91853	0.31	0.00117
Clcnka	12733	MGI:1329026	52.4	-0.95	0.517632	0.32	0.00117
Ceacam9	67971	MGI:1915221	19.29	-1.55	0.34151	0.55	0.00118
Gm45847		MGI:5804962	11.28	-2.33	0.198884	0.87	0.00118
Sox10	20665	MGI:98358	65.35	0.92	1.89212	0.3	0.0012
Ascl1	17172	MGI:96919	12.69	2.12	4.34694	0.75	0.00122
Prdm8	77630	MGI:1924880	9.78	2.69	6.45313	0.93	0.00124
Gpr87	84111	MGI:1934133	15.57	1.86	3.63008	0.66	0.00125
Gm40557	105245048	MGI:5623442	13.71	1.94	3.83706	0.69	0.00126
Anxa13	69787	MGI:1917037	4.73	5.05	33.1285	2.6	0.00128
Sp110	109032	MGI:1923364	47.35	1.17	2.25012	0.41	0.00128
Gabrp	216643	MGI:2387597	19.34	-1.7	0.307786	0.61	0.0013
Grm8	14823	MGI:1351345	8.6	3.36	10.2674	1.31	0.00132
Crnde	71296	MGI:1918546	69.06	0.94	1.91853	0.32	0.00132
9530077C05Rik	68283	MGI:1915533	89.64	-0.82	0.566442	0.27	0.00135
Slc25a34	384071	MGI:2686215	62.24	0.91	1.87905	0.3	0.00136
Ccdc170	100504234	MGI:2685067	39.34	1.07	2.09943	0.37	0.00142
En1	13798	MGI:95389	48.26	1.01	2.01391	0.35	0.00142
Ankk1	244859	MGI:3045301	12.99	2	4	0.73	0.00148
Apob	238055	MGI:88052	84.23	0.87	1.82766	0.29	0.00148
Cplx1	12889	MGI:104727	64.41	-0.82	0.566442	0.27	0.00149
Gm39325	105243390	MGI:5622210	4.55	5.04	32.8996	2.64	0.00152
Gm47697		MGI:6096808	8.33	3.72	13.1775	1.22	0.00152
Ascl4	67341	MGI:1914591	22	1.44	2.71321	0.52	0.00152
Kremen2	73016	MGI:1920266	70.55	0.81	1.75321	0.27	0.00152
Fabp7	12140	MGI:101916	21.21	1.42	2.67586	0.51	0.00154
Steap4	117167	MGI:1923560	35.8	1.17	2.25012	0.41	0.00154
Gm49380		MGI:6121601	10.49	2.83	7.11074	1.02	0.00156
Gm21037	100534346	MGI:5434392	41.34	1.03	2.04202	0.36	0.00158
Hoxb9	15417	MGI:96190	66.35	0.86	1.81504	0.29	0.00159
2210409E12Rik	72381	MGI:1919631	18.68	-1.52	0.348686	0.56	0.00159
B3gnt8	232984	MGI:2385269	19.13	1.51	2.8481	0.55	0.00162
Mylk3	213435	MGI:2443063	12.51	1.83	3.55537	0.69	0.00164
Tktl1	83553	MGI:1933244	56.21	0.87	1.82766	0.3	0.00168
Gm6189	620899	MGI:3643154	25.8	1.3	2.46229	0.47	0.00175
Slit1	20564	MGI:1315202	88.59	0.95	1.93187	0.33	0.00177
Cfap95	67483	MGI:1914733	6.35	4.01	16.1113	1.51	0.0018
Ces2g	72361	MGI:1919611	9.55	2.64	6.23332	0.97	0.0018
Abca9	217262	MGI:2386796	10.96	2.17	4.50023	0.81	0.0018
Tmem92	544806	MGI:3034723	60.07	0.91	1.87905	0.32	0.00183
Gm807	328320	MGI:2685653	67.49	0.9	1.86607	0.31	0.00185
Gm6494	624335	MGI:3644988	20.89	1.46	2.75108	0.54	0.00187
Dcc	27421	MGI:1351634	19.6	1.49	2.80889	0.56	0.0019
Cbx8	30951	MGI:1353589	41.5	1.11	2.15846	0.41	0.00195
Gm13223	100418367	MGI:3652163	36.39	-1.03	0.48971	0.37	0.00196
Itga4	16401	MGI:96603	52.15	1.03	2.04202	0.37	0.00197
Gm17891	100416046	MGI:5010076	13.77	1.84	3.5801	0.7	0.002
Gjb1	14618	MGI:95719	34.93	-1.04	0.486327	0.38	0.00201
Tmem179	104885	MGI:2144891	42.38	-1.05	0.482968	0.39	0.00204
Dusp13	27389	MGI:1351599	20.61	1.62	3.07375	0.62	0.00208
Fbxo40	207215	MGI:2443753	8.56	3.26	9.57983	1.24	0.00211
Gm19935	100503868	MGI:5012120	20.73	1.41	2.65737	0.53	0.00211
Kcnt1	227632	MGI:1924627	50.75	0.91	1.87905	0.32	0.00211
Car5b	56078	MGI:1926249	32.42	1.12	2.17347	0.41	0.00219
Ly6g6g	78725	MGI:1925975	7.65	3.56	11.7942	1.23	0.00224
Cux2	13048	MGI:107321	83.28	-0.8	0.574349	0.28	0.00225
Gm36283	102640148	MGI:5595442	12.32	1.98	3.94493	0.76	0.00226
Gck	26412	MGI:1346883	42.37	-0.97	0.510506	0.35	0.00229
Maob	109731	MGI:96916	42.51	0.95	1.93187	0.34	0.0024
Slc41a2	338365	MGI:2442940	50.57	0.94	1.91853	0.34	0.00244
Gm32282	102634780	MGI:5591441	7.99	3.07	8.39773	1.13	0.00245
Gm4301	100043224	MGI:3782481	15.57	1.66	3.16017	0.66	0.00252
Gm44739		MGI:5753315	35.73	1.21	2.31338	0.46	0.00253
Aldh1a1	11668	MGI:1353450	9.65	2.21	4.62675	0.87	0.00259
Slc25a21	217593	MGI:2445059	10.08	2.15	4.43828	0.86	0.00259
Gm27234	102637238	MGI:5521077	58.81	-0.84	0.558644	0.3	0.00259
Otog	18419	MGI:1202064	17.64	1.57	2.96905	0.63	0.00262
Olfr287	634104	MGI:3030121	9.42	2.58	5.9794	1.03	0.00263
9630014M24Rik	381155	MGI:3588234	20.35	-1.37	0.386891	0.55	0.00273
Arhgap24	231532	MGI:1922647	32.22	1.17	2.25012	0.45	0.00276
Calr3	73316	MGI:1920566	57.63	-0.83	0.562529	0.3	0.00283
Caly	68566	MGI:1915816	15.28	1.7	3.24901	0.68	0.00284
Cyp2ab1	224044	MGI:3644957	14.07	1.89	3.70635	0.81	0.00295
Eif1ad2	544881	MGI:3034635	11.3	2.3	4.92458	0.96	0.00299
Scn4a	110880	MGI:98250	15.51	1.61	3.05252	0.65	0.00299
Elobl	217066	MGI:1860403	29.72	-1.07	0.476319	0.42	0.00311
Kcnh1	16510	MGI:1341721	43.59	1.03	2.04202	0.4	0.00316
Sprn	212518	MGI:3582583	27.13	1.15	2.21914	0.45	0.0032
Cd19	12478	MGI:88319	16.88	-1.55	0.34151	0.65	0.00323
Cfap141	73545	MGI:1920795	30.17	-1.55	0.34151	0.67	0.00327
Kcnk2	16526	MGI:109366	64.63	0.82	1.76541	0.3	0.00348
Sp9	381373	MGI:3574660	26.48	1.26	2.39496	0.5	0.0035
Cnbd2	70873	MGI:1918123	57.46	0.97	1.95884	0.38	0.00357
Gm7435	664980	MGI:3646489	57.89	0.93	1.90528	0.36	0.00357
Cldn5	12741	MGI:1276112	53.33	0.85	1.8025	0.32	0.00368
Gm1995	100038982	MGI:3780165	49.22	0.84	1.79005	0.31	0.00371
A730035I17Rik	#N/A	MGI:3696858	5.97	3.66	12.6407	1.53	0.00373
Foxd4	14237	MGI:1347467	7.41	2.87	7.31065	1.15	0.00373
2810029C07Rik	#N/A	MGI:1919920	25.64	1.17	2.25012	0.47	0.00376
Cfap44	212517	MGI:1277238	17.17	1.63	3.09513	0.76	0.00395
Obox4-ps28	100042756	MGI:3641736	41.26	1.01	2.01391	0.4	0.004
Nkx6-3	74561	MGI:1921811	13.44	-1.58	0.334482	0.68	0.004
Gm48415		MGI:6097908	31.24	1.03	2.04202	0.41	0.00409
C030034I22Rik	77533	MGI:1924783	45.75	0.93	1.90528	0.37	0.00415
F630040K05Rik	433111	MGI:4437734	41.78	-0.89	0.539614	0.35	0.00421
Osmr	18414	MGI:1330819	21.26	1.35	2.54912	0.59	0.00432
Gm7284	102632711	MGI:3647125	22.18	1.24	2.36199	0.52	0.00433
Gipc3	209047	MGI:2387006	39	0.92	1.89212	0.37	0.00434
Tox	434768	MGI:3579898	23.42	1.37	2.58471	0.6	0.00445
Saxo2	330577	MGI:1914618	12.86	1.65	3.13834	0.74	0.00446
Gpr20	239530	MGI:2441803	37.56	0.97	1.95884	0.39	0.00446
Gm39090	105243058	MGI:5621975	41.6	0.9	1.86607	0.36	0.00453
Marchf3	320253	MGI:2443667	53.1	0.81	1.75321	0.31	0.00456
Msx3	17703	MGI:106587	23.59	1.26	2.39496	0.54	0.00461
Prox2	73422	MGI:1920672	31.67	1.15	2.21914	0.5	0.00464
Cd14	12475	MGI:88318	24.1	1.17	2.25012	0.49	0.00466
Pagr1b		MGI:5141883	36.12	0.97	1.95884	0.4	0.00477
Fgf8	14179	MGI:99604	33.86	-0.94	0.521233	0.38	0.00484
Gm5576	434050	MGI:3644832	17.45	1.41	2.65737	0.62	0.00485
Ighg1	16017	MGI:96446	7.13	3.26	9.57983	1.34	0.00495
Gm31659	102633962	MGI:5590818	19.43	-1.34	0.395021	0.6	0.00495
Dpep3	71854	MGI:1919104	21.34	1.29	2.44528	0.56	0.00517
Sox14	20669	MGI:98362	11.36	2.07	4.19887	1.01	0.00524
Gal	14594	MGI:95704	18.4	1.28	2.42839	0.56	0.00535
Mgam	232714	MGI:1203495	6.72	2.27	4.82323	1.05	0.0054
Tmprss3	140765	MGI:2155445	28.58	1.03	2.04202	0.44	0.00551
Lrtm2	211187	MGI:2141485	13.57	-1.5	0.353553	0.69	0.00562
Lrrc38	242735	MGI:2442845	10.42	1.87	3.65533	0.86	0.00564
Rmrp	19782	MGI:97937	78.35	1.09	2.12874	0.48	0.0057
Mpp4	227157	MGI:2386681	11.7	1.74	3.34035	0.83	0.00576
Cela1	109901	MGI:95314	29.7	-1.05	0.482968	0.46	0.00589
Lmo1	109594	MGI:102812	30.43	1.06	2.08493	0.46	0.006
Mafb	16658	MGI:104555	47.34	0.82	1.76541	0.34	0.00636
Gm17690	100504127	MGI:4937324	24.81	1.27	2.41162	0.61	0.00644
Gm9343	100534340	MGI:3645198	29.42	1.13	2.18859	0.51	0.00647
Cyp2d22	56448	MGI:1929474	37.06	0.95	1.93187	0.41	0.00651
Calhm3	240669	MGI:3645665	18.1	1.33	2.51403	0.63	0.00674
Myt1	268930	MGI:2137630	11.29	1.61	3.05252	0.77	0.00683
Htr1a	15550	MGI:96273	4.89	3.36	10.2674	1.66	0.00689
Arg2	11847	MGI:1330806	36.44	0.89	1.85318	0.38	0.00693
Gm25360	115487690	MGI:5455137	11.89	1.91	3.75809	0.97	0.00695
Ripply3	170765	MGI:2181192	29.01	-0.99	0.503478	0.44	0.00707
Aldoart2	79459	MGI:1931052	8	-2.03	0.244855	1.02	0.00713
1700102P08Rik	#N/A	MGI:2148248	37.06	-0.95	0.517632	0.42	0.00725
Agtr1b	11608	MGI:87965	4.84	3.25	9.51366	1.65	0.00732
Slc5a8	216225	MGI:2384916	20.9	1.24	2.36199	0.58	0.00734
6530437J22Rik	#N/A	MGI:1925320	6.19	2.41	5.31474	1.19	0.00746
Myh11	17880	MGI:102643	39.03	0.86	1.81504	0.37	0.00747
Gm7030	630294	MGI:3647514	6.24	3.02	8.11168	1.35	0.00748
Slc51a	106407	MGI:2146634	28.15	-1.04	0.486327	0.48	0.00749
Unc5c	22253	MGI:1095412	27.33	1.04	2.05623	0.47	0.0075
Majin	622554	MGI:1923913	31.4	-0.94	0.521233	0.42	0.00773
Ablim2	231148	MGI:2385758	56.35	-0.86	0.550953	0.38	0.00785
Gm17657	102640495	MGI:4937291	47.12	-0.91	0.532185	0.41	0.00799
Cyp2c23	226143	MGI:1888897	17.56	1.24	2.36199	0.6	0.00816
Gm11766		MGI:3650673	15.67	1.37	2.58471	0.68	0.00823
Tspan1	66805	MGI:1914055	31.75	-0.92	0.528509	0.42	0.00829
Gm26965		MGI:5504080	7.68	2.78	6.86852	1.39	0.00833
Rnu3b1	19858	MGI:97985	56.75	1.15	2.21914	0.56	0.00835
B430305J03Rik	#N/A	MGI:3697707	22.1	1.08	2.11404	0.51	0.00835
Thrsp	21835	MGI:109126	28.57	-0.96	0.514057	0.44	0.00837
Hcn4	15168	MGI:1298211	31.94	0.91	1.87905	0.4	0.00851
Gm12490	669017	MGI:3651827	8.11	2.01	4.02782	1.02	0.00857
Btn1a1	12231	MGI:103118	12.06	1.59	3.01049	0.84	0.0087
Jazf1	231986	MGI:2141450	36.97	0.84	1.79005	0.37	0.00889
Gm49902		MGI:6270599	27.48	0.97	1.95884	0.45	0.00901
Calr4	108802	MGI:2140435	27.04	-0.99	0.503478	0.47	0.00919
Lzts1	211134	MGI:2684762	35.96	0.86	1.81504	0.38	0.00924
Tox2	269389	MGI:3611233	37.93	0.94	1.91853	0.44	0.00928
Ccdc148	227933	MGI:3039583	16.71	1.31	2.47942	0.7	0.00932
Acot3	171281	MGI:2159619	17.77	-1.15	0.450625	0.58	0.00951
Tcstv3	236219	MGI:2675349	27.58	0.99	1.98618	0.47	0.0096
Kcng3	225030	MGI:2663923	32.5	0.89	1.85318	0.4	0.00964
Gata6	14465	MGI:107516	27.99	0.97	1.95884	0.46	0.00974
Gm12660		MGI:3650844	4.5	3.03	8.1681	1.73	0.00984
Gm48270		MGI:6097694	33.75	0.88	1.84038	0.4	0.00986
Gm42879		MGI:5663016	21.44	1.28	2.42839	0.67	0.00989
Slc17a6	140919	MGI:2156052	6.17	2.48	5.57897	1.28	0.0099
Gm9949	225609	MGI:3647947	13.1	1.42	2.67586	0.75	0.00995
Ccdc184	239650	MGI:2146066	25.75	0.98	1.97247	0.47	0.01
Srrm3	58212	MGI:1920309	28.49	-0.94	0.521233	0.45	0.01

## Sheet: B_RNA-seq analysis with rescue
Supplementary Data 4B - DEseq2 analysis of si-Rsl24d1 WITH rescue vs si-CTL treated CGR8 ESCs.
gene Symbol	NCBI gene ID	MGI	baseMean	log2FoldChange	fold change	lfcSE	padj
Adrb2	11555	MGI:87938	141.56	1.33	2.51403	0.19	1.57e-11
Alox5	11689	MGI:87999	156.32	2.21	4.62675	0.19	1.49e-29
Anxa8	11752	MGI:1201374	223.72	1.68	3.20428	0.15	1.38e-27
Apaf1	11783	MGI:1306796	2335.8	0.96	1.94531	0.08	3.34e-30
Apba2	11784	MGI:1261791	177.09	1.19	2.28153	0.19	1.37e-09
Atp9a	11981	MGI:1330826	955.05	0.89	1.85318	0.09	4.04e-20
Slc7a1	11989	MGI:1100521	2010.34	-1.13	0.456916	0.09	8.48e-39
Bcat1	12035	MGI:104861	5807.85	-0.85	0.554785	0.07	1.46e-30
Hrk	12123	MGI:1201608	107.83	-1.93	0.262429	0.22	1.19e-17
Fabp7	12140	MGI:101916	18.02	1.21	2.31338	0.57	7.67e-03
Bmp7	12162	MGI:103302	267.21	1.02	2.02792	0.13	1.66e-13
Btg2	12227	MGI:108384	2313.06	1.43	2.69447	0.07	1.27e-97
Commd3	12238	MGI:88218	490.84	1.26	2.39496	0.13	7.27e-23
Cacna1e	12290	MGI:106217	25.32	1.89	3.70635	0.48	5.03e-05
Cacna1g	12291	MGI:1201678	211.81	0.94	1.91853	0.22	1.46e-05
Casp14	12365	MGI:1335092	27.36	1.88	3.68075	0.46	3.08e-05
Casq2	12373	MGI:1309469	31.05	1.04	2.05623	0.41	3.82e-03
Cbln2	12405	MGI:88282	33.56	2.79	6.9163	0.44	9.64e-10
Cd80	12519	MGI:101775	185.22	2.07	4.19887	0.18	1.85e-28
Cdk5r2	12570	MGI:1330828	61.79	0.91	1.87905	0.29	1.05e-03
Cdkn1a	12575	MGI:104556	2574.71	0.8	1.7411	0.06	1.27e-39
Ckm	12715	MGI:88413	42.85	2.23	4.69134	0.35	4.68e-10
Clca1	12722	MGI:1316732	34.86	1.78	3.43426	0.39	3.95e-06
Cnga3	12790	MGI:1341818	246.86	1.61	3.05252	0.15	1.27e-27
Vcan	13003	MGI:102889	2483.87	0.97	1.95884	0.1	8.33e-23
Vdr	13115	MGI:1098274	37.27	1.51	2.8481	0.36	2.56e-05
Dhh	13363	MGI:94891	42.34	1.63	3.09513	0.35	3.71e-06
Dffb	13368	MGI:1196287	548.9	1.14	2.20381	0.11	1.76e-24
Dll1	13388	MGI:104659	520.61	1.93	3.81055	0.13	3.36e-52
Dusp2	13537	MGI:101911	83.08	1.26	2.39496	0.24	2.29e-07
Ebf2	13592	MGI:894332	26.22	2.78	6.86852	0.52	1.57e-07
Efs	13644	MGI:105311	1411.99	0.8	1.7411	0.07	2.33e-26
Egfr	13649	MGI:95294	689.8	0.84	1.79005	0.13	2.87e-10
Emp3	13732	MGI:1098729	224.05	1.1	2.14355	0.17	3.43e-10
Eng	13805	MGI:95392	1630.32	1.49	2.80889	0.09	5.47e-66
Ephx1	13849	MGI:95405	680.17	1.32	2.49666	0.11	1.05e-33
Ptprv	13924	MGI:108027	778.72	2.1	4.28709	0.12	3.92e-67
Fas	14104	MGI:95485	52.71	1.46	2.75108	0.31	3.29e-06
Fgf18	14172	MGI:1277980	64.2	1.03	2.04202	0.28	1.79e-04
Fgfbp1	14181	MGI:1096350	459.87	1.09	2.12874	0.12	6.45e-19
Lpin1	14245	MGI:1891340	1239.97	0.86	1.81504	0.08	2.42e-26
Fbp1	14269	MGI:109606	30.05	1.19	2.28153	0.56	6.43e-03
Fbp2	14270	MGI:109605	115.12	1.59	3.01049	0.21	1.46e-13
Srgap2	14270	MGI:109605	2638.55	0.97	1.95884	0.08	1.20e-30
Folr2	14276	MGI:95569	18.98	1.48	2.78949	0.66	5.22e-03
Fosl1	14283	MGI:107179	168.14	1.88	3.68075	0.21	4.25e-18
Gfra1	14585	MGI:1100842	188.28	1.53	2.88786	0.17	3.74e-18
Gfra3	14587	MGI:1201403	28.15	2.3	4.92458	0.46	8.38e-07
Gjb4	14621	MGI:95722	53.67	-0.92	0.528509	0.34	2.79e-03
Gli2	14633	MGI:95728	1205.22	-0.83	0.562529	0.1	7.92e-17
Slc6a9	14664	MGI:95760	248.35	-1.43	0.371131	0.15	1.68e-20
Gnal	14680	MGI:95774	145.44	1.26	2.39496	0.2	1.19e-09
Gpx3	14778	MGI:105102	1824.93	1.85	3.605	0.07	5.77e-134
Gypa	14934	MGI:95880	13.81	2.48	5.57897	0.73	3.84e-04
H2-Eb1	14969	MGI:95901	63.36	1.63	3.09513	0.29	4.61e-08
Hck	15162	MGI:96052	495.02	-0.8	0.574349	0.1	9.15e-15
Hexa	15211	MGI:96073	1397.6	-1	0.5	0.08	6.96e-36
Hey2	15214	MGI:1341884	29.5	2.13	4.37717	0.45	2.00e-06
Foxj1	15223	MGI:1347474	295.57	1.31	2.47942	0.14	1.73e-21
Hhip	15245	MGI:1341847	159.17	-0.84	0.558644	0.3	1.96e-03
Hic1	15248	MGI:1338010	160.86	2.14	4.40762	0.19	6.95e-29
Onecut1	15379	MGI:1196423	26.39	1.83	3.55537	0.5	1.34e-04
Hoxa1	15394	MGI:96170	91.42	1.16	2.23457	0.22	3.52e-07
Hoxc13	15422	MGI:99560	34.27	1.04	2.05623	0.43	4.41e-03
Hsd17b1	15485	MGI:105077	76.45	1.34	2.53151	0.25	1.04e-07
Hyal1	15586	MGI:96298	371.38	1.17	2.25012	0.14	1.38e-16
Cxcl10	15945	MGI:1352450	69.28	1.08	2.11404	0.26	2.56e-05
Igfbp5	16011	MGI:96440	78.77	-1.33	0.397768	0.25	2.30e-07
Il15	16168	MGI:103014	24.27	2	4	0.51	5.83e-05
Irx2	16372	MGI:1197526	104.01	0.86	1.81504	0.26	5.91e-04
Irx3	16373	MGI:1197522	84.3	1.37	2.58471	0.27	5.38e-07
Itgb2	16414	MGI:96611	48.81	2.81	7.01285	0.38	6.97e-13
Itm2a	16431	MGI:107706	709.84	1.35	2.54912	0.11	1.11e-34
Kcnc3	16504	MGI:96669	806.82	1.24	2.36199	0.1	1.13e-31
Napsa	16541	MGI:109365	218.16	-1.06	0.479632	0.16	3.45e-11
Klf12	16597	MGI:1333796	655.95	-0.91	0.532185	0.11	3.45e-16
Loxl3	16950	MGI:1337004	50.19	0.9	1.86607	0.38	5.71e-03
Ltb4r1	16995	MGI:1309472	57.2	2.45	5.46416	0.34	1.13e-12
Ltbp2	16998	MGI:1101355	134.07	1.25	2.37841	0.22	3.39e-08
Ly75	17076	MGI:106662	1069.83	-0.9	0.535887	0.11	1.07e-16
Mxd4	17122	MGI:104991	399.35	1.21	2.31338	0.12	2.46e-23
Man2b1	17159	MGI:107286	4085.66	1.14	2.20381	0.06	1.30e-93
Matn1	17180	MGI:106591	65.82	3.03	8.1681	0.32	1.73e-20
Matn4	17183	MGI:1328314	88.51	2.21	4.62675	0.25	7.27e-18
Mdm2	17246	MGI:96952	10400.5	1.6	3.03143	0.05	9.05e-215
Mef2b	17259	MGI:104526	258.82	-1.64	0.320856	0.19	9.34e-18
Mesp2	17293	MGI:1096325	72.12	0.85	1.8025	0.28	1.42e-03
Mgmt	17314	MGI:96977	495.3	0.91	1.87905	0.11	1.10e-16
Mov10	17454	MGI:97054	4385.76	-0.89	0.539614	0.06	1.26e-42
Mthfd2	17768	MGI:1338850	3802.39	-1.06	0.479632	0.06	7.22e-69
Myo7a	17921	MGI:104510	101.78	0.84	1.79005	0.27	9.73e-04
Neurod1	18012	MGI:1339708	556.06	2.13	4.37717	0.12	4.78e-74
Nfatc1	18018	MGI:102469	57.69	1.13	2.18859	0.29	7.36e-05
Nfia	18027	MGI:108056	18.64	2.01	4.02782	0.77	2.12e-03
Nkx2-2	18088	MGI:97347	15.03	2.86	7.26015	0.67	1.76e-05
Nkx2-9	18094	MGI:1270158	192.11	2.27	4.82323	0.18	4.30e-37
Ntn1	18208	MGI:105088	1827.21	-1.05	0.482968	0.09	2.43e-28
Ntrk2	18212	MGI:97384	77.9	0.97	1.95884	0.34	1.71e-03
Nxn	18230	MGI:109331	2390.78	0.88	1.84038	0.07	1.12e-39
P2rx7	18439	MGI:1339957	407.36	1.01	2.01391	0.13	1.84e-14
P2rx6	18440	MGI:1337113	14.47	3.04	8.22491	0.73	3.94e-05
Pcdh8	18530	MGI:1306800	66.68	2.54	5.81589	0.3	1.27e-16
Pik3r3	18710	MGI:109277	331.32	0.8	1.7411	0.13	1.15e-09
Plcd4	18802	MGI:107469	124.91	2.73	6.63456	0.3	5.10e-19
Pou4f3	18998	MGI:102523	44.11	2.8	6.9644	0.39	2.14e-12
Prlr	19116	MGI:97763	94.31	-0.96	0.514057	0.24	3.97e-05
Pros1	19128	MGI:1095733	682.01	1	2	0.1	6.61e-24
Prph	19133	MGI:102791	917.61	0.89	1.85318	0.08	2.46e-25
Ptp4a3	19245	MGI:1277098	4370.29	1.49	2.80889	0.05	6.70e-167
Ptpn14	19250	MGI:102467	4088.47	1.01	2.01391	0.1	4.38e-25
Sirpa	19261	MGI:108563	320.11	0.92	1.89212	0.18	8.54e-07
Ptpre	19267	MGI:97813	54.53	0.97	1.95884	0.39	3.97e-03
Ptprt	19281	MGI:1321152	207.94	2.81	7.01285	0.22	6.41e-35
Rb1	19645	MGI:97874	843.34	1.43	2.69447	0.11	1.04e-34
Robo3	19649	MGI:1343102	73.23	1.78	3.43426	0.29	1.67e-09
Rbl2	19651	MGI:105085	548.34	0.87	1.82766	0.1	7.24e-17
Pitpnm2	19679	MGI:1336192	805.59	0.94	1.91853	0.09	1.42e-25
Rgs14	19734	MGI:108407	105.84	1.39	2.62079	0.23	1.48e-09
Rln1	19773	MGI:97931	42.96	2.25	4.75683	0.37	2.03e-09
Rn7sk	19817	MGI:103186	203.31	1.77	3.41054	0.67	2.17e-03
Rnu3b1	19858	MGI:97985	45.01	1	2	0.45	7.06e-03
Rtkn	20166	MGI:107371	849.92	2.03	4.08405	0.1	2.07e-96
Sars	20226	MGI:102809	8401.49	-0.85	0.554785	0.06	5.50e-51
Scn1b	20266	MGI:98247	389.08	1.11	2.15846	0.12	3.96e-20
Sct	20287	MGI:99466	69.56	1.42	2.67586	0.29	1.52e-06
Sfrp1	20377	MGI:892014	845.56	-0.92	0.528509	0.09	4.39e-24
Pmel	20431	MGI:98301	907.64	-0.9	0.535887	0.09	4.10e-22
Slc7a5	20539	MGI:1298205	9480.61	-0.93	0.524858	0.07	5.30e-43
Sncg	20618	MGI:1298397	130.57	1.42	2.67586	0.22	5.55e-10
Plk2	20620	MGI:1099790	3070.24	1.11	2.15846	0.07	1.31e-53
Serpine2	20720	MGI:101780	1661.56	1.7	3.24901	0.07	7.99e-117
Wnt8a	20890	MGI:107924	247.78	1.84	3.5801	0.16	1.61e-30
Sdc4	20971	MGI:1349164	2093.59	1.29	2.44528	0.1	3.41e-39
T	20997	MGI:98472	361.46	-0.83	0.562529	0.12	1.12e-11
Tal1	21349	MGI:98480	42.04	0.97	1.95884	0.37	3.28e-03
Tap1	21354	MGI:98483	570.79	1.52	2.86791	0.12	1.63e-37
Tbx4	21387	MGI:102556	141.13	2.91	7.51618	0.22	6.61e-40
Tbxa2r	21390	MGI:98496	79.16	1.29	2.44528	0.25	4.02e-07
Tead4	21679	MGI:106907	345.51	-0.83	0.562529	0.13	3.78e-10
Tef	21685	MGI:98663	998.13	0.93	1.90528	0.08	3.15e-27
Tek	21687	MGI:98664	543.54	0.89	1.85318	0.11	3.84e-15
Tnfaip6	21930	MGI:1195266	59.33	1.19	2.28153	0.3	6.44e-05
Trp73	22062	MGI:1336991	423.38	1.85	3.605	0.12	1.71e-48
Tshr	22095	MGI:98849	20.43	1.97	3.91768	0.63	7.71e-04
Ttn	22138	MGI:98864	986.83	0.91	1.87905	0.15	2.16e-09
Twist1	22160	MGI:98872	76.48	1.05	2.07053	0.27	7.32e-05
Vegfa	22339	MGI:103178	725.42	-0.82	0.566442	0.1	5.24e-16
Vegfc	22341	MGI:109124	365.04	1.15	2.21914	0.11	7.06e-23
Vldlr	22359	MGI:98935	120.75	-1.67	0.314253	0.24	2.79e-12
Wnt3	22415	MGI:98955	369.48	1.11	2.15846	0.13	1.60e-16
Wnt5a	22418	MGI:98958	115.18	1.04	2.05623	0.21	7.45e-07
Wnt6	22420	MGI:98960	74.45	0.92	1.89212	0.27	4.70e-04
Wnt8b	22423	MGI:109485	16.16	1.83	3.55537	0.6	1.04e-03
Rnf112	22671	MGI:106611	30.19	1.25	2.37841	0.41	1.08e-03
Def6	23853	MGI:1346328	1295.72	0.85	1.8025	0.07	1.75e-29
Gadd45g	23882	MGI:1346325	519.75	1.51	2.8481	0.12	4.86e-37
Tenm1	23963	MGI:1345185	31.93	1.16	2.23457	0.48	4.06e-03
Tiam2	24001	MGI:1344338	82.84	1	2	0.37	2.12e-03
Rai2	24004	MGI:1344378	20.03	2.57	5.93809	0.59	1.14e-05
Sgcb	24051	MGI:1346523	158.55	1.03	2.04202	0.18	4.61e-08
Slc27a3	26568	MGI:1347358	517.29	1.13	2.18859	0.12	4.97e-20
Slc7a11	26570	MGI:1347355	19.75	-2.3	0.203063	0.61	1.07e-04
Plek2	27260	MGI:1351466	187.36	0.94	1.91853	0.17	3.08e-08
Phlda3	27280	MGI:1351485	2563.05	1.02	2.02792	0.07	3.20e-45
Trim36	28105	MGI:106264	342.44	1.69	3.22657	0.13	1.51e-39
Cttnbp2	30785	MGI:1353467	59.49	1.44	2.71321	0.45	5.53e-04
Sall2	50524	MGI:1354373	985.1	1.02	2.02792	0.1	2.50e-25
Fbxw7	50754	MGI:1354695	1055.13	0.83	1.77769	0.11	1.19e-12
Hpcal1	53602	MGI:1855689	837.97	1.03	2.04202	0.08	1.97e-33
Gria3	53623	MGI:95810	203.52	1.03	2.04202	0.16	1.57e-10
Insm1	53626	MGI:1859980	285.57	1.39	2.62079	0.14	1.30e-23
Elovl2	54326	MGI:1858960	211.37	0.83	1.77769	0.15	3.65e-08
Irx5	54352	MGI:1859086	48.21	1.5	2.82843	0.33	4.43e-06
Mcm3ap	54387	MGI:1930089	6755.18	1.14	2.20381	0.1	8.12e-30
Tbc1d8	54610	MGI:1927225	502.28	1.34	2.53151	0.13	3.44e-24
Hes6	55927	MGI:1859852	1133.78	1.56	2.94854	0.08	1.23e-87
Slc1a4	55963	MGI:2135601	1269.59	-1.14	0.45376	0.09	6.36e-37
Pdzrn3	55983	MGI:1933157	141.81	1.06	2.08493	0.18	1.14e-08
Rgs16	56209	MGI:1891827	272.97	1.1	2.14355	0.15	1.14e-13
Cited4	56222	MGI:1861694	39.03	1.08	2.11404	0.4	2.63e-03
Dmrtb1	56296	MGI:1927125	181.88	1.83	3.55537	0.19	1.43e-21
Nupr1	56312	MGI:1891834	239.53	-1.27	0.41466	0.18	1.81e-12
Dnajb5	56323	MGI:1930018	738.94	0.97	1.95884	0.1	3.19e-22
Naa80	56441	MGI:1888902	326.36	0.82	1.76541	0.15	1.16e-07
Aldh18a1	56454	MGI:1888908	2125.1	-1.11	0.463294	0.07	4.37e-48
Raet1d	56554	MGI:1861032	146.85	0.88	1.84038	0.18	1.72e-06
Slc15a1	56643	MGI:1861376	237.31	-0.8	0.574349	0.15	1.02e-07
Igdcc4	56741	MGI:1858497	1084.04	1.37	2.58471	0.08	2.62e-57
Psrc1	56742	MGI:1913099	6813.76	0.85	1.8025	0.06	7.51e-48
Slc37a2	56857	MGI:1929693	152.94	1.24	2.36199	0.23	8.28e-08
Ltb4r2	57260	MGI:1888501	231.63	3	8	0.18	1.06e-63
Ntn4	57764	MGI:1888978	27.83	1.52	2.86791	0.44	2.88e-04
Rhbg	58176	MGI:1927379	36.28	0.97	1.95884	0.4	4.86e-03
Srrm3	58212	MGI:1920309	27.67	-1.49	0.356013	0.49	8.03e-04
Mst1	58231	MGI:1929004	27.31	2.06	4.16986	0.45	5.58e-06
Fam181b	58238	MGI:1930951	61.06	1.38	2.60268	0.29	1.99e-06
Pmaip1	58801	MGI:1930146	591.58	0.99	1.98618	0.1	2.49e-23
Fam13a	58909	MGI:1889842	42.63	0.97	1.95884	0.35	2.48e-03
Slc4a8	59033	MGI:1928745	870.29	0.95	1.93187	0.11	6.90e-18
Slc22a17	59049	MGI:1926225	568.46	0.88	1.84038	0.1	5.41e-19
Perp	64058	MGI:1929938	2732.37	1.37	2.58471	0.06	1.20e-118
Herpud1	64209	MGI:1927406	780.63	-0.91	0.532185	0.1	1.09e-20
Map3k20	65964	MGI:2443258	793.38	0.81	1.75321	0.11	1.39e-13
Them5	66198	MGI:1913448	33.53	2.03	4.08405	0.47	1.57e-05
Lix1	66643	MGI:1913893	61.55	1.2	2.2974	0.29	3.53e-05
Tspan1	66805	MGI:1914055	30.85	-1.47	0.360982	0.4	1.52e-04
Nrarp	67122	MGI:1914372	226.7	1.05	2.07053	0.15	2.25e-12
Lpar6	67168	MGI:1914418	475.46	1.58	2.9897	0.11	2.18e-45
Gpx6	67305	MGI:1914555	52.35	1.11	2.15846	0.3	1.30e-04
Plxdc2	67448	MGI:1914698	577.3	1.2	2.2974	0.12	1.48e-24
Tmem35a	67564	MGI:1914814	49.88	1.65	3.13834	0.32	4.37e-07
Rbp7	67710	MGI:1914960	90.44	1.1	2.14355	0.25	1.41e-05
Akr1b10	67861	MGI:1915111	589.81	1.13	2.18859	0.1	3.80e-30
Lrrc28	67867	MGI:1915689	1149.3	1.29	2.44528	0.08	6.89e-57
Dcxr	67880	MGI:1915130	1120.54	1.81	3.50642	0.1	1.54e-75
Crip2	68337	MGI:1915587	3048.13	0.8	1.7411	0.06	3.32e-35
Col6a4	68553	MGI:1915803	232.93	1.7	3.24901	0.2	3.40e-16
Cgref1	68567	MGI:1915817	489	1.01	2.01391	0.13	1.34e-13
Fbxw9	68628	MGI:1915878	2329.11	0.89	1.85318	0.06	5.58e-51
Gask1b	68659	MGI:1915909	177.13	0.82	1.76541	0.18	7.08e-06
Svop	68666	MGI:1915916	123.59	1.45	2.73208	0.26	2.30e-08
Smtnl1	68678	MGI:1915928	96.01	1.16	2.23457	0.23	4.48e-07
Acss1	68738	MGI:1915988	743.43	-0.83	0.562529	0.11	2.28e-13
Rasl11a	68895	MGI:1916145	147.31	1.31	2.47942	0.2	1.67e-10
Dnaic1	68922	MGI:1916172	98.05	1.5	2.82843	0.24	8.62e-10
Rasl11b	68939	MGI:1916189	203.12	0.83	1.77769	0.15	1.41e-07
Srrm4	68955	MGI:1916205	63.82	0.86	1.81504	0.34	4.06e-03
Chac1	69065	MGI:1916315	548.97	-2.55	0.170755	0.13	3.51e-90
Dhx16	69192	MGI:1916442	7182.13	1.28	2.42839	0.08	8.22e-52
1700007K13Rik	69327		580	1.83	3.55537	0.12	3.60e-55
Prss56	69453	MGI:1916703	30.97	1.62	3.07375	0.47	2.71e-04
Col22a1	69700	MGI:1916950	164.34	1.13	2.18859	0.28	3.39e-05
1500009L16Rik	69784	MGI:1917034	1307.72	1.03	2.04202	0.1	1.28e-22
Abhd11os	69812	MGI:1917062	116.28	0.81	1.75321	0.22	1.54e-04
Ms4a10	69826	MGI:1917076	100.83	2.53	5.77572	0.26	8.05e-22
Nars	70223	MGI:1917473	10330.5	-0.87	0.547147	0.05	2.52e-58
Draxin	70433	MGI:1917683	80.7	0.83	1.77769	0.24	4.61e-04
Mir124-2hg	70441	MGI:1917691	9.26	2.89	7.4127	0.94	1.02e-03
Ccdc81	70884	MGI:1918134	13.5	3.14	8.81524	0.83	1.22e-04
Eva1c	70967	MGI:1918217	48.79	2.16	4.46915	0.35	2.15e-09
Scara5	71145	MGI:1918395	117.72	-0.99	0.503478	0.2	1.04e-06
Snx20	71607	MGI:1918857	30.32	1.4	2.63902	0.42	4.45e-04
Rgs12	71729	MGI:1918979	1155.92	0.89	1.85318	0.08	3.97e-27
Nectin4	71740	MGI:1918990	407.91	1.06	2.08493	0.11	1.40e-20
Tmprss6	71753	MGI:1919003	26.77	2.39	5.24157	0.45	2.07e-07
Vwce	71768	MGI:1919018	65.84	2.21	4.62675	0.45	7.11e-07
Lrrc34	71827	MGI:1919077	547.38	-0.98	0.50698	0.13	4.44e-14
Aox4	71872	MGI:1919122	68.13	2.03	4.08405	0.37	3.45e-08
Noxo1	71893	MGI:1919143	80.71	1.63	3.09513	0.28	4.74e-09
Btbd17	72014	MGI:1919264	105.88	1.98	3.94493	0.24	1.82e-16
1700003M07Rik	72225	MGI:1919475	24.26	1.74	3.34035	0.47	1.16e-04
Shisal1	72301	MGI:1919551	143.47	1.71	3.27161	0.23	2.72e-13
Ripk4	72388	MGI:1919638	741.43	1.04	2.05623	0.09	6.06e-31
Fgfbp3	72514	MGI:1919764	106.28	1.4	2.63902	0.21	6.05e-11
Calhm2	72691	MGI:1919941	104.41	1.03	2.04202	0.21	1.26e-06
Ppp2r2b	72930	MGI:1920180	9.48	1.92	3.78423	0.92	8.70e-03
Ddit4l	73284	MGI:1920534	687.48	1.92	3.78423	0.1	8.40e-79
Gucy2g	73707	MGI:106025	50.15	0.87	1.82766	0.34	3.77e-03
Rap2b	74012	MGI:1921262	2029.59	0.82	1.76541	0.07	7.31e-32
Nfam1	74039	MGI:1921289	60.62	1.39	2.62079	0.29	1.75e-06
Arpp21	74100	MGI:107562	14.87	4.17	18.0009	0.84	1.40e-06
Pck2	74551	MGI:1860456	918.44	-1.44	0.368567	0.08	2.13e-68
Fer1l4	74562	MGI:1921812	23.38	1.61	3.05252	0.61	2.06e-03
Wdr35	74682	MGI:1921932	2884.06	1.5	2.82843	0.08	1.01e-68
Ttll9	74711	MGI:1913589	66.75	1.29	2.44528	0.29	9.60e-06
Ddit4	74747	MGI:1921997	4954.53	1.22	2.32947	0.05	1.15e-108
Mdga1	74762	MGI:1922012	191.51	1.99	3.97237	0.23	2.75e-17
Rab30	75985	MGI:1923235	191.78	0.87	1.82766	0.16	9.67e-08
Mfap4	76293	MGI:1342276	145.54	1.39	2.62079	0.19	1.01e-12
Anks1b	77531	MGI:1924781	73.14	2.02	4.05584	0.31	1.04e-10
Shisa4	77552	MGI:1924802	174.89	1.16	2.23457	0.18	4.28e-10
Limch1	77569	MGI:1924819	142.26	0.9	1.86607	0.22	5.17e-05
Adamtsl1	77739	MGI:1924989	167.81	0.88	1.84038	0.25	2.71e-04
Shisal2b	77803	MGI:1925053	28.89	2.61	6.10504	0.49	1.42e-07
Mlana	77836	MGI:108454	60.5	2.11	4.31691	0.35	2.19e-09
Cutal	77996	MGI:1925246	35.86	0.97	1.95884	0.37	3.37e-03
Btbd19	78611	MGI:1925861	1150.9	0.81	1.75321	0.09	2.09e-20
Hdac9	79221	MGI:1931221	86.02	1.01	2.01391	0.24	2.41e-05
Clca2	80797	MGI:1931471	7.61	2.56	5.89708	1.02	5.05e-03
Jdp2	81703	MGI:1932093	199.82	-1.25	0.420448	0.16	3.78e-15
Tfcp2l1	81879	MGI:2444691	3847.82	-0.9	0.535887	0.11	6.16e-16
Mcam	84004	MGI:1933966	2411.76	1.09	2.12874	0.06	5.76e-67
Pcdhgc4	93707	MGI:1935203	1552.21	0.81	1.75321	0.07	7.39e-26
P2rx5	94045	MGI:2137026	83.08	0.86	1.81504	0.24	2.83e-04
Trim7	94089	MGI:2137353	258.34	1.82	3.53081	0.16	3.03e-29
D630023F18Rik	98303	MGI:2138198	564.65	1.59	3.01049	0.12	1.96e-39
Apc2	99152	MGI:2139135	106.7	1.14	2.20381	0.25	5.64e-06
Ldlrap1	100017	MGI:2140175	913.47	0.97	1.95884	0.12	7.54e-16
Spon2	100689	MGI:1923724	55.4	1.12	2.17347	0.36	7.38e-04
Mapre3	100732	MGI:2140967	168.91	0.9	1.86607	0.18	8.06e-07
Mmrn2	105450	MGI:2385618	706.69	1.3	2.46229	0.09	1.75e-41
Prickle1	106042	MGI:1916034	785.55	0.9	1.86607	0.11	1.83e-14
Pkdcc	106522	MGI:2147077	263.87	-0.84	0.558644	0.14	1.01e-08
Dlk2	106565	MGI:2146838	18.35	1.24	2.36199	0.59	8.06e-03
Psat1	107272	MGI:2183441	9535.5	-0.85	0.554785	0.05	2.36e-62
Pid1	107422	MGI:97582	511.82	0.92	1.89212	0.11	1.14e-15
Coro2a	107684	MGI:1345966	273.57	0.84	1.79005	0.13	1.17e-09
Aldh1l1	107747	MGI:1340024	394.77	1.81	3.50642	0.12	3.49e-49
Gcm1	107889	MGI:1861438	53.5	1.24	2.36199	0.3	2.87e-05
Chrnb4	108015	MGI:87892	88.49	1.31	2.47942	0.27	9.44e-07
Grm6	108072	MGI:1351343	101.64	2.71	6.54322	0.25	6.17e-26
Slco4a1	108115	MGI:1351866	468.58	0.81	1.75321	0.11	8.75e-14
Gpt2	108682	MGI:1915391	1893.67	-1.2	0.435275	0.08	8.14e-54
Sp110	109032	MGI:1923364	41.51	1.02	2.02792	0.46	6.39e-03
Inka2	109050	MGI:1923497	308.09	1.7	3.24901	0.16	1.73e-26
Fam163b	109349	MGI:1926106	86.77	1.36	2.56685	0.25	6.32e-08
Art4	109978	MGI:1202710	11.58	3.01	8.05564	0.82	2.18e-04
Syt17	110058	MGI:104966	34.86	1.05	2.07053	0.41	3.23e-03
Krt5	110308	MGI:96702	11.5	1.75	3.36359	0.75	5.05e-03
Tas1r1	110326	MGI:1927505	128.9	0.82	1.76541	0.2	2.95e-05
Gabra5	110886	MGI:95617	65.3	1.43	2.69447	0.27	1.40e-07
Npnt	114249	MGI:2148811	375.29	0.98	1.97247	0.15	1.04e-10
Dscaml1	114873	MGI:2150309	87.86	1.41	2.65737	0.24	6.34e-09
Foxn4	116810	MGI:2151057	607.71	1.3	2.46229	0.11	3.79e-29
Bhlhe23	140489	MGI:2153710	25.82	1.57	2.96905	0.45	2.57e-04
Slc34a3	142681	MGI:2159410	60.88	1.17	2.25012	0.3	6.43e-05
Papln	170721	MGI:2386139	46.65	1.19	2.28153	0.33	1.97e-04
Itgb4	192897	MGI:96613	764.26	1.08	2.11404	0.13	2.65e-15
Gm53	193022	MGI:2684899	164.72	1.77	3.41054	0.24	5.53e-13
Zbtb7c	207259	MGI:2443302	117.25	0.83	1.77769	0.21	7.61e-05
Galnt6	207839	MGI:1891640	648.36	1.12	2.17347	0.1	1.54e-29
Ubap1l	208080	MGI:2685360	79.16	-1.48	0.358489	0.25	8.16e-09
Btla	208154	MGI:2658978	22.17	1.51	2.8481	0.51	1.20e-03
Hmgcll1	208982	MGI:2446108	213.42	0.96	1.94531	0.18	3.12e-07
Pycr1	209027	MGI:2384795	808.5	-0.86	0.550953	0.12	4.05e-12
Adcy2	210044	MGI:99676	58.53	0.87	1.82766	0.29	1.29e-03
Ppp1r36	210762	MGI:2684916	28.84	1.16	2.23457	0.51	5.64e-03
Adgrb3	210933	MGI:2441837	23.37	1.53	2.88786	0.53	1.48e-03
Fez1	211134	MGI:2684762	199.93	0.91	1.87905	0.18	4.05e-07
Mtss1	211401	MGI:2384818	3061.67	-0.89	0.539614	0.07	7.98e-37
Arap2	212285	MGI:2684416	775.09	0.88	1.84038	0.11	1.16e-13
Pm20d1	212933	MGI:2442939	555.73	1.85	3.605	0.14	5.17e-37
Nudt18	213484	MGI:2385853	435.04	1.06	2.08493	0.11	2.37e-20
Plekhg1	213783	MGI:2676551	662.1	1.09	2.12874	0.11	6.48e-23
Atg9b	213948	MGI:2685420	416.82	0.99	1.98618	0.11	1.79e-17
Megf11	214058	MGI:1920951	94.06	-0.89	0.539614	0.25	2.61e-04
Nipal4	214112	MGI:2444671	187.31	1.76	3.38698	0.18	1.25e-21
Pak6	214230	MGI:2679420	287.33	1.04	2.05623	0.15	1.97e-11
Rhbdl1	214951	MGI:2384891	27.13	1.07	2.09943	0.48	6.92e-03
Astl	215095	MGI:3046414	13.7	2.19	4.56305	0.73	1.02e-03
Stox1	216021	MGI:2684909	33.69	2.63	6.19026	0.47	2.83e-08
Zfp365	216049	MGI:2143676	2026.38	1.68	3.20428	0.08	4.05e-97
Aldh1l2	216188	MGI:2444680	65.3	-1.83	0.281265	0.29	4.28e-10
Wnt9a	216795	MGI:2446084	309.02	0.87	1.82766	0.13	3.98e-11
Unc45b	217012	MGI:2443377	487.01	1.17	2.25012	0.14	3.71e-17
Prr15l	217138	MGI:2387599	137.01	1.23	2.34567	0.19	5.93e-10
Trim47	217333	MGI:1917374	230.23	1.68	3.20428	0.15	1.69e-28
Tmc8	217356	MGI:2669037	437.68	0.98	1.97247	0.13	7.86e-14
Pqlc3	217430	MGI:2444067	509.56	0.8	1.7411	0.1	4.44e-14
Dglucy	217830	MGI:2444813	167.86	1.85	3.605	0.18	6.61e-24
Serinc5	218442	MGI:2444223	1082.39	0.93	1.90528	0.08	3.41e-27
Srsf12	218543	MGI:2145245	111.99	0.86	1.81504	0.2	2.13e-05
Adm2	223780	MGI:2675256	40.2	-1.65	0.31864	0.35	2.59e-06
Adcy5	224129	MGI:99673	77.25	1.11	2.15846	0.25	9.58e-06
Cyyr1	224405	MGI:2152187	347.59	1.48	2.78949	0.13	4.53e-27
Rcsd1	226594	MGI:2676394	43.99	1.16	2.23457	0.34	3.19e-04
Arhgef4	226970	MGI:2442507	363.52	0.82	1.76541	0.14	1.01e-08
Tnks1bp1	228140	MGI:2446193	1738.29	-0.82	0.566442	0.11	1.57e-13
Ano3	228432	MGI:3613666	371.05	2.14	4.40762	0.15	2.68e-46
Trib3	228775	MGI:1345675	1035.21	-1.27	0.41466	0.09	3.08e-45
Gbp5	229898	MGI:2429943	12.21	2.24	4.72397	0.74	1.17e-03
Frrs1l	230235	MGI:2442704	44.55	1.26	2.39496	0.37	3.94e-04
Trafd1	231712	MGI:1923551	689.57	0.85	1.8025	0.1	1.58e-17
Tmem150a	232086	MGI:2385244	621.86	0.81	1.75321	0.13	4.33e-10
Synm	233335	MGI:2661187	523.67	1.59	3.01049	0.12	1.13e-36
Klhl26	234378	MGI:2443079	2063.15	1.25	2.37841	0.08	2.39e-58
Cpne2	234577	MGI:2387578	357.73	1.4	2.63902	0.12	1.85e-30
Ces2e	234673	MGI:2443170	15.89	1.66	3.16017	0.63	2.77e-03
Aars	234734	MGI:2384560	19536.8	-0.82	0.566442	0.05	1.85e-54
Ntm	235106	MGI:2446259	46.21	2.32	4.99332	0.36	3.05e-10
Scn3b	235281	MGI:1918882	286.71	2.17	4.50023	0.15	8.40e-49
Fam214a	235493	MGI:2387648	265.83	0.84	1.79005	0.14	2.31e-09
Cd109	235505	MGI:2445221	590.35	1.35	2.54912	0.11	5.70e-32
Acaa1b	235674	MGI:3605455	88.81	0.85	1.8025	0.26	5.36e-04
Sh3rf3	237353	MGI:2444637	73.71	1.69	3.22657	0.3	3.28e-08
Tmtc3	237500	MGI:3036255	2749.33	0.98	1.97247	0.09	3.77e-28
Gpr75	237716	MGI:2441843	124.32	0.96	1.94531	0.19	6.30e-07
Rtn4rl1	237847	MGI:2661375	109.01	0.8	1.7411	0.22	1.69e-04
Ttll6	237930	MGI:2683461	531.23	1.55	2.92817	0.11	5.73e-47
Apol8	239552	MGI:2444921	115.13	2.63	6.19026	0.36	6.24e-13
St6gal2	240119	MGI:2445190	166.46	-0.81	0.570382	0.17	4.52e-06
Plekha6	240753	MGI:2388662	204.71	0.94	1.91853	0.21	9.88e-06
Fermt1	241639	MGI:2443583	326.41	0.85	1.8025	0.12	1.86e-11
Mab21l3	242125	MGI:2446273	147.35	1.42	2.67586	0.19	1.41e-13
D630039A03Rik	242484		99.93	-1.19	0.438303	0.25	2.01e-06
Podn	242608	MGI:2674939	59.78	1.65	3.13834	0.3	4.84e-08
Azin2	242669	MGI:2442093	657.49	1.23	2.34567	0.1	1.54e-33
Klhdc7a	242721	MGI:2444612	50.13	0.84	1.79005	0.33	3.88e-03
Cpz	242939	MGI:88487	283.08	3.4	10.5561	0.17	9.95e-91
Sspo	243369	MGI:2674311	42.89	-2.5	0.176777	0.36	1.01e-11
Gm4971	244061	MGI:3643321	51.24	0.96	1.94531	0.36	2.69e-03
Ccdc113	244608	MGI:3606076	104.52	1.61	3.05252	0.23	8.78e-12
Zscan4c	245109	MGI:2685243	203.93	0.8	1.7411	0.18	1.14e-05
Ackr4	252837	MGI:2181676	40.56	2.3	4.92458	0.41	2.19e-08
Gm5039	266459	MGI:3648085	82.05	1.15	2.21914	0.24	1.97e-06
Krt12	268482	MGI:96687	41.69	1.81	3.50642	0.41	8.99e-06
Cdhr2	268663	MGI:2687323	17.57	1.67	3.18215	0.57	1.38e-03
Slc4a11	269356	MGI:2138987	1852.81	1.5	2.82843	0.08	5.93e-76
Sytl1	269589	MGI:1933365	325.1	2.22	4.65893	0.14	6.34e-52
Plch2	269615	MGI:2443078	226.19	0.87	1.82766	0.21	4.68e-05
Ssc5d	269855	MGI:3606211	226.88	1.43	2.69447	0.17	7.19e-16
Arntl2	272322	MGI:2684845	297.77	1.07	2.09943	0.16	6.16e-11
Spib	272382	MGI:892986	69.4	1.02	2.02792	0.3	3.37e-04
Prex1	277360	MGI:3040696	277.49	-0.8	0.574349	0.18	1.03e-05
Trp53i11	277414	MGI:2670995	1921.65	1.31	2.47942	0.08	6.45e-62
Sbsn	282619	MGI:2446326	82.55	0.83	1.77769	0.25	7.06e-04
Kif19a	286942	MGI:2447024	44.29	0.91	1.87905	0.37	4.89e-03
Cxxc4	319478	MGI:2442112	49.82	1.67	3.18215	0.35	1.49e-06
9530053A07Rik	319482		111.47	1.92	3.78423	0.23	1.10e-16
Nrcam	319504	MGI:104750	174.58	2.31	4.95883	0.22	1.10e-25
Zfp750	319530	MGI:2442210	515.05	1.72	3.29436	0.13	1.80e-36
Celf5	319586	MGI:2442333	888.1	0.8	1.7411	0.09	2.35e-17
Tmem229a	319832	MGI:2442812	69.41	0.9	1.86607	0.27	4.19e-04
Dgki	320127	MGI:2443430	43.08	1.13	2.18859	0.41	2.09e-03
Zmat4	320158	MGI:2443497	532.37	-1.04	0.486327	0.1	2.40e-23
Lrrc31	320352	MGI:2443864	218.29	-0.84	0.558644	0.15	1.28e-07
Itpkb	320404	MGI:109235	347.25	1.1	2.14355	0.13	8.25e-16
Samd12	320679	MGI:2444518	241.61	1.14	2.20381	0.29	5.65e-05
Slc26a9	320718	MGI:2444594	53.68	1.63	3.09513	0.3	7.33e-08
Gfod1	328232	MGI:2145304	256.59	-0.85	0.554785	0.16	1.71e-07
Apol10b	328561	MGI:3043522	7.91	3.8	13.9288	1.18	1.58e-03
Hs3st6	328779	MGI:3580487	32.14	1.43	2.69447	0.43	4.39e-04
Arhgef37	328967	MGI:3045339	33.31	0.96	1.94531	0.4	5.31e-03
Pla2g4e	329502	MGI:1919144	65.2	-0.84	0.558644	0.3	2.55e-03
Ctxn1	330695	MGI:88566	532.8	0.86	1.81504	0.1	6.90e-18
Nanos1	332397	MGI:2669254	196.59	0.8	1.7411	0.15	3.37e-07
Cox6b2	333182	MGI:3044182	872.33	0.99	1.98618	0.1	1.04e-20
Obscn	380698	MGI:2681862	121.35	1.44	2.71321	0.22	3.33e-10
Begain	380785	MGI:3044626	155.66	0.8	1.7411	0.2	4.94e-05
Arhgef33	381112	MGI:2685787	25.74	2.58	5.9794	0.48	1.57e-07
Prmt8	381813	MGI:3043083	84.4	1.66	3.16017	0.24	1.11e-11
Gm14267	383773	MGI:3649851	29.25	-1.35	0.392292	0.42	5.78e-04
Slc25a34	384071	MGI:2686215	60.59	1.06	2.08493	0.3	2.25e-04
Mettl7a2	393082	MGI:3026615	46.93	0.93	1.90528	0.37	4.62e-03
Scn4b	399548	MGI:2687406	25.61	2.29	4.89056	0.49	2.80e-06
Lratd2	399603	MGI:3026924	336.51	-0.91	0.532185	0.16	1.25e-08
9230114K14Rik	414108		199.71	1.1	2.14355	0.21	2.00e-07
Gm5662	435337	MGI:3648257	163.65	0.92	1.89212	0.19	1.95e-06
Gm5737	436008	MGI:3645276	9.65	1.96	3.89062	0.92	7.25e-03
Arsi	545260	MGI:2670959	38.08	-1.63	0.323088	0.38	1.34e-05
Gm15417	545539	MGI:3642531	23.82	1.49	2.80889	0.54	1.95e-03
Zscan4d	545913	MGI:3645954	120.78	0.93	1.90528	0.2	4.56e-06
Rps27a-ps2	619900	MGI:3643614	28.75	1.35	2.54912	0.56	3.79e-03
Ccdc17	622665	MGI:1915667	22.39	2.16	4.46915	0.61	1.40e-04
C4b	625018	MGI:98320	55.86	2.77	6.82108	0.42	4.29e-11
C4a	625018	MGI:98320	65.51	1.2	2.2974	0.32	9.89e-05
Syndig1l	627191	MGI:2685107	19.19	2.2	4.59479	0.6	1.49e-04
Insyn2a	627214	MGI:3605068	50.64	1.82	3.53081	0.36	5.40e-07
Gm6763	627488	MGI:3643573	74.03	1.28	2.42839	0.29	9.70e-06
Hs3st4	628779	MGI:1333792	19.97	1.32	2.49666	0.55	4.24e-03
Fam124a	629059	MGI:3645930	119.34	1.33	2.51403	0.3	6.35e-06
Col6a5	665033	MGI:3648134	319.14	1.06	2.08493	0.14	4.97e-14
Sec14l5	665119	MGI:3616084	188.68	1.64	3.11666	0.17	1.04e-20
Hmcn2	665700	MGI:2677838	198.93	2.38	5.20537	0.19	1.85e-34
Zscan4b	665780	MGI:3645447	45.76	0.99	1.98618	0.36	2.33e-03
Zscan4e	665848	MGI:3643613	141.86	0.9	1.86607	0.18	6.81e-07
Zscan4f	665902	MGI:3708485	300.54	0.92	1.89212	0.16	1.09e-08
Zscan4-ps2	665913	MGI:3708487	165.8	1.02	2.02792	0.17	5.75e-09
Gm8332	666862	MGI:3644018	58.51	1.18	2.26577	0.29	4.62e-05
Eif4a3l1	668137	MGI:3644226	80.41	1.18	2.26577	0.25	2.96e-06
Parp10	671535	MGI:3712326	541.79	0.97	1.95884	0.1	8.33e-22
Psd2	100035452	MGI:3697134	94.02	1.6	3.03143	0.28	1.03e-08
Gm1995	100038982	MGI:3780165	46.21	0.86	1.81504	0.33	3.48e-03
Gm2016	100039042	MGI:3780185	122.15	0.95	1.93187	0.19	1.26e-06
Dll4	100043609	MGI:3649550	20.06	1.54	2.90795	0.54	1.51e-03
R3hdml	100043899	MGI:3650937	62.32	1.25	2.37841	0.28	6.19e-06
Cfap43	100048534	MGI:1289258	93.59	1.8	3.4822	0.24	6.30e-13
D030025P21Rik	100303738	#N/A	46.9	1.7	3.24901	0.34	5.79e-07
Gm13648	100415901	MGI:3652033	77.05	1.19	2.28153	0.25	2.98e-06
Gm16551	100503019	MGI:4414971	36.51	1.95	3.86375	0.42	3.65e-06
Cbarp	100503659	MGI:1354170	924.75	0.81	1.75321	0.09	6.65e-20
5830418P13Rik	100529079	#N/A	68.29	2.55	5.85634	0.32	2.77e-15
Gm11127	100529082	MGI:3779381	12.23	2.06	4.16986	0.76	2.34e-03
Gm21293	100861880	MGI:5434648	802.35	1.06	2.08493	0.09	2.04e-32
Gm29797	101056205	MGI:5588956	56.08	2.86	7.26015	0.38	1.75e-13
Gm32585	102635182	MGI:5591744	59.62	2.14	4.40762	0.3	3.33e-12
Gm16201	102635948	MGI:3802153	82.27	1.03	2.04202	0.25	4.03e-05
Gm45752	102636793	MGI:5804867	122.2	-0.81	0.570382	0.2	3.60e-05
Gm26644	102639186	MGI:5477138	107.48	1.61	3.05252	0.21	1.34e-13
Gm21761	106029237	MGI:5433925	264.75	0.87	1.82766	0.15	3.05e-08
Gm22988	115487892	MGI:5452765	11.37	2.84	7.1602	1.1	2.63e-03
Gm23849	115487916	MGI:5453626	50.82	1.34	2.53151	0.58	4.79e-03
Gm48113		MGI:6097466	8.44	6.57	95.0095	2.68	1.21e-04
Gm49380		MGI:6121601	11.2	3.22	9.31787	0.89	2.90e-04
Gm38103		MGI:5611331	30.41	2.36	5.1337	0.5	1.95e-06
Gm49448		MGI:6155097	60.98	1.24	2.36199	0.3	3.88e-05
Gm48799		MGI:6098505	532.16	1.06	2.08493	0.11	2.15e-20
Gm49858		MGI:6270531	148.53	0.98	1.97247	0.2	1.26e-06
Gm37795		MGI:5611023	827.15	0.86	1.81504	0.08	3.04e-25
Gm45899		MGI:5805014	350.72	0.81	1.75321	0.14	8.31e-09
Gm47963		MGI:6097241	52.87	-0.99	0.503478	0.35	1.84e-03
Gm42429		MGI:5662566	61.18	-1.07	0.476319	0.31	3.07e-04
Gm45847		MGI:5804962	11.44	-2.11	0.231647	0.79	2.20e-03
Gm10288	100040540	MGI:3704227	40.28	9.53	739.292	2.82	1.74e-10
H2ac19	319192	MGI:2448283	18.38	8.18	290.018	2.67	4.12e-08
Gm6457	623867	MGI:3648519	9.26	2.71	6.54322	1.03	3.03e-03
Smim45	76505	MGI:1923755	20.74	1.82	3.53081	0.54	3.98e-04
Rhox10	434769	MGI:3580249	15.84	1.62	3.07375	0.62	2.86e-03
Lce1h	67718	MGI:1914968	17.78	1.45	2.73208	0.59	3.89e-03
Gm50180		MGI:6302951	19.95	1.4	2.63902	0.56	3.44e-03
Rpph1	85029	MGI:1934664	95.11	1.33	2.51403	0.45	1.24e-03
Nxf7	170722	MGI:2159343	33.47	1.24	2.36199	0.39	6.30e-04
Ndnf	68169	MGI:1915419	76.04	1.21	2.31338	0.33	1.49e-04
Fzd10os	319616	MGI:2442398	44.42	1.1	2.14355	0.39	1.96e-03
2900052L18Rik	102640779	MGI:1924085	172.11	0.93	1.90528	0.18	6.23e-07
Hist1h4n	319161	MGI:4843992	35.71	0.89	1.85318	0.41	8.54e-03
Zbp1	140486	MGI:1890357	110.49	0.88	1.84038	0.23	8.65e-05
Gm10774	100043714	MGI:3642325	82.1	0.87	1.82766	0.25	3.74e-04
Lgals4	16855	MGI:107536	50.64	0.87	1.82766	0.32	2.63e-03
Inka1	68176	MGI:1915426	51.06	0.86	1.81504	0.32	3.12e-03
Rgs20	58175	MGI:1929866	56.97	0.83	1.77769	0.31	3.33e-03
Dbndd2	52840	MGI:106562	64.62	0.82	1.76541	0.32	4.08e-03
Klrg2	74253	MGI:1921503	77.47	0.81	1.75321	0.26	1.21e-03
Lrrc8b	433926	MGI:2141353	286.64	-0.8	0.574349	0.16	1.73e-06
Gm38220		MGI:5611448	63.08	-0.8	0.574349	0.28	2.35e-03
Klf5	12224	MGI:1338056	3335.7	-0.81	0.570382	0.1	7.38e-16
Kmt2c	231051	MGI:2444959	2188.7	-0.81	0.570382	0.1	2.45e-15
Ptgs1	19224	MGI:97797	61.12	-0.81	0.570382	0.36	6.92e-03
Tnc	21924	MGI:98779	197.02	-0.82	0.566442	0.17	3.55e-06
Rnf157	217340	MGI:2442484	253.53	-0.9	0.535887	0.14	1.03e-10
Fras1	231470	MGI:2385368	215.11	-0.9	0.535887	0.23	5.54e-05
AC159819.1			36.1	-0.9	0.535887	0.43	9.33e-03
Ulbp1	77777	MGI:1925027	220.61	-0.91	0.532185	0.26	3.16e-04
Cfap45	71870	MGI:1919120	55.76	-0.97	0.510506	0.33	1.37e-03
Col1a1	12842	MGI:88467	2548.92	-1	0.5	0.12	1.79e-17
Gm29609	115482680	MGI:5580315	55.42	-1.36	0.389582	0.38	1.37e-04
Gm43890		MGI:5690282	19.38	-1.46	0.363493	0.55	2.66e-03
Wdfy4	545030	MGI:3584510	31.35	-1.46	0.363493	0.64	4.59e-03
4930523C07Rik	67647	4930523C07Rik	17.87	-1.92	0.264255	0.71	1.51e-03
Dyrk4	101320	MGI:1330292	12.22	-1.99	0.251739	0.75	2.22e-03

## Sheet: C- Day4 vs. Day 0 - si-CTL ESCs
Supplementary Data 4C- DEseq2 analysis of Day4 vs. Day 0 - si-CTL ESCs
gene_name	baseMean	Log2FC	Log2FC_SE	pval_adj
Acta1	2661.04	4.18	0.09	0.00e+00
Acta2	8772.55	3.57	0.06	0.00e+00
Dlk1	1616.85	3.94	0.1	0.00e+00
H19	17802.95	3.82	0.07	0.00e+00
Igf2	18900.52	3.43	0.05	0.00e+00
Igfbp5	1385.15	4.38	0.1	0.00e+00
Tnc	1686.61	3.46	0.09	0.00e+00
Txnip	20779.57	1.92	0.04	0.00e+00
Col12a1	1426.81	3.4	0.09	2.22e-300
Dazl	1360.33	3.74	0.1	9.69e-298
Ldhb	14838.87	2.01	0.06	1.51e-280
Mmp2	3613.65	2.12	0.06	1.99e-263
Tagln	10206.87	1.93	0.06	5.92e-250
Sohlh2	1499.53	3.03	0.09	6.32e-237
Dppa3	4337.52	2.18	0.07	1.83e-235
Mfge8	6565.98	1.83	0.06	4.37e-231
Gpat2	1367.98	2.51	0.08	7.05e-218
Col1a2	4181.86	2.18	0.07	3.69e-203
8030474K03Rik	664.92	3.64	0.12	3.05e-195
Ly6a	726.71	4.11	0.14	3.28e-191
Bgn	652.89	4.65	0.16	1.66e-189
P4ha1	2729.73	2.12	0.07	2.24e-189
Gpc3	3688.92	1.88	0.06	2.53e-187
Gstp2	2500.12	2.22	0.08	3.03e-185
Clu	2830.68	2.13	0.07	4.86e-183
Arrdc4	3254.04	1.97	0.07	9.93e-183
Serpinh1	7598.87	1.52	0.05	1.47e-182
Postn	679.09	3.69	0.13	2.08e-182
Sox15	1342.73	2.44	0.08	1.51e-180
Rhox6	840.41	3.17	0.11	8.64e-176
Adgra2	1486.78	2.45	0.09	8.77e-174
Gm48764	2510.9	1.8	0.06	1.46e-171
Tpm1	19645.81	1.39	0.05	2.23e-165
Pttg1	2939.42	2.07	0.08	2.65e-165
Alpl	5642.79	1.47	0.05	3.22e-165
Tuba3a	1682.44	2.13	0.08	3.82e-164
Gstm3	856.07	2.81	0.1	9.31e-161
Gpx3	2081.83	1.91	0.07	2.50e-160
Actc1	541.68	5.09	0.19	4.14e-159
Rhox5	3760.69	1.99	0.07	4.80e-159
Meis2	582.51	3.93	0.15	3.13e-158
Fabp3	8217.9	2.01	0.08	3.18e-156
Gm21293	1650.01	2.26	0.09	6.68e-154
Myl9	960.67	2.49	0.09	2.91e-153
Cst3	3411.78	1.75	0.07	8.47e-153
Dynlt3	934.32	2.4	0.09	2.36e-152
Pygl	620	4.11	0.16	2.02e-150
Des	1772.28	2.23	0.09	9.98e-146
Cox6b2	1522.68	1.94	0.08	1.20e-139
Anxa1	2911.67	1.6	0.06	1.72e-135
Idh2	4145.03	1.46	0.06	1.19e-134
Rhox9	729.29	3.12	0.13	1.44e-131
Cald1	7349.39	1.32	0.05	1.53e-131
Rpl39l	1149.95	2.45	0.1	2.05e-131
Pmp22	1269.3	2.1	0.09	1.18e-130
Cntd1	498.68	3.28	0.13	1.41e-129
Aurkc	606.92	2.71	0.11	1.19e-127
Gm4779	743.9	2.58	0.11	4.01e-127
Car4	1062.73	2.56	0.11	7.60e-127
Sdc4	2853.45	1.71	0.07	7.75e-127
Hspb8	1855.65	1.83	0.08	8.30e-127
Igfbp2	14078.81	1.55	0.06	3.57e-125
Pdzk1	503.71	3.17	0.13	2.59e-123
Spp1	7724.13	1.46	0.06	6.50e-123
C130073F10Rik	385.09	4.17	0.18	2.82e-119
App	2636.26	1.43	0.06	3.93e-116
Tcn2	2097.09	1.43	0.06	1.60e-114
Tbrg1	6315.33	1.24	0.05	1.63e-114
Gm12463	499.48	2.83	0.12	2.25e-114
Gm45899	787.56	2.23	0.1	8.16e-114
Jph2	584.36	2.73	0.12	5.80e-112
Peg3	12779.38	1.91	0.08	5.82e-111
St3gal5	902.12	2.23	0.1	9.89e-111
Meis1	337.6	4.13	0.18	3.48e-110
Tgfbi	1002.67	2.41	0.11	2.41e-109
Nuak1	1548.22	1.97	0.09	3.85e-107
Col4a2	4491.03	1.48	0.07	1.98e-105
Atp1a2	423.32	4.13	0.19	2.60e-105
Lima1	6264.71	1.11	0.05	1.56e-104
Fam216a	1203.57	1.75	0.08	9.67e-104
Col3a1	956.66	3.39	0.16	1.27e-103
Wfdc2	1673.25	1.52	0.07	2.11e-103
Smc1b	604.79	3.4	0.16	4.00e-103
Reep5	1512.59	1.76	0.08	7.80e-102
Chmp2a	3909.32	1.36	0.06	5.82e-101
Aga	822.52	2.08	0.1	1.20e-100
Ankrd1	379.07	3.11	0.15	5.75e-99
Pfkfb3	1548.55	1.55	0.07	2.85e-96
Esx1	340.82	3.76	0.18	3.02e-96
Got1l1	1017.56	2.23	0.11	9.85e-96
Gm2a	2157.71	1.57	0.08	1.11e-95
Gm5091	334.18	3.73	0.18	1.44e-95
Col5a2	491.9	2.75	0.13	1.99e-95
Laptm4a	6975.34	1.01	0.05	7.70e-95
Iqcb1	1682.44	1.49	0.07	3.88e-93
Tceal9	5935.03	1.21	0.06	8.00e-92
Sccpdh	1062.26	1.95	0.1	6.55e-91
Pkdcc	886.37	1.88	0.09	1.33e-90
Ak4	4637.31	1.31	0.06	2.08e-90
Dcxr	1185.31	1.73	0.09	1.99e-89
Sparc	16210.76	1.01	0.05	2.94e-89
Dppa5a	56356.8	1.15	0.06	4.07e-89
Igfbp4	1955.42	1.9	0.09	4.34e-89
Myl4	414.18	2.76	0.14	4.44e-89
Phf11d	1679.19	1.69	0.08	5.56e-89
Cryab	1064.74	1.62	0.08	9.80e-89
Mok	900.62	2.01	0.1	7.03e-88
Cd9	6994.4	1.03	0.05	1.57e-87
Rabac1	2598.55	1.47	0.07	2.52e-87
Macroh2a1	5715.78	0.98	0.05	6.85e-87
Aspa	280.97	4.97	0.25	1.22e-86
Eif4a2	25601.67	0.94	0.05	4.66e-86
Tcim	321.45	3.15	0.16	4.68e-86
Zfp264	402.54	2.8	0.14	5.22e-86
Rbm44	561.66	2.14	0.11	6.21e-86
Usp46	1084.15	1.57	0.08	1.62e-85
Pdzrn3	388.76	2.76	0.14	2.09e-85
Anapc10	1551.2	1.47	0.07	2.67e-85
Copg2	3033.67	1.09	0.06	7.90e-85
Commd3	782.38	1.97	0.1	2.61e-83
Uba1y	2375.6	1.24	0.06	3.22e-83
Nanog	12929.13	0.92	0.05	5.01e-83
Galnt7	2833.14	1.22	0.06	6.48e-83
Rims1	474.38	2.5	0.13	1.26e-82
Plin2	2607.32	1.15	0.06	1.40e-82
Tmem106c	748.98	2.05	0.11	5.98e-82
Rras	1186.42	1.7	0.09	3.40e-81
Anxa3	2033.1	1.33	0.07	4.61e-80
Lgmn	1930.22	1.27	0.07	1.10e-79
Vim	9991.84	0.89	0.05	2.45e-79
Rec114	574.98	2.33	0.12	1.02e-78
Ptn	301.57	3.41	0.18	1.28e-78
Aif1l	1870.54	1.75	0.09	2.24e-78
Selenop	671.95	1.88	0.1	2.44e-78
Sgce	729.83	1.85	0.1	2.79e-78
Ap3m2	634.39	2.05	0.11	9.02e-78
Galk1	6699.7	0.97	0.05	9.05e-78
Gprc5c	1459.55	1.52	0.08	1.63e-77
Eif2s2	27345.74	0.89	0.05	1.98e-77
Dmrtc1c1	524.81	2.13	0.11	3.42e-77
Itfg1	2195.14	1.12	0.06	2.18e-76
Mobp	310.07	2.89	0.16	4.11e-76
Ccn1	2444.69	1.18	0.06	7.78e-76
Npnt	813.75	2.29	0.12	1.30e-75
Cxcl12	452.2	2.44	0.13	1.65e-75
Mpzl1	2322.79	1.19	0.06	2.23e-75
Hdac7	858.74	1.72	0.09	4.83e-75
Zc3hav1	1469.86	1.37	0.07	6.10e-75
Glipr2	3304.68	0.98	0.05	8.90e-75
Dmrtc1c2	411.09	2.58	0.14	1.03e-74
Vill	1061.45	1.46	0.08	2.92e-74
Fstl1	2716.48	1.11	0.06	3.29e-74
Pik3ip1	841.08	2.33	0.13	5.75e-74
Cdkn3	517.09	2.32	0.13	1.83e-73
Itm2b	2483.05	1.16	0.06	4.29e-73
Primpol	1563.07	1.34	0.07	5.19e-73
Thsd4	226.64	3.72	0.2	5.29e-73
Masp1	224.92	4.46	0.25	1.46e-72
Gm48799	864.23	1.84	0.1	1.49e-72
Ap3b2	976.3	1.83	0.1	2.35e-72
Lrpap1	3813.68	1.18	0.07	4.52e-72
Fbxo6	1480.12	1.46	0.08	5.73e-72
E2f5	1164.53	1.48	0.08	6.60e-72
Septin4	329.71	2.73	0.15	6.72e-72
Crxos	371.26	3.22	0.18	6.83e-72
Prnp	944.72	1.59	0.09	2.19e-71
Fbln2	538.27	2.29	0.13	2.37e-71
Cd63	5590.97	0.99	0.05	2.78e-71
Ube2h	2007.06	1.25	0.07	7.19e-71
Gm47739	1031.53	1.54	0.09	1.46e-70
Grin1	586.97	2.61	0.15	1.64e-70
Gm21761	554.62	2.2	0.12	1.61e-69
Vegfa	1731.14	1.26	0.07	1.63e-69
Cd81	6124.31	0.86	0.05	3.56e-69
Gm49015	2254.56	1.29	0.07	3.81e-69
Mrpl23-ps1	2078.21	1.36	0.08	5.97e-69
Sfi1	1757.12	1.4	0.08	9.81e-69
Prdx4	2902.56	1.12	0.06	1.06e-68
Vps37a	2517.46	1.11	0.06	1.26e-68
Mov10l1	627.31	2.01	0.11	1.62e-68
Akr1e1	727.59	2.32	0.13	1.27e-67
Fthl17c	264.06	3.08	0.18	2.76e-67
Scml2	527.56	2.21	0.13	2.85e-67
Grina	1370.42	1.36	0.08	2.64e-66
Cdo1	447.42	2.12	0.12	4.77e-66
Cyct	421.82	2.44	0.14	5.80e-66
Rcn1	2999.64	1.1	0.06	1.53e-65
Naxe	1844.7	1.34	0.08	2.32e-65
Pdk4	410.11	2.24	0.13	2.54e-64
Gyg	745.55	1.55	0.09	2.72e-64
Pttg1ip	2963.68	0.96	0.06	4.56e-64
Srrm4os	222.56	3.37	0.2	8.07e-64
Cyba	1248.8	1.35	0.08	1.31e-63
Hcfc1r1	1616.68	1.5	0.09	1.66e-63
Ifitm1	11659.9	1.26	0.07	1.82e-63
Gas1	319.72	2.69	0.16	2.71e-63
Mgmt	745.93	1.57	0.09	5.93e-63
Copz2	323.32	2.55	0.15	1.43e-62
Gstm5	696.15	1.98	0.12	3.53e-62
Nrep	622.79	1.72	0.1	3.67e-62
Hspb2	276.88	2.59	0.15	5.03e-62
Itm2c	1721.91	1.21	0.07	7.17e-62
Gstm2	1192.76	1.51	0.09	7.69e-62
Gdi1	4168.22	1.13	0.07	9.98e-62
Calm2	17333.06	0.93	0.06	1.17e-61
Zfp516	2325.3	1.23	0.07	2.31e-61
Tusc3	2038.05	1.08	0.07	3.06e-61
Snhg6	1301.87	1.34	0.08	3.35e-61
Serinc3	4476.39	0.87	0.05	5.36e-61
Gm48754	1136.72	1.79	0.11	5.98e-61
Gjb3	2808.21	1.08	0.07	1.21e-60
Wipi1	772.13	1.57	0.09	2.38e-60
Pbk	1544.96	1.23	0.07	4.99e-60
Mpp1	1255.8	1.26	0.08	8.07e-60
Col2a1	696.72	1.73	0.11	9.15e-60
Stra8	410.82	2.37	0.15	3.08e-59
Gm48161	1338.49	1.27	0.08	3.21e-59
Anxa2	3598.02	0.93	0.06	4.58e-59
Rcbtb2	1546.89	1.27	0.08	4.67e-59
Itgb3	745.19	1.96	0.12	6.54e-59
Shoc1	270.09	2.65	0.16	7.24e-59
Parva	1219.52	1.33	0.08	3.62e-58
Col6a1	288.23	2.59	0.16	5.60e-58
Tmem9	1651.62	1.13	0.07	8.28e-58
Bmp7	457.97	1.9	0.12	9.25e-58
Sin3b	7246.81	0.92	0.06	1.89e-57
Mea1	2582.19	1.13	0.07	1.99e-57
Ppic	855.7	1.54	0.1	2.34e-57
Tuba3b	194.21	4.2	0.26	1.81e-56
Gm49858	349.23	2.47	0.16	4.47e-56
Armh4	734.81	1.65	0.1	5.54e-56
Zfp503	173.69	4.07	0.26	5.75e-56
Tmem176a	158.89	4.3	0.27	9.03e-56
Gm15097	178	4.26	0.27	1.61e-55
Xlr3a	342.41	2.13	0.14	3.65e-55
Htra1	577.42	1.85	0.12	5.62e-55
Cnn2	5784.22	0.82	0.05	6.34e-55
C78283	191.03	3.89	0.25	1.49e-54
Kit	2684.3	1.06	0.07	1.80e-54
Atp2b4	637.73	1.77	0.11	2.65e-54
Rdm1	2474.44	0.89	0.06	2.66e-54
Ube2t	1725.9	1.07	0.07	3.54e-54
Gnb4	795.42	1.58	0.1	3.86e-54
Asns	13165.42	1.16	0.07	5.27e-54
Ufsp2	980.37	1.26	0.08	7.65e-54
Slc25a30	1627.96	1.26	0.08	7.75e-54
B4galt4	492.36	1.84	0.12	1.42e-53
Anxa8	325.99	2.2	0.14	3.43e-53
Crispld2	361.54	2.3	0.15	3.56e-53
Kif3a	1707	1	0.06	5.20e-53
Ism2	163.88	3.61	0.23	6.93e-53
Nup62cl	1290.36	1.35	0.09	1.11e-52
Ctsb	5074.34	1.05	0.07	1.17e-52
Capn6	184.41	3.57	0.23	1.30e-52
B3galnt1	576.59	1.57	0.1	1.42e-52
Csrp1	4677.52	0.81	0.05	2.13e-52
Dync2li1	707.05	1.46	0.1	3.97e-52
Lsp1	427.1	2.26	0.15	4.49e-52
Gss	1472.32	1.21	0.08	7.40e-52
Dram2	630.04	1.61	0.11	7.47e-52
Hgsnat	1161.75	1.16	0.08	2.20e-51
Cenpv	2737.81	1.04	0.07	3.18e-51
Fam114a1	374.98	2.11	0.14	3.67e-51
Rhou	1579.02	1.25	0.08	4.04e-51
Creg1	534.96	1.8	0.12	1.31e-50
Ilk	2952.01	0.93	0.06	2.50e-50
Fkbp6	344.66	2.04	0.14	3.83e-50
Krcc1	1074.72	1.27	0.08	6.56e-50
Hyi	263.97	2.44	0.16	1.08e-49
Lrrc41	1453.9	1.03	0.07	1.76e-49
Prss42	207.87	2.89	0.19	1.90e-49
Gm29084	1244.07	1.18	0.08	3.35e-49
Cdkn2b	378.72	2.05	0.14	3.51e-49
Tmed4	2105.01	0.93	0.06	4.47e-49
Lmod1	205.52	2.83	0.19	4.68e-49
Tmed3	605.3	1.47	0.1	6.52e-49
Pdpn	1172.82	1.23	0.08	7.76e-49
Clybl	871.03	1.42	0.1	8.11e-49
Calcoco2	2214.02	0.93	0.06	8.16e-49
Ift43	608.88	1.46	0.1	9.13e-49
Cd55	663.03	1.9	0.13	1.07e-48
Crabp1	1288.03	1.29	0.09	3.25e-48
Tmem50b	671.19	1.37	0.09	3.70e-48
Adamts15	389.4	2.31	0.16	4.49e-48
Trap1a	4405.49	0.93	0.06	5.97e-48
Tmx1	1928.75	0.92	0.06	6.02e-48
Add3	1637.8	1.01	0.07	6.70e-48
Yif1a	1292.96	1.34	0.09	7.19e-48
4933402E13Rik	317.35	2.2	0.15	1.85e-47
Pqlc3	750.92	1.42	0.1	2.67e-47
Arl14epl	1017.63	1.33	0.09	2.72e-47
Epb41l3	1409.08	1.17	0.08	2.72e-47
Rpl17	56434.42	0.98	0.07	4.36e-47
Ott	170.08	3.22	0.22	6.03e-47
Siglecf	199.25	2.88	0.2	1.32e-46
Macrod1	196.52	2.78	0.19	1.77e-46
Abhd4	2214.18	0.92	0.06	2.48e-46
Fhl1	1992.14	0.94	0.07	2.83e-46
Crabp2	585.25	1.5	0.1	3.65e-46
Rhoc	2415.16	0.9	0.06	4.29e-46
Smim14	944.03	1.46	0.1	7.23e-46
2410006H16Rik	4987.14	0.94	0.07	1.12e-45
Gm807	189.43	2.93	0.21	1.30e-45
Snx6	2555.42	0.92	0.06	1.61e-45
Tlr2	393.99	1.75	0.12	1.87e-45
4930432K21Rik	309.99	2.01	0.14	1.96e-45
Nkain4	204.25	2.66	0.19	2.18e-45
Acy3	373.21	1.83	0.13	3.46e-45
Tex264	1088.92	1.34	0.09	4.61e-45
Cbr4	1006.51	1.17	0.08	4.98e-45
Nsmce1	1866.61	1.01	0.07	6.19e-45
Fggy	504.46	1.64	0.12	1.30e-44
Efemp2	668.58	1.4	0.1	1.59e-44
Tdrp	872.61	1.24	0.09	2.90e-44
Tmem123	1877.39	0.92	0.06	3.03e-44
Ulk2	569.61	1.67	0.12	3.63e-44
Npr2	283.89	2.4	0.17	3.64e-44
Hpcal1	986.68	1.15	0.08	3.67e-44
Rbms1	2879.74	0.88	0.06	4.55e-44
Cdc25c	1293.73	1.18	0.08	4.68e-44
Maged2	1171.12	1.19	0.08	5.11e-44
Mbp	437.84	1.75	0.12	8.90e-44
Leprot	2361.45	0.85	0.06	9.43e-44
Irs2	2658.76	1.23	0.09	1.05e-43
Serinc5	1294.46	1.14	0.08	1.68e-43
Cdon	1269.79	1.1	0.08	3.83e-43
Fthl17d	136.64	4.14	0.3	4.47e-43
Col4a1	6225.62	1.03	0.07	8.39e-43
Hmgb3	2012.49	0.97	0.07	9.32e-43
Kirrel	2573.37	1.05	0.08	1.01e-42
Ttc12	560.96	1.48	0.11	1.28e-42
Csrp2	6074.8	0.91	0.07	1.33e-42
Qsox1	826.86	1.23	0.09	1.77e-42
Zscan4-ps2	307.76	2.08	0.15	1.79e-42
Tlcd5	543.49	1.45	0.11	1.89e-42
Vangl1	1833.61	0.96	0.07	2.42e-42
Ypel5	1042.58	1.08	0.08	3.14e-42
Ndufa6	3358.76	1.06	0.08	3.53e-42
Stag3	2308.23	1	0.07	5.36e-42
Gkap1	820.03	1.29	0.09	6.88e-42
Cd47	578.35	1.41	0.1	8.10e-42
Synpo	235.64	2.81	0.21	1.31e-41
Gadd45b	980.73	1.14	0.08	1.33e-41
Creb3l2	641.93	1.31	0.1	2.03e-41
Lamp2	2848.84	0.83	0.06	2.77e-41
Clic1	3378.42	0.83	0.06	3.10e-41
St8sia1	521.86	1.65	0.12	4.28e-41
Nudt18	571.46	1.42	0.1	4.57e-41
Rasl11b	343.44	1.76	0.13	6.55e-41
Ifitm2	10641.59	0.99	0.07	7.20e-41
Scaper	642.02	1.4	0.1	9.60e-41
Nog	226.24	2.39	0.18	1.07e-40
Lrrc31	626.5	1.56	0.12	2.19e-40
Elmod2	1122.2	1.22	0.09	2.86e-40
Jak2	552.95	1.41	0.11	3.82e-40
Fzd2	1937.98	0.93	0.07	3.86e-40
Slc39a11	1026.3	1.06	0.08	4.32e-40
Mmd	983.55	1.24	0.09	5.12e-40
Rnf17	1423.08	1.09	0.08	5.47e-40
Zc3h6	181.56	2.59	0.19	5.62e-40
Klhdc8a	147.58	3.08	0.23	8.08e-40
Hscb	434.45	1.61	0.12	9.70e-40
Cyp1b1	270.73	2.22	0.17	1.23e-39
Bex3	11655.68	0.84	0.06	1.38e-39
Lbh	298.61	1.91	0.14	1.60e-39
9530068E07Rik	2393.63	0.89	0.07	1.63e-39
Rnf170	1158.03	0.99	0.07	4.14e-39
Gabarapl1	1305.36	1.14	0.09	4.69e-39
Dmrt1	996.94	1.11	0.08	6.78e-39
Grcc10	1541.43	1.08	0.08	9.37e-39
Fkbp3	9144.98	0.84	0.06	9.39e-39
Casp6	502.6	1.41	0.11	9.62e-39
Itgb5	1650.75	0.86	0.07	9.70e-39
Txndc12	1951.7	0.9	0.07	1.05e-38
Mettl27	848.22	1.26	0.1	1.33e-38
Rcn3	1833.99	1.04	0.08	1.60e-38
Wbp1	980.38	1.19	0.09	1.97e-38
Aldoa	80012.89	0.8	0.06	2.22e-38
Sil1	774.77	1.5	0.12	2.48e-38
Immp2l	224.18	2.46	0.19	2.91e-38
Epp13	363.3	1.89	0.15	3.26e-38
Ndn	781.69	1.26	0.1	4.62e-38
Zscan4f	499.59	1.65	0.13	5.99e-38
Tmtc4	676.39	1.27	0.1	6.55e-38
Meiob	136.4	3	0.23	1.14e-37
Dhrs7	368.05	1.67	0.13	1.17e-37
Mkln1	1882.42	0.82	0.06	1.69e-37
Pgm2	1375.79	0.97	0.08	1.81e-37
Stk17b	1268.69	1.07	0.08	2.03e-37
Micu2	728.47	1.31	0.1	2.09e-37
Dab2	586.11	1.82	0.14	2.42e-37
Slc25a20	1283.85	1	0.08	2.78e-37
Sdr39u1	376	1.59	0.12	3.29e-37
Pitx2	531.17	1.54	0.12	4.01e-37
Usp29	383.71	1.81	0.14	4.19e-37
Zfp362	418.46	1.7	0.13	5.46e-37
Zfp773	431.09	1.5	0.12	5.92e-37
Anxa5	1611.63	0.85	0.07	7.01e-37
Cdca3	5200.39	0.8	0.06	1.06e-36
Gstm1	2705.63	1.39	0.11	1.06e-36
Tcaf1	981.3	1.2	0.09	1.12e-36
Lrig3	1368.24	0.91	0.07	1.51e-36
Slc22a23	371.91	1.67	0.13	1.72e-36
Pdcd4	1133.45	1	0.08	2.04e-36
Lgalsl	1687.16	0.86	0.07	2.24e-36
Bst2	3560.8	0.99	0.08	2.76e-36
Tpm2	2428.98	0.84	0.07	3.16e-36
Ggta1	1344.96	0.94	0.07	3.34e-36
Rnf130	1046.95	1.05	0.08	4.41e-36
Usp3	748.08	1.54	0.12	5.45e-36
Cdkn2a	470.64	1.52	0.12	6.86e-36
Fbxl4	551.7	1.27	0.1	7.76e-36
Nuggc	186.82	2.29	0.18	9.38e-36
Daam2	103.63	4.38	0.35	1.26e-35
Pfn2	442.85	1.44	0.11	1.39e-35
Nubpl	955.23	1.09	0.09	1.39e-35
Lrig1	849.72	1.12	0.09	1.42e-35
Ifitm3	3762.18	1.03	0.08	1.45e-35
Irx2	190.05	2.13	0.17	1.55e-35
M1ap	374.44	1.59	0.13	1.66e-35
Gm5617	212.54	2.24	0.18	2.19e-35
Sp140	157.51	2.72	0.22	2.70e-35
Nr2f1	138.01	6.19	0.49	2.79e-35
Pja2	1660.29	0.85	0.07	2.83e-35
Eif4a3l1	173.26	2.48	0.2	3.04e-35
Nfatc4	1536.88	0.87	0.07	3.26e-35
Lrrc75a	265.3	1.99	0.16	3.35e-35
Car8	145.07	2.9	0.23	3.67e-35
Osbpl9	1785.11	0.87	0.07	4.50e-35
Ralgds	1682.09	0.97	0.08	5.54e-35
Tgm2	788.56	1.14	0.09	5.81e-35
Gem	123.95	3.48	0.28	5.98e-35
Dpep3	105.68	4.18	0.34	6.61e-35
Saraf	1855.82	0.88	0.07	6.78e-35
Dhdds	755.51	1.18	0.09	7.14e-35
Gm47404	395.82	1.63	0.13	9.32e-35
Zdhhc2	780.04	1.1	0.09	9.37e-35
Tctex1d2	608.67	1.27	0.1	1.50e-34
Pigp	534.28	1.41	0.11	1.88e-34
Pef1	1741.81	0.89	0.07	2.30e-34
Acyp1	501.74	1.3	0.11	2.30e-34
Lpar6	473.79	1.38	0.11	2.39e-34
Macroh2a2	1496.45	1.01	0.08	2.81e-34
Hk1	2038.55	0.9	0.07	4.08e-34
Nxt2	606.91	1.2	0.1	6.30e-34
Trim68	366.76	1.63	0.13	7.09e-34
Myh10	13177.49	0.83	0.07	7.88e-34
Pbx1	1098.76	1.53	0.13	8.26e-34
Rpl26	75284.73	0.81	0.07	8.95e-34
Ebf4	132.73	2.82	0.23	9.19e-34
Ugp2	1609.91	0.81	0.07	1.16e-33
Zkscan2	178.73	2.33	0.19	1.21e-33
Ooep	1818.57	0.89	0.07	1.54e-33
Gm47486	1247.56	0.94	0.08	1.56e-33
Thnsl2	280.63	1.81	0.15	1.85e-33
Stk3	766.56	1.11	0.09	1.87e-33
Dstyk	695.31	1.31	0.11	1.89e-33
Col5a1	2987.34	0.88	0.07	3.00e-33
Dnpep	3100.37	0.82	0.07	3.15e-33
Gask1b	306.33	1.73	0.14	3.19e-33
Washc3	1045.58	0.94	0.08	4.08e-33
Dynlt1b	8725.97	0.81	0.07	4.28e-33
Lgals4	151.34	2.71	0.23	4.43e-33
Tmem37	289.93	1.7	0.14	4.81e-33
Pgls	3060.63	0.95	0.08	6.45e-33
Tnni2	98.32	4.59	0.38	8.23e-33
Rad51c	1320.23	0.89	0.07	8.92e-33
Mettl26	717.37	1.16	0.1	1.03e-32
Rsrc1	1069.5	0.97	0.08	1.03e-32
Pls3	1772.71	0.81	0.07	1.43e-32
Tmem92	151.2	2.68	0.22	1.43e-32
Pdlim3	246.25	1.85	0.15	1.65e-32
Plekhn1	1213.58	0.86	0.07	1.80e-32
Fbn2	421.8	1.68	0.14	1.97e-32
Enpp5	366.01	1.47	0.12	2.28e-32
Aldh1b1	651.56	1.25	0.1	2.34e-32
3830417A13Rik	249.33	1.89	0.16	2.42e-32
Nudt14	881.25	0.99	0.08	2.87e-32
Glt8d1	620.26	1.26	0.11	2.97e-32
Cd248	439.6	1.38	0.12	3.40e-32
Tspan13	1307.28	0.85	0.07	3.57e-32
Akt3	1226.62	1.32	0.11	4.12e-32
Stx7	1551.04	1.07	0.09	4.29e-32
Hsdl1	1277.57	0.94	0.08	4.29e-32
Cryzl2	326.37	1.71	0.14	4.56e-32
Ccdc68	186.67	2.17	0.18	7.11e-32
Ier5	592.8	1.26	0.11	8.59e-32
Timp2	964.96	1.17	0.1	1.01e-31
Gm15091	106.73	3.28	0.28	1.15e-31
Mfap4	212.08	1.94	0.16	1.29e-31
Sra1	1972.41	0.84	0.07	1.51e-31
Vnn1	91.48	4.39	0.37	2.11e-31
Ctso	121.93	2.89	0.25	3.29e-31
Tgfb2	699.67	1.3	0.11	3.73e-31
Plpp1	760.69	1.04	0.09	6.52e-31
Itga11	147.35	2.55	0.22	6.77e-31
Cyp26b1	96.57	5.09	0.43	7.70e-31
Filip1l	282.1	1.61	0.14	8.52e-31
Rusc2	678.49	1.34	0.12	8.69e-31
Ostf1	1495	0.84	0.07	9.95e-31
Krt20	121.66	2.8	0.24	1.02e-30
Sema4c	452.68	1.36	0.12	1.12e-30
Mtarc2	1159.56	1.17	0.1	1.26e-30
Stk39	331.96	1.87	0.16	1.31e-30
Nenf	543.14	1.22	0.11	1.91e-30
Plat	248.73	1.78	0.15	1.95e-30
2200002D01Rik	312.93	1.74	0.15	2.02e-30
Furin	1205.04	0.93	0.08	2.23e-30
Hecw2	346.45	2.04	0.18	2.42e-30
Naglu	273.53	1.75	0.15	2.69e-30
Stradb	328.26	1.57	0.14	3.60e-30
Xlr3b	167.73	2.24	0.2	4.26e-30
Igfbp7	169.51	2.22	0.19	5.22e-30
Srgn	98.58	4.31	0.38	5.84e-30
Bnip3	3355.29	0.95	0.08	8.03e-30
Limch1	289.49	2.18	0.19	1.06e-29
Ccdc107	497.13	1.3	0.11	1.07e-29
Zbtb4	271.17	1.79	0.16	1.19e-29
Tnnt3	120.71	3.15	0.28	1.26e-29
Mtus2	385.02	1.5	0.13	1.34e-29
Prtg	2603.77	1.23	0.11	1.85e-29
Car12	424.5	1.36	0.12	1.89e-29
AU015836	888.66	1.18	0.1	1.89e-29
Spcs1	1752.91	0.86	0.08	2.35e-29
Irf2	173.26	2.41	0.21	2.43e-29
Smad3	954.5	0.93	0.08	2.65e-29
Cuedc1	1070.77	1.09	0.1	2.80e-29
Cep112	242.68	2.16	0.19	2.96e-29
Rbms3	102.76	3.82	0.34	2.96e-29
Plekhg2	1648.35	0.86	0.08	4.63e-29
Hebp1	705.18	1.15	0.1	5.20e-29
Tmem8b	281.42	1.67	0.15	5.54e-29
Pcdh18	269.04	1.61	0.14	5.62e-29
1700029J07Rik	79.07	4.78	0.42	5.82e-29
Slc22a17	687.49	1.11	0.1	7.06e-29
Pcgf5	814.11	1.02	0.09	7.89e-29
Ecm1	391.62	1.44	0.13	9.18e-29
Mxd4	437.48	1.29	0.12	9.63e-29
Col8a1	338.43	1.85	0.17	1.01e-28
Parm1	339.49	1.48	0.13	1.08e-28
Loxl1	377.36	1.51	0.13	1.11e-28
Gjb5	647.95	1.11	0.1	1.14e-28
Tmem176b	108.89	2.87	0.26	1.15e-28
Dnajc6	1410	0.88	0.08	1.31e-28
Amz2	1825.76	0.91	0.08	1.50e-28
Gm13119	94.22	3.32	0.3	1.62e-28
Inpp5k	1135.41	0.97	0.09	1.65e-28
Gm42860	970.83	0.91	0.08	1.89e-28
Catsperg1	251.72	1.75	0.16	1.89e-28
Eya4	142.07	2.6	0.23	1.99e-28
Ppp3cc	169.34	2.18	0.2	2.54e-28
Hagh	1344.34	1	0.09	2.69e-28
Apopt1	821.51	0.98	0.09	2.79e-28
Ssbp2	326.69	1.47	0.13	2.85e-28
Selenon	593.84	1.12	0.1	3.08e-28
Cd2	123.3	2.52	0.23	3.94e-28
Sdc2	518.26	1.15	0.1	4.19e-28
Prss23	982.92	0.94	0.08	4.56e-28
Pink1	642.9	1.1	0.1	6.03e-28
Rnpepl1	1022.54	0.85	0.08	6.16e-28
Lemd2	1311.16	0.95	0.09	6.65e-28
Trnau1ap	1393.25	0.86	0.08	8.03e-28
Lrrc34	1154.47	0.9	0.08	9.03e-28
Sp110	116.62	3.1	0.29	1.01e-27
Apoc1	510	1.19	0.11	1.08e-27
Smim1	195.42	2.29	0.21	1.28e-27
Tdrkh	537.18	1.16	0.11	1.39e-27
Vwa5a	1090.65	1.03	0.09	1.40e-27
Mal	120.65	2.59	0.24	1.42e-27
BC034090	340.34	1.56	0.14	1.46e-27
Acot13	1102.62	0.96	0.09	2.00e-27
Fxyd5	208.33	1.9	0.17	2.07e-27
Coq3	995.39	0.91	0.08	2.11e-27
Orai3	882.03	0.99	0.09	2.35e-27
Akap7	674.2	1.02	0.09	3.13e-27
Efhc1	153.34	2.51	0.23	3.24e-27
Cyp2b23	135.12	2.3	0.21	3.41e-27
2900052L18Rik	275.94	1.71	0.16	3.78e-27
Isca2	786.86	0.97	0.09	4.07e-27
Plac9a	167.85	2.07	0.19	4.25e-27
Etfb	3224.06	0.81	0.07	4.77e-27
Ccdc172	92.47	3.39	0.31	5.26e-27
Bcap29	592.24	1.13	0.1	6.05e-27
Ctbs	537.99	1.11	0.1	6.09e-27
Acot1	791.4	1.02	0.09	7.51e-27
Sat2	164.52	2.08	0.19	8.36e-27
Zscan4d	206.51	1.86	0.17	9.19e-27
Tex19.2	176.44	2.06	0.19	1.06e-26
Ctps2	1447.73	0.94	0.09	1.07e-26
Pgm5	84.92	5.26	0.48	1.10e-26
Fhl2	381.58	1.39	0.13	1.12e-26
Cnn1	993.07	1.29	0.12	1.14e-26
Irf2bp2	1543.27	0.89	0.08	1.63e-26
Dact3	798.64	0.94	0.09	1.76e-26
Wls	1026.32	0.88	0.08	1.84e-26
Tns4	174.34	2.12	0.2	1.87e-26
Ndufaf3	766	1.15	0.11	2.08e-26
Rhox2a	86.55	3.39	0.32	2.14e-26
Hoxa1	161.63	2.1	0.2	2.26e-26
Susd2	696.74	0.99	0.09	3.17e-26
Ssr4	1838.54	0.9	0.08	3.38e-26
Ntan1	1511.45	0.81	0.08	3.86e-26
Slc16a9	119.32	2.52	0.24	3.99e-26
Egfr	799.12	1.17	0.11	4.00e-26
Med31	652.84	1.02	0.1	4.22e-26
Cystm1	866.98	1.13	0.11	4.55e-26
Ndufb4c	1717.54	0.92	0.09	4.64e-26
Plekha2	2724.25	0.83	0.08	4.64e-26
1700013H16Rik	84.37	5.39	0.5	5.59e-26
Gstm6	226.32	1.77	0.17	6.99e-26
Eci2	1075.3	0.88	0.08	7.04e-26
Camk2n1	303.29	1.61	0.15	8.09e-26
Abca3	739.79	1.06	0.1	9.84e-26
Gm35019	78.04	3.69	0.35	1.09e-25
Gm53	241.13	1.95	0.19	1.18e-25
Dmrt3	82.99	3.43	0.33	1.18e-25
B3gnt5	648.74	1.13	0.11	1.28e-25
Zeb1	517.86	1.58	0.15	1.31e-25
Zscan4c	308.69	1.52	0.14	1.34e-25
Ppox	807.7	1.07	0.1	1.34e-25
Yipf2	468.19	1.13	0.11	1.37e-25
Abcd1	528.1	1.13	0.11	1.62e-25
Mogat2	177.76	2.11	0.2	2.01e-25
Syap1	866.11	0.88	0.08	2.48e-25
Plac9b	209.63	1.87	0.18	2.59e-25
Gng12	715.53	1.03	0.1	2.72e-25
Prr15l	197.78	1.8	0.17	3.47e-25
Gm9112	92.7	2.99	0.29	3.48e-25
Pecr	1268.32	0.81	0.08	4.15e-25
Dpm1	683.42	1.12	0.11	5.31e-25
Proca1	166.28	1.97	0.19	5.77e-25
Zfp607b	532.27	1.14	0.11	6.00e-25
Gm48829	178.3	1.9	0.18	6.63e-25
Fabp5	2009.6	0.96	0.09	8.06e-25
Prxl2a	599.95	1.02	0.1	8.11e-25
Fahd2a	344.17	1.31	0.13	1.03e-24
Snx25	533.87	1.09	0.11	1.17e-24
Mlycd	370.06	1.31	0.13	1.17e-24
Emp2	375.07	1.28	0.12	1.32e-24
Usp17lb	93.36	2.79	0.27	1.45e-24
Olfr1372-ps1	518.36	1.22	0.12	1.79e-24
Gm4027	153.49	2.01	0.2	1.82e-24
Letmd1	213.3	1.69	0.16	2.24e-24
Hmgn3	307.89	1.42	0.14	2.25e-24
Ccdc138	437.24	1.14	0.11	2.27e-24
Ndufa12	1959.81	0.9	0.09	2.38e-24
Akr7a5	1077.5	0.81	0.08	2.45e-24
Ppp3ca	844.51	0.99	0.1	2.65e-24
Eef2kmt	674.61	0.98	0.1	2.78e-24
Sdc3	554.73	1.16	0.11	2.89e-24
Smim19	320.73	1.4	0.14	2.91e-24
Prr5l	313.03	1.51	0.15	3.07e-24
Tspan9	2062.27	1.04	0.1	3.90e-24
Gm8038	249.56	1.66	0.16	3.93e-24
Ccdc170	106.78	3.07	0.3	4.21e-24
Smoc2	72.42	3.97	0.39	4.30e-24
Scarf2	352.09	1.36	0.13	4.34e-24
Rgs3	617.65	1.18	0.12	5.13e-24
P4ha2	1325.33	0.96	0.09	5.21e-24
Mnat1	1982.26	0.81	0.08	5.52e-24
Zfpm1	567.22	1.05	0.1	7.99e-24
Fam174a	319.58	1.35	0.13	8.38e-24
Zfp521	192.35	1.87	0.18	8.97e-24
Glrx	910.76	1.01	0.1	1.05e-23
Ly6g6e	458.92	1.34	0.13	1.06e-23
Rwdd3	323.76	1.32	0.13	1.22e-23
Mtln	451.78	1.12	0.11	1.31e-23
Dkk1	74.45	4.17	0.41	1.44e-23
G6pc3	877.69	0.94	0.09	1.45e-23
Ssna1	1173.3	0.84	0.08	1.64e-23
Mrpl41	657.17	1.08	0.11	1.74e-23
Blvrb	1198.35	0.86	0.08	1.87e-23
Dysf	774.96	1.34	0.13	2.00e-23
Hint2	762.16	1.15	0.11	2.15e-23
Immp1l	582.4	1	0.1	2.31e-23
Rsph3b	440.31	1.3	0.13	2.43e-23
Rab11a	1971.88	0.96	0.1	3.37e-23
3830406C13Rik	327.44	1.31	0.13	3.62e-23
Gm5662	247.79	1.61	0.16	4.64e-23
Inca1	99.65	2.71	0.27	5.30e-23
Lrriq4	213.93	1.81	0.18	5.35e-23
Tnnc1	85.83	3.07	0.31	8.25e-23
Tmcc2	439.72	1.13	0.11	8.67e-23
Pold4	219.74	1.7	0.17	8.77e-23
Pycr1	1776.93	0.99	0.1	1.12e-22
Dnd1	791.95	0.87	0.09	1.31e-22
Gm38414	114.5	3.06	0.31	1.34e-22
Mxi1	1174.7	0.85	0.09	1.57e-22
Tspan2	799.41	1.17	0.12	1.67e-22
Tbc1d8	519.57	1.22	0.12	2.34e-22
F3	1112.54	0.9	0.09	2.37e-22
Zfr2	110.32	2.78	0.29	2.39e-22
Cox18	860.16	0.82	0.08	2.64e-22
Timp3	729.9	0.93	0.09	2.77e-22
Fam25c	880.55	0.9	0.09	2.81e-22
Mfap2	193.08	1.88	0.19	2.82e-22
Tm2d1	591.81	1.07	0.11	2.95e-22
Acat1	1324.73	1.15	0.12	3.02e-22
Gm7972	484.79	1.03	0.11	3.23e-22
Pcbd1	249.04	1.46	0.15	3.57e-22
Gm2016	192.82	1.71	0.18	3.70e-22
Aebp1	785.28	1.09	0.11	5.66e-22
Gulo	210.61	1.59	0.16	5.69e-22
Trpt1	151.06	1.95	0.2	6.04e-22
Sema3f	305.98	1.42	0.15	6.55e-22
Exoc7	1291.73	0.9	0.09	6.86e-22
Atg10	176.22	1.76	0.18	7.39e-22
1700025G04Rik	567.01	1.18	0.12	8.15e-22
Kalrn	421.98	1.25	0.13	1.12e-21
Sri	1197.88	0.82	0.08	1.21e-21
Gnpda2	751.92	0.84	0.09	1.24e-21
Angptl2	136.99	2.02	0.21	1.26e-21
Prkar1b	215.63	1.58	0.16	1.41e-21
B9d2	289.41	1.32	0.14	1.62e-21
Sema3e	1104.64	0.81	0.08	1.88e-21
Gal	64.06	3.63	0.38	1.98e-21
Arhgap28	788.07	0.86	0.09	2.05e-21
Pfkfb1	538.51	1.04	0.11	2.34e-21
Pigk	1085.23	0.9	0.09	2.68e-21
Htra3	70.81	3.69	0.39	2.75e-21
Cubn	399.35	3.5	0.37	2.79e-21
Sh2d4a	137.66	2	0.21	3.11e-21
Pdgfrb	287.48	1.46	0.15	3.56e-21
Scn1b	429.98	1.13	0.12	3.73e-21
Kank1	1018.95	0.84	0.09	4.00e-21
Sgo2b	559.12	1.21	0.13	4.05e-21
Serpinb1a	90.73	2.55	0.27	4.17e-21
Azin2	664.05	0.97	0.1	4.34e-21
Gm50216	280.32	1.4	0.15	4.49e-21
Gsap	359.28	1.3	0.14	4.77e-21
Txndc16	304.98	1.29	0.14	5.40e-21
Snx9	711.42	0.89	0.09	6.03e-21
Prss38	92.09	2.6	0.28	6.81e-21
Phka2	1030.48	0.86	0.09	7.51e-21
Scube1	95.08	2.81	0.3	7.79e-21
Gm6763	122.95	2.13	0.23	8.06e-21
Dkk3	231.6	1.49	0.16	8.21e-21
Dbx2	68.9	3.75	0.41	9.19e-21
Rgs9	119.16	2.21	0.24	1.02e-20
Ifi27	60.22	3.71	0.4	1.02e-20
Pts	440.46	1.07	0.11	1.06e-20
Nudt16	184.24	1.69	0.18	1.10e-20
Gm50331	613.46	1.19	0.13	1.14e-20
Ccdc155	150.12	2.11	0.23	1.20e-20
Itgb8	103.46	2.39	0.26	1.20e-20
Megf10	71.73	3.08	0.33	1.45e-20
Nuak2	486.08	1.17	0.12	1.58e-20
Lyrm2	306.08	1.29	0.14	1.59e-20
Gm34653	61.09	4.77	0.51	1.69e-20
Igf2os	132.99	2.24	0.24	1.70e-20
Kdm5d	147.15	1.92	0.21	1.98e-20
Ccdc80	122.39	2.81	0.31	1.99e-20
Pga5	195.54	1.62	0.17	2.07e-20
Nek6	1385.49	0.82	0.09	2.11e-20
Pde6d	831.65	0.86	0.09	2.13e-20
Drc3	224.29	1.52	0.16	2.14e-20
Plekhh1	988.76	1.07	0.11	2.20e-20
Urgcp	966.01	0.85	0.09	2.22e-20
Sh3bp5	305.63	1.32	0.14	2.23e-20
Stom	590.78	1.22	0.13	2.23e-20
Cyp3a13	78.2	2.89	0.31	2.29e-20
Rcsd1	87.63	2.52	0.27	2.41e-20
Wnt9a	382.97	1.14	0.12	2.54e-20
Rexo5	421.39	1.44	0.16	2.58e-20
Ostm1	760.21	0.8	0.09	2.62e-20
Fbln1	1062.75	0.87	0.09	3.37e-20
4930452B06Rik	643.85	0.89	0.1	3.40e-20
Mall	130.25	2.09	0.23	3.42e-20
Gata3	134.24	2.07	0.23	4.81e-20
AU022751	207.3	1.63	0.18	4.94e-20
Gbp7	243.28	1.64	0.18	6.89e-20
Krt7	968.03	2.67	0.29	7.05e-20
Fam221a	347.82	1.17	0.13	7.36e-20
Anxa4	935.72	0.86	0.09	7.51e-20
Tcta	209.94	1.47	0.16	1.08e-19
Hacl1	443.46	1.07	0.12	1.20e-19
Ifnar2	355.31	1.31	0.14	1.47e-19
Kank4	246.87	1.33	0.15	1.47e-19
Adamts12	58.65	3.46	0.38	1.48e-19
Nr2f2	75.89	5.24	0.57	1.49e-19
Pip4k2a	430.81	1.01	0.11	1.52e-19
Mep1b	175.44	1.75	0.19	1.64e-19
Dnajc4	410.85	1.17	0.13	1.66e-19
Sema3d	86.77	2.8	0.31	1.67e-19
Klhdc7a	108.7	2.27	0.25	1.69e-19
Mttp	237.31	1.36	0.15	1.71e-19
Trim52	128.48	2.06	0.23	1.86e-19
Hoxb2	51.34	4.22	0.46	1.94e-19
Gm8332	104.64	2.17	0.24	1.95e-19
2210016F16Rik	791.87	0.8	0.09	2.02e-19
Gm21818	115.45	2.26	0.25	2.17e-19
Dynlt1a	595.7	0.99	0.11	2.29e-19
Gpx7	365.69	1.16	0.13	2.48e-19
Oasl2	262.45	1.33	0.15	3.03e-19
Cd36	58.5	5.2	0.57	3.12e-19
Lix1l	331.61	1.22	0.13	3.31e-19
Slc50a1	561.68	1.18	0.13	3.36e-19
Dchs1	210.42	1.45	0.16	3.51e-19
Il4ra	125.95	2	0.22	3.61e-19
Med12l	513.91	0.94	0.1	3.88e-19
4933427D06Rik	231	1.37	0.15	4.11e-19
Col1a1	5325.51	0.86	0.1	4.33e-19
Ninj1	602.99	0.93	0.1	4.39e-19
Crlf2	374.84	1.11	0.12	4.76e-19
Mitf	252.59	1.37	0.15	4.83e-19
Gpr137b	1082.01	0.9	0.1	6.84e-19
St6gal1	685.13	0.84	0.09	7.23e-19
Ncam1	475.95	1.08	0.12	7.37e-19
Mgarp	469.11	1.02	0.11	9.98e-19
Zfp688	571.8	0.99	0.11	1.06e-18
Arhgef10	1134.52	0.89	0.1	1.17e-18
Cldn3	258.8	1.37	0.15	1.17e-18
Cpt2	1032.15	0.87	0.1	1.26e-18
Eml1	284.97	1.43	0.16	1.33e-18
Lipa	627.3	0.87	0.1	1.52e-18
Ndufaf7	1138.31	0.89	0.1	1.62e-18
Rab28	690.32	0.82	0.09	1.62e-18
Sorbs1	1023.08	0.88	0.1	1.80e-18
Nxf7	79	2.49	0.29	1.86e-18
Rab11fip5	683.17	0.89	0.1	2.28e-18
Cda	75.29	2.72	0.31	2.55e-18
Rpgr	598.94	0.87	0.1	3.16e-18
1700048O20Rik	72.09	2.59	0.3	3.36e-18
Ikbip	467.03	1.08	0.12	3.44e-18
Acss2	539.31	0.94	0.11	3.61e-18
Fgfrl1	682.54	0.84	0.1	3.87e-18
Nudt8	493.11	0.97	0.11	3.98e-18
Tns1	896.31	0.94	0.11	4.15e-18
Asb8	604.96	0.89	0.1	4.15e-18
Iqcc	649.24	1.07	0.12	4.60e-18
Msh5	115.49	2.15	0.25	4.78e-18
E130317F20Rik	116.7	1.98	0.23	5.00e-18
Itga7	270.85	1.46	0.17	5.05e-18
Gm16344	206.58	1.59	0.18	5.06e-18
Msln	240.5	1.73	0.2	6.21e-18
Akap5	245.22	1.39	0.16	6.21e-18
Prelid2	703.34	1.03	0.12	6.37e-18
Gm16478	95.93	2.39	0.28	6.38e-18
Rhobtb1	155.92	1.79	0.21	6.66e-18
Dmrtc2	95.72	2.19	0.25	6.72e-18
Gab2	146.38	1.77	0.2	6.89e-18
Shtn1	327.54	1.19	0.14	7.02e-18
Pla2r1	75.14	2.69	0.31	9.46e-18
Serpinb6b	57.67	3.03	0.35	9.57e-18
Lats2	364.94	1.25	0.14	1.01e-17
Rnf135	321.29	1.18	0.14	1.04e-17
B230206L02Rik	141.25	1.82	0.21	1.09e-17
Btnl7-ps	151.38	1.7	0.2	1.20e-17
Prkra	687.53	0.95	0.11	1.22e-17
Amn1	400.73	1.06	0.12	1.45e-17
Nlrp14	238.15	1.37	0.16	1.56e-17
Mxra7	648.14	0.87	0.1	1.56e-17
Ltk	88.2	2.25	0.27	1.67e-17
Ctsh	115.16	2.94	0.35	1.74e-17
Gm48492	169.39	1.71	0.2	1.97e-17
Gm13580	53.62	3.58	0.42	2.04e-17
Frmd6	748.83	0.81	0.09	2.14e-17
Eogt	532.94	0.98	0.11	2.32e-17
Ubash3b	202.61	1.46	0.17	2.35e-17
Klk1	92.15	2.26	0.27	2.44e-17
Irf6	613.78	0.84	0.1	2.48e-17
Adssl1	202.15	1.37	0.16	2.63e-17
C430049B03Rik	90.87	2.2	0.26	2.74e-17
Hspb11	253.59	1.26	0.15	2.74e-17
Kiz	457.83	1.25	0.15	3.12e-17
Rsph3a	198.87	1.44	0.17	3.29e-17
Fbxo36	116.98	1.83	0.22	3.60e-17
Sh3rf2	119.88	2.29	0.27	3.92e-17
Col4a5	321.35	1.12	0.13	4.13e-17
Phyhd1	133.33	1.91	0.23	4.20e-17
Sh3gl3	430.16	0.95	0.11	4.40e-17
Gm33148	79.86	2.59	0.31	4.52e-17
Cerk	360.05	1.16	0.14	4.65e-17
Rec8	854.08	0.82	0.1	4.66e-17
Pcsk1n	461.27	1.24	0.15	5.03e-17
Gramd3	442.32	0.97	0.11	5.16e-17
Snx7	318.3	1.14	0.13	5.31e-17
Siae	544.92	1.09	0.13	5.52e-17
S100a1	121.14	1.81	0.22	5.71e-17
Letm2	128.5	1.74	0.21	5.75e-17
Gm20767	138.92	2	0.24	6.19e-17
Ppp1r35	750.77	0.88	0.1	6.24e-17
Scand1	633.85	0.95	0.11	6.32e-17
Ebpl	821.34	0.9	0.11	6.68e-17
Nat2	144.15	1.61	0.19	6.91e-17
Thbd	87.13	2.25	0.27	6.93e-17
Prex2	539.18	0.9	0.11	7.51e-17
Slit2	344.44	1.45	0.17	7.85e-17
Scara3	93.58	2.17	0.26	8.30e-17
Slc48a1	661.34	0.98	0.12	9.36e-17
Sema3b	387.6	1.25	0.15	9.40e-17
Fignl2	602.36	1.05	0.13	9.48e-17
Prkar2b	369.54	1.11	0.13	1.06e-16
Tmem106b	1144.51	0.84	0.1	1.10e-16
Atp2c2	118.93	1.81	0.22	1.19e-16
Kctd18	742.51	0.9	0.11	1.20e-16
Tgfbr2	252.06	1.21	0.14	1.21e-16
Cacna1h	299.74	1.32	0.16	1.38e-16
Pde8a	248.1	1.27	0.15	1.44e-16
Obox4-ps28	88.32	2.56	0.31	1.45e-16
Zbtb10	914.6	0.97	0.12	1.47e-16
Lclat1	587.73	1.4	0.17	1.55e-16
Golga1	509.58	0.91	0.11	1.62e-16
Muc19	130.13	1.74	0.21	1.68e-16
Tinagl1	445.14	0.97	0.12	1.78e-16
Efcab10	64.78	2.83	0.35	1.88e-16
Phlpp2	740.36	0.84	0.1	2.00e-16
Gm6166	842.45	0.88	0.11	2.00e-16
Hsh2d	83.45	2.27	0.28	2.10e-16
Vamp4	463.1	0.93	0.11	2.12e-16
Gm7957	72.99	2.83	0.35	2.81e-16
Tex101	90.45	2.15	0.26	2.89e-16
Cd302	148.99	1.69	0.21	2.92e-16
Defb42	65.31	2.71	0.33	3.00e-16
Scx	71.62	2.94	0.36	3.06e-16
Gm40977	152.37	1.58	0.19	3.23e-16
Asah2	105.04	2.2	0.27	3.48e-16
Plaat3	626.9	0.85	0.1	3.57e-16
Cd99l2	477.34	0.95	0.12	3.81e-16
Tnfrsf19	443.12	1	0.12	3.82e-16
Cep95	784.72	0.81	0.1	3.94e-16
Sh3pxd2b	1136.12	0.82	0.1	4.06e-16
Pmaip1	605.7	0.82	0.1	4.23e-16
Sertad3	417.81	1.03	0.12	4.28e-16
Fthl17f	61.92	2.98	0.37	4.32e-16
Gtsf1	109.16	1.94	0.24	4.49e-16
Mettl22	655.33	0.99	0.12	4.95e-16
Tmem140	54.77	3.49	0.44	5.07e-16
Tmem205	531.96	1.18	0.14	5.19e-16
Dact1	373.33	0.98	0.12	5.21e-16
Yipf1	551.32	0.88	0.11	6.72e-16
Aldh1a7	58.81	2.89	0.36	7.44e-16
Fkbp1b	219.22	1.39	0.17	8.49e-16
Col20a1	123.93	2.54	0.32	9.41e-16
Mfhas1	386.39	1.05	0.13	1.01e-15
Tspo	580.84	0.81	0.1	1.05e-15
Lgi2	250.98	1.24	0.15	1.13e-15
Dnajc1	495.04	0.95	0.12	1.15e-15
Lmx1b	118.82	1.78	0.22	1.16e-15
Cbx8	78.41	2.45	0.31	1.16e-15
H2-T22	409.03	1.04	0.13	1.21e-15
Cd59a	211.16	1.42	0.18	1.23e-15
Rps23rg1	441.76	0.91	0.11	1.27e-15
Rfxank	581.99	0.87	0.11	1.37e-15
Csf1r	51.19	4.27	0.55	1.39e-15
Ankra2	691.9	0.82	0.1	1.43e-15
Fuca2	543.91	0.8	0.1	1.57e-15
Nlrx1	89.04	2.15	0.27	1.58e-15
Slc40a1	296.55	1.19	0.15	1.63e-15
Rab27b	36.85	4.49	0.56	1.66e-15
Oxld1	178.14	1.4	0.18	1.69e-15
Taf9	483.67	0.97	0.12	1.72e-15
Plxnd1	347.35	1.24	0.16	1.85e-15
Rab11fip2	288.4	1.11	0.14	1.92e-15
Gm30504	45.8	3.48	0.44	2.00e-15
Creg2	47.08	3.78	0.48	2.21e-15
Mthfsd	901.56	0.91	0.11	2.24e-15
Spata24	195.05	1.32	0.17	2.39e-15
Rasgrp4	497.06	0.86	0.11	2.61e-15
Fndc1	176.81	1.54	0.19	2.69e-15
Mapkbp1	729.83	0.88	0.11	2.72e-15
Ncf2	186.77	1.35	0.17	2.74e-15
Slc44a3	90.11	1.98	0.25	2.75e-15
Gm5039	118.33	1.72	0.22	2.81e-15
Gm8300	145.31	1.59	0.2	2.93e-15
Vamp8	564.52	0.83	0.1	2.99e-15
Slc5a3	421.57	1.09	0.14	3.14e-15
Cox7a1	323.86	1.03	0.13	3.14e-15
Cables1	182.59	1.32	0.17	3.21e-15
Rnf157	531.04	0.81	0.1	3.37e-15
Snx21	275.2	1.14	0.14	3.43e-15
Camk1	399.66	0.92	0.12	3.75e-15
Pde3b	523.26	1.17	0.15	3.95e-15
Prrx2	253.29	1.17	0.15	4.01e-15
Egflam	51.37	3.13	0.4	4.17e-15
Atat1	492.4	0.86	0.11	4.46e-15
Col22a1	250.52	1.73	0.22	4.61e-15
Airn	90.03	1.95	0.25	4.80e-15
Flot1	983.46	0.81	0.1	4.84e-15
Tmprss2	145.72	1.76	0.23	4.98e-15
Ctdspl	268.94	1.28	0.16	5.00e-15
Usp17la	71.02	2.52	0.32	5.11e-15
Slc15a2	348.71	1.27	0.16	5.64e-15
Pla1a	360.69	1.15	0.15	5.67e-15
Mllt3	417.98	1.19	0.15	5.95e-15
Catsperd	127.5	1.63	0.21	6.37e-15
Cdh11	62.71	2.5	0.32	6.53e-15
Kdelr3	423.1	0.94	0.12	6.62e-15
Gm38947	138.84	1.62	0.21	7.00e-15
Tmem218	221.02	1.25	0.16	7.10e-15
Apobec2	222.14	1.31	0.17	7.14e-15
Wnt7a	122.54	1.71	0.22	7.33e-15
Pknox2	128.74	1.63	0.21	7.52e-15
Gad2	58	3.19	0.42	7.87e-15
Luzp4	72.79	2.3	0.3	8.10e-15
Tmem132c	46.74	3.2	0.41	8.98e-15
Alg8	535.41	0.83	0.11	9.75e-15
Ttc28	357.42	1.37	0.18	1.04e-14
Mturn	255.25	1.11	0.14	1.12e-14
Dpm3	499.25	0.9	0.11	1.18e-14
Rnf212b	84.25	2.09	0.27	1.20e-14
Bmp2	156.69	1.52	0.2	1.25e-14
Rhox13	160.17	1.43	0.19	1.34e-14
Pigyl	700.94	0.93	0.12	1.34e-14
Hormad1	355.5	1	0.13	1.38e-14
Tuba8	107.56	1.79	0.23	1.42e-14
Hormad2	434.8	1	0.13	1.44e-14
Cd68	602.64	0.88	0.11	1.51e-14
Gm47599	111.93	1.74	0.23	1.58e-14
Mael	489.31	0.89	0.11	1.61e-14
Trmt2b	355.03	0.97	0.12	1.75e-14
Gpx8	276.73	1.07	0.14	1.75e-14
Tmem147os	151.02	1.57	0.2	2.01e-14
Adm	96.27	1.94	0.25	2.03e-14
Lpcat2	158.73	1.42	0.18	2.04e-14
Arhgef6	88.15	2.29	0.3	2.21e-14
Man1a	289.45	1.07	0.14	2.27e-14
Chst14	218.21	1.21	0.16	2.39e-14
Lrrc51	69.66	2.28	0.3	2.42e-14
Prss50	276.3	1.07	0.14	2.47e-14
Nsmf	428.56	1.08	0.14	2.52e-14
Tnnt2	60	2.97	0.4	2.61e-14
Dnah6	64.62	2.33	0.31	2.74e-14
Bmi1	264.92	1.58	0.21	2.76e-14
Fam241b	343.67	1.08	0.14	2.95e-14
Lama4	175.8	1.52	0.2	3.08e-14
Tmem254c	519.42	0.91	0.12	3.14e-14
Bend6	102.35	1.93	0.26	3.20e-14
Eif4a3l2	94.71	1.85	0.24	3.20e-14
Gm47924	135.67	11.41	3.06	3.36e-14
Cela2a	116.36	1.81	0.24	3.90e-14
Tshz1	118.46	1.68	0.22	4.17e-14
Rhox1	130.23	1.63	0.22	4.20e-14
Tspan18	97.62	2.08	0.28	4.20e-14
Serpinf1	377.79	1.07	0.14	4.38e-14
Neil3	533.45	0.97	0.13	4.49e-14
Gm8430	3145.37	2.42	0.32	4.66e-14
Nadsyn1	315.12	1.03	0.13	4.90e-14
Nsg2	64.35	2.4	0.32	5.12e-14
Mmp23	197.54	1.51	0.2	5.16e-14
Tmem116	90.44	1.85	0.25	5.28e-14
Ccna1	55.57	2.94	0.39	5.71e-14
Ccdc162	97.76	2.02	0.27	5.92e-14
Rb1	716.51	0.9	0.12	5.99e-14
Sirpa	389.11	1.17	0.15	6.23e-14
3110040N11Rik	473.78	0.84	0.11	7.34e-14
Tuft1	451.29	0.85	0.11	7.76e-14
Uckl1	778.12	1.01	0.13	8.41e-14
Scel	50.34	3.43	0.46	8.43e-14
Nrp1	138.59	1.49	0.2	8.50e-14
H2-Ke6	552.11	0.9	0.12	8.85e-14
Stard8	349.26	1.06	0.14	8.88e-14
Epm2a	102.56	1.75	0.24	9.28e-14
Tacstd2	281.26	1.1	0.15	9.98e-14
Mylip	257.12	1.06	0.14	1.01e-13
Brdt	78.32	2.07	0.28	1.02e-13
Cyp4f16	611.5	0.84	0.11	1.03e-13
Fam131a	127.89	1.56	0.21	1.03e-13
Crnde	116.46	1.97	0.27	1.08e-13
Flrt3	275.58	1.09	0.15	1.09e-13
Platr22	189.1	1.26	0.17	1.18e-13
Dynlt1c	409.67	0.86	0.11	1.20e-13
Srr	234.69	1.34	0.18	1.20e-13
Bik	139.16	1.57	0.21	1.23e-13
Slc25a31	109.4	1.71	0.23	1.36e-13
Stard13	316.11	1.12	0.15	1.37e-13
Hoxb4	42.85	3.22	0.44	1.40e-13
Ccng2	766.63	0.94	0.13	1.40e-13
Hspa4l	595.79	0.97	0.13	1.46e-13
Cd7	43.92	3.05	0.41	1.49e-13
Ablim1	485.41	0.81	0.11	1.56e-13
Mafb	80.97	1.99	0.27	1.58e-13
Bbip1	433.25	0.89	0.12	1.70e-13
Gm16429	81.34	2.38	0.33	1.71e-13
Zfp316	147.07	1.46	0.2	1.82e-13
Slc17a5	388.53	0.95	0.13	1.90e-13
2810408A11Rik	470.27	0.93	0.12	1.93e-13
Bhmt	40.25	3.44	0.47	2.01e-13
Gm21037	69.83	2.13	0.29	2.10e-13
Igsf1	294.63	1	0.13	2.39e-13
Mmgt2	276.21	1.06	0.14	2.39e-13
Ctla2a	45.57	3.2	0.44	2.68e-13
Spic	139.98	1.85	0.25	2.72e-13
Pcdhgc5	170.63	1.53	0.21	2.73e-13
Gm7789	54.26	2.62	0.36	2.96e-13
Spa17	70.46	2.24	0.31	3.08e-13
Gm50358	314.04	1.59	0.22	3.14e-13
Malsu1	782.06	0.82	0.11	3.14e-13
Gas2	201.52	1.3	0.18	3.20e-13
Mmp15	611.15	0.8	0.11	3.23e-13
Sike1	1562.37	0.85	0.11	3.61e-13
Gpat3	128.09	1.49	0.21	3.63e-13
Arpin	171.73	1.27	0.17	3.72e-13
1110051M20Rik	303.84	1.05	0.14	3.89e-13
Spef1l	45.23	3.06	0.42	3.94e-13
Heg1	385.94	0.92	0.13	3.99e-13
Gm13404	56.44	2.63	0.36	4.08e-13
Myh11	70.86	2.11	0.29	4.20e-13
Emilin1	465.2	1.32	0.18	4.20e-13
Pdlim4	249.51	1.17	0.16	4.22e-13
Inha	43.75	2.97	0.41	4.48e-13
Tmem53	72.47	2.03	0.28	4.63e-13
Ero1lb	236.91	1.14	0.16	4.73e-13
Gbp3	304.11	1.11	0.15	4.97e-13
Man2a2	1240.94	0.84	0.11	5.04e-13
Tmem181b-ps	403.27	0.88	0.12	5.27e-13
Tex13b	32.59	3.97	0.55	5.85e-13
Tmem9b	289.76	0.98	0.13	5.90e-13
Insl6	97.9	1.74	0.24	5.96e-13
Matn3	266.48	1.07	0.15	5.96e-13
Ttc25	134.5	1.6	0.22	6.02e-13
Bicc1	186.81	1.22	0.17	6.21e-13
Cdh6	55.78	2.36	0.33	6.21e-13
Maml3	155.54	1.47	0.2	6.36e-13
Lrp3	350.93	0.88	0.12	6.37e-13
H2-Bl	279.62	1.06	0.15	6.76e-13
Ighm	52.59	9.86	2.83	6.97e-13
Nxnl2	48.61	2.9	0.41	7.04e-13
Zfp467	121.89	1.85	0.26	7.18e-13
Gm50210	90.84	1.79	0.25	7.52e-13
Lrrc29	98.18	1.72	0.24	7.69e-13
Dkk2	36.6	3.91	0.55	7.80e-13
Gbp9	130.72	1.46	0.2	7.90e-13
Gnal	168.78	1.39	0.19	8.02e-13
Prxl2b	491.62	0.83	0.11	8.08e-13
Ankrd37	279.89	1.28	0.18	8.14e-13
Lrrc8c	424.34	0.85	0.12	8.26e-13
Nox4	262.41	1.03	0.14	8.32e-13
Six5	200.19	1.25	0.17	8.35e-13
Dcn	37.11	3.62	0.51	8.61e-13
Flt1	371.5	0.93	0.13	9.18e-13
Rab6b	368.42	0.89	0.12	9.57e-13
Ddit4l	434.66	1.04	0.15	1.05e-12
Ccr7	48.35	2.88	0.41	1.06e-12
Yaf2	484.24	0.89	0.12	1.11e-12
Shisa4	212.03	1.26	0.18	1.19e-12
Baz2b	1433.71	0.83	0.12	1.21e-12
E530011L22Rik	48.51	2.54	0.36	1.24e-12
C330018D20Rik	391.64	0.86	0.12	1.27e-12
Smpd1	559.32	0.83	0.12	1.35e-12
Naa11	469.05	0.8	0.11	1.35e-12
Ttc9	185.42	1.19	0.17	1.37e-12
Sema3c	286.57	1.07	0.15	1.39e-12
Auh	540.05	0.88	0.12	1.48e-12
Fzd1	148.4	1.34	0.19	1.52e-12
Nlrp4c	79.99	2.1	0.3	1.52e-12
Prox1	48.69	2.6	0.37	1.55e-12
4933439C10Rik	276.77	1.15	0.16	1.62e-12
Fam181b	83.08	1.81	0.26	1.72e-12
Rgcc	49.99	3.02	0.43	1.93e-12
Serhl	318.39	0.98	0.14	1.97e-12
2310039L15Rik	66.64	2.07	0.3	2.05e-12
Adam22	583.59	0.94	0.13	2.14e-12
Rassf5	154.01	1.37	0.2	2.37e-12
Pla2g2c	42.47	3.04	0.44	2.42e-12
AW554918	405.1	0.82	0.11	2.48e-12
Gm1673	75.6	2.13	0.31	2.71e-12
Cyp26c1	36.74	3.72	0.53	2.73e-12
Plekhg4	168.58	1.47	0.21	2.78e-12
Tesmin	154.35	1.32	0.19	2.90e-12
Abcc2	235.35	1.79	0.26	3.20e-12
Cdkn2c	56.81	2.2	0.32	3.32e-12
Slc4a4	197.79	1.25	0.18	3.46e-12
Ccdc152	39.2	3.17	0.46	3.63e-12
Cyp4f13	380.16	1.1	0.16	3.68e-12
Igdcc3	322.77	0.94	0.13	3.68e-12
Mettl15	138.62	1.39	0.2	3.81e-12
4921525O09Rik	33.76	3.69	0.53	3.82e-12
Ptprm	122.32	1.58	0.23	4.04e-12
1190007I07Rik	463.18	0.81	0.12	4.21e-12
Aig1	270.77	1	0.14	4.37e-12
Foxc1	53.49	2.42	0.36	5.37e-12
Chst5	68.46	2.07	0.3	5.52e-12
Lgals3bp	129.11	1.78	0.26	5.59e-12
Fam110b	551.59	0.9	0.13	5.69e-12
B230311B06Rik	110.09	1.65	0.24	5.96e-12
Upk1b	46.49	2.69	0.4	6.08e-12
Usp17le	88.17	1.77	0.26	6.31e-12
Mppe1	335.84	0.92	0.13	6.49e-12
Slc35d2	241.14	1.17	0.17	6.69e-12
BB287469	33.9	4.45	0.65	6.86e-12
Zbp1	150.06	1.37	0.2	7.02e-12
Dmac2l	289.12	1.17	0.17	7.03e-12
Gstp3	171.05	1.34	0.2	7.20e-12
Caskin1	131.37	1.36	0.2	7.81e-12
Ift81	681.76	0.83	0.12	7.94e-12
Gm47357	151.04	1.41	0.21	8.41e-12
Fkbp7	85.58	1.78	0.26	8.64e-12
Dnah1	206.07	1.14	0.17	9.03e-12
Zscan4e	184.63	1.29	0.19	9.71e-12
Psd3	288.98	1.11	0.16	1.03e-11
Gm1600	40.48	2.92	0.43	1.06e-11
Wfdc15a	39.74	3	0.45	1.11e-11
Mrc2	837.45	0.96	0.14	1.12e-11
Fgfbp1	452.27	0.86	0.12	1.14e-11
Drd2	33.72	3.58	0.53	1.16e-11
Kcnu1	67.55	2.27	0.34	1.25e-11
Clcn1	98.04	1.68	0.25	1.28e-11
C2	174.05	1.26	0.19	1.29e-11
Gm9343	54.21	2.44	0.36	1.39e-11
C130026I21Rik	45.83	2.53	0.38	1.40e-11
Hpgd	148.81	1.3	0.19	1.46e-11
Tspo2	43.82	3.12	0.47	1.48e-11
Hddc3	291.74	1.1	0.16	1.50e-11
Insyn1	140.8	1.43	0.21	1.87e-11
Fam3a	328.96	0.89	0.13	1.88e-11
Ppp1r3c	76.03	1.95	0.29	1.90e-11
Lhfpl2	312.03	1.1	0.16	1.93e-11
Cpn1	398.12	0.82	0.12	2.25e-11
Fsbp	260.04	1.1	0.16	2.27e-11
Gm12454	45.11	2.66	0.4	2.29e-11
Nfil3	293.24	0.93	0.14	2.41e-11
Nudt17	296.21	0.94	0.14	2.43e-11
Fzd10os	86.61	1.96	0.3	2.45e-11
Smad6	265.91	0.95	0.14	2.48e-11
Irx3	108.48	1.7	0.26	2.88e-11
Fat2	136.3	1.28	0.19	2.88e-11
Fam149a	193.01	1.12	0.17	2.88e-11
Irs1	322.65	0.94	0.14	3.04e-11
Spata22	93.7	1.57	0.24	3.11e-11
Mob3c	199.85	1.15	0.17	3.11e-11
Adcy5	105.66	1.48	0.22	3.34e-11
Hoxa3	40.68	2.85	0.44	3.53e-11
Vgll4	409.47	0.86	0.13	3.54e-11
Hesx1	127.81	1.33	0.2	3.82e-11
Gm49089	72.2	1.87	0.29	3.83e-11
Pygo1	132.76	1.29	0.19	3.97e-11
Tgfb3	67.87	1.92	0.29	4.19e-11
Tph1	33.23	4.6	0.73	4.32e-11
Cmtm8	130.57	1.44	0.22	4.40e-11
C8b	43.42	2.47	0.38	4.72e-11
Zscan2	146.41	1.4	0.21	4.76e-11
AA467197	61.46	2.09	0.32	4.83e-11
Saysd1	199.25	1.12	0.17	4.89e-11
Vsir	260.19	1.27	0.19	5.10e-11
Frmd4b	391.51	0.85	0.13	5.13e-11
Tmem35b	109.98	1.41	0.21	5.17e-11
Stx17	364.97	0.92	0.14	5.24e-11
Rnf103	282.01	1.03	0.16	5.29e-11
Rsph1	220.83	1.02	0.15	5.50e-11
Gm11532	44.93	2.72	0.42	5.54e-11
Gata6	54.79	2.32	0.36	5.90e-11
Frs3	374.19	0.85	0.13	5.98e-11
Vrk2	542.52	0.83	0.12	6.26e-11
Jdp2	438.11	0.83	0.12	6.69e-11
Ctag2l1	31.92	3.37	0.52	6.85e-11
Rhox7a	28.58	4.86	0.73	7.16e-11
Peg12	137.44	1.31	0.2	7.33e-11
Spock1	36.91	2.96	0.46	7.73e-11
AI662270	64.1	1.94	0.3	8.10e-11
Lat	260.64	1.07	0.16	8.25e-11
Fxyd1	32.56	3.86	0.6	8.41e-11
Alx3	35.73	3.1	0.49	8.66e-11
BC061212	41.76	3.35	0.53	8.85e-11
Retreg1	365.08	0.82	0.13	9.46e-11
9330151L19Rik	122.24	1.33	0.2	9.60e-11
Efhc2	85.5	1.73	0.27	1.07e-10
Fhl4	83.86	1.65	0.26	1.07e-10
Rhox7b	30.07	4.06	0.63	1.07e-10
Ets1	585.84	0.88	0.13	1.09e-10
2410021H03Rik	60.65	1.98	0.31	1.09e-10
Cntln	126	1.63	0.26	1.15e-10
Mycbpap	62.16	2.43	0.38	1.16e-10
Mapre3	215.98	1.12	0.17	1.29e-10
Ndufa12-ps	602.04	0.84	0.13	1.33e-10
Gm13375	74.58	1.72	0.27	1.35e-10
Usp17lc	81.75	1.65	0.26	1.39e-10
Pnlip	46.62	2.43	0.38	1.40e-10
BC064078	53.68	2.35	0.37	1.42e-10
Rmdn1	116.09	1.39	0.22	1.47e-10
Rasl10b	222.24	1.06	0.16	1.47e-10
Kcnq4	70.85	1.98	0.31	1.60e-10
Gm49448	87.36	1.79	0.28	1.62e-10
Boc	177.45	1.26	0.2	1.63e-10
Aamdc	214.82	1.05	0.16	1.75e-10
Afap1l1	248.58	1.02	0.16	1.94e-10
Efna5	259.96	1.05	0.16	1.98e-10
Dnajc5g	62.54	1.92	0.31	2.00e-10
Dnm1	392.57	0.9	0.14	2.06e-10
Pramef25	35.01	3.05	0.49	2.09e-10
Tnfsfm13	272.45	0.95	0.15	2.10e-10
Kitl	336.88	0.97	0.15	2.10e-10
Guca1a	116.9	1.39	0.22	2.18e-10
Zbtb20	244.51	1.22	0.19	2.41e-10
Agbl3	51.39	2.12	0.34	2.48e-10
Frmpd1	90.79	1.63	0.26	2.65e-10
Aph1b	58.65	2.19	0.35	2.81e-10
Thsd7a	187.36	1.25	0.2	2.89e-10
Tfap2b	29	8.85	2.74	2.90e-10
Tbx2	41.97	2.65	0.43	2.92e-10
Pxylp1	133.46	1.33	0.21	2.93e-10
Gabrp	74.78	1.81	0.29	2.95e-10
Dcdc2a	47.07	3.25	0.54	2.98e-10
B020031M17Rik	43.52	2.43	0.39	3.06e-10
Nkd1	245.85	1.3	0.21	3.14e-10
Ackr3	152.87	1.24	0.2	3.23e-10
Rgma	110.77	1.38	0.22	3.39e-10
Siglecg	73.79	1.69	0.27	3.39e-10
Asic2	29.94	3.36	0.54	3.42e-10
Plet1	299.83	0.86	0.13	3.50e-10
Cited4	62.28	1.9	0.31	3.57e-10
Lhfp	260	0.9	0.14	3.80e-10
Plppr3	147.24	1.31	0.21	3.89e-10
Tslrn1	35.43	3.23	0.53	4.12e-10
Spats2l	265.87	0.99	0.16	4.32e-10
Gm11837	116.89	1.32	0.21	4.46e-10
Rin3	200.78	1.08	0.17	4.52e-10
Svop	128.13	1.34	0.22	4.90e-10
Platr7	243.64	0.99	0.16	4.91e-10
Ccpg1os	163.95	1.17	0.19	5.21e-10
Rhox4g	33.8	3.26	0.54	5.71e-10
Cacna1s	104.47	1.89	0.31	6.10e-10
Col6a2	151.85	1.13	0.18	6.27e-10
Zmat1	44.24	2.26	0.37	6.83e-10
Cldn1	70.86	1.69	0.28	6.86e-10
Dnm3os	42.55	6.64	1.02	7.10e-10
Lmntd2	231.49	0.93	0.15	7.33e-10
Zdhhc1	372.51	0.81	0.13	7.54e-10
Sult6b1	317	0.82	0.13	8.37e-10
Efna1	119.49	1.34	0.22	8.45e-10
Tbx4	76	1.63	0.27	8.59e-10
Kcnip3	194.29	0.99	0.16	8.87e-10
Itprip	254.08	0.95	0.15	8.90e-10
Slc43a3	386.91	0.81	0.13	9.57e-10
Rhbg	59.98	1.91	0.32	1.00e-09
Slc24a5	30.14	2.93	0.49	1.06e-09
Pkd2l1	44.69	2.38	0.4	1.09e-09
Ccser1	48.76	2.16	0.36	1.09e-09
Gm1070	293.05	0.93	0.15	1.24e-09
Mtm1	258.33	0.89	0.14	1.28e-09
D030028A08Rik	202.61	0.96	0.16	1.39e-09
Gm17690	42.05	2.63	0.45	1.40e-09
Fhit	48.55	2.34	0.39	1.43e-09
Plgrkt	403.41	0.84	0.14	1.44e-09
Dipk1b	323.73	0.8	0.13	1.48e-09
Trpm6	46.73	2.2	0.37	1.50e-09
C2cd2	281.01	1.19	0.2	1.53e-09
Ppp2r2b	28.12	3.94	0.65	1.57e-09
Rbp4	89.1	1.46	0.24	1.58e-09
Mef2c	33.1	2.93	0.5	1.64e-09
Vopp1	335.87	0.83	0.14	1.65e-09
Bach2	375.13	0.96	0.16	1.67e-09
Septin5	129.2	1.22	0.2	1.77e-09
Col16a1	125.94	1.31	0.22	1.78e-09
Myom2	154.3	1.19	0.2	1.81e-09
Tmsb15b2	133.89	1.29	0.21	1.82e-09
Slc8a1	68.9	2.35	0.41	1.90e-09
Gm47708	28.46	3.5	0.59	1.93e-09
Xpa	308.86	0.91	0.15	2.10e-09
Arsg	74.52	1.67	0.28	2.25e-09
Lysmd4	300.98	1.18	0.2	2.25e-09
Ecel1	80.53	1.93	0.33	2.33e-09
Gm49599	151.19	1.2	0.2	2.34e-09
Yjefn3	116.92	1.25	0.21	2.50e-09
Asz1	27.21	3.37	0.57	2.53e-09
Adamts5	92.87	1.42	0.24	2.56e-09
Gm45322	181.46	1.01	0.17	2.68e-09
Rdh14	228.86	0.91	0.15	2.70e-09
Dlx3	145.11	1.15	0.19	2.77e-09
Zfand4	79.14	1.57	0.27	2.81e-09
Vasn	215.58	1.01	0.17	2.85e-09
Gdpd1	252.07	0.96	0.16	2.87e-09
Adgrf5	150.69	1.21	0.2	2.94e-09
Syce3	75.98	1.56	0.27	3.00e-09
Hoxd8	24.85	4.2	0.71	3.04e-09
Igsf23	160.55	1.26	0.21	3.06e-09
Haghl	405.33	0.86	0.14	3.09e-09
Gm4340	302.75	2.88	0.5	3.10e-09
Rad51b	256.58	0.84	0.14	3.18e-09
Slc45a3	207.5	1.05	0.18	3.18e-09
Kctd1	162.74	1.03	0.17	3.41e-09
Gsta3	102	1.38	0.23	3.47e-09
Ednra	58.55	1.97	0.34	3.63e-09
Slc12a3	27.3	3.15	0.54	3.72e-09
Serping1	264.07	0.87	0.15	4.04e-09
Gdf11	153.42	1.07	0.18	4.05e-09
Cd82	73.26	1.56	0.27	4.11e-09
Spon2	88.81	1.65	0.28	4.21e-09
Ift22	326.82	0.81	0.14	4.29e-09
Snx20	46.66	2.09	0.36	4.35e-09
Gm21542	28.57	3.24	0.57	4.69e-09
9330102E08Rik	100.29	1.39	0.24	4.79e-09
Itpr2	71.14	1.83	0.32	5.18e-09
Tgfbr3	90.89	1.41	0.24	5.19e-09
Spag4	82.75	1.51	0.26	5.19e-09
Fhdc1	111.37	1.29	0.22	5.20e-09
1700028K03Rik	22.9	3.72	0.66	5.58e-09
Eif4e3	110.74	1.26	0.22	5.64e-09
BC147527	21.1	3.77	0.66	5.90e-09
Morn1	100.77	1.44	0.25	6.02e-09
Rorc	39.31	2.22	0.39	6.20e-09
Cspg4	131.65	1.37	0.24	6.58e-09
Pm20d1	376.18	0.93	0.16	6.83e-09
Atp12a	87.93	1.43	0.25	6.99e-09
Gm5417	20	8.2	2.68	7.20e-09
Lemd1	234.99	0.86	0.15	7.30e-09
Gm41	26.13	5.23	0.88	7.36e-09
Nlrp4a	104.02	1.36	0.24	7.45e-09
Trabd2b	52.56	1.86	0.33	7.69e-09
Wnk2	285.39	0.86	0.15	7.88e-09
Fthl17a	49.76	1.94	0.34	8.07e-09
Gm1995	69.2	1.59	0.28	8.13e-09
Skida1	43.64	2.71	0.5	8.13e-09
Pdcl2	144.54	1.26	0.22	8.48e-09
C1rl	92.2	1.47	0.26	8.60e-09
Igll1	25.29	3.04	0.54	8.65e-09
Ssh3	300.34	0.81	0.14	8.93e-09
Gm11992	31.91	2.6	0.46	9.07e-09
BC080695	30.17	2.84	0.51	9.27e-09
Camk2a	147.52	1.17	0.2	9.51e-09
Rab29	181.24	1.14	0.2	9.69e-09
Oas1h	32.79	7.03	1.32	9.98e-09
1700108F19Rik	18.08	4.14	0.74	1.03e-08
Cbln1	190.94	0.98	0.17	1.05e-08
Hint3	271.44	0.81	0.14	1.07e-08
Stambp	236.63	0.88	0.15	1.09e-08
Ackr4	43.18	2.19	0.4	1.16e-08
Wnt6	99.44	1.28	0.22	1.19e-08
Atl1	199.48	0.98	0.17	1.23e-08
Hapln1	22.98	3.84	0.68	1.33e-08
Ttc29	98.6	1.63	0.29	1.33e-08
Greb1l	1211.49	2.88	0.53	1.33e-08
Tvp23a	124.17	1.31	0.23	1.36e-08
H2bc4	159.39	1.03	0.18	1.38e-08
Ptpn20	42	2.13	0.39	1.44e-08
Ceacam10	66.6	1.76	0.32	1.44e-08
F2	95.03	1.37	0.24	1.45e-08
Nkx3-1	107.9	1.25	0.22	1.45e-08
Osm	105.91	1.24	0.22	1.53e-08
Angpt1	38.83	2.41	0.44	1.71e-08
Tspan15	184.48	1.06	0.19	1.75e-08
Btbd8	414.53	0.86	0.15	1.76e-08
Smyd1	185.59	1.63	0.3	1.85e-08
Sgcb	178.18	1.11	0.2	1.97e-08
Smim24	64.68	1.67	0.3	2.00e-08
Gm49451	32.96	2.57	0.47	2.06e-08
Spesp1	66.05	1.6	0.29	2.14e-08
Gm11423	57.22	1.74	0.32	2.18e-08
G0s2	78.85	1.48	0.27	2.19e-08
Sox21	226.58	0.94	0.17	2.36e-08
Gm18562	69.66	1.53	0.28	2.58e-08
Gnao1	211.82	1.07	0.19	2.62e-08
Ccdc126	195.2	0.9	0.16	2.68e-08
Ypel1	312.4	0.99	0.18	2.76e-08
BC048679	25.42	3.11	0.57	2.77e-08
Trpv4	128.71	1.27	0.23	2.91e-08
Myh7	241.05	1.11	0.2	2.95e-08
Zadh2	199.84	0.9	0.16	2.95e-08
Nrarp	227.67	0.85	0.15	3.13e-08
Crb2	108.36	1.66	0.31	3.18e-08
Dixdc1	301	0.86	0.15	3.33e-08
Msx2	107.71	1.22	0.22	3.41e-08
Gpc6	115.91	1.17	0.21	3.47e-08
Lrrk1	366.29	0.9	0.16	3.60e-08
Ntrk2	99.89	1.29	0.24	3.63e-08
Serpinb9	165.42	0.97	0.17	3.80e-08
Rflnb	160.53	1.05	0.19	3.85e-08
Col26a1	79.49	1.64	0.31	4.07e-08
Rnf32	151.59	1.03	0.19	4.14e-08
Prrx1	30.4	2.69	0.51	4.31e-08
Gm48691	58.29	1.85	0.34	4.44e-08
Gm7967	31.65	3.42	0.66	4.48e-08
Begain	176	1.05	0.19	4.58e-08
Mlph	72.93	1.55	0.29	4.59e-08
4933433G15Rik	29.24	2.6	0.49	4.61e-08
Zkscan7	200.61	0.98	0.18	4.83e-08
Vtcn1	26.17	2.82	0.53	4.84e-08
Ufsp1	133.72	1.06	0.19	4.94e-08
Gm7942	44.65	2	0.38	5.08e-08
Osr1	26.81	5.88	1.02	5.10e-08
Rnf182	43.76	2.05	0.39	5.26e-08
C430002N11Rik	27.36	3.16	0.62	5.60e-08
Ppp1r3b	213.55	0.84	0.15	5.64e-08
Nmi	168.66	1.06	0.19	5.84e-08
2510002D24Rik	338.54	1.06	0.19	6.06e-08
Ribc1	236.26	0.86	0.16	6.53e-08
A530040E14Rik	34.77	2.33	0.45	6.58e-08
Klhdc9	60.55	1.64	0.31	6.63e-08
Gm50180	33.07	2.29	0.44	6.67e-08
Crtc3	188.92	1.25	0.23	7.00e-08
Trp63	19.27	3.89	0.74	7.44e-08
Katnal2	182.91	0.89	0.16	7.48e-08
Terb2	153.03	0.99	0.18	7.52e-08
Zbtb16	40.65	2.15	0.41	7.54e-08
Zim3	20.6	3.81	0.72	7.66e-08
Gm31718	32.25	2.42	0.46	7.86e-08
Gm15109	15.74	7.77	2.66	7.98e-08
Gm4890	35.74	2.6	0.51	8.02e-08
Stat5a	178.74	0.91	0.17	8.03e-08
Rassf4	139.24	1.06	0.2	8.03e-08
Platr3	162.42	0.96	0.18	8.38e-08
6330403K07Rik	162.04	0.98	0.18	8.50e-08
Hrc	63.87	1.56	0.3	8.76e-08
Sgpp2	30.01	2.49	0.48	8.78e-08
Rnasel	33.16	2.33	0.45	8.81e-08
E130311K13Rik	134.54	1.03	0.19	8.89e-08
Blnk	69.7	1.54	0.29	9.86e-08
Taf9b	180.54	1.04	0.19	1.07e-07
Clic5	81.01	1.6	0.31	1.07e-07
Hoxb3os	22.08	3.23	0.62	1.08e-07
Mroh4	57.53	1.86	0.36	1.09e-07
Nfam1	68.32	1.56	0.3	1.10e-07
Rhox4a	29.16	2.68	0.52	1.11e-07
AF067061	22.27	3.09	0.6	1.12e-07
Gdpd5	218.87	0.92	0.17	1.12e-07
Uroc1	25.31	5.7	1.02	1.21e-07
Coq8a	516.83	0.86	0.16	1.21e-07
Tmem203	143.84	0.99	0.19	1.25e-07
Frk	73.42	1.47	0.28	1.27e-07
Gm16026	33.24	2.24	0.44	1.28e-07
Plpp6	130.53	1.04	0.2	1.28e-07
Atoh8	25.17	2.92	0.57	1.28e-07
Creb5	149.16	1.04	0.2	1.34e-07
BC022960	113.48	1.21	0.23	1.34e-07
Acpp	93.68	1.27	0.24	1.39e-07
Ly6k	28.71	2.62	0.52	1.39e-07
Adgrg6	98.02	1.47	0.28	1.42e-07
Zfp202	89.06	1.24	0.24	1.46e-07
Zfp3	151.49	1.03	0.19	1.49e-07
St3gal1	200.24	0.92	0.17	1.56e-07
Padi3	239.76	0.87	0.16	1.63e-07
Atg16l2	361.8	0.83	0.16	1.69e-07
Cbx4	137.25	1.21	0.23	1.87e-07
Tshz2	22.14	3.54	0.69	1.87e-07
Gm9	45.33	1.95	0.39	1.87e-07
Pcdh7	95.26	1.53	0.3	1.88e-07
Slc36a3	19.78	3.57	0.7	1.93e-07
Bean1	20.83	4.1	0.8	1.94e-07
Cd209e	20.99	3.94	0.77	2.03e-07
Atp8b3	122.33	1.03	0.2	2.03e-07
Catsperg2	68.92	1.49	0.29	2.08e-07
Gm11427	30.53	2.38	0.47	2.09e-07
Rgs8	22.18	2.73	0.54	2.10e-07
Ccdc189	157.91	0.91	0.17	2.13e-07
1700006J14Rik	26.62	2.71	0.56	2.20e-07
Tmem159	210.26	0.82	0.16	2.20e-07
Slamf9	68.52	1.42	0.28	2.23e-07
Snai2	57.71	1.55	0.3	2.25e-07
Nwd1	52.14	2.35	0.47	2.29e-07
Rhox4e	21.01	3.54	0.72	2.41e-07
Robo2	86.84	1.33	0.26	2.53e-07
Gata4	78.19	1.57	0.31	2.58e-07
Rtp4	36.23	2.37	0.48	2.59e-07
5031434O11Rik	43.24	1.83	0.37	2.60e-07
Tgfbr3l	42.24	2.24	0.45	2.67e-07
Gm41031	41.14	2.04	0.41	2.83e-07
Catsper2	55.64	1.59	0.32	2.86e-07
Sp3os	154.3	0.93	0.18	3.00e-07
Gm29216	20040.42	1.25	0.25	3.00e-07
Reps2	262.21	0.86	0.16	3.01e-07
Hoxc4	19.03	3.58	0.72	3.35e-07
Serinc2	197.69	0.84	0.16	3.40e-07
Krt15	31.79	2.27	0.46	3.48e-07
Fam160a1	119.35	1.11	0.22	3.51e-07
Inka1	70.17	1.39	0.28	3.59e-07
Pip5k1b	168.72	0.94	0.18	3.62e-07
Dapk2	64.08	1.48	0.3	3.94e-07
H2-Eb1	65.41	1.48	0.3	4.09e-07
Sox6	85.65	1.63	0.34	4.10e-07
H2-DMb1	102.87	1.11	0.22	4.15e-07
Hey1	149.55	0.95	0.19	4.20e-07
Maml2	84.51	1.36	0.27	4.28e-07
Mgll	89.94	1.32	0.27	4.29e-07
2700046G09Rik	31.21	2.19	0.45	4.32e-07
Gm12690	38.91	2.02	0.41	4.44e-07
Dnajb4	308.79	0.87	0.17	4.55e-07
Zfp14	108.98	1.15	0.23	4.71e-07
Cacng6	172.77	0.89	0.17	4.71e-07
Pdgfra	68.85	1.51	0.31	4.73e-07
Rimbp2	173.25	1.1	0.22	4.76e-07
Cib2	129.93	1.07	0.21	4.80e-07
Gm31659	57.94	1.53	0.31	4.84e-07
Pcsk5	34.81	2.02	0.41	4.86e-07
Satb2	106.45	1.39	0.28	5.06e-07
Tsga10	186.48	0.88	0.17	5.07e-07
Igf1	22.17	3.73	0.75	5.43e-07
Tmsb15b1	100.3	1.25	0.25	5.58e-07
Pkhd1	27.08	3.77	0.81	5.64e-07
Nfe2l3	88.82	1.17	0.23	5.68e-07
Pappa	116.49	1.17	0.23	5.68e-07
A930004D18Rik	65.44	1.5	0.31	5.70e-07
AA684185	25.52	3	0.63	5.80e-07
Slc37a2	141.95	1.04	0.21	6.27e-07
Col4a6	69.55	1.37	0.28	6.29e-07
Tmem117	29.32	2.33	0.49	6.41e-07
Procr	134.9	1.14	0.23	6.63e-07
Pramel6	51.47	1.57	0.32	6.78e-07
Rarres2	19.86	6.09	1.33	6.94e-07
Lax1	46.47	1.67	0.35	7.11e-07
Enthd1	18.34	3.67	0.75	7.17e-07
Thbs2	90.74	1.17	0.24	7.17e-07
Lims2	40.47	1.92	0.4	7.18e-07
Lbp	30.46	2.51	0.53	7.23e-07
H2ac19	12.23	7.22	2.61	7.52e-07
Tmem91	34.78	1.99	0.42	7.52e-07
Vdr	43.32	1.68	0.35	7.93e-07
Ednrb	20.31	3.01	0.63	7.96e-07
Echdc3	51.04	1.65	0.34	8.18e-07
Gm12794	44.98	1.89	0.4	8.35e-07
D13Ertd608e	34.72	2.73	0.58	8.70e-07
Gm27204	47.05	1.69	0.35	8.84e-07
Gm10439	23.6	2.7	0.57	8.98e-07
Sync	80.67	1.36	0.28	9.04e-07
C8g	73.09	1.35	0.28	9.28e-07
Gm37917	128.42	0.98	0.2	9.40e-07
Selenoo	167.66	1	0.2	9.50e-07
Gm10288	454.52	12.65	3.92	9.78e-07
D3Ertd751e	235.62	0.81	0.16	1.00e-06
Slc2a12	33.57	2.43	0.54	1.00e-06
Aldh1a1	17.85	3.39	0.71	1.03e-06
Hoxaas2	20.8	3.78	0.81	1.05e-06
Ppbp	23.66	2.61	0.56	1.07e-06
Xlr4a	20.66	2.72	0.58	1.08e-06
Adamts8	107.07	1.08	0.22	1.14e-06
E130307A14Rik	96.53	1.19	0.25	1.18e-06
4632427E13Rik	92.45	1.26	0.26	1.18e-06
Dmrta2	87.68	1.32	0.27	1.19e-06
Selenbp1	116.41	1.07	0.22	1.21e-06
1700037C18Rik	69.89	1.53	0.33	1.22e-06
Sel1l3	171.9	0.83	0.17	1.25e-06
5830408C22Rik	45.39	1.88	0.41	1.25e-06
Sbsn	123.95	1	0.21	1.26e-06
Epha7	264	0.87	0.18	1.29e-06
Tktl2	60.89	1.57	0.33	1.30e-06
Cpm	154.67	0.96	0.2	1.31e-06
Nppb	35.18	1.96	0.42	1.33e-06
Fam3b	29.24	2.11	0.45	1.33e-06
Gm26868	32.39	1.95	0.42	1.41e-06
Hoxb3	18.54	2.88	0.63	1.44e-06
Fos	155.29	0.91	0.19	1.45e-06
Sox1	145.8	0.9	0.18	1.46e-06
Ddx60	171.61	0.91	0.19	1.48e-06
Magea4	20.45	2.83	0.61	1.51e-06
Hoxa5	17.05	3.5	0.75	1.59e-06
Exd1	196.21	0.99	0.21	1.60e-06
Dbp	261.92	0.82	0.17	1.64e-06
Usp18	34.81	1.98	0.43	1.68e-06
Gcm2	29.54	2.12	0.46	1.70e-06
Grid1	58.11	1.61	0.35	1.73e-06
Gm45716	95.54	1.14	0.24	1.75e-06
Ace	87.56	1.19	0.25	1.80e-06
Trpc1	139.51	0.92	0.19	1.80e-06
Gm11239	13.42	7.4	2.7	1.82e-06
Tal2	36	1.92	0.42	1.83e-06
Lix1	70.89	1.33	0.28	1.84e-06
Uggt2	266.15	1.01	0.21	1.89e-06
Hsd11b2	72.72	1.24	0.26	1.94e-06
C1qtnf6	90.42	1.21	0.26	1.95e-06
Emp3	220.48	0.82	0.17	1.97e-06
Mapt	200.81	0.86	0.18	1.99e-06
Calb2	119.3	1.01	0.21	1.99e-06
Hacd4	119.42	0.96	0.2	2.00e-06
Gm27167	44.22	1.66	0.36	2.00e-06
Spns2	115.84	0.96	0.2	2.09e-06
Ikzf2	114.31	1.25	0.27	2.12e-06
Gm9895	51.29	1.64	0.36	2.21e-06
Tox3	124.63	0.99	0.21	2.31e-06
Rnls	69.85	1.28	0.27	2.33e-06
Pnck	77.2	1.31	0.28	2.34e-06
Ypel4	19.63	3.08	0.69	2.45e-06
Lyn	178.9	0.86	0.18	2.51e-06
Filip1	49.72	1.93	0.44	2.52e-06
Slc22a21	98.51	1.09	0.23	2.53e-06
Sox17	26.53	2.52	0.57	2.54e-06
Rab20	68.24	1.3	0.28	2.54e-06
Tdrd7	209.92	1.12	0.24	2.56e-06
Capn12	44.95	1.59	0.35	2.56e-06
Zfp9	51.5	1.58	0.35	2.63e-06
Mid2	48.95	1.49	0.33	2.65e-06
Il1r2	82.5	1.25	0.27	2.73e-06
E330020D12Rik	63.3	1.32	0.29	2.74e-06
Gm36595	31.34	2.01	0.45	2.76e-06
Itih5	87.43	1.13	0.24	2.78e-06
Triqk	99.43	1.19	0.26	2.80e-06
Magef1	88.83	1.1	0.24	2.88e-06
Hnmt	16.94	3.15	0.71	3.10e-06
Rsph9	33.04	2.03	0.46	3.11e-06
Ppp1r16b	82.72	1.28	0.28	3.15e-06
Maob	53.63	1.46	0.32	3.23e-06
Nfix	58.85	1.48	0.33	3.23e-06
Olfml3	28.03	2.34	0.53	3.29e-06
1700080O16Rik	16.81	5.78	1.36	3.30e-06
Gm18983	41.54	1.69	0.38	3.34e-06
Psca	28.08	2.1	0.48	3.73e-06
Tnfaip8l1	84.11	1.13	0.25	3.82e-06
Glrb	68.48	1.26	0.28	3.83e-06
Zscan4-ps3	72.26	1.4	0.31	3.85e-06
Wfikkn1	27.45	2.13	0.48	3.87e-06
Fthl17e	15.76	4.36	0.95	3.88e-06
N4bp2l1	87.94	1.08	0.23	3.88e-06
Asb9	15.41	5.7	1.35	3.91e-06
Twist1	88.95	1.16	0.25	4.00e-06
Gm35963	57.86	1.34	0.3	4.08e-06
Slc5a10	17.6	3	0.68	4.18e-06
Grifin	18.75	2.95	0.67	4.44e-06
Gm12059	42.5	1.63	0.37	4.51e-06
Tceal1	84.86	1.14	0.25	4.52e-06
Kdm4dl	20.71	2.68	0.62	4.55e-06
Dnaic1	96.22	1.27	0.28	4.58e-06
Ttc39c	125.84	0.95	0.21	4.60e-06
Gm5698	17.15	2.96	0.67	4.62e-06
Edn1	165.96	0.85	0.18	4.65e-06
Gm16270	22.76	2.53	0.58	4.80e-06
Gm44321	46.8	1.55	0.35	4.86e-06
Podxl2	101.31	1.34	0.3	4.86e-06
Sdk1	60.33	1.53	0.35	4.89e-06
Klk1b3	15.41	3.63	0.82	4.92e-06
Gm46404	31.58	1.94	0.44	4.92e-06
Smgc	18.15	4.24	0.97	5.01e-06
Lmo1	39.5	1.71	0.39	5.20e-06
4930519F16Rik	68.59	1.22	0.27	5.38e-06
Prkd1	131.99	1	0.22	5.41e-06
Crygd	29.76	2.07	0.48	5.49e-06
Gm34552	24.87	2.38	0.55	5.51e-06
Prr18	33.58	1.75	0.4	5.59e-06
Gm38509	66.19	1.25	0.28	5.62e-06
Serpina3m	25.73	2.56	0.6	5.68e-06
Calcrl	38.95	1.78	0.41	5.81e-06
Gm6494	27.49	2.08	0.48	5.87e-06
Olfml2b	65.43	1.33	0.3	5.88e-06
Dnaic2	114.74	1.09	0.24	6.03e-06
H2aw	149.83	0.83	0.18	6.12e-06
Nhsl2	146.32	1.29	0.29	6.24e-06
Gzmm	32	1.9	0.44	6.26e-06
Foxf1	19.32	2.67	0.62	6.32e-06
Gm48113	10.85	6.99	2.67	6.48e-06
1110032A03Rik	159.07	0.8	0.17	6.53e-06
Emc9	144.7	0.99	0.22	6.59e-06
Hand2	14.96	5.6	1.36	6.59e-06
Pde4b	65.69	1.25	0.28	6.66e-06
Enho	161.99	0.83	0.18	6.77e-06
Otog	25.87	2.26	0.54	6.98e-06
B630019K06Rik	30.62	1.86	0.43	7.07e-06
Nanos3	122.93	0.98	0.22	7.32e-06
Klhdc1	45.39	1.58	0.37	7.38e-06
Wnt2b	67.16	1.26	0.29	7.41e-06
BC106179	45.65	1.58	0.37	7.62e-06
Alx4	15.9	3.21	0.75	7.74e-06
Rfx8	16.22	3.21	0.75	7.76e-06
1700008O03Rik	46.88	1.49	0.35	7.81e-06
Hcn4	42.68	1.59	0.37	7.87e-06
Flrt2	144.88	1.03	0.23	8.12e-06
Bnc1	20.97	2.36	0.56	8.22e-06
Hoxd9	19.73	2.46	0.58	8.32e-06
St6galnac5	15.63	3.38	0.79	8.36e-06
Gpr27	142.05	0.82	0.18	8.61e-06
Sdk2	214.53	2.42	0.59	8.87e-06
Tmem108	110.75	0.95	0.21	9.02e-06
Cpq	26.64	2.03	0.48	9.17e-06
Actg2	18.05	3.11	0.75	9.40e-06
Nipal4	134.43	0.9	0.2	9.40e-06
Lurap1l	150.23	0.82	0.18	9.41e-06
Msrb3	125.56	0.95	0.22	9.49e-06
Olfr1459	22.94	2.17	0.52	9.81e-06
Gm6329	14.44	3.5	0.83	1.00e-05
Tnfaip2	104.35	0.95	0.21	1.01e-05
Pramel7	56.91	1.3	0.3	1.01e-05
Gm5576	24.72	2.2	0.53	1.03e-05
Taf7l2	24.32	2.18	0.52	1.03e-05
Morn2	124.53	0.91	0.2	1.04e-05
Hoxa2	15.27	3.13	0.74	1.05e-05
Gsc	22.35	2.39	0.57	1.07e-05
Ms4a6d	12.05	5.65	1.42	1.08e-05
Spata33	66.35	1.31	0.31	1.10e-05
Gabre	136.95	0.91	0.21	1.11e-05
Pitx1	18.07	2.82	0.68	1.12e-05
Samd5	56.3	1.4	0.33	1.16e-05
9630013K17Rik	20.9	2.44	0.59	1.20e-05
Emx2	43.38	1.5	0.36	1.27e-05
4933421O10Rik	36.47	1.63	0.39	1.29e-05
Qpct	117.75	0.95	0.22	1.30e-05
Adamts17	50.14	1.46	0.35	1.31e-05
Gm6189	31.87	1.78	0.43	1.33e-05
Mir100hg	142.78	1.16	0.27	1.41e-05
Fhad1	37.03	2.12	0.54	1.43e-05
Gm36738	24.66	2.09	0.51	1.44e-05
Efcab11	164.43	0.9	0.21	1.47e-05
4833407H14Rik	118.82	0.9	0.21	1.48e-05
Cplx2	101.83	0.98	0.23	1.49e-05
Rln1	34.21	1.67	0.4	1.51e-05
Vps37d	149.76	0.8	0.18	1.58e-05
1700003F12Rik	20.74	2.28	0.56	1.67e-05
Barx1	29.46	2.05	0.5	1.67e-05
Samd7	45.27	1.47	0.35	1.73e-05
Agbl2	40.16	1.58	0.38	1.75e-05
Galnt16	103.28	0.96	0.22	1.75e-05
Npcd	8.48	6.47	2.59	1.76e-05
Fstl3	150.02	0.82	0.19	1.79e-05
Bend7	118.8	0.95	0.22	1.81e-05
Sncg	115.77	0.98	0.23	1.81e-05
Stox1	28.73	1.82	0.45	1.81e-05
Cd164l2	84.17	1.13	0.27	1.84e-05
Gm12925	19.54	2.24	0.56	1.85e-05
Gm33489	28.02	1.97	0.49	1.94e-05
Xlr3c	35.05	1.7	0.42	1.98e-05
9630028I04Rik	13.18	4.04	0.96	1.98e-05
Zfp712	86.82	1.04	0.25	2.01e-05
Dglucy	115.54	0.93	0.22	2.03e-05
Uba7	46.64	2.12	0.55	2.05e-05
Clec11a	53.89	1.32	0.32	2.06e-05
Inafm2	95.32	0.96	0.23	2.06e-05
Gm49405	111.45	0.9	0.21	2.12e-05
Glis3	314.43	0.82	0.19	2.16e-05
Gm14121	89.51	0.97	0.23	2.17e-05
Xlr	22.72	2.14	0.54	2.27e-05
Gm21955	37.44	1.62	0.4	2.31e-05
Otor	7.56	6.35	2.58	2.32e-05
Frmpd2	16.44	3	0.77	2.33e-05
Hmcn1	129.87	1.47	0.37	2.43e-05
Gm15128	17.18	2.86	0.72	2.51e-05
Cdiptos	21.32	2.2	0.56	2.53e-05
Bmper	22.55	2.31	0.6	2.57e-05
Zfp697	113.84	0.89	0.21	2.58e-05
Tmsb15l	78.19	1.09	0.26	2.59e-05
Hspa12b	48.67	1.3	0.32	2.67e-05
Sycp2	126.56	0.99	0.24	2.68e-05
Cacng4	69.83	1.17	0.28	2.71e-05
Tcte3	14.09	3.73	0.93	2.74e-05
Pitpnm3	84.9	1.4	0.35	2.78e-05
Snap91	136.51	0.88	0.21	2.78e-05
Cacna1c	53.66	1.37	0.34	2.79e-05
Tmtc2	49.68	1.35	0.33	2.86e-05
Irx1	25.55	1.99	0.51	2.86e-05
Vgll2	12.68	4	0.97	2.92e-05
Pgpep1l	29.67	1.74	0.44	3.01e-05
Gm11543	16.56	2.82	0.73	3.04e-05
Akr1c13	52.42	1.33	0.33	3.05e-05
Ccdc184	33.82	1.65	0.42	3.16e-05
Zscan4b	54.41	1.27	0.31	3.16e-05
Ccdc158	125.65	0.9	0.21	3.32e-05
Cers3	28.29	1.76	0.45	3.34e-05
Gm11827	19.78	2.39	0.62	3.39e-05
Elavl4	149.73	0.82	0.2	3.51e-05
Pou3f3	23.28	2.06	0.53	3.54e-05
Oscp1	71.55	1.23	0.3	3.55e-05
Cyp7b1	100.28	0.91	0.22	3.56e-05
Zbtb42	117.28	1.09	0.27	3.60e-05
Hmcn2	114.33	0.89	0.22	3.62e-05
Vamp5	22.96	2.08	0.54	3.65e-05
Rnf144b	87.4	1.02	0.25	3.74e-05
Tle7	28.87	1.73	0.44	3.82e-05
4930535G08Rik	7.37	6.26	2.6	3.93e-05
Apol7d	23.08	1.97	0.51	4.05e-05
Cd19	54.5	1.43	0.37	4.08e-05
Gm48422	154.23	2.12	0.56	4.09e-05
Fabp12	6.32	6.32	2.62	4.16e-05
Sp100	15.31	2.77	0.72	4.26e-05
Pla2g2f	14.28	2.79	0.73	4.33e-05
Podn	54.83	1.22	0.3	4.42e-05
Duxbl2	777.48	2.03	0.54	4.43e-05
Ppp1r3f	93.81	1.2	0.3	4.44e-05
Enpep	14.58	3.02	0.8	4.59e-05
Jazf1	46.16	1.36	0.35	4.68e-05
Col23a1	56.56	1.17	0.29	4.70e-05
Nostrin	15.06	3.02	0.8	4.76e-05
Gm2511	14.68	2.76	0.73	4.85e-05
Sct	65.96	1.15	0.29	4.87e-05
Gm14147	7.13	6.13	2.58	4.88e-05
Nat1	35.13	1.74	0.45	4.91e-05
Kcnab2	77.33	1.04	0.26	4.92e-05
Gm6351	19.76	2.54	0.67	4.93e-05
Gm15541	39.95	1.52	0.39	5.10e-05
Tmprss5	68.28	1.1	0.28	5.17e-05
Ldoc1	65.99	1.21	0.31	5.22e-05
Ptprtos	12.21	3.97	1.01	5.23e-05
Gm15262	10.8	5.08	1.4	5.33e-05
Slc6a13	30.02	1.72	0.45	5.44e-05
Prap1	6.94	6.11	2.58	5.49e-05
Cadps	33.81	1.49	0.39	5.63e-05
Ttll10	19.74	2.22	0.6	5.75e-05
Lrrc32	111.2	0.94	0.23	5.80e-05
4930581F22Rik	31	1.8	0.48	5.85e-05
Minar2	11.64	3.92	1	5.85e-05
Gm42890	68.55	1.52	0.4	6.02e-05
AV320801	36.32	1.78	0.47	6.09e-05
Gm35021	65.93	1.13	0.29	6.10e-05
Ptger1	17.97	2.29	0.62	6.28e-05
Kank4os	106.4	0.93	0.23	6.41e-05
Ntn4	36.27	1.58	0.42	6.42e-05
Gm6507	11.95	4.42	1.11	6.48e-05
Usp17ld	34.46	2.19	0.61	6.60e-05
Arpp21	12.14	3.28	0.88	6.62e-05
Syt17	41.64	1.38	0.36	6.66e-05
Nudt7	99.16	0.88	0.22	6.87e-05
Myt1l	12.45	2.7	0.74	7.02e-05
Wdr95	35.8	1.59	0.42	7.02e-05
Gm4301	19.61	2.19	0.6	7.11e-05
D930019O06Rik	16.56	2.66	0.73	7.11e-05
1700018B24Rik	17.82	2.3	0.63	7.34e-05
Tcl1b2	14.1	3.05	0.84	7.40e-05
Cmbl	17.39	2.29	0.63	7.53e-05
Gm43678	18.16	2.51	0.69	7.53e-05
Il10rb	72.5	1.06	0.27	7.61e-05
Rhox2g	9.97	4.94	1.41	7.62e-05
Gm12800	28.25	1.71	0.46	8.11e-05
2410024N13Rik	11.82	4.42	1.12	8.22e-05
Gm21762	26.31	1.86	0.51	8.30e-05
Gm11238	14.37	3.14	0.87	8.43e-05
C230037L18Rik	66.48	1.09	0.28	8.67e-05
Rubie	12.38	4.33	1.12	8.83e-05
Xlr4b	20.73	2.2	0.64	9.20e-05
Gm4419	116.7	0.8	0.2	9.37e-05
Gm49391	15.35	3.14	0.9	9.39e-05
Il1rap	107.09	0.93	0.24	9.58e-05
Slc34a2	16.62	2.64	0.75	9.73e-05
Ccdc113	83.84	0.97	0.25	9.86e-05
Gm7334	324.33	0.91	0.23	9.90e-05
4930550L24Rik	11.53	3.39	0.93	9.94e-05
Rassf6	114.85	0.91	0.23	1.00e-04
Rsad2	24.92	1.72	0.47	1.00e-04
Zfp800	193.3	0.85	0.22	1.01e-04
Efhb	55.74	1.24	0.33	1.01e-04
Ropn1l	19.91	2.05	0.57	1.02e-04
Zfp558	84.51	1.11	0.29	1.03e-04
Sorcs1	18.13	2.17	0.6	1.04e-04
Zfp965	104.71	0.91	0.23	1.07e-04
Gm2415	15.61	2.47	0.69	1.08e-04
Ifitm10	21.84	1.94	0.54	1.09e-04
Kcnc4	44.67	1.25	0.34	1.11e-04
Anks6	66.71	1.23	0.33	1.12e-04
Ttc16	52.31	1.2	0.32	1.12e-04
Obox6	28.65	1.63	0.45	1.13e-04
Fsip1	47.49	1.53	0.42	1.17e-04
Lcp1	108	0.98	0.26	1.18e-04
Zfp983	96.99	0.93	0.24	1.20e-04
Hotairm1	31.52	1.74	0.5	1.21e-04
Pla2g12b	25.72	1.92	0.55	1.21e-04
Gm17767	16.99	2.14	0.6	1.21e-04
Ntn3	89.29	1.04	0.28	1.25e-04
Timd2	9.73	4.97	1.49	1.27e-04
Sox9	29.03	1.63	0.46	1.27e-04
Tcstv3	33.35	1.5	0.42	1.29e-04
Sema3a	28.13	1.74	0.49	1.31e-04
Dnah12	40.02	1.37	0.38	1.35e-04
Adgrg5	128.83	0.86	0.22	1.35e-04
Depp1	9.24	4.78	1.42	1.36e-04
Abi3bp	16.32	2.35	0.67	1.37e-04
Gpr146	29.99	1.62	0.45	1.37e-04
Gm20559	20.29	1.81	0.51	1.39e-04
9330182L06Rik	93.74	0.94	0.25	1.41e-04
Foxq1	65.75	1.08	0.29	1.43e-04
Fcgr3	13.97	2.68	0.78	1.45e-04
Ovgp1	41.88	1.56	0.44	1.46e-04
Hdac9	87.55	0.96	0.25	1.48e-04
Grap	11.2	3.06	0.87	1.48e-04
Nat8f2	34.3	1.44	0.4	1.48e-04
Prkg1	28.18	1.62	0.46	1.50e-04
Slc25a43	72.66	0.97	0.26	1.51e-04
Gm42547	73.16	1.04	0.28	1.54e-04
Myo15	40.05	1.58	0.45	1.54e-04
Pde6b	17.84	2.19	0.63	1.55e-04
Slc24a3	26.19	1.73	0.49	1.56e-04
Pkd1l1	33.87	1.71	0.48	1.57e-04
Rbm24	38.24	1.47	0.42	1.59e-04
Gm13012	36.99	1.41	0.39	1.59e-04
Rhox2c	6.42	5.81	2.6	1.60e-04
2510009E07Rik	30.58	1.8	0.53	1.65e-04
Platr11	57.25	1.08	0.29	1.66e-04
Cps1	27.45	1.6	0.46	1.66e-04
G630016G05Rik	5.69	5.87	2.63	1.66e-04
Serpina12	5.89	5.75	2.59	1.69e-04
Gm49327	45.11	1.3	0.36	1.72e-04
Gm8540	13.56	2.62	0.77	1.73e-04
Doc2g	91.85	0.85	0.22	1.82e-04
Kcne1l	29.42	1.5	0.43	1.83e-04
Mageb4	46	1.24	0.34	1.89e-04
1700028I16Rik	23.16	1.97	0.58	1.92e-04
Hs3st6	34.96	1.45	0.41	1.95e-04
Gamt	69.23	1.06	0.29	1.95e-04
Gm45494	23.2	1.77	0.52	1.98e-04
Hnf1b	25.92	1.72	0.5	1.99e-04
Ago4	49.78	1.15	0.32	2.05e-04
Npas2	23.55	1.69	0.49	2.07e-04
Armc2	30.29	1.63	0.48	2.15e-04
Gja4	54.08	1.15	0.32	2.15e-04
Sod3	5.55	5.63	2.58	2.18e-04
Rasgef1b	111.74	0.8	0.21	2.18e-04
Taf7l	76.63	0.92	0.25	2.19e-04
Slc14a1	8.86	4.58	1.43	2.21e-04
Ccdc167	347.52	0.8	0.22	2.26e-04
St6galnac3	270.44	0.85	0.23	2.28e-04
Clic6	97.51	0.93	0.25	2.30e-04
Prickle2	141.35	0.9	0.24	2.34e-04
Diras2	39.6	1.36	0.39	2.47e-04
Rassf10	76.03	1	0.28	2.51e-04
Tmem119	59.65	1.08	0.3	2.53e-04
Nfia	20.91	1.97	0.6	2.57e-04
Chodl	10.08	3.55	1.03	2.58e-04
Gm40723	36.15	1.32	0.38	2.59e-04
Six2	21.04	1.79	0.53	2.70e-04
Tmem240	19.83	1.84	0.56	2.71e-04
Grid2	15.7	2.67	0.86	2.72e-04
Lrriq3	22.45	1.71	0.51	2.76e-04
Ucp1	21.23	1.91	0.58	2.76e-04
Ctsj	6.82	6.01	2.76	2.80e-04
Mamdc2	26.57	1.58	0.47	2.81e-04
Irx5	45.54	1.17	0.34	2.85e-04
Gm960	11.54	2.6	0.8	2.91e-04
[truncated: 2,264 more rows]

## Sheet: D- Day4 vs. Day 0 - si-Rsl ESCs
Supplementary Data 4D- DEseq2 analysis of Day4 vs. Day 0 - si-Rsl24d1 ESCs
gene_name	baseMean	Log2FC	Log2FC_SE	pval_adj
Acta1	2424.27	3.86	0.1	0.00e+00
Acta2	18092.7	4.85	0.06	0.00e+00
Adgra2	2613.54	3.67	0.09	0.00e+00
Col12a1	3825.66	4.64	0.12	0.00e+00
Dlk1	2573.54	5.06	0.1	0.00e+00
H19	31818.18	4.58	0.06	0.00e+00
Igf2	35449.64	4.39	0.08	0.00e+00
Igfbp5	2245.48	5.92	0.14	0.00e+00
Myl9	1797.51	3.59	0.09	0.00e+00
Postn	1678.02	5.36	0.12	0.00e+00
Tnc	6045.34	5.67	0.11	0.00e+00
Meis2	1034.8	4.95	0.14	2.14e-277
Gpc3	3734.48	2.26	0.06	8.45e-276
Krt7	1456.33	2.99	0.09	3.14e-265
Tgfbi	1504.79	3.28	0.1	3.08e-255
Cxcl12	1083.09	3.14	0.09	3.13e-242
Crispld2	836.9	3.82	0.12	1.85e-239
Ptn	1062.79	4.32	0.13	1.17e-238
Clu	3337.89	2.12	0.07	2.42e-228
Pkdcc	1123.07	3.28	0.1	2.10e-221
Meis1	803.83	3.84	0.12	5.52e-208
Col1a2	4719.22	2.72	0.09	1.10e-207
Rhox6	1345.56	3.86	0.13	9.59e-207
Rhox9	1072.97	3.54	0.12	3.85e-204
St3gal5	1474.56	2.66	0.09	4.10e-197
Bgn	673.96	4.34	0.15	2.83e-192
Pmp22	1587.43	2.61	0.09	1.09e-186
Asns	11707.32	1.8	0.06	2.58e-181
Fabp3	5423.01	2.29	0.08	7.16e-180
Vegfa	1452.93	2.29	0.08	1.73e-179
Tagln	16303.84	2.24	0.08	4.58e-175
Ap3b2	1440.51	2.65	0.09	7.54e-175
Pygl	604.8	3.73	0.13	8.44e-175
Masp1	528.12	4.82	0.17	3.64e-173
Idh2	3624.47	1.82	0.07	2.86e-169
Txnip	25343.54	1.41	0.05	7.74e-167
Adamts15	901.4	3.71	0.13	5.93e-166
Spp1	5958.6	1.79	0.07	1.13e-156
Fstl1	4309.8	2.01	0.08	5.17e-147
Gjb3	2209.42	1.92	0.07	2.71e-145
App	3550.9	1.67	0.06	9.50e-145
Rhox5	4110.63	2.4	0.09	7.87e-144
Cubn	996.35	4.59	0.18	7.33e-143
Nuak1	2257.99	2.44	0.1	1.45e-141
Arrdc4	3130.8	1.54	0.06	7.80e-139
Filip1l	726.85	2.52	0.1	5.17e-138
Peg3	30608.23	2.5	0.1	9.33e-137
P4ha1	2830.91	1.99	0.08	6.35e-135
Col5a2	941.31	3.06	0.12	5.51e-134
Des	2021.54	2.08	0.09	6.38e-131
Tuba3a	1182.53	1.96	0.08	9.79e-131
Mmp2	4369.8	1.7	0.07	1.77e-130
Gstm3	563.64	2.92	0.12	2.46e-130
Lbh	735.16	2.8	0.11	2.90e-130
Esx1	408.84	4.15	0.17	3.84e-130
Gas1	563.28	3.19	0.13	5.77e-129
Fbn2	1073.92	3.4	0.14	1.76e-126
3830417A13Rik	588.5	3.07	0.13	3.06e-125
Hexa	1795.27	1.77	0.07	6.26e-125
Pbx1	1694.85	2.32	0.1	1.86e-124
Plagl1	1855.35	2.44	0.1	1.49e-121
Cd248	668.18	2.54	0.11	3.40e-120
Tgfb2	1436.03	2.64	0.11	7.51e-120
Jph2	849.38	2.72	0.12	7.77e-118
Sox6	378.13	4.1	0.18	1.13e-115
Fhl1	2436.91	1.65	0.07	2.73e-115
Lmod1	420.09	3.21	0.14	2.32e-114
Sohlh2	1235.78	2.46	0.11	3.28e-113
Col1a1	10811.88	2.84	0.13	4.68e-113
Lgmn	1995.92	1.57	0.07	1.36e-112
Fbln2	1000.21	2.72	0.12	4.87e-112
Car4	1030.73	2.37	0.11	4.62e-111
Cdh11	326.73	4.17	0.18	5.77e-111
Smc1b	475.61	3.33	0.15	3.42e-109
Tcim	423.09	3.65	0.16	1.88e-108
Cnn1	1706.56	2.09	0.09	7.15e-107
Dazl	917.77	2.43	0.11	1.98e-106
F3	1340.47	1.86	0.08	1.19e-105
Ccdc80	319.88	5	0.23	2.27e-105
Col4a2	7814.32	1.97	0.09	5.44e-105
Dynlt3	864.73	1.93	0.09	1.05e-104
Loxl2	3176.15	1.55	0.07	1.22e-104
Serpinh1	10671.73	1.53	0.07	7.50e-104
Nup62cl	1686.57	1.78	0.08	1.32e-103
Zfp503	336.2	3.86	0.18	8.39e-101
Igfbp4	1686.71	2.1	0.1	8.72e-101
Gm12463	408.55	3.25	0.15	1.82e-99
Gstm1	2262.91	1.36	0.06	2.08e-98
Gm2a	1700.9	2	0.09	1.81e-97
Col8a1	618.94	3.02	0.14	2.91e-96
Cnn2	7030.64	1.44	0.07	7.69e-94
Fam114a1	505.71	2.34	0.11	3.48e-93
9530068E07Rik	2696.96	1.27	0.06	3.48e-93
Alpl	4867.21	1.13	0.06	4.84e-93
Stra8	355.99	3.36	0.16	1.81e-92
Tgm2	960.37	2.01	0.1	1.70e-91
Pycr1	1263.52	1.88	0.09	3.82e-91
Lrrc34	804.94	2.34	0.12	5.76e-91
Rhou	1891.07	1.76	0.09	7.11e-91
Sema3d	304.18	3.97	0.2	2.39e-90
Ankrd1	395.89	3.05	0.15	2.23e-89
Prss23	1121.47	1.73	0.09	5.31e-89
Atp1a2	289.8	4.79	0.24	6.03e-89
Tbrg1	7005.04	1.16	0.06	1.01e-88
Cntd1	367.63	2.7	0.13	2.03e-88
Pls3	3119.03	1.46	0.07	6.11e-88
Gm8038	742.48	1.99	0.1	5.51e-87
Pdzrn3	982.15	2.14	0.11	5.51e-87
Lrrc31	501.21	2.45	0.12	6.65e-87
Daam2	362.55	6.97	0.35	1.17e-85
Serpinf1	448.34	2.58	0.13	1.21e-85
Anxa3	2743.63	1.31	0.07	1.95e-85
Sparc	21639.19	1.14	0.06	2.20e-85
Vim	16234.84	1.2	0.06	5.33e-85
Nxf7	258.67	3.42	0.17	1.50e-84
Nr2f1	274.92	5.39	0.27	1.87e-84
Nog	321.62	3.23	0.17	4.17e-84
Fbxo6	1257.02	1.59	0.08	8.75e-84
Nanog	11638.83	1.06	0.05	1.38e-83
Zfp264	371.64	2.69	0.14	2.66e-83
Eif2s2	24921.96	1.09	0.06	7.88e-83
Hmcn1	602.78	3.91	0.2	3.31e-82
Itgb1	21172.86	1.15	0.06	5.43e-82
Hspb8	1899.74	1.52	0.08	6.54e-82
Parva	1672.53	1.55	0.08	1.38e-81
Smoc2	296.26	5.84	0.3	1.76e-81
Timp3	1388.04	1.69	0.09	2.39e-81
Zc3hav1	1474.18	2.09	0.11	9.99e-81
Mmd	1149.36	1.68	0.09	1.42e-80
Gpat2	924.12	1.65	0.09	2.00e-80
Galk1	5348.86	1.1	0.06	2.04e-80
Aurkc	479.95	3.2	0.17	1.05e-79
Kirrel	2995.44	1.76	0.09	1.85e-79
8030474K03Rik	507.35	2.25	0.12	2.06e-79
Itgb3	802.19	2.29	0.12	1.03e-78
Pcdh18	601.8	2.85	0.15	2.51e-78
Pdzk1	437.9	3.21	0.17	3.19e-78
Mest	9338	1.03	0.05	5.74e-78
Klhl13	9157.07	1.32	0.07	1.02e-77
Rsl24d1	2289.99	1.38	0.07	1.02e-77
Ctsb	5373.3	1.22	0.07	1.68e-77
Sdc2	843.05	1.88	0.1	1.74e-76
Uba1y	2237.09	1.28	0.07	1.77e-76
Col4a5	658.19	2.17	0.12	3.49e-76
Copz2	394.84	3.19	0.17	1.31e-75
Plat	463.59	2.22	0.12	2.10e-75
Snx9	666.74	1.76	0.1	1.67e-74
Ldhb	11090.63	1.37	0.07	1.82e-74
Tpm1	24441.94	1.2	0.07	2.59e-74
Timp2	1106.78	1.53	0.08	2.66e-74
Col2a1	1139.65	2.06	0.11	4.00e-74
Pgm2	1457.16	1.37	0.07	4.41e-74
Ube2h	2819.87	1.45	0.08	1.99e-73
Tinagl1	634.75	2.01	0.11	2.88e-73
Rcn1	2988.21	1.18	0.06	1.62e-72
Tpm2	3162.95	1.38	0.08	3.47e-72
Dysf	1097.18	1.67	0.09	4.53e-72
Cotl1	3061.79	1.12	0.06	9.30e-72
Rcn3	1808.63	1.31	0.07	1.36e-71
Gem	206.1	4.64	0.26	4.02e-71
Myh11	304.96	3.23	0.18	1.84e-70
Lsp1	482.13	2.65	0.15	9.81e-70
Grina	1333.21	1.48	0.08	2.67e-69
Loxl1	455.48	2.18	0.12	5.87e-69
Glipr2	3391.79	1.12	0.06	6.36e-69
Rbms3	270.54	5.7	0.33	5.92e-68
Galnt7	3160.16	1.23	0.07	1.75e-67
Tceal9	6061.11	1.12	0.06	5.40e-67
Fermt2	5185.05	0.93	0.05	1.20e-66
Sccpdh	1056.5	1.57	0.09	1.44e-66
Sgo2b	600.49	1.84	0.11	1.62e-66
Osbpl1a	2954.57	1.07	0.06	2.66e-66
Myh10	19406.4	1.68	0.1	2.67e-66
Prrx1	222.93	5.61	0.32	6.78e-66
Ap3m2	535.6	1.84	0.11	8.00e-66
Pgm5	362.26	7.2	0.41	1.21e-65
Mov10	4073.65	1.44	0.08	6.29e-65
Anxa1	3830.97	1.48	0.09	7.13e-65
Wls	1748.66	1.36	0.08	4.30e-64
Itga7	300.71	2.54	0.15	5.77e-64
Tpm4	11159.62	0.93	0.05	6.47e-64
Macroh2a1	5003	1.04	0.06	8.23e-64
Lix1l	387.4	2.1	0.12	9.95e-64
Lama4	343.28	3.2	0.19	2.75e-63
Rpl39l	873.07	2.18	0.13	2.96e-63
Thsd4	346.78	4.08	0.24	3.43e-63
Arl14epl	923.39	1.78	0.11	3.91e-63
Iqcb1	1543.83	1.39	0.08	6.21e-63
Nkain4	235.86	2.8	0.17	6.57e-63
Plekha2	3352.29	1.06	0.06	4.29e-62
Parm1	816.55	1.73	0.1	6.80e-62
Nrep	1125.95	1.42	0.09	9.08e-62
Crabp2	692.51	1.9	0.11	1.56e-61
Col5a1	4498.8	2.06	0.12	3.44e-61
Crxos	282.18	3.59	0.22	4.29e-61
Rras	1001.8	1.51	0.09	9.58e-61
Ccnd3	5760.7	0.96	0.06	1.07e-60
Lima1	6181.39	1.27	0.08	1.96e-60
Dppa3	3050.73	1.92	0.12	2.38e-60
Aif1l	2077.77	1.72	0.1	2.62e-60
Thbs2	260.94	2.63	0.16	4.52e-60
Duxbl2	1010.57	1.38	0.08	1.44e-59
Pttg1ip	3006.74	1.06	0.06	2.59e-59
Capn6	179.67	3.51	0.22	3.96e-59
Clic4	6504.73	1.06	0.06	8.35e-59
Hook3	3339.5	0.97	0.06	8.94e-59
Primpol	1514.7	1.42	0.09	1.97e-58
Septin4	328.1	2.32	0.14	1.13e-57
Adamts12	173.83	4.87	0.3	1.59e-57
Aspa	170.84	3.58	0.22	1.76e-57
Col4a1	11870.6	1.65	0.1	2.48e-57
Aldh1b1	412.66	2.01	0.12	3.03e-57
Hgsnat	1103.23	1.37	0.09	1.01e-56
Igf2os	275.53	2.93	0.18	1.18e-56
Tcl1	1649.89	1.5	0.09	1.49e-56
Sox15	1145.55	1.35	0.08	1.86e-56
C430049B03Rik	208.63	2.91	0.18	2.73e-56
Coro1b	5050.96	0.86	0.05	5.31e-56
Scpep1	8535.73	0.83	0.05	1.16e-55
Gm5091	272.51	2.69	0.17	2.60e-55
Cyp1b1	566.58	2.21	0.14	4.10e-55
Gabbr1	1911.39	1.24	0.08	1.11e-54
Tmem106c	578.58	1.8	0.11	1.63e-54
Col6a1	409.05	2.21	0.14	6.17e-54
Emp1	1607.86	1.15	0.07	7.38e-54
Lamp2	3359.71	1.16	0.07	7.40e-54
Vill	845.72	1.59	0.1	7.92e-54
Prnp	1303.88	1.24	0.08	7.97e-54
Rnf170	1209.16	1.37	0.09	2.08e-53
B3galnt1	528.92	1.96	0.13	2.75e-53
Slc2a3	40416.07	0.96	0.06	3.09e-53
Dstyk	761.78	1.62	0.1	7.91e-53
Tspan18	179.71	3.17	0.21	1.41e-52
Wsb1	7126.49	0.99	0.06	1.70e-52
Rabac1	2069.23	1.1	0.07	2.75e-52
Lrrc75a	289.71	2.5	0.16	2.85e-52
Gstm2	987.47	1.5	0.1	3.44e-52
Lclat1	720.52	1.48	0.1	3.61e-52
Rbm44	459.46	1.95	0.13	3.76e-52
Aga	650.55	1.54	0.1	6.08e-52
Srgn	154.08	5.1	0.33	8.07e-52
Stk3	866.72	1.45	0.09	9.45e-52
Vangl1	1820.99	1.12	0.07	1.06e-51
Anxa2	4112.19	1.02	0.07	1.10e-51
Slc4a4	481.79	2.51	0.16	1.33e-51
Pcdh7	268.36	3.52	0.23	1.61e-51
Ltbp1	1465.87	1.43	0.09	1.94e-51
Micu2	833.6	1.34	0.09	2.94e-51
Efemp2	737	1.47	0.1	3.24e-51
Ogt	10294.79	0.85	0.06	3.33e-51
Mbp	522.82	1.73	0.11	4.61e-51
Gstp2	2007.16	1.24	0.08	4.94e-51
Pfkfb3	1856.15	1.57	0.1	7.16e-51
Bnip3	3272	1.38	0.09	1.14e-50
Dmrt1	784.67	1.57	0.1	1.28e-50
Mpzl1	2658.44	0.9	0.06	1.33e-50
Slc8a1	153.53	4.05	0.27	2.22e-50
Fn1	55857.75	1.2	0.08	2.66e-50
Mok	676.66	1.52	0.1	3.07e-50
Fxyd6	3400.41	1.02	0.07	4.73e-50
Pdpn	868.8	1.47	0.1	4.89e-50
Synpo	358.96	3.08	0.21	7.90e-50
Itfg1	2432.31	1.03	0.07	8.30e-50
Ly6a	247.4	2.89	0.19	1.55e-49
Akap5	417.52	2.26	0.15	2.02e-49
Tmem176a	173.59	4.72	0.32	2.10e-49
Actc1	2065.17	7.45	0.5	3.33e-49
Zc3h6	166.89	3.33	0.22	4.69e-49
Macroh2a2	1605.79	1.06	0.07	5.08e-49
Dab2	1016.85	2.36	0.16	8.16e-49
Gjb2	135.49	4.12	0.28	1.03e-48
Fzd2	1953.69	1.21	0.08	1.91e-48
Gstm5	545.69	1.69	0.11	1.91e-48
Stx7	1552.09	1.08	0.07	2.48e-48
Phf11d	1447.33	1.54	0.1	2.61e-48
Tmem176b	129.2	4.09	0.28	3.37e-48
Snx6	2619.79	0.95	0.06	4.09e-48
Camk2n1	219.29	2.42	0.17	4.72e-48
Scara3	146.37	3.41	0.23	4.94e-48
Scarf2	509.64	1.58	0.11	4.99e-48
Megf10	182.96	4.36	0.3	5.46e-48
Usp46	1165.81	1.71	0.12	5.49e-48
Add3	1548.79	1.24	0.08	8.32e-48
C130073F10Rik	183.8	3.03	0.21	9.61e-48
Rps6ka3	2693.3	1.39	0.1	1.66e-47
Heg1	769.85	2.09	0.14	2.02e-47
Cd63	5077.73	1.23	0.08	3.32e-47
Tpd52	5488.92	0.82	0.06	4.25e-47
Hexb	1945.31	1.02	0.07	4.60e-47
Flrt2	421.71	2.34	0.16	6.51e-47
Ulk2	753.16	1.72	0.12	1.28e-46
Pdlim5	3189.19	1.22	0.08	1.44e-46
Slc38a4	11651.29	1.06	0.07	2.11e-46
Pik3ip1	774.96	1.65	0.11	2.91e-46
Igf2bp2	4027.88	1.24	0.09	2.94e-46
Slc25a13	4241.92	0.86	0.06	3.66e-46
Atp11a	3695.3	1.09	0.08	5.88e-46
Tdrd12	2054.71	1.16	0.08	7.31e-46
Lonp2	2687.54	0.96	0.07	7.56e-46
Ak4	4290.73	1.16	0.08	1.18e-45
Slc39a11	831.96	1.29	0.09	2.03e-45
Kit	2601.24	1.15	0.08	2.20e-45
Pbk	1455.57	1.15	0.08	3.28e-45
Hbegf	1229.3	1.11	0.08	4.37e-45
Nfatc4	1265.87	1.43	0.1	4.38e-45
Prdm14	647.32	1.4	0.1	4.62e-45
Rras2	2479.22	0.93	0.07	6.64e-45
Hmga2	2913.97	0.97	0.07	6.81e-45
Rhoc	2249.46	1.14	0.08	8.01e-45
Csrp1	6876.7	0.93	0.07	9.56e-45
Rell1	1553.32	0.99	0.07	1.34e-44
Cst3	2878.55	1.18	0.08	1.66e-44
Cdh6	157.59	3.25	0.23	1.91e-44
Stom	685.36	1.52	0.11	2.17e-44
Copg2	3238.56	1.02	0.07	3.95e-44
Igfbp7	200.63	2.63	0.19	5.32e-44
Dnpep	2892.09	0.9	0.06	6.36e-44
Thbd	170.11	3.3	0.24	6.90e-44
Usp29	693.98	2.17	0.16	1.57e-43
Thsd7a	360.77	2.36	0.17	1.65e-43
Hpgd	194.63	2.54	0.18	1.65e-43
Zfy1	667.18	1.4	0.1	1.92e-43
Nr2f2	126.61	5.94	0.42	2.00e-43
Col14a1	130.8	4.7	0.34	5.53e-43
Il6st	3892.83	1.21	0.09	5.95e-43
Smim1	175.78	2.48	0.18	1.07e-42
Klhdc8a	132.64	3.21	0.23	1.29e-42
Lrig1	968.34	1.41	0.1	2.26e-42
Zfp516	2658.99	1.39	0.1	2.39e-42
Ccni	4236.88	0.84	0.06	2.50e-42
Sfi1	1961	0.94	0.07	4.56e-42
Kif3a	1842.42	0.95	0.07	4.97e-42
Cyct	307.43	2.26	0.17	6.10e-42
Ctsa	2871.89	0.86	0.06	6.77e-42
Hebp1	598.4	1.52	0.11	9.35e-42
Sdc3	924.15	1.5	0.11	9.47e-42
Tlr2	342.3	1.78	0.13	9.72e-42
Srrm4os	129.69	3.62	0.27	1.46e-41
Gyg	894.62	1.27	0.09	1.69e-41
Pitx2	773.84	1.27	0.09	1.72e-41
Cdkn2a	530.88	1.38	0.1	2.86e-41
Igfbp2	10804.03	0.8	0.06	3.79e-41
Selenop	937.65	1.34	0.1	4.32e-41
Maged2	1832.7	1.05	0.08	4.34e-41
Itga11	126.85	3.25	0.24	6.78e-41
Hdac7	863.17	1.69	0.13	1.23e-40
Tnnt3	175.41	3.67	0.28	1.23e-40
Sorbs1	1424.44	1.42	0.11	2.04e-40
Sin3b	7973.7	1	0.07	2.07e-40
Tmem123	2060.07	0.94	0.07	2.58e-40
Lhfp	420.72	1.57	0.12	4.07e-40
Nfe2l2	2775.98	0.81	0.06	4.56e-40
Gm29084	1486.49	1.09	0.08	4.75e-40
Gm4779	669.93	1.54	0.12	4.77e-40
4933402E13Rik	232.72	2.23	0.17	5.05e-40
Mfge8	6992.1	0.82	0.06	5.92e-40
Gnb4	1072.87	1.07	0.08	6.15e-40
Cd47	672.1	1.24	0.09	8.14e-40
Dram2	710.09	1.39	0.1	8.21e-40
Cdo1	374.48	1.66	0.13	1.63e-39
Myl4	338.81	1.94	0.15	1.70e-39
Gm49015	4993.98	0.92	0.07	1.76e-39
Slc16a9	139.21	2.93	0.22	2.54e-39
Tmem37	296.9	1.83	0.14	3.48e-39
Tgfb1i1	729.3	1.26	0.1	3.63e-39
Mgat4b	1965.76	0.99	0.07	4.12e-39
Rusc2	882.97	1.67	0.13	4.73e-39
Arl4c	2398.28	0.98	0.07	5.05e-39
Eya4	258.24	2.17	0.16	5.78e-39
Col3a1	3896.18	5.56	0.43	8.89e-39
Dchs1	530.52	2.15	0.16	9.76e-39
Meiob	115.33	3.73	0.28	1.03e-38
B3gnt5	769.31	1.57	0.12	1.12e-38
Col26a1	130.68	3.54	0.27	1.12e-38
Gm49858	960.13	1.36	0.1	1.20e-38
Flrt3	478.06	1.67	0.13	1.24e-38
Abcd1	497.05	1.45	0.11	1.26e-38
St6gal1	848.1	1.37	0.1	1.84e-38
Kdelr1	2147.45	0.94	0.07	8.71e-38
Jdp2	323.06	1.78	0.14	9.25e-38
Cdkn1c	1792.9	1.02	0.08	9.86e-38
Itga5	3459.13	1.16	0.09	1.12e-37
Cald1	12337.25	1	0.08	1.25e-37
Mep1b	259.82	2.06	0.16	1.44e-37
Ctso	137.69	3.03	0.24	2.10e-37
Dync2li1	662.66	1.29	0.1	2.37e-37
Pdgfrb	316.52	1.69	0.13	2.37e-37
B4galt4	451.07	1.44	0.11	2.42e-37
Maged1	9539.34	0.8	0.06	2.89e-37
Flot1	1026.75	1.07	0.08	3.14e-37
Airn	148.44	2.71	0.21	3.62e-37
Man1c1	488.77	1.66	0.13	3.87e-37
Trabd2b	129.27	2.85	0.22	7.71e-37
Phf19	668.71	1.41	0.11	8.31e-37
Tns4	190.02	2.65	0.21	1.23e-36
Rbms2	2392.41	0.81	0.06	1.44e-36
Creb3l2	875.67	1.75	0.14	1.50e-36
Rnf130	1110.91	1.02	0.08	1.56e-36
Aldoc	1013.58	1.08	0.08	1.77e-36
Nrp1	489.16	1.78	0.14	1.84e-36
Gprc5c	2023.87	1.24	0.1	2.09e-36
Abca3	1002.74	1.27	0.1	2.14e-36
Gm40977	152.75	2.63	0.21	2.47e-36
Nexn	454.76	1.85	0.15	2.79e-36
Pfkp	10493.29	1.03	0.08	3.04e-36
C78283	146.92	2.68	0.21	3.33e-36
Slc25a30	1664.63	1.35	0.11	3.57e-36
Plcd1	718.85	1.25	0.1	3.98e-36
Pappa	296.69	2.58	0.2	4.75e-36
Gm48161	1572.76	0.92	0.07	4.76e-36
Ptpra	1730.6	0.85	0.07	5.18e-36
Shoc1	196.04	2.27	0.18	5.86e-36
Gab2	281.02	1.98	0.16	6.08e-36
Stk17b	1473.7	0.91	0.07	7.91e-36
Armh4	740.05	1.22	0.1	8.19e-36
Zdhhc2	871.47	1.11	0.09	8.62e-36
Col11a1	450.8	1.67	0.13	9.40e-36
Csrp2	4792.45	0.96	0.08	9.80e-36
Phyhd1	146.6	2.88	0.23	1.31e-35
Efhd2	1040.36	1.19	0.09	1.60e-35
Ctdsp2	4186.58	0.9	0.07	1.72e-35
Bach2	753.71	1.83	0.15	2.38e-35
Txndc12	1766.23	1.11	0.09	2.67e-35
Nynrin	1457.63	1.28	0.1	3.26e-35
Zeb1	712.25	1.66	0.13	3.74e-35
Plekhb2	831.35	1.06	0.08	3.74e-35
Rnf17	1565.01	1.1	0.09	6.06e-35
Pdlim3	284.11	1.67	0.13	9.76e-35
Nek3	815.76	1.13	0.09	1.55e-34
Cd9	5344.08	0.9	0.07	1.62e-34
Tmem92	245.21	2.11	0.17	1.62e-34
Lrig3	1912.82	1.18	0.1	1.89e-34
Tnfsfm13	214.63	2.05	0.17	2.13e-34
Xlr3a	287.23	1.89	0.15	2.36e-34
Wipi1	841.46	1.07	0.09	2.58e-34
Gabarapl1	1269.38	1.01	0.08	2.72e-34
Mtmr7	2137.19	0.81	0.07	2.74e-34
Dkk1	124.94	3.2	0.26	2.75e-34
Cenpv	1929.73	1	0.08	3.32e-34
Itgb8	166.86	2.62	0.21	3.84e-34
Tspan2	862.14	1.55	0.13	4.07e-34
Gm47739	2297.18	1.01	0.08	4.86e-34
Eno3	735.36	1.15	0.09	4.96e-34
Cldn1	149.64	2.46	0.2	5.87e-34
Gm48754	2705.09	1.12	0.09	5.89e-34
Hyi	213.8	2.12	0.17	6.37e-34
Akap7	633.28	1.15	0.09	6.42e-34
Csf1	974.1	1.09	0.09	6.54e-34
Cadm1	2370.23	1.2	0.1	7.97e-34
Lama1	2587.13	1.38	0.11	1.10e-33
Vldlr	197.89	2.41	0.2	1.24e-33
Prex1	407.89	1.55	0.13	1.27e-33
Calcoco2	2284.76	1.08	0.09	1.54e-33
Plpp3	847.98	1.06	0.09	2.30e-33
Tex14	1295.75	1.06	0.09	2.37e-33
Hoxb2	102.45	5.69	0.48	3.09e-33
Urgcp	1185.48	1	0.08	3.16e-33
Arid3a	1559.88	1.12	0.09	3.56e-33
Zfp36l3	287.79	1.83	0.15	4.10e-33
Sgo2a	4798.3	0.96	0.08	4.72e-33
Gng12	1032.23	1.03	0.09	5.50e-33
Cables1	185.94	2.17	0.18	5.76e-33
Ugp2	1537.59	1	0.08	5.94e-33
Pck2	753.03	1.39	0.12	7.30e-33
Cystm1	609.81	1.28	0.11	8.61e-33
Nek6	1438.19	1.03	0.09	9.31e-33
Tdrp	1005	1.03	0.09	1.29e-32
P4ha2	1756.47	0.98	0.08	1.49e-32
Tusc3	2033.33	0.8	0.07	1.60e-32
Dact3	867.41	1.28	0.11	2.48e-32
Pex13	2072.92	0.82	0.07	2.58e-32
Sh3pxd2b	1716.58	1.33	0.11	2.79e-32
Plekhh1	1222.81	1.26	0.11	3.33e-32
Mmp23	188.49	2.07	0.17	4.32e-32
Ier5	744.29	1.21	0.1	4.74e-32
Scube1	153.2	2.53	0.21	4.97e-32
Slc1a4	1563.21	1.18	0.1	5.77e-32
H2-Bl	238.09	1.9	0.16	6.73e-32
Hecw2	556.11	1.68	0.14	7.16e-32
Edn1	391.1	1.42	0.12	7.32e-32
Fndc3b	2099.01	1.34	0.11	7.72e-32
Ypel5	1140.71	1.01	0.08	7.72e-32
Vps37a	2666.4	0.81	0.07	7.98e-32
Rad51c	1169.14	1.07	0.09	8.33e-32
Khnyn	1432.69	1.12	0.09	1.12e-31
Ccng2	978.52	1.1	0.09	1.20e-31
St8sia1	451.73	1.75	0.15	1.21e-31
Tshz2	99.65	4.66	0.4	1.32e-31
Lgalsl	1737.35	0.89	0.07	1.55e-31
Cd36	95.03	5.66	0.48	1.71e-31
Krcc1	1131.27	1	0.08	1.99e-31
Htra1	532.43	1.35	0.11	2.09e-31
Sil1	622.65	1.34	0.11	2.47e-31
Lrpap1	3561.38	0.99	0.08	2.80e-31
Scaper	830.01	1.2	0.1	3.77e-31
Podxl	3053.56	1.09	0.09	4.76e-31
Pla1a	310.57	1.72	0.15	5.08e-31
Clybl	757.46	1.35	0.12	5.24e-31
Adam10	1455.47	1.01	0.09	5.31e-31
Filip1	111.05	3.15	0.27	5.53e-31
Phf13	2173.03	0.82	0.07	5.72e-31
Tspan9	2486.04	1.24	0.11	6.00e-31
Smim14	910.28	1.56	0.13	9.23e-31
Elmod2	1228.34	1.04	0.09	9.47e-31
Vsir	401.37	1.46	0.13	9.88e-31
Aard	814.63	1.24	0.11	1.44e-30
Sfrp1	869.98	1.31	0.11	1.52e-30
Jam2	2861.97	0.88	0.08	1.78e-30
Cdc42ep1	652.45	1.37	0.12	1.80e-30
Cdkn3	448.89	1.28	0.11	1.87e-30
Plod1	1286.27	1.07	0.09	2.01e-30
Elf3	1423.22	0.86	0.07	2.17e-30
Csnk1e	3399.9	0.8	0.07	2.82e-30
Tns1	1262.39	1.82	0.16	2.87e-30
Bcat1	5317.84	0.86	0.07	3.21e-30
Lpp	4772.59	1.66	0.14	4.12e-30
Boc	282.13	1.91	0.17	4.17e-30
Aldh1a7	84.94	4.16	0.36	4.36e-30
Cyba	1133.44	1.13	0.1	4.56e-30
Mir100hg	257.16	2.52	0.22	4.57e-30
Mlycd	378.2	1.39	0.12	4.82e-30
Tle6	398.78	1.42	0.12	5.00e-30
Ddx60	262.24	2.16	0.19	6.19e-30
Pdgfra	152.33	2.21	0.19	6.41e-30
Zkscan2	205.57	1.95	0.17	6.50e-30
Emilin1	641.92	1.33	0.12	6.88e-30
Selenon	880.24	1.11	0.1	8.11e-30
Manba	3750.62	0.81	0.07	9.46e-30
Adm	174.84	2.33	0.2	1.04e-29
Acaa2	895.45	1	0.09	1.15e-29
Camk1	398.2	1.56	0.14	1.38e-29
Naglu	287.95	1.55	0.14	1.38e-29
Kdelr3	470.44	1.35	0.12	1.42e-29
Akt3	1457.55	1.27	0.11	1.49e-29
Nubpl	849.29	1.03	0.09	1.65e-29
Adam19	9559.58	1.04	0.09	1.86e-29
Tmem87b	1327.3	0.84	0.07	2.27e-29
Mllt10	2211.98	0.83	0.07	2.30e-29
Cep112	364.41	1.5	0.13	2.69e-29
Nhsl2	273.48	2.58	0.23	2.93e-29
Abca7	900.51	0.97	0.09	3.26e-29
Ppic	825.29	1.22	0.11	3.42e-29
Gm47404	984.41	0.95	0.08	3.63e-29
Tlcd5	588.41	1.24	0.11	3.64e-29
Gm15091	93.34	3.02	0.27	4.93e-29
Daam1	1698.52	1.09	0.1	5.03e-29
Bmp2	273.68	2.21	0.2	5.24e-29
Nrk	2169.08	1.5	0.13	5.99e-29
Phactr2	384.01	1.42	0.13	7.38e-29
Sorbs2	315.77	1.89	0.17	7.61e-29
Gm45899	1852.22	1.23	0.11	8.13e-29
Rasl10b	263.38	1.61	0.14	9.58e-29
Angpt1	92.29	3.43	0.31	1.06e-28
Fignl2	863.12	1.32	0.12	1.13e-28
Gm15097	103.88	2.93	0.26	1.21e-28
Naxe	1676.84	1.11	0.1	1.35e-28
Bves	129.56	2.47	0.22	1.36e-28
Car8	124.67	2.71	0.24	1.47e-28
Spry1	878.02	0.96	0.09	1.49e-28
Serpine1	2685.3	0.87	0.08	1.63e-28
Atg10	181.18	1.91	0.17	1.66e-28
Tcaf1	1502.45	1.1	0.1	1.99e-28
Foxc1	104.03	2.74	0.25	2.02e-28
Gm42860	1181.48	0.85	0.08	2.24e-28
Rims1	526.68	1.26	0.11	2.62e-28
Tmtc4	673.33	1.24	0.11	3.15e-28
Gm48764	5793.52	0.99	0.09	4.15e-28
Zbtb10	1526.35	1.27	0.11	4.89e-28
Fkbp6	262.4	1.64	0.15	6.15e-28
Rassf8	537.94	1.3	0.12	6.57e-28
Litaf	1637.64	0.8	0.07	8.60e-28
Dact1	535.86	1.37	0.12	1.10e-27
AU015836	893.67	1.12	0.1	1.12e-27
Bmf	899.32	1.03	0.09	1.57e-27
Plac1	118.28	2.63	0.24	1.58e-27
Pttg1	2200.14	0.97	0.09	1.58e-27
Mobp	307.77	1.89	0.17	1.62e-27
Mrc2	1033.24	1.68	0.15	1.69e-27
Cln6	986.52	1.24	0.11	1.71e-27
Sh3bp5	355.23	1.49	0.14	1.92e-27
Ctbs	514.95	1.13	0.1	2.04e-27
Sema3b	372.53	1.32	0.12	2.07e-27
Siae	567.1	1.32	0.12	2.11e-27
1700025G04Rik	682.09	1.27	0.12	2.12e-27
Septin8	2864.11	0.8	0.07	2.32e-27
Osbpl9	1996.66	0.88	0.08	2.76e-27
Entpd4	1191.34	1.04	0.1	3.03e-27
Creg1	384.55	1.69	0.16	3.57e-27
Mbnl2	2343.8	0.81	0.07	3.65e-27
Rpl22l1	3834.16	1.58	0.15	4.09e-27
Atg4b	1829.75	0.87	0.08	4.22e-27
Hormad2	364.52	1.42	0.13	4.28e-27
Gata6	134.73	2.43	0.22	4.50e-27
Galnt11	1166.93	0.88	0.08	6.25e-27
Cbr4	903.25	1.21	0.11	6.28e-27
Col20a1	108.07	2.97	0.28	6.42e-27
Mettl22	620.94	1.15	0.11	6.77e-27
Pvr	1018.18	0.89	0.08	7.09e-27
B4galt1	1922.9	1.2	0.11	7.22e-27
Enpp5	360.6	1.32	0.12	7.56e-27
Rsrc1	1140.51	0.91	0.08	8.15e-27
Ism2	99.52	2.75	0.26	8.17e-27
Zscan4-ps2	730.66	1.24	0.11	8.21e-27
Fthl17c	137.98	2.27	0.21	9.60e-27
Ott	113.96	2.72	0.25	1.20e-26
Zfp773	419.23	1.23	0.11	1.21e-26
Adamts5	201.19	2.52	0.24	1.28e-26
Six4	2043.17	1.23	0.11	1.48e-26
Rdm1	2021.16	0.94	0.09	1.63e-26
Setbp1	843.99	1.35	0.13	1.67e-26
Ppp3cc	163.89	2.12	0.2	1.88e-26
Gm13119	138.67	2.52	0.24	2.16e-26
Col4a6	171.5	2.46	0.23	2.39e-26
Tmprss2	146.5	2.15	0.2	2.55e-26
Cyp26b1	131.98	2.43	0.23	2.78e-26
Fam149a	252.07	1.58	0.15	2.93e-26
Pja2	2351.63	1.03	0.1	2.98e-26
Zbtb4	407.08	1.67	0.16	3.01e-26
Immp2l	209.79	2.18	0.21	3.44e-26
Tshz1	300.9	2.28	0.22	4.75e-26
Ifitm1	7847.85	0.93	0.09	5.29e-26
Pga5	193.07	1.85	0.17	5.31e-26
Dmrt3	74.3	3.4	0.32	6.09e-26
Tmem50b	570.51	1.33	0.12	6.42e-26
Pcgf5	1000.6	1.09	0.1	7.48e-26
Sema4c	590.47	1.21	0.11	7.49e-26
Prnd	126.42	2.27	0.22	9.09e-26
Zscan4c	728.97	1.28	0.12	9.51e-26
Bmp1	1932.82	0.9	0.08	9.93e-26
Kdm5d	121.92	2.42	0.23	1.02e-25
Htra3	88.83	4.08	0.39	1.03e-25
Rhobtb1	199.96	2.2	0.21	1.07e-25
Dmc1	375.28	1.3	0.12	1.14e-25
Stk39	386.64	1.49	0.14	1.26e-25
Adam12	268.25	1.88	0.18	1.28e-25
Acy3	301.39	1.39	0.13	1.79e-25
Gm21293	2967.51	1.15	0.11	1.88e-25
Letmd1	334.44	1.33	0.13	2.02e-25
Kank1	1393.4	1.21	0.11	2.03e-25
Serpinb9b	616.46	1.1	0.1	2.11e-25
Dkk2	72.12	4.63	0.44	2.11e-25
Mgarp	365.34	1.54	0.15	2.48e-25
Stradb	349.49	1.42	0.14	3.30e-25
Rab6b	387.33	1.33	0.13	3.49e-25
Mpp1	1367.76	0.81	0.08	3.82e-25
Folr1	1117.51	0.81	0.08	4.22e-25
Sp140	179.27	1.97	0.19	4.80e-25
Usp3	843.27	1.29	0.12	4.82e-25
Fam169b	358.32	1.41	0.13	5.02e-25
Hk1	1970.76	1.1	0.1	5.11e-25
Prdx4	2573.5	0.86	0.08	5.76e-25
Car3	363.32	1.27	0.12	6.03e-25
Nsmce1	1853.26	0.9	0.09	6.06e-25
Tmem9	1584.98	0.96	0.09	6.27e-25
Tmem106b	1282.66	0.85	0.08	6.53e-25
Uggt2	386.85	1.49	0.14	8.47e-25
Anapc10	1395.69	1.02	0.1	8.58e-25
Lamb2	2372.01	0.95	0.09	9.91e-25
Fosl2	1575.71	1.09	0.1	1.04e-24
Amz2	1771.77	0.84	0.08	1.05e-24
Rcbtb2	1814.31	0.82	0.08	1.19e-24
4930432K21Rik	234.92	1.71	0.17	1.20e-24
Ildr1	616.92	1.05	0.1	1.29e-24
Hoxa3	76.8	3.3	0.32	1.36e-24
Vgll4	550.81	1.05	0.1	1.36e-24
Anxa4	1000.92	0.96	0.09	1.48e-24
Cfl2	2102.09	0.82	0.08	1.52e-24
Dppa5a	50047.6	1.01	0.1	1.67e-24
Actg2	75.18	5.14	0.5	2.01e-24
Kank4	187.63	1.98	0.19	2.01e-24
Hacd4	201.66	1.79	0.17	2.39e-24
Pgm1	1272.01	0.91	0.09	2.51e-24
Slc9a5	946.91	0.89	0.09	3.31e-24
Sema3a	77.23	3.81	0.37	3.38e-24
Psd3	447.41	1.21	0.12	3.97e-24
Cdon	1790.27	1.09	0.11	4.58e-24
Ppp2r2b	119.69	2.18	0.21	4.90e-24
Jak2	808.02	1.05	0.1	4.98e-24
Sh3tc1	302.58	1.34	0.13	5.03e-24
Lrrn4	665.61	0.95	0.09	5.15e-24
Plekho1	467.45	1.31	0.13	5.79e-24
Lrriq4	137.49	2.37	0.23	6.11e-24
Ube2t	1522.81	0.84	0.08	6.60e-24
Cbx4	180.96	1.86	0.18	6.65e-24
Nlrp4a	125.39	2.2	0.22	7.07e-24
Atp2c2	106.01	2.32	0.23	7.99e-24
Tuba3b	99.62	2.93	0.29	8.22e-24
Msrb3	248.47	1.58	0.16	9.07e-24
Fggy	533.5	1.15	0.11	9.23e-24
Tmem231	1084.51	0.96	0.09	1.08e-23
Mfap2	283.17	1.56	0.15	1.11e-23
Zfp9	113.68	2.41	0.24	1.13e-23
Tmem108	172.12	1.81	0.18	1.58e-23
Slc24a3	74.81	3.3	0.33	1.66e-23
Rp2	987.3	0.83	0.08	1.76e-23
Spag9	3978.69	0.82	0.08	1.77e-23
Vnn1	80.24	2.79	0.28	1.81e-23
Smyd3	748.02	0.91	0.09	1.84e-23
Lpl	609.09	1.08	0.11	2.00e-23
Pdk4	424.16	1.25	0.12	2.35e-23
Akr1e1	597.5	1.51	0.15	2.37e-23
Stk31	457.15	1.28	0.13	2.53e-23
Sox9	87.29	3.25	0.33	2.70e-23
Gm4027	327.53	1.61	0.16	3.01e-23
Gstm6	227.57	1.55	0.16	3.06e-23
Gjb5	662.95	0.98	0.1	3.20e-23
Btnl7-ps	164.83	1.75	0.18	3.76e-23
Hip1	2969.5	1.03	0.1	4.22e-23
Sat2	133.18	2.05	0.21	4.32e-23
Rab27b	61.34	4.51	0.45	4.48e-23
Prxl2a	552.15	1.23	0.12	4.65e-23
P3h2	172.83	2.18	0.22	4.72e-23
Nlgn2	1755.43	1.05	0.1	5.01e-23
Retreg1	406.75	1.24	0.12	5.34e-23
Smim19	297.54	1.4	0.14	5.39e-23
Hapln1	64.77	4.1	0.41	5.46e-23
Zscan4f	1143.18	1.34	0.13	5.49e-23
Ednra	108.44	2.43	0.25	5.49e-23
Farp1	2245.17	1.06	0.11	5.66e-23
Dnah1	228.59	1.57	0.16	5.88e-23
Hoxb4	80.7	3.31	0.33	6.28e-23
Nupr1	189.66	1.76	0.18	6.47e-23
Zfp521	257.12	2.34	0.24	6.56e-23
Efhc1	125.38	2.1	0.21	7.39e-23
1700013H16Rik	64.38	4.44	0.45	8.99e-23
Chmp2a	3378.52	0.83	0.08	9.52e-23
Zfr2	97.69	2.86	0.29	9.75e-23
Hcfc1r1	1559.1	0.88	0.09	1.02e-22
4933427D06Rik	204.56	1.69	0.17	1.03e-22
Plxnd1	382.93	1.53	0.15	1.04e-22
Asah2	117.45	2.69	0.27	1.10e-22
Cryzl1	1057.66	1.02	0.1	1.32e-22
Pxdn	3641.24	0.97	0.1	1.38e-22
Gm35019	68.38	3.18	0.32	1.40e-22
Gpt2	1649.65	0.81	0.08	1.50e-22
Lmx1b	124.55	2.19	0.22	1.52e-22
Sdr39u1	295.31	1.42	0.14	1.65e-22
Cep70	1038.78	1.14	0.12	1.80e-22
Srgap3	793.1	1.03	0.1	2.13e-22
Decr1	994.39	1.02	0.1	2.17e-22
Gdf11	193.92	1.77	0.18	2.32e-22
Slc48a1	598.82	1	0.1	2.51e-22
Tex264	913.59	1.1	0.11	2.65e-22
Cpe	1302.08	0.85	0.09	2.77e-22
Svep1	69.91	5.59	0.56	2.87e-22
Ndrg1	982.46	0.86	0.09	3.19e-22
Ikzf2	179.58	1.92	0.2	3.55e-22
Neu1	740.5	0.97	0.1	3.56e-22
Trim12c	1058.4	0.86	0.09	3.71e-22
Tnfaip8	417.12	1.21	0.12	5.26e-22
Syap1	901.1	0.82	0.08	5.34e-22
Ppp2r3a	506.71	1.31	0.13	5.42e-22
Tmtc2	97.79	2.45	0.25	5.89e-22
Arhgap42	1134.13	1.04	0.11	6.46e-22
Maml3	229.07	1.77	0.18	6.91e-22
Sppl2a	890.17	0.97	0.1	6.93e-22
Prkar1b	221.77	1.59	0.16	7.01e-22
Fhdc1	128.03	1.94	0.2	7.65e-22
Igf1r	2625	1.29	0.13	9.71e-22
Glrx	821.9	0.91	0.09	1.21e-21
Twist1	274.09	1.48	0.15	1.23e-21
Slco4c1	872.14	0.88	0.09	1.31e-21
Pla2g5	307.92	1.33	0.14	1.38e-21
Trim68	336.16	1.19	0.12	1.58e-21
Dcn	63.21	5.24	0.54	1.66e-21
Sgce	1002.64	0.88	0.09	2.03e-21
Gm1070	262.1	1.41	0.15	2.09e-21
Epm2a	121.53	2.01	0.21	2.64e-21
Prrx2	280.08	1.53	0.16	2.92e-21
Mef2c	69.71	3.19	0.34	3.02e-21
Afap1	1100.44	1.3	0.14	3.08e-21
Mogat2	175.98	1.77	0.19	3.11e-21
2810408A11Rik	308.29	1.53	0.16	3.11e-21
Ano10	496.72	1.07	0.11	3.30e-21
Ttc12	543.15	1.06	0.11	3.89e-21
Cacna1c	119.58	2.36	0.25	4.26e-21
Tex11	304.01	1.25	0.13	4.40e-21
Irs2	4026.79	0.97	0.1	4.98e-21
Gata3	241.51	1.73	0.18	5.10e-21
Zmym6	1255.01	0.89	0.09	5.12e-21
Qsox1	1094.34	0.81	0.08	5.84e-21
Ebf4	137.11	2.3	0.24	5.99e-21
Cdc25c	1259.43	0.92	0.1	6.55e-21
Thbs1	5811.31	1.24	0.13	6.75e-21
Btbd8	471	1.11	0.12	8.76e-21
Aire	969.92	0.93	0.1	9.32e-21
Drc3	182.36	1.56	0.17	9.39e-21
Ufsp2	902.65	0.94	0.1	9.42e-21
Klhl24	3380.74	0.81	0.09	1.13e-20
Ift43	551.81	1.22	0.13	1.17e-20
Serpinb6b	70.99	3.02	0.32	1.17e-20
Hscb	405.32	1.27	0.13	1.20e-20
Dhdds	724.03	0.87	0.09	1.23e-20
Gm38372	570.99	0.99	0.11	1.35e-20
Prkg1	79.61	2.94	0.32	1.39e-20
Crabp1	1055.94	1.12	0.12	1.72e-20
Sspo	65.16	3.28	0.35	1.73e-20
Nfil3	393.79	1.2	0.13	1.92e-20
Lats2	648.02	1.42	0.15	2.03e-20
Got1l1	1066.87	0.93	0.1	2.05e-20
Lrrc32	164.52	1.75	0.19	2.40e-20
Glt8d1	670.67	0.85	0.09	2.73e-20
Blvrb	863.97	0.93	0.1	3.06e-20
Gm34653	53.75	4.7	0.5	3.06e-20
Thnsl2	294.42	1.31	0.14	3.25e-20
St6galnac3	270.31	2.1	0.23	3.46e-20
Gm31659	80.29	3.75	0.41	3.55e-20
Anp32a	6398.04	0.82	0.09	3.58e-20
6330403K07Rik	262.45	1.3	0.14	4.08e-20
Nenf	465.69	1.05	0.11	4.26e-20
Cntln	165.6	1.74	0.19	4.28e-20
Gsap	354.62	1.36	0.15	4.35e-20
Gm9	58.29	3.5	0.38	4.76e-20
Man2a2	1374.47	1.17	0.13	5.60e-20
Fam178b	376.19	1.15	0.12	6.34e-20
Gm33148	71.68	2.73	0.3	6.39e-20
Gm21037	147.57	1.79	0.19	6.60e-20
Ctsh	133.68	1.97	0.22	6.69e-20
Tsc22d3	269.26	1.33	0.14	7.70e-20
Cryab	1275.23	0.86	0.09	7.85e-20
Cd99l2	545.2	1	0.11	1.06e-19
Gm21955	56.82	3.77	0.41	1.07e-19
Bmper	76.05	2.89	0.32	1.08e-19
Reps2	334.56	1.24	0.13	1.11e-19
Etfb	3086.45	0.8	0.09	1.13e-19
Rnf135	329.43	1.19	0.13	1.27e-19
Acss2	504.06	1.03	0.11	1.51e-19
Bphl	355.84	1.25	0.14	1.56e-19
Olfml3	51.79	4.26	0.47	1.72e-19
Cdkn2b	540.23	0.93	0.1	1.75e-19
Taf9	394.03	1.33	0.15	1.99e-19
P3h4	924.84	0.91	0.1	1.99e-19
Krt20	94.62	2.36	0.26	2.12e-19
Rgma	221.34	1.66	0.18	2.14e-19
Ccdc38	75.76	3.19	0.36	2.46e-19
Gm18983	103.71	2.1	0.23	2.58e-19
Bicc1	238.08	1.4	0.15	2.73e-19
Trmt2b	340.42	1.25	0.14	2.85e-19
Serpinb9e	51.28	4.49	0.49	3.14e-19
Arhgap29	2001	1.14	0.13	3.30e-19
Galns	417.4	1.1	0.12	3.66e-19
Ly75	1220.14	0.94	0.1	3.92e-19
Zscan2	172.17	1.53	0.17	4.24e-19
Pecr	945.6	0.82	0.09	4.88e-19
Fbxw10	92.36	2.41	0.27	5.14e-19
Panct2	722.47	1.09	0.12	5.40e-19
Rbm24	72.06	2.54	0.29	6.74e-19
Itprip	347.47	1.2	0.13	7.65e-19
Kif26a	553.98	1.02	0.11	7.92e-19
Fuca2	518.6	1.01	0.11	7.98e-19
Nckap5	69.82	3.29	0.37	9.47e-19
Mipep	991.24	0.81	0.09	9.57e-19
Irf2	238.41	1.55	0.17	9.81e-19
Ncam1	600.84	1.36	0.15	1.01e-18
Ice2	850.48	0.87	0.1	1.04e-18
Atp12a	120.07	2.05	0.23	1.05e-18
Pip4k2a	439.04	0.97	0.11	1.18e-18
Flt1	601.65	1.07	0.12	1.22e-18
Epn3	168.85	1.79	0.2	1.23e-18
Six1	630.5	1.3	0.15	1.29e-18
Fzd8	434.81	1.02	0.11	1.35e-18
Rasgef1b	176.51	1.66	0.19	1.44e-18
Phlpp2	855.41	1.12	0.13	1.45e-18
Hand2	48.23	4.6	0.52	1.47e-18
Gm7957	106.77	1.97	0.22	1.59e-18
C1qtnf6	136.58	1.72	0.19	1.59e-18
Vasn	287.08	1.32	0.15	1.92e-18
Mxra7	784.89	0.96	0.11	1.97e-18
Pfkfb1	582.1	0.87	0.1	2.05e-18
Fgfrl1	665.5	0.91	0.1	2.10e-18
Proca1	125.58	1.82	0.21	2.11e-18
Ifnar2	391.67	1.04	0.12	2.40e-18
Fsbp	250.49	1.49	0.17	2.89e-18
Baz2b	1975.73	0.96	0.11	2.94e-18
Rab11fip4	2701.48	0.92	0.1	3.38e-18
Mitf	268.12	1.27	0.14	3.53e-18
Aebp1	692.22	0.87	0.1	3.58e-18
Rnf157	504.48	1.28	0.15	3.59e-18
Acot13	914.81	0.89	0.1	3.60e-18
Rnf166	599.49	0.96	0.11	3.78e-18
Rnf103	349.13	1.09	0.12	4.01e-18
Mov10l1	449.04	1.25	0.14	4.04e-18
Zfp607b	534.25	0.93	0.1	4.08e-18
Cerk	381.88	1.3	0.15	4.49e-18
Rsph3b	467.58	1.01	0.11	4.52e-18
Gm48422	315.18	1.33	0.15	4.76e-18
Sema3f	296.79	1.41	0.16	5.28e-18
Prelid2	603.33	1.09	0.12	5.34e-18
Colec12	498.74	1.12	0.13	5.81e-18
Reep5	1458.48	0.8	0.09	5.96e-18
Tmem181b-ps	421.37	1.02	0.12	6.08e-18
Syde2	1154.94	0.96	0.11	6.35e-18
Tgfb3	93.31	2.33	0.27	6.54e-18
Fbxl4	666.51	0.89	0.1	6.60e-18
Gata4	143.26	2.1	0.24	7.41e-18
Fam241b	249.83	1.34	0.15	8.82e-18
Bend6	99.13	2.02	0.23	9.04e-18
Kcnu1	59	2.88	0.34	1.03e-17
Nhlrc3	1018.13	0.86	0.1	1.05e-17
Egflam	67.44	3.43	0.4	1.16e-17
Ooep	1489.64	0.89	0.1	1.20e-17
Ccdc8	652.6	0.92	0.11	1.22e-17
Ccdc68	221.31	1.48	0.17	1.23e-17
Prkd1	187.47	1.39	0.16	1.27e-17
Slc40a1	457.21	1.03	0.12	1.40e-17
Large2	720.27	0.85	0.1	1.44e-17
Npr2	345.28	1.5	0.17	1.45e-17
Jakmip1	179.65	1.54	0.18	2.03e-17
AA684185	47.53	3.24	0.38	2.07e-17
Gm5617	170.26	1.47	0.17	2.20e-17
Sytl2	210.47	1.42	0.17	2.23e-17
Kctd18	786.49	0.84	0.1	2.74e-17
Stard13	542.1	1.09	0.13	2.88e-17
Mical2	410.45	1.32	0.15	2.94e-17
Myadm	4931.38	0.86	0.1	3.01e-17
Furin	1604.54	1.26	0.15	3.01e-17
Tsga10	191.68	1.5	0.18	3.33e-17
Tnni2	61.49	3.33	0.4	3.33e-17
Gm50331	1419.24	0.86	0.1	3.56e-17
Prss38	63.6	2.69	0.32	3.76e-17
Eea1	1151.46	1.02	0.12	3.89e-17
Xlr3b	171.31	1.82	0.22	3.96e-17
Pla2r1	103.28	2.03	0.24	3.98e-17
Nsd2	3232.22	0.82	0.1	4.22e-17
Gpat3	213.12	1.32	0.16	4.94e-17
Cyp4f13	447.68	0.99	0.12	5.12e-17
Pcbd1	241.13	1.31	0.16	5.28e-17
Hspb2	217.48	1.29	0.15	5.42e-17
Gdi1	4606.09	0.88	0.1	5.84e-17
Chac1	214.46	1.49	0.18	7.21e-17
Podxl2	115.86	2.1	0.25	7.23e-17
Cpt2	1056.9	0.85	0.1	7.42e-17
Rarres2	46.65	5.14	0.6	7.92e-17
Bcap29	552.01	0.93	0.11	8.85e-17
Slc44a3	85.32	2.34	0.28	8.98e-17
Exd1	215.05	1.37	0.16	9.19e-17
Gm8300	344.54	1.21	0.14	9.34e-17
Gm5662	591.1	1	0.12	1.04e-16
Igf1	55.76	4.1	0.52	1.08e-16
Frmpd1	125.53	1.83	0.22	1.08e-16
Tmed3	631.87	0.81	0.1	1.15e-16
Fthl17d	66.17	2.84	0.34	1.20e-16
Itih5	100.82	1.9	0.23	1.29e-16
Nrip1	903.27	1.31	0.16	1.35e-16
Slc25a20	1182.7	0.84	0.1	1.39e-16
Ncf2	229.05	1.48	0.18	1.40e-16
Muc19	192.84	1.68	0.2	1.44e-16
Snhg6	1167.74	1.01	0.12	1.62e-16
Gbp7	248.26	1.42	0.17	1.63e-16
Arsg	83.76	2.14	0.26	1.72e-16
Rhoq	852.26	0.82	0.1	1.86e-16
Col6a2	248.38	1.2	0.14	1.97e-16
Adamts1	295.59	1.17	0.14	1.99e-16
Sorcs1	66.07	2.49	0.3	2.03e-16
Bdnf	179.48	1.41	0.17	2.23e-16
Spata24	156.1	1.56	0.19	2.36e-16
Nsmf	446.18	0.99	0.12	2.44e-16
Platr7	312.68	1.13	0.14	2.77e-16
Igsf3	1552.66	1.02	0.12	3.02e-16
Gm7789	50.83	3.12	0.38	3.15e-16
Gm16344	487.06	1.02	0.12	3.17e-16
BC067074	751.07	0.95	0.11	3.45e-16
Acsf2	743.66	0.85	0.1	3.63e-16
Lcp1	138.58	1.62	0.2	3.73e-16
Oasl2	277.09	1.12	0.14	3.79e-16
Prtg	4284.01	1.14	0.14	3.79e-16
Nacad	187.96	1.96	0.24	3.85e-16
Snx7	351.28	1.13	0.14	4.00e-16
Dhrs7	316.48	1.17	0.14	4.08e-16
Prss42	146.4	1.65	0.2	4.12e-16
Frmd4a	1416.97	0.84	0.1	4.60e-16
Frat2	371.32	1.05	0.13	4.60e-16
Ostm1	829.98	0.92	0.11	4.71e-16
Irs1	588.56	1.45	0.18	4.74e-16
Ecm1	476.8	1.01	0.12	4.84e-16
Alx3	51.12	2.92	0.36	5.11e-16
Atat1	543.34	0.82	0.1	5.34e-16
Ifi27	51.89	3.51	0.43	5.45e-16
Prkar2b	305.92	1.04	0.13	5.59e-16
Dnajb4	442.21	1.09	0.13	5.90e-16
Msx2	207.89	1.28	0.16	6.36e-16
Egln3	841	0.89	0.11	6.53e-16
Snai2	116.96	1.82	0.22	7.20e-16
Gm50180	73.77	2.41	0.3	8.01e-16
Alg8	588.3	0.83	0.1	8.31e-16
Efna5	483.23	1.34	0.17	8.48e-16
Fras1	502.45	1.45	0.18	1.10e-15
Helz2	255.27	1.31	0.16	1.13e-15
Fthl17f	41.21	4.29	0.53	1.25e-15
Hacl1	480.45	1.21	0.15	1.25e-15
Csf1r	45.75	3.57	0.45	1.27e-15
St3gal1	313.34	1.29	0.16	1.37e-15
Vhl	809.33	0.82	0.1	1.43e-15
2200002D01Rik	283	1.05	0.13	1.48e-15
Kiz	527.42	1.01	0.13	1.56e-15
Med12l	623.49	1.27	0.16	1.60e-15
Acot1	730.53	0.87	0.11	1.61e-15
Dmrtc1c1	401.86	1.68	0.21	1.72e-15
Syde1	336.34	1.21	0.15	1.74e-15
Fbxl2	286.21	1.13	0.14	1.78e-15
Apopt1	723.43	0.99	0.12	1.81e-15
Epp13	324.45	1.09	0.14	1.84e-15
Mmp9	202.88	1.38	0.17	1.88e-15
Wnt2b	124.83	1.82	0.23	2.03e-15
Gm47357	326.9	1.2	0.15	2.28e-15
Rhobtb3	896.71	0.99	0.12	2.56e-15
Vsig10l	260.38	1.19	0.15	2.57e-15
Apcdd1	303.52	1.02	0.13	2.57e-15
Stx2	528.24	0.92	0.11	2.72e-15
Lysmd4	352.56	1.01	0.13	2.74e-15
Plce1	227.46	1.34	0.17	2.79e-15
Lrrc15	218.43	1.29	0.16	2.80e-15
Ets1	1212.77	0.85	0.11	2.80e-15
Tnnt2	45.36	3.45	0.44	2.93e-15
Dyrk2	1133.12	0.85	0.11	2.97e-15
Armcx3	745.63	0.82	0.1	3.02e-15
Sh3bp4	1380.69	0.83	0.1	3.05e-15
Eif4a3l1	309.15	1.36	0.17	3.11e-15
Acat1	1216.25	0.97	0.12	3.11e-15
Gm48799	1999.99	0.98	0.12	3.16e-15
Fat4	87.97	2.45	0.31	3.43e-15
Gm21761	1024.13	1.13	0.14	3.60e-15
Dpysl4	152.46	1.54	0.19	3.61e-15
Ackr3	184.91	1.32	0.17	4.10e-15
Dnah6	63.1	2.46	0.32	4.83e-15
Atoh8	53.68	3.12	0.4	4.84e-15
Tmcc2	470.96	0.95	0.12	4.84e-15
Mall	91.27	1.96	0.25	5.00e-15
Kif26b	142.03	1.76	0.22	5.14e-15
Gm50358	759.03	0.93	0.12	5.20e-15
Zfp362	628.88	0.82	0.1	5.23e-15
Npl	425.93	0.95	0.12	5.27e-15
Igsf1	277.38	1.35	0.17	5.84e-15
Kcnq4	90.93	1.88	0.24	6.04e-15
Dnm3os	142.54	9.38	1.3	6.09e-15
Ccdc136	998.25	1.04	0.13	6.13e-15
Zfp467	131.5	2.08	0.27	6.17e-15
Eif4a3l2	178.72	1.48	0.19	6.60e-15
BC080695	56.18	2.76	0.36	6.97e-15
Lgals4	168.94	1.74	0.22	7.45e-15
Gm48829	373.15	1.01	0.13	7.48e-15
Gm9112	68.26	2.51	0.32	7.51e-15
Adgrf5	207.9	1.24	0.16	7.91e-15
A2m	267.14	1.35	0.17	8.07e-15
Ift81	730.56	0.82	0.1	8.23e-15
Hkdc1	50.65	3.2	0.41	8.42e-15
Rwdd3	281.16	1.24	0.16	8.44e-15
Rin3	253.98	1.53	0.2	9.40e-15
Hydin	253.19	1.28	0.16	1.03e-14
Plac9a	131.5	1.54	0.2	1.07e-14
Zscan4e	486.35	1.02	0.13	1.13e-14
M1ap	320.01	0.97	0.12	1.15e-14
Hoxc4	37.58	4.33	0.56	1.17e-14
Zbtb16	70.79	2.68	0.35	1.20e-14
Gnao1	346.79	1.19	0.15	1.22e-14
Creb3	902.43	0.91	0.12	1.30e-14
Reck	595.52	0.89	0.11	1.34e-14
Tmem132c	106.34	2.28	0.3	1.35e-14
Cldn3	233.46	1.16	0.15	1.54e-14
Hoxb3os	36.96	4.3	0.55	1.55e-14
Rps23rg1	417.68	0.87	0.11	1.75e-14
Hoxb3	41.66	3.97	0.52	1.88e-14
Sema3c	468.45	1.22	0.16	1.94e-14
Hoxc6	37.72	3.73	0.49	2.04e-14
Emx2	79.25	2.2	0.29	2.21e-14
Gm16478	184.43	1.6	0.21	2.21e-14
Gm49599	206.34	1.29	0.17	2.26e-14
Irx1	80.34	2.5	0.33	2.64e-14
Slc15a1	324.57	1.4	0.18	2.64e-14
Stag3	1736.26	0.88	0.11	2.64e-14
Pdlim4	189.22	1.39	0.18	2.65e-14
Slco2a1	143.58	1.51	0.2	2.85e-14
Dnajc6	1481.97	0.8	0.1	3.02e-14
Tmem8b	272.33	1.34	0.18	3.21e-14
Adcy6	815.43	0.94	0.12	3.21e-14
Tmem116	84.08	2	0.26	3.47e-14
Trp63	34.21	4.32	0.57	3.58e-14
Inca1	86.61	1.88	0.25	3.58e-14
Slc17a9	862.26	0.94	0.12	3.88e-14
C430002N11Rik	36.41	3.81	0.51	4.26e-14
Siglecf	199.07	1.26	0.17	4.27e-14
Stard8	407.71	0.9	0.12	4.66e-14
Gm50216	596.83	0.92	0.12	4.68e-14
Bean1	36.42	3.69	0.49	4.69e-14
Cp	36.11	5.11	0.66	4.77e-14
Slc15a2	450.61	0.84	0.11	5.12e-14
Ccdc152	38.57	3.27	0.44	5.53e-14
Ssbp2	494.99	1.09	0.14	5.62e-14
Rasl11b	538.99	0.85	0.11	5.78e-14
Ulbp1	381.08	1.57	0.21	6.11e-14
Tspo2	34.42	5.03	0.69	6.56e-14
Ehd2	428.23	0.89	0.12	6.97e-14
Plekhf1	348.83	0.93	0.12	7.18e-14
Rnf212b	76.56	1.95	0.26	7.39e-14
Ccdc138	432.37	0.99	0.13	8.08e-14
Ednrb	39.59	3.5	0.47	8.35e-14
Trim52	116.55	1.61	0.22	1.03e-13
Cdh5	55.05	2.42	0.33	1.07e-13
Cacna1h	380.35	1.03	0.14	1.12e-13
Mn1	168.65	1.85	0.25	1.15e-13
Ppp6r2	467.94	0.93	0.12	1.15e-13
Zeb2	537.02	1.15	0.15	1.16e-13
Rlbp1	274.03	1.03	0.14	1.17e-13
Galc	421.53	0.87	0.12	1.17e-13
Fhl2	441.16	1.05	0.14	1.18e-13
Tll1	155.86	1.37	0.18	1.26e-13
Macrod1	128.56	1.43	0.19	1.32e-13
Hrc	58.66	2.36	0.32	1.41e-13
Dsg2	1801.61	0.83	0.11	1.55e-13
Smad6	293.47	1.13	0.15	1.57e-13
4933439C10Rik	240.29	1.12	0.15	1.60e-13
Ccdc172	88.27	1.87	0.25	1.76e-13
Fmn1	289.07	1.34	0.18	1.80e-13
Wnt7a	108.35	1.64	0.22	1.82e-13
Foxc2	34.61	3.74	0.51	2.16e-13
Gpx8	364.38	1	0.13	2.22e-13
Rab11fip2	414.96	1.02	0.14	2.24e-13
Gm38947	291.81	1.07	0.14	2.25e-13
Robo2	129.62	2.46	0.34	2.28e-13
Lcorl	631.62	0.8	0.11	2.30e-13
Mfhas1	501.15	1.07	0.14	2.30e-13
Tph1	33.51	4.2	0.57	2.33e-13
Lrrk2	399.04	1.01	0.14	2.34e-13
Fam90a1b	34.23	3.47	0.48	2.40e-13
Nmi	168.86	1.42	0.19	2.56e-13
A4galt	550.76	0.88	0.12	2.88e-13
Dkk3	292.09	1.02	0.14	3.00e-13
Skida1	56.34	2.73	0.38	3.12e-13
Samd14	143	1.41	0.19	3.18e-13
Wipf1	490.16	1.01	0.14	3.23e-13
Tesmin	116.12	1.48	0.2	3.45e-13
Nuggc	117.39	1.56	0.21	3.73e-13
Slc13a4	111.6	1.66	0.23	3.91e-13
Fahd2a	325.77	0.98	0.13	4.12e-13
Pygo1	180.25	1.25	0.17	4.12e-13
Shtn1	348.1	0.91	0.12	4.36e-13
Tmem119	94.23	1.9	0.26	4.37e-13
1700029J07Rik	44.47	2.84	0.39	4.43e-13
Pou6f1	493.6	0.86	0.12	5.05e-13
Uba7	50.14	2.97	0.42	5.05e-13
Gm807	194.68	1.45	0.2	5.25e-13
Col25a1	52.4	2.38	0.33	5.30e-13
Aig1	245.65	1.13	0.15	5.39e-13
Mtus2	445.79	0.88	0.12	5.99e-13
Gm5039	310.09	1.12	0.15	6.15e-13
Xpa	324.01	0.94	0.13	6.28e-13
Ctla2a	48.41	2.61	0.37	6.50e-13
Ptprm	144.56	1.43	0.2	6.58e-13
Pparg	35.65	3.52	0.49	6.68e-13
Casp6	480.81	0.84	0.11	6.77e-13
Fbxw4	393.92	0.89	0.12	6.92e-13
Slc45a3	183.88	1.26	0.17	7.16e-13
Obox6	43.1	3	0.42	8.23e-13
Rimbp2	302.14	0.98	0.13	8.36e-13
Nsg2	64.11	2.12	0.3	9.00e-13
Gpc6	194.58	1.66	0.23	9.13e-13
Ddb2	472.15	0.84	0.11	9.17e-13
Mfap4	463.86	0.82	0.11	9.39e-13
Gulo	191.99	1.2	0.17	1.06e-12
Sfxn3	446.45	1.19	0.17	1.10e-12
Ak5	55.85	2.28	0.32	1.10e-12
Fthl17a	69.82	1.96	0.28	1.16e-12
Pla2g12b	32.46	3.7	0.52	1.21e-12
Txndc16	335	1.12	0.16	1.29e-12
Cap2	230.56	1.11	0.15	1.33e-12
Trim45	422.49	0.82	0.11	1.39e-12
Ubash3b	254.98	1.58	0.22	1.45e-12
G0s2	61.18	2.33	0.33	1.47e-12
Tgfbr2	349.83	1.18	0.17	1.57e-12
Acpp	104.33	1.56	0.22	1.63e-12
Gabre	165.31	1.22	0.17	1.64e-12
Dmrtc2	52.32	2.27	0.32	1.71e-12
Mmgt2	278.5	1.07	0.15	1.71e-12
Crim1	877.57	0.85	0.12	1.78e-12
Fzd4	303.77	1.03	0.14	1.94e-12
Igdcc3	437.82	0.87	0.12	1.96e-12
She	239.89	1.13	0.16	1.98e-12
AU040320	649.92	0.88	0.12	2.19e-12
Glrb	99.89	1.69	0.24	2.50e-12
Zscan5b	192.24	1.19	0.17	2.52e-12
Rmdn1	110.34	1.65	0.24	2.89e-12
H2-Ke6	490.02	0.85	0.12	2.93e-12
Tfap2b	46.68	6.23	0.85	3.06e-12
Rgl1	343.6	1.18	0.17	3.06e-12
H2-T22	368.22	0.92	0.13	3.24e-12
Gm48492	391	0.98	0.14	3.29e-12
Smyd1	153.77	2.19	0.32	3.33e-12
Dlx3	277.96	1.05	0.15	3.37e-12
Il4ra	143.81	1.81	0.26	3.93e-12
Ccdc107	386.17	0.92	0.13	4.01e-12
Gm1995	129.11	1.32	0.19	4.13e-12
Rnf182	69.94	2.35	0.34	4.13e-12
Plekhg3	1279.84	0.82	0.12	4.29e-12
Mal	71.59	1.84	0.27	4.32e-12
Gad2	38.57	3.45	0.5	4.52e-12
Matn3	216.41	1.07	0.15	4.57e-12
Ripor2	43.24	2.49	0.36	5.01e-12
2510009E07Rik	82.93	2.01	0.29	5.16e-12
Ppp1r3f	88.83	1.62	0.23	5.23e-12
Pde3a	85.68	2.18	0.32	5.50e-12
Lbp	37.48	2.94	0.43	5.62e-12
Rad51b	244.59	1	0.14	5.91e-12
Rexo5	389.67	1.3	0.19	6.23e-12
Ifngr2	322.74	1.1	0.16	6.45e-12
Gm20767	299.52	1.3	0.19	6.53e-12
Myocd	35.14	2.93	0.43	6.89e-12
Nox4	320.79	0.93	0.13	7.04e-12
Asic2	34.62	3.32	0.49	7.05e-12
Ccl25	359.37	0.81	0.12	7.13e-12
Dcdc2a	38.07	3.03	0.45	7.44e-12
Rhox2a	44.99	2.64	0.39	8.37e-12
Cplx2	142.56	1.51	0.22	8.43e-12
Gabrp	39.88	2.93	0.43	8.66e-12
Adgrg6	132.22	1.61	0.24	9.22e-12
Pxylp1	124.2	1.66	0.24	9.23e-12
Hddc3	247.2	1.06	0.15	9.38e-12
Qpct	144.64	1.33	0.19	9.71e-12
Slc5a4b	107.17	1.53	0.22	1.02e-11
Zic1	62.45	2.55	0.38	1.07e-11
Pth1r	176.21	1.23	0.18	1.16e-11
Hsh2d	53.88	2.22	0.33	1.17e-11
Mex3b	311.5	0.9	0.13	1.20e-11
Nkd1	334.29	1.04	0.15	1.23e-11
Gja4	43.89	2.38	0.35	1.31e-11
Amot	1717.85	0.82	0.12	1.33e-11
Ptbp3	4417.74	0.82	0.12	1.38e-11
Pramef25	63.56	1.9	0.28	1.50e-11
Fbxo10	338.92	0.85	0.12	1.50e-11
Amn1	424.17	0.84	0.12	1.54e-11
Olfr1372-ps1	560.38	0.97	0.14	1.56e-11
Slc17a5	401.83	0.86	0.12	1.58e-11
Slit2	408.83	1.48	0.22	1.59e-11
Mppe1	323.73	0.88	0.13	1.60e-11
Tead4	331.27	0.94	0.14	1.62e-11
Clcn1	67.02	2.24	0.34	1.67e-11
Fam110b	559.31	0.83	0.12	1.72e-11
Irak2	426.13	0.92	0.13	1.91e-11
C330018D20Rik	340.66	0.86	0.12	1.93e-11
B230311B06Rik	90.89	1.6	0.24	2.02e-11
Ctdspl	359.07	1.01	0.15	2.05e-11
Dap	449.97	0.85	0.12	2.11e-11
Il11ra1	312.81	1.07	0.16	2.22e-11
Lrrk1	486.12	0.88	0.13	2.41e-11
Sox5	32.76	2.94	0.44	2.49e-11
Chst5	69.47	1.99	0.3	2.64e-11
Gm4340	472.54	1.29	0.19	2.86e-11
Gm38414	78.88	1.65	0.25	2.95e-11
Nudt16	160.79	1.23	0.18	2.98e-11
Dnajc5g	43.76	2.52	0.38	2.98e-11
Zadh2	331.87	1.03	0.15	3.09e-11
Fgf1	260.8	1.15	0.17	3.16e-11
Fgf10	76.97	1.8	0.27	3.22e-11
Hesx1	68.19	1.82	0.28	3.31e-11
Hspb11	294.11	0.87	0.13	3.51e-11
Clic5	65.08	2.23	0.34	3.66e-11
Stambp	285.5	0.89	0.13	3.69e-11
Bcl2l14	156.02	1.15	0.17	3.76e-11
Col9a2	766.62	0.86	0.13	3.84e-11
Chpt1	423.69	0.85	0.13	3.91e-11
Scml2	381.42	1.23	0.18	3.94e-11
S1pr3	153.61	1.24	0.19	3.96e-11
Mettl15	136.14	1.33	0.2	4.17e-11
Hoxa5	33.21	3.06	0.47	4.36e-11
Tcta	215.75	1.03	0.15	4.45e-11
Apoc1	524.24	0.94	0.14	4.77e-11
Stat5a	180.19	1.13	0.17	4.80e-11
Nlrp4c	87.4	1.56	0.24	4.83e-11
Sema4g	506.57	0.84	0.12	4.93e-11
Mttp	318.79	0.87	0.13	5.21e-11
Fzd1	339.17	0.94	0.14	5.23e-11
Alx4	27.63	3.68	0.56	5.44e-11
Rhox1	103.81	1.47	0.22	5.93e-11
Nlrp14	178.17	1.25	0.19	5.99e-11
Klk1	77.47	1.85	0.28	6.00e-11
Rnf32	144.86	1.22	0.19	6.22e-11
Sp110	127.16	1.5	0.23	6.36e-11
Fam189a2	71.09	1.77	0.27	6.41e-11
Nppb	56.08	2.08	0.32	6.57e-11
Stx17	413.02	0.85	0.13	6.73e-11
Pnlip	66.14	1.79	0.28	6.74e-11
Gm5134	146.14	1.17	0.18	7.32e-11
Ccdc170	109.05	1.41	0.22	7.45e-11
BC034090	497.32	0.86	0.13	7.56e-11
P2rx3	71.11	1.77	0.27	7.58e-11
Fat3	116.51	1.42	0.22	8.12e-11
Ankrd44	161.98	1.23	0.19	8.49e-11
Lnx1	270.15	0.89	0.13	8.83e-11
Gdpd1	260.32	0.98	0.15	8.86e-11
Evi5l	464.4	0.85	0.13	9.06e-11
Mapt	242.75	1.19	0.18	9.31e-11
Sdk1	85.79	1.68	0.26	9.82e-11
Gck	63.03	1.95	0.3	1.01e-10
Nostrin	29.65	9	2.75	1.06e-10
Rad9b	443.89	0.83	0.13	1.09e-10
Lrp3	369.65	0.84	0.13	1.09e-10
Thap3	303.55	0.9	0.14	1.19e-10
Ttc39c	133.97	1.29	0.2	1.21e-10
Zfp712	98	1.65	0.26	1.21e-10
Nfix	70.06	1.76	0.28	1.26e-10
Gm1673	67.22	1.85	0.29	1.26e-10
Uckl1	771.6	0.93	0.14	1.29e-10
Snx33	279.65	1.08	0.17	1.30e-10
Fkbp7	92.18	1.87	0.29	1.32e-10
Vgll1	31.63	3.1	0.49	1.33e-10
Caskin1	150.75	1.31	0.2	1.33e-10
Ldoc1	90.35	1.64	0.26	1.34e-10
Lepr	54.07	2.28	0.36	1.38e-10
Olfml2b	68.83	1.8	0.28	1.47e-10
Eef2kmt	616.71	0.81	0.12	1.55e-10
Tmem268	327.79	0.9	0.14	1.69e-10
Blvra	283.41	0.92	0.14	1.76e-10
Maff	301.18	0.82	0.12	1.78e-10
Catsperd	141.76	1.32	0.21	2.01e-10
Triqk	115.87	1.3	0.2	2.05e-10
Rnft2	289.7	0.92	0.14	2.12e-10
Mylip	268.25	0.9	0.14	2.33e-10
BB287469	73.05	2.33	0.37	2.40e-10
Obox4-ps28	123.96	1.44	0.23	2.41e-10
Nedd9	120.8	1.31	0.21	2.46e-10
Man1a	504.55	0.86	0.13	2.47e-10
Nwd1	44.2	2.49	0.4	2.62e-10
Abcc2	242.43	1.2	0.19	2.77e-10
Snx21	311.67	0.81	0.13	2.86e-10
Scx	63.54	1.79	0.29	2.94e-10
Wnt11	63.03	1.91	0.3	2.94e-10
Zmat1	55.08	1.95	0.31	3.00e-10
Hs3st1	86.25	1.6	0.25	3.11e-10
Dmac2l	267.8	1.06	0.17	3.38e-10
Serpinb1a	82.76	1.75	0.28	3.40e-10
Tm2d1	529.24	0.85	0.13	3.44e-10
Bhmt	39.96	2.32	0.37	3.46e-10
Hoxd9	24.94	3.55	0.57	3.63e-10
Cemip	144.18	1.25	0.2	3.71e-10
Zfp316	187.25	1.12	0.18	3.81e-10
Cda	63.37	1.75	0.28	3.93e-10
Gm8332	248.33	1.17	0.19	4.12e-10
Cox7a1	277.7	1.16	0.18	4.27e-10
Dnaic2	117.34	1.43	0.23	4.32e-10
Wfikkn1	42.18	2.48	0.4	4.36e-10
Khdc3	418.71	0.81	0.13	4.39e-10
Plac9b	189.68	0.99	0.16	4.41e-10
Platr26	81.13	1.5	0.24	4.46e-10
Dpm1	588.08	1.26	0.2	4.54e-10
Mgat3	427	0.81	0.13	4.57e-10
Six3os1	31.94	2.88	0.47	4.69e-10
Catsperg1	219.22	1.2	0.19	4.87e-10
Gm6763	291.95	0.95	0.15	5.28e-10
Creg2	32.13	2.84	0.46	5.50e-10
Tuba8	113.68	1.42	0.23	5.52e-10
Sox17	47.9	2.18	0.36	5.62e-10
Tceanc	287.15	1.14	0.18	5.65e-10
Tbx18	46.36	2.36	0.39	5.95e-10
Sh2d4a	106.24	1.37	0.22	6.16e-10
Vcam1	26.61	3.51	0.57	6.64e-10
Akr1c13	40.55	2.28	0.37	6.69e-10
P2rx4	259.91	1.11	0.18	6.75e-10
Pcsk5	56.12	2.05	0.34	6.85e-10
Cspg4	141.94	1.39	0.23	7.69e-10
Efcab10	51.82	2.43	0.4	7.84e-10
Sspn	26.34	3.18	0.52	8.01e-10
Arpin	184.22	1	0.16	8.50e-10
Gm2016	431.19	0.88	0.14	9.23e-10
Klb	26.51	3.72	0.61	9.25e-10
Hsd11b2	80.66	1.5	0.25	9.39e-10
B4galnt2	46.1	2.02	0.33	9.66e-10
Clip4	395.38	0.92	0.15	9.98e-10
Il2rg	133.5	1.3	0.21	1.01e-09
Gm14267	47.83	2.17	0.36	1.02e-09
Lyn	227.77	0.96	0.15	1.02e-09
Gm12454	48.82	2.3	0.38	1.13e-09
Gbp9	135.19	1.23	0.2	1.13e-09
S100a1	102.69	1.4	0.23	1.16e-09
Cd302	147.66	1.3	0.21	1.18e-09
Sgsh	267.79	1.02	0.17	1.21e-09
Bmp2k	438.9	0.8	0.13	1.22e-09
Prickle2	181.94	1.24	0.2	1.30e-09
Naga	501.01	0.85	0.14	1.37e-09
Purg	220.64	0.89	0.14	1.38e-09
Rassf5	212.84	1.06	0.17	1.39e-09
Gch1	169.58	1.07	0.17	1.42e-09
Serpinb9f	24.23	3.57	0.59	1.44e-09
Kcnj12	119.76	1.19	0.2	1.50e-09
Rnasel	46.8	2.36	0.4	1.50e-09
Pramel6	50.57	1.96	0.33	1.58e-09
Cd19	31.38	2.66	0.45	1.58e-09
Pld1	314.79	0.87	0.14	1.65e-09
Defb42	50.63	2.38	0.4	1.67e-09
Rgs9	152.94	1.13	0.19	1.69e-09
Zc3hav1l	1023	0.83	0.14	1.71e-09
Rbp4	75.81	1.55	0.26	1.72e-09
Hoxa2	29.64	2.94	0.5	1.80e-09
Unc93b1	219.34	0.99	0.16	1.85e-09
A830082K12Rik	22.88	4.19	0.73	1.86e-09
Zscan4d	405.34	0.95	0.16	1.97e-09
Tex19.2	125.69	1.21	0.2	2.03e-09
Crb2	127.53	1.53	0.26	2.03e-09
Pla2g4e	85.78	1.4	0.23	2.07e-09
E130307A14Rik	117.59	1.3	0.22	2.13e-09
AV320801	27.67	3.52	0.59	2.34e-09
Fbxo27	304.03	0.92	0.15	2.51e-09
Nadsyn1	274.67	0.89	0.15	2.65e-09
Plppr3	213.53	0.92	0.15	2.79e-09
St8sia2	58.01	1.87	0.32	2.91e-09
Mdfic	243.92	1.09	0.18	3.09e-09
Sdk2	291.62	1.58	0.27	3.33e-09
Prr5l	330.44	0.95	0.16	3.33e-09
Rgs8	45.92	2.23	0.38	3.72e-09
Nudt17	225.11	1.05	0.18	3.74e-09
Mbnl3	324.84	0.82	0.14	3.76e-09
Hlx	24.26	3.62	0.63	4.24e-09
Gdnf	43.81	2.05	0.35	4.30e-09
Maml2	111.28	1.41	0.24	4.54e-09
Nav3	39.97	2.17	0.38	4.78e-09
Lgals3bp	186.89	0.98	0.16	4.81e-09
Kctd12b	270.83	0.83	0.14	4.89e-09
Ttc25	113.66	1.4	0.24	4.95e-09
Fkbp1b	188.97	0.99	0.17	4.97e-09
Bmp5	34	6.29	1.01	5.01e-09
Grm4	93.61	1.38	0.24	5.27e-09
Epha7	473.89	0.95	0.16	5.33e-09
Hnf1b	48.54	1.93	0.34	5.36e-09
Slc37a4	266.08	0.87	0.15	5.54e-09
Pde8a	246.21	0.86	0.14	5.70e-09
Lrrc8b	419.29	0.97	0.16	5.82e-09
Otor	18.82	8.28	2.69	5.82e-09
Olr1	28.83	2.76	0.48	5.83e-09
Dnajc4	330.56	0.8	0.13	5.87e-09
Smgc	25.79	4.5	0.77	6.02e-09
Gata2	301.69	0.94	0.16	6.11e-09
Agbl3	60.08	1.66	0.29	6.12e-09
Frk	109.25	1.33	0.23	6.20e-09
Siglecg	65.24	1.76	0.31	6.23e-09
Gm48691	51.1	2	0.35	6.25e-09
Gm49089	69.17	1.61	0.28	6.45e-09
Thnsl1	650.2	0.8	0.13	6.61e-09
Creb5	297.87	1	0.17	6.66e-09
Katnal1	480.54	0.97	0.17	6.96e-09
Serpinb9	188.32	0.98	0.17	7.08e-09
Gm11427	26.8	2.85	0.5	7.23e-09
St6galnac5	39.19	2.38	0.42	7.50e-09
Lpcat2	141.54	1.22	0.21	7.58e-09
Rassf4	161.14	1.05	0.18	7.65e-09
Tctex1d2	470.91	0.83	0.14	7.68e-09
Il2rb	21.72	4.55	0.78	7.74e-09
Pdcl2	137.73	1.19	0.21	7.86e-09
Calcrl	61.74	1.75	0.31	7.96e-09
Ttc29	59.59	1.73	0.3	8.46e-09
Tmem241	127.46	1.39	0.24	8.50e-09
Hoxc5	20.8	3.87	0.67	8.52e-09
Dpep3	71.83	1.51	0.26	8.54e-09
Slc5a3	581.85	0.86	0.15	8.62e-09
Blnk	55.32	1.71	0.3	9.02e-09
Spock1	59.4	2.03	0.36	9.50e-09
Mtcp1	236.9	0.82	0.14	9.50e-09
Zfp697	181.24	1.09	0.19	1.02e-08
Pknox2	242.98	1.03	0.18	1.09e-08
Pde5a	514.79	0.81	0.14	1.10e-08
Rgs4	27.95	2.63	0.47	1.11e-08
Ccser1	107.32	1.32	0.23	1.17e-08
Samd4	688.9	0.9	0.15	1.17e-08
Zxdb	364.97	0.95	0.16	1.27e-08
Adamts8	131.72	1.16	0.2	1.29e-08
Gpr137b-ps	111.71	1.23	0.22	1.32e-08
Gpr50	46.05	1.91	0.34	1.36e-08
Ppp1r3c	84.39	1.39	0.25	1.43e-08
Trpt1	138.6	1.04	0.18	1.50e-08
Pts	425.4	0.89	0.15	1.55e-08
Gpr146	44.07	1.93	0.35	1.57e-08
Arhgef6	114.38	1.47	0.26	1.57e-08
Tmem35b	85.42	1.39	0.25	1.67e-08
Ablim2	101.02	1.6	0.29	1.73e-08
Tnfaip8l1	74.92	1.43	0.25	1.74e-08
Sema6d	66.67	1.71	0.31	1.80e-08
Casp12	55.01	1.74	0.31	1.81e-08
Proser2	162.73	0.99	0.17	1.83e-08
4921525O09Rik	31.75	2.49	0.45	1.83e-08
Cyp3a13	39.99	2.07	0.37	1.92e-08
Rsad2	39.73	2.56	0.48	1.95e-08
Cd82	86.36	1.5	0.27	1.97e-08
Hivep2	457.42	0.89	0.16	2.18e-08
Oxsm	282.6	0.8	0.14	2.23e-08
Serinc2	185.35	1.01	0.18	2.33e-08
Vgll2	31.31	2.28	0.42	2.55e-08
Elobl	45.41	1.84	0.34	2.56e-08
Uroc1	21.21	3.22	0.59	2.56e-08
Msh5	92.63	1.58	0.29	2.70e-08
Gm26868	32.03	2.43	0.45	2.84e-08
Denn2b	1035.52	0.82	0.14	2.85e-08
Trpm6	54.23	1.72	0.31	2.92e-08
3830406C13Rik	289.62	0.98	0.17	3.06e-08
Ldhd	118.97	1.12	0.2	3.12e-08
Col23a1	81.83	1.33	0.24	3.15e-08
Tceanc2	246.16	1.05	0.19	3.24e-08
Foxr1	108.88	1.22	0.22	3.27e-08
Kcnq1ot1	537.28	0.86	0.15	3.32e-08
Gm7967	24.8	2.75	0.51	3.70e-08
Arhgef38	45.38	1.89	0.35	3.70e-08
Rhox4g	22.56	5.12	0.91	3.70e-08
E330013P04Rik	15.92	4.64	0.88	3.71e-08
Trim16	185.49	0.91	0.16	3.71e-08
Il10rb	103.6	1.18	0.21	3.86e-08
Drd2	25.56	3.15	0.58	3.92e-08
Pkd2l1	43.66	1.91	0.35	3.92e-08
Grik1	27.42	6.74	1.32	4.17e-08
Gm17657	75.09	1.6	0.3	4.28e-08
Tgfbr3l	48.47	2.16	0.41	4.29e-08
Spa17	50.89	1.75	0.32	4.35e-08
Gm16429	101.53	1.29	0.23	4.51e-08
Lims2	45.42	2.23	0.42	4.56e-08
Mafb	114.27	1.17	0.21	4.60e-08
Atl1	272.58	0.97	0.17	4.70e-08
Plekhg4	133.85	1.12	0.2	4.75e-08
Tcp11	168.26	0.93	0.17	4.87e-08
Gm49394	20.45	3.47	0.65	4.87e-08
Fam221a	307.21	0.8	0.14	5.05e-08
Grin1	351.66	2.4	0.46	5.47e-08
Oas1h	15.17	7.82	2.65	5.48e-08
Fxyd1	24.39	3.44	0.65	5.50e-08
Rsph3a	221.1	0.96	0.17	5.63e-08
Fibin	19.26	3.92	0.73	5.76e-08
A530040E14Rik	62.24	1.95	0.37	6.24e-08
1700048O20Rik	56.26	1.7	0.32	6.27e-08
Gm47708	25.99	3.03	0.57	6.31e-08
Eml1	296.76	0.89	0.16	6.78e-08
Adgrg3	20.04	3.31	0.62	7.27e-08
Nat2	114.75	1.19	0.22	8.39e-08
Rgcc	35.64	2.36	0.45	8.50e-08
Plcb1	162.31	1.05	0.19	8.52e-08
Apol7d	24.37	2.61	0.5	8.76e-08
Peg12	176.74	0.89	0.16	9.20e-08
Prox1	66.43	1.57	0.3	9.40e-08
Gria2	22.79	3.82	0.72	9.45e-08
Slc44a4	180.16	0.9	0.17	9.48e-08
Gm42547	113.31	1.13	0.21	9.51e-08
Tmem218	216.48	0.9	0.16	1.01e-07
Foxq1	95.26	1.22	0.23	1.02e-07
Pramel7	57.65	1.71	0.33	1.10e-07
Pld2	467.43	0.94	0.17	1.11e-07
Acot3	30.9	2.15	0.41	1.15e-07
Tmem106a	277.8	0.82	0.15	1.16e-07
Tbx15	41.29	1.92	0.37	1.21e-07
Vstm4	21.17	3.05	0.59	1.25e-07
BC048679	21.04	3.37	0.65	1.28e-07
Sox7	37.14	2.09	0.41	1.31e-07
Ttc21a	52.48	1.7	0.33	1.33e-07
Cux2	107.04	1.1	0.21	1.34e-07
Tnnc1	39.36	1.97	0.38	1.37e-07
Hhat	95.26	1.29	0.25	1.42e-07
Plekhm2	411.33	0.86	0.16	1.45e-07
C8g	54.21	1.78	0.35	1.47e-07
Serpina3n	25.49	2.56	0.5	1.52e-07
Frzb	22.74	2.65	0.52	1.53e-07
Nr4a3	28.53	2.34	0.46	1.56e-07
C230037L18Rik	58.3	1.7	0.33	1.57e-07
Synpo2	183.99	0.94	0.18	1.58e-07
Tcl1b2	18.85	4.37	0.83	1.62e-07
Slc47a2	119.24	1.03	0.19	1.65e-07
Mamdc2	35.72	2.07	0.4	1.70e-07
Alpk3	252.78	1	0.19	1.87e-07
Hoxaas2	22.88	3.64	0.7	2.00e-07
Abca4	76.32	1.75	0.35	2.06e-07
Prss35	144.55	0.93	0.18	2.07e-07
Tram2	565.07	0.81	0.15	2.21e-07
Akap6	41.52	1.83	0.36	2.27e-07
AI662270	59.75	1.69	0.33	2.27e-07
9330102E08Rik	94.4	1.27	0.25	2.34e-07
B020031M17Rik	56.09	1.57	0.31	2.44e-07
BC061212	52.79	1.65	0.32	2.48e-07
Meox1	42.06	1.83	0.36	2.48e-07
Slc2a12	36.87	2.01	0.4	2.51e-07
Vax2os	51.64	1.53	0.3	2.56e-07
Sparcl1	20.91	6.34	1.33	2.82e-07
Samd7	32.48	2.08	0.42	2.83e-07
Foxa2	30.46	2.2	0.44	2.85e-07
Gm13580	23.8	2.45	0.49	2.90e-07
Zkscan7	253.72	0.81	0.15	2.91e-07
Lzts1	90.74	1.19	0.23	3.21e-07
Gm13404	37.57	1.84	0.37	3.21e-07
Slc22a3	17.52	4.76	0.91	3.22e-07
Oplah	291.45	0.82	0.16	3.22e-07
Gpr157	64.39	1.47	0.29	3.30e-07
Pde10a	146.64	1.02	0.2	3.31e-07
Lgi2	215.48	0.82	0.16	3.36e-07
Ccdc73	150.18	0.95	0.18	3.38e-07
Gtsf1	58.05	1.53	0.3	3.40e-07
Myom2	161.62	1.71	0.34	3.40e-07
Gm26555	17.72	3.31	0.67	3.42e-07
Trim34b	92.11	1.27	0.25	3.44e-07
Mmaa	257.54	0.87	0.17	3.60e-07
Exoc3l4	105.72	1.07	0.21	3.63e-07
Rab29	157.67	0.87	0.17	3.70e-07
Efhb	57.87	1.47	0.29	3.74e-07
Tex13b	21.69	2.59	0.53	3.92e-07
Mef2b	141.83	0.95	0.19	3.93e-07
Aph1b	62.91	1.55	0.31	3.98e-07
Rspo3	78.05	1.26	0.25	4.02e-07
Gm13128	28.96	2.23	0.45	4.39e-07
Gm43668	161.49	0.97	0.19	4.65e-07
Smarca2	224.61	0.83	0.16	4.98e-07
Cpq	27.59	2.29	0.47	5.02e-07
Parp3	155.01	1.05	0.21	5.03e-07
Zfand4	74.35	1.65	0.34	5.22e-07
E130311K13Rik	124.51	1.02	0.2	5.29e-07
Runx1t1	159.59	1.08	0.21	5.34e-07
Efcab11	157.68	0.91	0.18	5.51e-07
Shroom1	94.63	1.1	0.22	5.57e-07
Prss50	176.81	0.81	0.16	5.62e-07
S1pr1	106.81	1.03	0.2	5.70e-07
Klhl6	18.53	3.57	0.74	5.73e-07
Serhl	316.93	0.94	0.19	5.81e-07
Tfec	16.7	3.77	0.77	5.81e-07
Spic	149.33	1.06	0.21	5.89e-07
Selenbp1	94.74	1.14	0.23	6.10e-07
Nebl	63.09	1.4	0.28	6.25e-07
Tmem53	62.4	1.46	0.3	6.44e-07
Chsy3	37.17	2.16	0.45	6.63e-07
Elavl4	137.61	0.96	0.19	6.77e-07
Olfr701	28.42	2.2	0.46	6.81e-07
Mrpl23	361.19	0.84	0.17	7.02e-07
Fxyd5	183.91	0.92	0.18	7.06e-07
Fam160a1	165.65	1.08	0.22	7.35e-07
Wdr93	60.74	1.36	0.28	7.40e-07
Prdm9	56.79	1.38	0.28	7.43e-07
Gm9895	33.85	2.06	0.43	7.61e-07
Rarb	61.22	1.75	0.37	7.80e-07
Sp100	17.05	4.33	0.9	7.98e-07
Gm7809	174.06	0.88	0.17	8.02e-07
Kank4os	87.87	1.12	0.23	8.05e-07
Plekhh3	189.5	0.84	0.17	8.16e-07
Gm50321	142.51	0.95	0.19	8.50e-07
Gm49701	37.5	1.75	0.36	8.79e-07
Mr1	15.35	3.48	0.73	9.00e-07
Accs	173.8	0.97	0.2	9.17e-07
Gm27204	69.8	1.3	0.27	9.80e-07
Hivep1	867.07	0.85	0.17	9.92e-07
Rhox4e	16.83	3.7	0.77	1.01e-06
Fam161a	191.78	0.82	0.16	1.02e-06
Hoxc9	15.94	4.59	0.93	1.02e-06
Aldh3b2	53.48	1.6	0.33	1.03e-06
Pde6b	14.68	5.09	1.1	1.04e-06
Gcm2	21.04	2.67	0.57	1.13e-06
Luzp4	39.17	1.92	0.41	1.15e-06
Gm10069	170.68	1.01	0.21	1.16e-06
2700033N17Rik	15.55	4.58	0.93	1.19e-06
Gm44321	46.68	1.61	0.34	1.21e-06
Ttr	10.24	7.15	2.61	1.22e-06
Wnt10b	121.55	1.05	0.22	1.29e-06
Arhgap18	215.73	0.94	0.19	1.30e-06
5033428I22Rik	22.75	2.53	0.54	1.38e-06
Frem1	32.65	2.08	0.45	1.38e-06
D630039A03Rik	68.34	1.4	0.29	1.38e-06
Tnfaip2	99.38	1.41	0.3	1.45e-06
Gm4782	13.43	7.55	2.72	1.46e-06
Greb1l	1596.68	2.28	0.5	1.46e-06
Tmem140	57.72	1.68	0.36	1.47e-06
Selenoo	187.19	0.83	0.17	1.48e-06
Ttll3	104.18	1.12	0.23	1.49e-06
Terb2	100.99	1.11	0.23	1.51e-06
Fam71f1	18.48	2.82	0.61	1.54e-06
Cmtm8	106.48	1.12	0.23	1.57e-06
Tmem117	38.52	1.66	0.35	1.59e-06
Gm18558	37.24	1.72	0.37	1.63e-06
Foxf1	25.92	2.46	0.53	1.63e-06
Hoxd8	23.85	2.61	0.56	1.63e-06
Pcdhgc5	265.02	0.93	0.19	1.72e-06
Gm41	14.5	4.04	0.85	1.77e-06
Gm6189	73.68	1.22	0.26	1.86e-06
Fhl4	101.83	1	0.21	1.93e-06
Depp1	9.67	7.04	2.61	1.93e-06
H3f3aos	36.54	2.26	0.5	2.03e-06
Col16a1	194.93	1.15	0.24	2.09e-06
Gm20548	43.01	1.75	0.38	2.15e-06
Myh7	333.5	0.86	0.18	2.23e-06
Hhip	174.84	1	0.21	2.26e-06
Me3	14.87	3.98	0.91	2.31e-06
Gm38509	58.09	1.4	0.3	2.36e-06
S100a13	122.94	0.96	0.2	2.47e-06
Echdc3	56.21	1.42	0.31	2.47e-06
Pnck	67.92	1.44	0.31	2.56e-06
Osr1	99.46	5.94	1.36	2.61e-06
Tslrn1	15.61	3.22	0.71	2.61e-06
Ager	26.11	2.13	0.47	2.70e-06
Aff2	34.11	1.97	0.44	2.77e-06
Mecom	81.74	1.29	0.28	2.93e-06
Gxylt2	89.9	1.11	0.24	2.93e-06
Fes	111.48	1.04	0.22	2.94e-06
Ighm	14.89	4.46	0.95	3.06e-06
Yjefn3	82.23	1.08	0.23	3.11e-06
Slamf9	66.67	1.38	0.3	3.13e-06
Rgs22	45.86	1.6	0.35	3.19e-06
Hoxc8	14.48	5.76	1.34	3.24e-06
Ikzf4	219.96	0.88	0.19	3.30e-06
Bmp4	892.06	0.86	0.18	3.32e-06
Serpinb9g	14.99	4.01	0.88	3.62e-06
Gm15262	13.51	4.44	0.96	3.66e-06
Mycbpap	61.71	1.61	0.36	3.70e-06
Emcn	9.84	6.99	2.63	3.75e-06
Zfp385b	32.92	1.79	0.4	3.97e-06
Gm21818	166.4	0.97	0.21	3.97e-06
Tceal5	102.43	1.18	0.26	4.18e-06
Inha	31.75	1.92	0.43	4.20e-06
Zfp974	189.46	0.94	0.2	4.20e-06
Corin	20.32	2.68	0.61	4.22e-06
Syn2	13.93	3.63	0.8	4.23e-06
Insyn1	172.08	0.88	0.19	4.40e-06
Zfp202	122.73	0.88	0.19	4.54e-06
Map6d1	34.91	2.02	0.46	4.54e-06
Grem1	32.01	1.82	0.41	4.73e-06
Sptbn5	71.57	1.16	0.25	4.77e-06
D430019H16Rik	124.16	0.89	0.19	4.77e-06
Plxna4	48.17	1.49	0.33	4.78e-06
Bik	137.99	0.97	0.21	4.82e-06
Cbln1	164.74	0.84	0.18	4.85e-06
Prr18	49.51	1.5	0.34	4.92e-06
Mcoln3	110.58	0.97	0.21	4.93e-06
Spesp1	97.25	0.98	0.21	4.96e-06
Nkx2-5	29.02	2.01	0.46	5.07e-06
1700003F12Rik	16.48	2.83	0.65	5.11e-06
Slc34a2	19	2.56	0.59	5.16e-06
C1rl	90.23	1.03	0.22	5.16e-06
Itgam	68.96	1.22	0.27	5.30e-06
1700080O16Rik	8.54	6.76	2.59	5.31e-06
Slc5a7	71.05	1.44	0.33	5.37e-06
Dbx2	54.26	1.77	0.41	5.39e-06
Cd93	8.37	6.75	2.59	5.53e-06
6330410L21Rik	27.64	1.89	0.43	5.68e-06
Vtcn1	23.69	2.29	0.53	5.77e-06
Gm16574	17.77	2.88	0.67	5.99e-06
Kcnip1	14.5	4.71	1.08	6.03e-06
Adh1	19.65	2.38	0.55	6.07e-06
Rcan2	63.82	1.32	0.3	6.34e-06
Insl6	78.79	1.15	0.26	6.40e-06
Mid2	91.15	1.18	0.26	6.53e-06
Pla2g2c	31.28	1.94	0.45	6.55e-06
Hoxb8	20.65	2.29	0.53	6.86e-06
Gm16026	51.1	1.36	0.31	7.18e-06
Gas2	186.74	0.85	0.19	7.55e-06
BC106179	58.63	1.27	0.29	7.59e-06
Unc5c	70.03	1.17	0.26	7.62e-06
Lrrc9	123.49	0.97	0.21	7.64e-06
Tlcd2	184.03	0.82	0.18	7.74e-06
Ccpg1os	166.26	0.82	0.18	7.76e-06
Lpar3	32.48	1.75	0.41	7.76e-06
Adhfe1	56.34	1.4	0.32	7.94e-06
Fhit	48.64	1.5	0.35	8.01e-06
Gm13223	46.21	1.4	0.32	8.09e-06
Lax1	55.58	1.36	0.31	8.23e-06
Slfn2	20.14	2.6	0.62	8.52e-06
Mlph	58.34	1.6	0.37	8.55e-06
Eva1a	54.73	1.27	0.29	8.66e-06
Dnajc28	138.78	0.85	0.19	8.67e-06
Minar2	16.54	3.02	0.71	8.90e-06
Satb2	157.69	1	0.22	9.06e-06
Ccr7	29.63	1.82	0.43	9.09e-06
Sh3tc2	59.56	1.26	0.29	9.09e-06
Catsper2	60.89	1.27	0.29	9.14e-06
Lrat	21.16	2.29	0.54	9.18e-06
5830408C22Rik	51.57	1.37	0.32	9.23e-06
Aqp8	13.07	5.58	1.37	9.23e-06
Rtl1	17.86	2.52	0.6	9.36e-06
Gm47599	105.97	0.92	0.21	9.38e-06
AI593442	20.79	2.25	0.53	9.81e-06
Rfx8	18.06	2.43	0.58	9.83e-06
Ceacam10	53.68	1.46	0.34	1.01e-05
Stra6	43.55	1.41	0.33	1.06e-05
Cela2a	71.45	1.11	0.25	1.10e-05
Rtl5	33.27	1.68	0.4	1.15e-05
Ryr2	341.06	0.84	0.19	1.16e-05
Calr3	73.62	1.19	0.27	1.19e-05
Fam228b	84.56	1.05	0.24	1.21e-05
Slitrk2	49.27	1.35	0.31	1.23e-05
Nfib	178.46	0.85	0.19	1.28e-05
Ldb2	23.83	2.51	0.62	1.35e-05
Gm11543	23.64	1.94	0.47	1.35e-05
Dnah7c	24.97	2.77	0.69	1.36e-05
Rab39	82	1.08	0.25	1.37e-05
Pex11g	172.43	0.83	0.19	1.40e-05
Klk1b3	13.71	3.54	0.85	1.41e-05
Gm15127	15.3	3.04	0.74	1.42e-05
Gm11837	117.12	0.87	0.2	1.43e-05
Oaf	139.58	1.2	0.28	1.49e-05
5730405O15Rik	52.7	1.31	0.31	1.55e-05
Slc14a1	8.06	6.55	2.6	1.56e-05
Tbx2	85.59	0.97	0.22	1.58e-05
Gm49502	59.53	1.23	0.29	1.67e-05
Lrtm2	20.21	2.23	0.55	1.68e-05
Rhox7a	16.39	2.68	0.67	1.68e-05
Gm36738	21.23	2.17	0.53	1.76e-05
Rubie	10.43	5.4	1.39	1.80e-05
Itpka	142.29	0.81	0.18	1.81e-05
Gm50301	7.21	6.44	2.58	1.84e-05
Adap2	121.71	0.9	0.21	1.85e-05
Inhba	80.33	1.05	0.24	1.86e-05
Zfy2	37.68	1.64	0.4	1.89e-05
Zfp708	99.29	0.98	0.23	1.92e-05
5031434O11Rik	35.22	1.51	0.36	2.08e-05
Rhox7b	18.33	2.73	0.69	2.17e-05
Chodl	12.94	4.58	1.08	2.18e-05
Platr20	149.09	0.82	0.19	2.22e-05
Eml6	85.81	1.02	0.24	2.27e-05
Usp17ld	51.61	1.3	0.31	2.28e-05
Galnt16	94.34	1.01	0.24	2.30e-05
Antxr2	110.03	0.91	0.21	2.37e-05
Gm7942	85.85	1.02	0.24	2.43e-05
Cited1	152.27	0.81	0.19	2.44e-05
Slc19a3	86.43	1.08	0.26	2.44e-05
Dmrta2	125.74	0.85	0.2	2.44e-05
Bmpr1b	154.95	0.91	0.21	2.48e-05
Slc36a3	11.63	4.03	0.97	2.59e-05
D13Ertd608e	52.28	1.36	0.33	2.69e-05
Gm9343	83.87	1.21	0.29	2.76e-05
Paqr4	95.77	0.97	0.23	2.78e-05
Ccdc184	66.66	1.16	0.28	2.91e-05
Dpysl2	293.96	0.91	0.21	2.94e-05
Gm28035	54.49	1.58	0.39	3.07e-05
Il1r2	72.73	1.07	0.26	3.08e-05
Gm13040	28.91	1.84	0.47	3.10e-05
Trim34a	91.3	0.99	0.23	3.16e-05
Cyp26c1	14.81	2.49	0.64	3.23e-05
Fcgrt	111.45	0.84	0.2	3.23e-05
Hnmt	14.33	2.94	0.75	3.24e-05
Eya2	50.56	1.34	0.33	3.32e-05
Gpr39	27.93	1.71	0.43	3.42e-05
Slitrk6	13.64	2.86	0.73	3.45e-05
Ifih1	55.47	1.18	0.29	3.45e-05
Cavin2	19.41	2.14	0.55	3.46e-05
Gm50210	219.61	0.9	0.21	3.48e-05
Ago4	82.22	1.02	0.25	3.54e-05
2410137M14Rik	47.47	1.25	0.31	3.60e-05
C130012C08Rik	6.66	6.28	2.59	3.66e-05
Gm34059	37.64	1.47	0.37	3.69e-05
Dgkk	237.06	0.83	0.2	3.70e-05
Usp17lb	103.48	0.9	0.21	3.72e-05
Dmrtc1b	29.03	1.66	0.42	3.85e-05
Zscan4-ps3	201.48	0.86	0.21	3.86e-05
Fam3b	24.13	2.01	0.52	4.00e-05
Lonrf2	54.66	1.33	0.33	4.02e-05
Gm11237	60.39	1.3	0.32	4.13e-05
Anxa9	37.92	1.46	0.37	4.18e-05
Gm5251	25.63	1.75	0.45	4.30e-05
Ovgp1	77.19	1.04	0.25	4.32e-05
Kdm4dl	28.55	1.7	0.44	4.54e-05
Gm49698	46.24	1.43	0.36	4.55e-05
Spag4	69.81	1.06	0.26	4.60e-05
Gm47475	6.4	6.19	2.58	4.63e-05
Prss12	16.12	2.46	0.64	4.65e-05
Dkkl1	93.22	1.01	0.25	4.68e-05
Tlr5	38.18	1.59	0.41	4.75e-05
Nppa	6.35	6.19	2.58	4.77e-05
9230112E08Rik	127.91	0.85	0.2	4.82e-05
Ptpn20	38.13	1.53	0.39	4.83e-05
Pard3b	61.37	1.16	0.29	4.84e-05
Fbxo36	91.83	0.95	0.23	5.06e-05
Gm43071	44.6	1.35	0.34	5.15e-05
Ccdc162	95.51	1.07	0.26	5.16e-05
Pappa2	14.55	3.77	1.01	5.22e-05
Emx2os	11.37	3.27	0.85	5.23e-05
Gm5977	6.27	6.15	2.58	5.28e-05
Fbxl7	141.09	0.87	0.21	5.37e-05
Serpinb9c	10.46	3.93	0.99	5.37e-05
Ctag2l1	19.16	2.06	0.54	5.39e-05
Igfbpl1	140.95	0.8	0.19	5.48e-05
Gm9429	19.71	2	0.52	5.49e-05
Dapk2	65.92	1.17	0.29	5.68e-05
Gm37818	11.55	3.6	0.93	5.68e-05
2310014F06Rik	19.21	2.02	0.53	5.69e-05
Fam166b	21.4	1.99	0.53	5.76e-05
Plpp7	70.96	1.04	0.26	5.86e-05
Gad1	143.34	0.83	0.2	5.90e-05
Car9	32.5	1.92	0.52	5.97e-05
Cer1	11.8	3.3	0.87	6.04e-05
Kctd19	45.8	1.46	0.38	6.12e-05
Osm	98.03	1.05	0.26	6.30e-05
Zfhx4	144.45	0.91	0.22	6.32e-05
Usp18	23.96	1.83	0.48	6.33e-05
Gm49327	52.84	1.19	0.3	6.43e-05
Hspa12b	49.44	1.42	0.37	6.58e-05
Ak8	41.16	1.3	0.33	6.62e-05
Gm6329	14.48	2.51	0.67	6.77e-05
Gm14121	102.52	0.86	0.21	7.00e-05
Npas3	46.71	1.59	0.42	7.01e-05
Prdm6	16.77	2.71	0.75	7.08e-05
Slc24a5	17.77	2.3	0.62	7.17e-05
BB218582	41.48	1.59	0.42	7.25e-05
Chrm2	11.09	3.89	1	7.43e-05
Ltk	94.7	1.04	0.26	7.51e-05
Gm29216	21171.51	0.96	0.24	7.56e-05
2210409E12Rik	23	1.84	0.49	7.72e-05
Zfp558	92.72	0.99	0.25	7.85e-05
Timd2	11.2	3.8	1.09	7.87e-05
Gm36989	111.82	0.9	0.22	7.91e-05
Gm43185	16.5	2.19	0.59	7.94e-05
Tmem132e	49.46	1.39	0.36	8.04e-05
Btc	12.53	2.71	0.74	8.16e-05
Vax2	33.05	1.49	0.39	8.32e-05
Angptl6	111.73	0.8	0.2	9.09e-05
Olfml1	22.83	1.83	0.5	9.13e-05
Tmem51os1	46.52	1.59	0.43	9.16e-05
2410003I16Rik	60.44	1.05	0.27	9.47e-05
Dok5	34.94	1.44	0.38	9.54e-05
Gm45889	9.95	4.41	1.13	9.68e-05
Gm42890	75.22	0.97	0.25	9.83e-05
Sntg2	11.02	2.66	0.74	1.02e-04
C130021I20Rik	27.1	1.92	0.54	1.09e-04
Cyp7b1	88.58	0.9	0.23	1.10e-04
Gm5989	77.09	1.09	0.28	1.11e-04
Sbk2	23.37	1.79	0.49	1.11e-04
Cyp26a1	79.39	1	0.26	1.11e-04
Adcy4	20.07	1.94	0.54	1.14e-04
Cacna1s	136.82	0.83	0.21	1.15e-04
Gm14685	17.89	2.65	0.75	1.15e-04
Pcdh12	22.98	1.95	0.55	1.15e-04
BC022960	125.49	0.82	0.21	1.17e-04
Hoxa4	14.09	2.33	0.65	1.17e-04
BC064078	31.57	1.45	0.39	1.18e-04
Efhc2	57.19	1.06	0.28	1.19e-04
Cd7	22.84	1.75	0.48	1.21e-04
Pgpep1l	23.73	1.73	0.48	1.23e-04
Zfp455	56.74	1.09	0.29	1.24e-04
Gm49187	30.46	1.53	0.42	1.26e-04
Gm10010	34.63	1.39	0.38	1.37e-04
Nrtn	116.33	0.84	0.22	1.38e-04
Fbxo47	103.81	1.05	0.28	1.39e-04
Foxs1	10.54	3.16	0.89	1.43e-04
Platr16	84.33	0.88	0.23	1.44e-04
Gm4459	27.57	2.4	0.7	1.45e-04
Edil3	37.09	1.46	0.4	1.48e-04
Myzap	59.54	1.12	0.3	1.51e-04
Gm37240	35.73	1.57	0.44	1.52e-04
Lama2	25.53	2.45	0.73	1.54e-04
Rxfp1	5.43	5.79	2.58	1.55e-04
Rgs7	38.8	1.47	0.42	1.57e-04
Habp2	12.62	3.14	0.91	1.57e-04
9530077C05Rik	99.14	0.83	0.22	1.58e-04
Gm10439	17.23	1.97	0.56	1.59e-04
Slc12a5	120.57	0.82	0.21	1.59e-04
Nat8f2	41.69	1.24	0.34	1.62e-04
Gm43678	27.14	1.53	0.43	1.64e-04
Gm50190	23.18	2.42	0.71	1.67e-04
Nwd2	12.86	4.1	1.12	1.71e-04
C130026I21Rik	39.88	1.28	0.35	1.73e-04
B230303O12Rik	12.23	2.65	0.77	1.75e-04
Ropn1l	17.82	2.14	0.62	1.79e-04
Shcbp1l	52.43	1.12	0.3	1.90e-04
Gm18227	14.76	2.21	0.65	1.97e-04
Pitx1	18.77	1.83	0.53	1.97e-04
Irx4	46.44	1.17	0.32	2.06e-04
Col19a1	9.09	3.64	1.03	2.07e-04
Traf1	68.48	0.98	0.26	2.11e-04
Dio2	5.08	5.68	2.58	2.15e-04
4833412C05Rik	23.11	1.73	0.5	2.15e-04
Gm32699	19.27	1.83	0.53	2.16e-04
Pcdhga2	99.97	0.83	0.22	2.18e-04
Hoxd4	9.96	2.77	0.82	2.30e-04
Ppil6	12.12	2.47	0.73	2.31e-04
Gm43681	77.69	0.9	0.24	2.34e-04
Gzmm	42.62	1.24	0.35	2.35e-04
Ch25h	11.91	2.46	0.73	2.38e-04
5730596B20Rik	7.58	4.62	1.43	2.39e-04
Rhoj	27.77	1.65	0.48	2.41e-04
Gtf2a1l	32.85	1.42	0.4	2.42e-04
Ly6k	16.04	2.11	0.63	2.45e-04
2310039L15Rik	53.25	1.14	0.32	2.49e-04
Rdh1	36.78	1.28	0.36	2.49e-04
Scel	15.17	2.06	0.61	2.49e-04
AA623943	13.89	2.25	0.67	2.52e-04
Gm11413	20.23	1.8	0.53	2.53e-04
Fsip1	52.63	1.04	0.29	2.55e-04
Gypc	57.59	1.08	0.3	2.56e-04
Mir99ahg	8.63	4.45	1.27	2.58e-04
Ctsj	9.96	4.92	1.55	2.58e-04
Klhl29	72.5	1.14	0.32	2.61e-04
Ptprb	23.09	1.67	0.49	2.61e-04
Sgcz	11.24	2.57	0.77	2.69e-04
Pag1	109.95	0.85	0.23	2.71e-04
Bmp3	12.93	2.25	0.67	2.71e-04
Cphx1	25.63	2.19	0.66	2.75e-04
Olfm2	86.83	0.85	0.23	2.79e-04
A930004D18Rik	62.78	1.01	0.28	2.83e-04
Gm29438	12.18	2.44	0.74	2.91e-04
Rspo2	15.22	2.07	0.62	2.92e-04
Rtp4	29.9	1.61	0.48	2.99e-04
Brdt	70.98	1.11	0.31	3.00e-04
Gm16754	20.46	1.67	0.5	3.00e-04
Slc35g2	63.42	0.98	0.27	3.02e-04
Hcrtr1	18.45	1.84	0.55	3.07e-04
Gm12794	85.79	0.84	0.23	3.10e-04
Gm43414	23.9	1.66	0.49	3.23e-04
Gm16050	4.77	5.53	2.58	3.26e-04
Nkain3	16.71	1.87	0.57	3.33e-04
Eci3	9.2	3.23	0.98	3.39e-04
Gm36595	39.84	1.2	0.34	3.41e-04
Dner	63.54	0.95	0.27	3.41e-04
Doc2b	23.46	1.59	0.47	3.42e-04
Gm21762	33.96	1.53	0.46	3.45e-04
Cdkn2c	55.51	1.07	0.31	3.46e-04
Sync	111.25	0.81	0.22	3.59e-04
Gm11545	14.74	2.01	0.62	3.62e-04
[truncated: 2,382 more rows]

## Sheet: E- Day4 vs. Day 0 - Rescue ESCs
Supplementary Data 4E- DEseq2 analysis of Day4 vs. Day 0 rescue ESCs
gene_name	baseMean	Log2FC	Log2FC_SE	pval_adj
Acta1	2774.94	4.33	0.08	0.00e+00
Acta2	12830.28	4.72	0.05	0.00e+00
Adgra2	1904.08	3.55	0.08	0.00e+00
Clu	2986.34	2.11	0.06	0.00e+00
Col1a2	4600.77	3.04	0.06	0.00e+00
Dazl	1454.32	3.52	0.09	0.00e+00
Dlk1	1618.37	4.17	0.1	0.00e+00
Gm48764	6198.28	2.47	0.05	0.00e+00
H19	27484.79	4.36	0.06	0.00e+00
Igf2	28497.01	4.48	0.05	0.00e+00
Igfbp5	2231.75	6.49	0.14	0.00e+00
Peg3	21423.8	2.61	0.06	0.00e+00
Tagln	11802.27	1.96	0.04	0.00e+00
Tnc	3929.23	5.62	0.09	0.00e+00
Txnip	22523.14	1.88	0.04	0.00e+00
Serpinh1	8660.29	1.64	0.04	9.96e-300
Tgfbi	1278.27	3.18	0.09	5.42e-299
Gm21293	3636.27	2.31	0.06	3.55e-298
Spp1	7751.59	1.71	0.05	1.33e-297
Gpc3	3490.84	1.98	0.05	4.23e-292
Myl9	1263.86	3.21	0.09	7.18e-291
Nuak1	1959.44	2.76	0.08	1.75e-283
Gm45899	2159.08	2.88	0.08	2.32e-280
Col1a1	6715.14	2.62	0.07	1.60e-277
Postn	999.77	4.87	0.14	6.09e-276
Sohlh2	1448.6	2.72	0.08	2.61e-274
Mmp2	3730.59	1.91	0.05	9.81e-270
Col5a1	3637.79	2.15	0.06	1.66e-261
Gm47739	2567.76	2.27	0.07	2.44e-252
Rhox6	1139.32	3.51	0.1	2.78e-247
Cubn	969.85	4.92	0.15	1.22e-241
Gm49858	1070.36	3.07	0.09	2.11e-240
Asns	14869.31	2.18	0.07	1.84e-235
Col4a2	6079.49	2.02	0.06	7.63e-235
Gm48271	8580.43	1.65	0.05	2.51e-234
Meis2	864.27	4.64	0.14	2.40e-231
Actc1	1366.93	7.45	0.23	1.84e-222
Gm49015	5754.25	2.21	0.07	1.78e-217
Fstl1	3072.41	1.71	0.05	2.01e-216
Gm48799	2267.38	2.17	0.07	4.03e-212
Pmp22	1224.6	2.52	0.08	1.45e-208
Dppa3	3822.1	2.07	0.07	2.55e-208
Eif2s2	28664.53	1.18	0.04	1.50e-205
Col5a2	761.98	3.41	0.11	1.25e-203
Bgn	648.93	4.58	0.15	1.42e-201
Smc1b	692.69	3.89	0.13	3.94e-196
Des	1909.79	2.24	0.08	1.58e-192
App	2847.81	1.66	0.06	7.77e-191
Krt7	1288.12	3.02	0.1	1.42e-188
Gm47486	2907.49	1.85	0.06	9.02e-188
Adamts15	698.99	3.45	0.12	1.53e-187
Pkdcc	955.08	3.07	0.11	6.67e-185
Rhox9	935.95	3.17	0.11	4.73e-184
Jph2	692.35	3.11	0.11	1.56e-183
Ap3b2	1178.33	2.33	0.08	2.91e-182
Arrdc4	2979.47	1.83	0.06	4.42e-181
Nanog	12935.57	1.11	0.04	8.88e-177
Rhox5	3881.79	1.72	0.06	2.07e-176
Tpm1	19741.54	1.19	0.04	9.43e-175
P4ha1	2409.86	1.8	0.06	1.95e-168
Lpp	3488.43	1.97	0.07	2.17e-167
Gm48754	2976.37	2.57	0.09	4.32e-166
Meis1	592.09	4.02	0.15	1.74e-164
Kirrel	2746.84	1.72	0.06	2.81e-163
Myh10	15327.45	1.59	0.06	1.99e-159
Crispld2	581.75	3.53	0.13	2.84e-155
Car4	1089.31	2.17	0.08	1.01e-153
Ptn	597.91	3.67	0.14	2.01e-152
St3gal5	1076.83	2.4	0.09	2.98e-152
Itgb3	809.94	2.56	0.1	8.88e-152
Pygl	528.81	3.48	0.13	2.45e-151
Gm47404	1034.47	2.52	0.1	1.47e-150
Uba1y	2594.14	1.47	0.06	8.95e-150
Tgfb2	999.4	2.58	0.1	1.34e-149
Gm2a	1673.25	1.7	0.07	5.21e-148
Gm21761	1072.11	2.19	0.08	1.26e-147
Gpat2	1202.84	2.11	0.08	8.14e-144
Fbn2	745.32	3.06	0.12	3.69e-143
Galnt7	2960.32	1.44	0.06	6.66e-143
Lima1	5911.73	1.36	0.05	7.94e-142
Dab2	816.44	2.45	0.1	5.31e-138
Vegfa	1341.02	1.87	0.08	1.08e-135
Glipr2	3179.88	1.35	0.05	3.93e-134
Zc3hav1	1464.99	1.93	0.08	1.22e-133
Sparc	17043.87	1.05	0.04	2.97e-133
Masp1	398.4	4.69	0.19	5.74e-133
Zscan4-ps2	831.3	2.44	0.1	1.73e-132
Cxcl12	677.52	2.79	0.11	2.39e-132
Phf11d	1685.5	1.62	0.07	4.31e-132
Zfp516	2377.54	1.54	0.06	5.48e-132
Gm50358	874.98	2.31	0.1	2.90e-126
Mfge8	5923.64	1.11	0.05	4.34e-126
Rhou	1652.77	1.64	0.07	6.76e-126
Dynlt3	876.41	2.24	0.09	3.38e-124
Ly6a	433.72	3.48	0.15	2.67e-123
Ptbp3	3966.66	1.2	0.05	8.60e-123
Slc1a4	1740.47	1.53	0.06	9.79e-123
8030474K03Rik	576.1	2.69	0.11	4.53e-121
Tgm2	893.5	2.1	0.09	1.19e-120
Pls3	2398.27	1.44	0.06	4.30e-120
Idh2	3654.41	1.56	0.07	2.55e-119
Ak4	4597.84	1.25	0.05	2.70e-119
Ube2h	2298.5	1.53	0.07	5.45e-119
Gm50331	1540.34	2.01	0.09	3.27e-118
Ctsb	4974.47	1.12	0.05	3.47e-118
3830417A13Rik	457.77	2.98	0.13	1.03e-117
Col4a1	9151.98	1.63	0.07	1.34e-116
Ankrd1	440.5	3.31	0.14	4.32e-116
Aif1l	1732.89	1.7	0.07	7.22e-116
Tcim	369.76	3.64	0.16	4.59e-114
Itgb1	17903.34	1.13	0.05	5.87e-114
Tuba3a	1391.99	1.6	0.07	1.28e-112
Col2a1	920.95	2.01	0.09	2.88e-112
Rusc2	825.73	2.03	0.09	5.96e-112
Zscan4f	1226.42	2.01	0.09	2.26e-111
Pdzrn3	688.88	2.38	0.11	3.00e-111
Fn1	49014.84	1.13	0.05	5.06e-111
Esx1	356.38	3.78	0.17	2.80e-110
Prtg	3409.56	1.74	0.08	3.37e-110
Gm8038	689.4	2.63	0.12	3.45e-110
Cald1	9184.32	1.25	0.06	2.59e-109
Pycr1	1543.25	1.89	0.09	1.67e-108
Lgmn	1878.84	1.33	0.06	6.08e-108
Ogt	9537.93	1.11	0.05	1.75e-107
Col8a1	467.7	2.99	0.14	3.86e-107
Ldhb	11318.7	1.34	0.06	5.12e-106
Cst3	3039.33	1.27	0.06	5.12e-106
Pfkfb3	1567.96	1.43	0.07	1.01e-104
Lrpap1	3644.02	1.26	0.06	2.43e-104
Igfbp4	1570.81	1.96	0.09	3.76e-104
Cnn2	5739.32	1.23	0.06	1.71e-103
Sin3b	7677.3	0.96	0.04	3.73e-103
Grin1	411.07	2.91	0.13	3.40e-102
Sgo2b	700.23	2.07	0.1	5.06e-102
Pdlim5	2573.32	1.23	0.06	8.50e-102
Ulk2	640.07	2.18	0.1	1.13e-100
Lamp2	3103.03	1.25	0.06	1.64e-100
Filip1l	514.43	2.34	0.11	2.25e-100
Lrig3	1734.86	1.48	0.07	3.68e-100
Parva	1297.37	1.59	0.08	8.23e-97
Zbtb10	1284.77	1.66	0.08	2.70e-96
Rpl39l	1189.17	1.92	0.09	8.36e-96
Fhl1	2069.56	1.3	0.06	1.70e-95
Itfg1	2295.71	1.24	0.06	2.53e-95
Rbm44	593.01	2.45	0.12	2.65e-95
Lrrc31	539.75	2.38	0.11	2.68e-95
Irs2	3190.24	1.45	0.07	3.13e-94
Thsd4	297	4.39	0.21	3.91e-94
Fbln2	622.08	2.49	0.12	4.82e-94
Gjb3	2184.64	1.32	0.06	5.57e-94
Aspa	305.66	4.33	0.21	5.47e-93
Csrp1	5327.11	0.89	0.04	3.28e-92
Pja2	2031.15	1.17	0.06	1.99e-91
Arl14epl	1106.8	1.61	0.08	5.21e-91
Gm4779	700.97	2.09	0.1	1.56e-90
Anxa1	3124.46	1.4	0.07	3.15e-90
Fbxo6	1407.97	1.51	0.07	1.22e-89
Col12a1	2359.8	4.34	0.22	2.46e-89
Copg2	3018.04	1.19	0.06	3.36e-89
Gstm3	528.93	2.37	0.12	4.01e-89
Akt3	1358.43	1.64	0.08	4.25e-89
Hspb8	1601.23	1.47	0.07	7.32e-89
Itga5	3267.43	1.01	0.05	8.11e-89
Clic4	5980.93	0.96	0.05	1.11e-88
Fabp3	5994.01	1.93	0.1	4.52e-88
Igf1r	2220.68	1.48	0.07	5.96e-88
Rcn1	2872.88	1.07	0.05	6.34e-88
Arhgap29	1730.67	1.45	0.07	1.31e-87
Alpl	4550.06	1	0.05	2.09e-87
Fbxo15	7664.59	1.01	0.05	4.21e-87
Tbrg1	6180.01	0.95	0.05	5.21e-87
Macroh2a1	4674.29	0.97	0.05	5.43e-87
Smc5	4061.42	0.98	0.05	5.67e-87
Lmod1	306.16	3.45	0.17	6.11e-87
Gm5091	332.83	3.28	0.17	5.43e-86
Pck2	1025.8	1.55	0.08	5.68e-86
Creb3l2	778.27	1.8	0.09	6.79e-86
Zfp264	396.21	2.58	0.13	9.93e-85
Loxl2	2270.31	1.23	0.06	1.11e-84
Cntd1	366.55	2.67	0.14	1.93e-84
Dysf	961.03	1.87	0.1	3.66e-84
Iqcb1	1593.66	1.52	0.08	7.66e-84
Krt18	10073.27	0.91	0.05	9.98e-84
Klhl13	9021.19	0.99	0.05	2.21e-83
Gas1	377.33	2.76	0.14	2.89e-83
Aurkc	495.59	2.47	0.13	8.94e-83
Nrk	1415.53	1.49	0.08	6.45e-82
Cyp1b1	359.83	2.58	0.13	7.99e-82
Nhsl2	285.04	3.43	0.18	1.08e-81
Gm48492	419.68	2.42	0.13	3.32e-81
Pxdn	2933.44	1.14	0.06	3.97e-81
Cd248	519.5	2.47	0.13	1.40e-80
Calu	8505.85	0.81	0.04	3.36e-80
Rims1	572.74	2.06	0.11	8.58e-80
Crxos	358.15	2.82	0.15	2.15e-79
Tmem92	273.37	3.28	0.17	5.24e-79
Wsb1	6155.06	0.87	0.05	7.00e-79
Timp3	996.11	1.52	0.08	7.16e-79
Atp1a2	247.85	3.71	0.2	1.11e-78
Lrig1	897.91	1.54	0.08	2.84e-78
Cnn1	1331.61	1.91	0.1	1.05e-77
Col6a1	350.95	2.59	0.14	2.86e-77
Zfp503	226.46	3.82	0.2	6.84e-77
Scml2	549.06	2.12	0.11	1.06e-76
Vim	11673.42	0.88	0.05	3.82e-76
Baz2b	1659.69	1.24	0.07	4.57e-76
Gm4027	344.03	2.59	0.14	5.78e-76
Gm50216	692.4	2.35	0.13	6.30e-76
B3gnt5	777.71	1.88	0.1	8.17e-76
C130073F10Rik	299.59	3.58	0.19	9.91e-76
Mmd	995.8	1.63	0.09	1.39e-75
Slc38a4	9405.03	0.94	0.05	1.88e-75
Gm48829	437.78	2.36	0.13	2.56e-75
Sccpdh	1011.99	1.75	0.1	1.09e-74
Gprc5c	1723.13	1.52	0.08	1.13e-74
St8sia1	552.14	2.18	0.12	2.43e-74
Ap3m2	534.74	1.95	0.11	2.91e-74
Pgm2	1417.87	1.29	0.07	3.19e-74
Adam19	7915.78	1.01	0.06	5.40e-74
Sox6	236.92	4.06	0.22	1.87e-73
Pdzk1	439.74	2.81	0.16	2.51e-73
Mok	747.99	1.67	0.09	3.47e-73
Gm16344	502.64	2.23	0.12	1.65e-72
Rnf170	1149.93	1.35	0.07	2.25e-72
Zfy1	782.68	1.62	0.09	5.48e-72
Zscan4c	779.53	2.05	0.11	1.02e-71
Krcc1	1123.81	1.42	0.08	1.12e-71
Lbh	429.29	2.28	0.13	2.46e-71
Gm47357	402.42	2.44	0.14	3.00e-71
Elmod2	1153.23	1.42	0.08	3.81e-71
Synpo	316.35	3.4	0.19	3.32e-70
Cadm1	2087.34	1.13	0.06	1.00e-69
Sema3d	214.89	3.86	0.22	1.34e-69
Sgo2a	4193.42	1.05	0.06	1.94e-69
Slc4a4	333.48	2.49	0.14	3.29e-69
Ccn1	3300.72	0.96	0.05	3.44e-69
Cyct	396.43	2.26	0.13	4.16e-69
Gm47808	1619.85	1.12	0.06	5.58e-69
Sorbs1	1143.15	1.53	0.09	9.32e-69
Fam114a1	392.66	2.35	0.13	3.18e-68
Duxbl2	935.41	1.76	0.1	7.06e-68
Zscan4d	480.51	2.06	0.12	1.67e-67
Igf2os	217.67	3.35	0.19	1.23e-66
Hexa	1710.05	1.18	0.07	1.73e-66
Tspan9	2117.1	1.31	0.08	3.80e-66
Osbpl9	1921.65	1.02	0.06	7.62e-66
Lama4	270.96	2.93	0.17	1.46e-65
Rps6ka3	1987.48	1.21	0.07	1.58e-65
Igf2bp2	4073.35	0.92	0.05	1.60e-65
Serpinf1	416.65	2.47	0.14	1.66e-65
Myh11	208.7	3.51	0.2	1.99e-65
Flrt2	313.75	2.46	0.14	2.27e-65
F3	1058.58	1.41	0.08	4.34e-65
Stag3	1958.45	1.2	0.07	5.15e-65
Lrrc34	947.82	1.81	0.11	5.85e-65
Sh3pxd2b	1393.54	1.46	0.09	1.61e-64
Mov10l1	535.25	1.95	0.11	1.67e-64
Nog	249.09	3.04	0.18	2.25e-64
Rab11fip4	2619.29	1.02	0.06	3.21e-64
Gstm5	598.04	1.65	0.1	3.47e-64
Srgn	205.26	5.32	0.31	5.44e-64
Ccdc80	186.69	4.41	0.26	7.19e-64
Plagl1	944.6	1.68	0.1	1.13e-63
Plin2	2948.32	1.09	0.06	2.01e-63
Cd9	6082.04	0.93	0.05	4.49e-63
Arl4c	2059.36	1.04	0.06	6.34e-63
Podxl	2634.02	1.04	0.06	9.61e-63
Usp29	570.43	2.19	0.13	1.71e-62
Fndc3b	1634.41	1.43	0.09	1.87e-62
Stk3	831.5	1.53	0.09	2.31e-62
Pcdh18	396.1	2.6	0.16	5.47e-62
Septin4	299.94	2.45	0.15	1.66e-61
B3galnt1	545.82	1.72	0.1	1.96e-61
Rbms3	212.48	6.1	0.36	2.21e-61
Tpm2	2465.93	0.94	0.06	2.47e-61
Capn6	198.65	3.58	0.22	4.81e-61
Klhl24	2968.85	0.96	0.06	5.00e-61
Dnajc6	1422.62	1.19	0.07	5.61e-61
Cdo1	413.28	1.95	0.12	5.77e-61
Prex2	728.17	1.53	0.09	1.13e-60
Eif4a3l1	361.45	2.2	0.13	1.20e-60
Anxa3	2298.34	1.23	0.07	1.47e-60
Shoc1	256.64	2.78	0.17	2.78e-60
Lgalsl	1778.64	1.06	0.06	4.95e-60
Lrrc75a	274.37	2.53	0.15	6.02e-60
Pbx1	1330.94	1.99	0.12	9.73e-60
Scaper	784.2	1.55	0.09	1.12e-59
Septin8	2513.46	0.88	0.05	1.27e-59
Lsp1	401.63	2.56	0.16	2.70e-59
Gm5039	359.67	2.1	0.13	2.86e-59
Farp1	1815.36	1.19	0.07	3.53e-59
Nr2f1	237.76	6.07	0.37	5.05e-59
Mdm4	10875.74	0.8	0.05	6.48e-59
Pdpn	907.95	1.44	0.09	9.95e-59
Gm38947	343.38	2.42	0.15	1.08e-58
Gm13119	187.62	3.54	0.22	1.11e-58
Atp11a	3216.25	1.13	0.07	1.76e-58
Tuba3b	182.74	3.66	0.23	2.63e-58
Nrip1	743.31	1.54	0.1	4.73e-58
Dchs1	387.9	2.09	0.13	5.08e-58
Nup62cl	1393.01	1.36	0.08	5.34e-58
Lclat1	655.04	1.69	0.1	1.19e-57
Hdac7	754.54	1.68	0.1	1.46e-57
Osbpl1a	2909.45	0.95	0.06	1.46e-57
Tns1	1105.78	1.77	0.11	1.68e-57
Rras2	2361.75	0.88	0.05	4.85e-57
Lonp2	2579.35	1.09	0.07	6.63e-57
St6gal1	740.35	1.4	0.09	9.21e-57
Rnf17	1624.78	1.42	0.09	9.75e-57
Fzd2	1760.97	1.05	0.07	1.43e-56
Nynrin	1332.5	1.21	0.08	2.44e-56
Gm16478	231.38	2.78	0.18	3.18e-56
Hook3	2799.38	1.08	0.07	7.07e-56
Gyg	813.58	1.43	0.09	7.25e-56
Zfp521	214.04	2.84	0.18	7.26e-56
Fbxl5	3036.56	0.81	0.05	1.16e-55
Pbk	1465	1.02	0.06	1.45e-55
Dstyk	707.83	1.73	0.11	1.81e-55
Zscan4e	502.07	1.88	0.12	3.83e-55
Tdrd12	2023.75	0.97	0.06	5.94e-55
Maged2	1427.59	1.08	0.07	5.94e-55
Stra8	312.29	2.16	0.14	7.71e-55
Slc25a36	7053.75	1.11	0.07	7.71e-55
Sdc2	619.45	1.48	0.09	1.34e-54
Mpzl1	2403.25	0.96	0.06	1.48e-54
Pik3ip1	681.46	1.75	0.11	1.56e-54
Heg1	541.85	1.85	0.12	1.62e-54
Gem	158.09	4.14	0.26	1.81e-54
Gm2016	461.49	1.93	0.12	2.25e-54
Pttg1ip	2633.78	0.9	0.06	2.77e-54
Tcaf1	1167.39	1.36	0.09	6.16e-54
Tmem123	1873.86	0.95	0.06	6.25e-54
Prdm14	745.74	1.31	0.08	6.39e-54
Srrm4os	164.38	3.48	0.23	3.68e-53
Thbs1	3864.94	1.13	0.07	4.73e-53
Prss23	879	1.35	0.09	7.15e-53
Rbms1	3474.88	0.9	0.06	7.28e-53
Serpine1	2297.82	0.97	0.06	8.24e-53
Timp2	866.1	1.46	0.09	9.21e-53
Il6st	3420.35	1.1	0.07	9.79e-53
Med12l	576.36	1.6	0.1	1.34e-52
Nrep	820.62	1.4	0.09	1.34e-52
Col3a1	2380.11	5.13	0.34	1.44e-52
Man2a2	1216.62	1.28	0.08	1.84e-52
Abca3	847.78	1.34	0.09	2.41e-52
Mbnl2	1773	0.99	0.06	2.61e-52
Selenop	810.42	1.45	0.09	2.65e-52
Hk1	1711.68	0.95	0.06	3.34e-52
Kif3a	1722.32	1	0.06	4.39e-52
Adam10	1324.91	1.17	0.08	6.92e-52
Stk17b	1389.3	1.12	0.07	9.87e-52
Cd63	5184.71	1.09	0.07	1.13e-51
Aga	703.43	1.67	0.11	1.18e-51
Txndc12	1744.63	1.02	0.07	1.19e-51
Pappa	212.97	2.73	0.18	1.45e-51
Chmp2a	3590.38	0.94	0.06	1.50e-51
Six4	2023.04	1.02	0.07	2.96e-51
Wls	1161.35	1.13	0.07	3.42e-51
Ncam1	540.74	1.72	0.11	3.55e-51
Armh4	705.06	1.38	0.09	1.10e-50
Gm5662	561.17	1.76	0.12	1.59e-50
Primpol	1369.51	1.35	0.09	2.31e-50
Arid3a	1280.47	1.15	0.08	2.32e-50
Aldh1b1	468.49	1.69	0.11	2.64e-50
Gm48161	1339.1	1.04	0.07	3.44e-50
Sox15	1171.98	1.42	0.09	3.94e-50
Zfp607b	585.26	1.44	0.1	5.03e-50
Slc25a30	1511.12	1.31	0.09	5.56e-50
Kdm5d	200.42	3.05	0.2	7.49e-50
Tnnt3	143.36	4.24	0.29	1.41e-49
Impad1	2971.88	0.95	0.06	1.51e-49
Gm29084	1274.99	1.05	0.07	1.62e-49
Itga7	294.23	2.11	0.14	1.63e-49
Snx9	632.71	1.38	0.09	2.50e-49
Cdon	1471.89	1.2	0.08	2.51e-49
Cdh11	152.22	3.82	0.26	3.82e-49
Fkbp6	322.03	1.94	0.13	4.57e-49
Afap1	792.93	1.54	0.1	4.78e-49
Ltbp1	1058.28	1.22	0.08	9.82e-49
Zc3h6	154.83	3.36	0.23	1.11e-48
Tlr2	381.94	1.94	0.13	1.54e-48
Copz2	282.95	2.37	0.16	1.56e-48
Gm8300	333.56	2.11	0.14	2.74e-48
Spire1	1683	0.92	0.06	2.84e-48
Tmx1	2048.41	0.86	0.06	2.87e-48
Fosl2	1257.31	1.11	0.08	3.78e-48
Myo1b	2562.71	0.94	0.06	4.73e-48
Fignl2	730.07	1.43	0.1	1.38e-47
Cln6	854.46	1.16	0.08	1.52e-47
Snx6	2558.82	0.93	0.06	1.53e-47
Eea1	1092.75	1.26	0.09	1.89e-47
Dync2li1	673.05	1.32	0.09	1.94e-47
Sh3pxd2a	2511.8	0.84	0.06	2.43e-47
Ppic	805.32	1.32	0.09	2.66e-47
Plekhh1	1047.64	1.3	0.09	3.33e-47
Got1l1	1000.81	1.39	0.1	3.37e-47
Mov10	4708.65	0.82	0.06	3.51e-47
Eya4	215.24	2.85	0.2	3.55e-47
Cog5	1662.12	1.03	0.07	3.66e-47
Tceal9	5707.02	0.96	0.07	4.73e-47
Gm7957	151.01	3.58	0.25	7.16e-47
9530068E07Rik	2255.81	0.9	0.06	8.16e-47
4933402E13Rik	288.12	2.1	0.15	9.58e-47
Zdhhc2	780.93	1.23	0.08	9.67e-47
Limch1	429.01	1.75	0.12	9.72e-47
Gm12463	416.31	2.48	0.17	1.08e-46
Anxa2	3524.78	0.81	0.06	1.19e-46
Gabbr1	2073.71	0.93	0.06	1.51e-46
Lama1	2330.25	1.03	0.07	1.78e-46
Kank1	1189.73	1.4	0.1	2.30e-46
Dram2	695.99	1.33	0.09	3.11e-46
Gm38372	511.33	1.62	0.11	3.19e-46
Megf10	144.21	4.94	0.34	3.35e-46
Fthl17c	232.07	2.7	0.19	5.21e-46
Slc39a11	864.87	1.22	0.08	5.28e-46
Klhdc8a	145.95	3.49	0.24	6.85e-46
Emp1	1347.13	1.01	0.07	8.47e-46
Atp2b4	792.4	1.66	0.12	1.35e-45
Tcl1	2006.07	1.03	0.07	1.45e-45
Vps37a	2448.9	0.83	0.06	1.75e-45
Dzip3	1988.41	1.02	0.07	1.98e-45
Tinagl1	476.01	1.6	0.11	2.11e-45
Arhgap42	998.83	1.16	0.08	2.13e-45
Furin	1354.72	1.5	0.11	2.62e-45
Jdp2	334.14	2.06	0.14	2.73e-45
Tmem176a	150.5	4.03	0.28	3.05e-45
Zeb1	596.16	1.79	0.13	4.17e-45
Nfatc4	1218.28	1.25	0.09	4.68e-45
Vill	926.93	1.4	0.1	6.56e-45
Maml3	215.66	2.39	0.17	6.85e-45
Mbp	454.4	1.67	0.12	7.76e-45
Tmem87b	1226.57	1.07	0.08	1.04e-44
Flnb	21267.51	0.87	0.06	1.42e-44
Gm48422	393.97	2.7	0.19	1.48e-44
Pla1a	387.43	1.77	0.13	1.58e-44
B4galt4	434.6	1.57	0.11	1.89e-44
Bmp1	1561.23	0.89	0.06	2.02e-44
Rnf157	458.47	1.69	0.12	2.58e-44
Anapc10	1559.77	1.2	0.09	2.90e-44
Prrx1	130.39	4.87	0.34	2.90e-44
Itgb8	154.6	3.18	0.23	3.72e-44
Pcdh7	180.21	3.2	0.23	5.54e-44
Ggta1	1607.39	0.96	0.07	5.54e-44
Entpd4	1157.69	1.03	0.07	6.40e-44
Gm6763	337.95	2.2	0.16	8.94e-44
Dmrtc1c1	468.36	1.75	0.13	1.44e-43
Kit	2405.58	1.08	0.08	1.52e-43
Fras1	392.36	1.67	0.12	1.56e-43
Setbp1	626.78	1.55	0.11	1.77e-43
Igsf3	1385.83	1.15	0.08	2.10e-43
Qsox1	914.77	1.16	0.08	2.20e-43
Sp140	192.47	2.78	0.2	2.52e-43
Tmtc4	682.19	1.35	0.1	2.64e-43
Jak2	698.08	1.37	0.1	3.26e-43
Gdi1	4162.26	0.9	0.06	3.50e-43
Tns4	198.56	2.68	0.19	5.91e-43
Nedd1	1345.91	0.96	0.07	8.20e-43
Usp46	1147.71	1.65	0.12	1.08e-42
Daam2	138.65	5.09	0.37	1.34e-42
Lrrc41	1576.89	0.92	0.07	1.72e-42
Plat	309.92	1.89	0.14	3.56e-42
Epb41l3	1443.71	0.99	0.07	3.64e-42
Efemp2	648.98	1.27	0.09	3.88e-42
Gab2	218.57	2.23	0.16	4.96e-42
Loxl1	355.24	1.93	0.14	5.42e-42
Gm16429	151.81	2.88	0.21	5.44e-42
Sgce	886.83	1.19	0.09	5.70e-42
Thbd	143.45	3.09	0.23	7.92e-42
Gm21037	171.3	2.73	0.2	9.34e-42
Ppp2r3a	465.87	1.45	0.11	9.55e-42
Mobp	278.6	2.11	0.16	1.39e-41
Plekhg2	1944.06	0.91	0.07	1.79e-41
Akap5	290.21	1.96	0.14	2.07e-41
Phip	4047.86	0.98	0.07	2.11e-41
Wipi1	702.93	1.2	0.09	2.26e-41
Gm13230	1612.31	1.07	0.08	2.29e-41
Flt1	496.3	1.5	0.11	3.15e-41
Plekha2	2710.6	0.82	0.06	3.24e-41
Tmem106b	1195.21	1.11	0.08	3.28e-41
Nxf7	200.56	2.71	0.2	3.54e-41
Myl4	400.88	2.08	0.15	4.37e-41
Klf11	1235.96	1	0.07	5.35e-41
Selenon	678	1.34	0.1	8.48e-41
Gm15097	145.92	3.72	0.28	8.80e-41
Pdk4	348.2	1.71	0.13	1.20e-40
Cd55	798.98	1.16	0.09	1.63e-40
Nlgn2	1494.42	1.05	0.08	2.13e-40
Rec114	581.85	1.28	0.1	2.18e-40
Ugp2	1641.85	0.88	0.07	2.20e-40
Smoc2	124.83	4.96	0.37	2.20e-40
Mpp1	1289.58	0.94	0.07	3.61e-40
Fggy	524.53	1.5	0.11	3.63e-40
Bach2	548.24	1.65	0.12	3.90e-40
Adamts12	124.35	4.91	0.37	4.59e-40
Srgap3	695.71	1.22	0.09	5.88e-40
Eif4a3l2	208.37	2.2	0.17	7.40e-40
Rabac1	2274.49	0.87	0.07	8.85e-40
Thsd7a	266.91	2.2	0.17	9.50e-40
Scarf2	392.84	1.62	0.12	9.66e-40
Cdkn3	495.44	1.44	0.11	1.19e-39
Kiz	526.12	1.34	0.1	1.71e-39
B4galt1	1720.29	1.05	0.08	2.15e-39
Tgfb1i1	534.78	1.29	0.1	6.52e-39
Fsbp	270.7	1.87	0.14	1.05e-38
Sdc3	641.26	1.38	0.1	1.39e-38
Hyi	195.22	2.27	0.17	1.95e-38
Gm44660	1751.23	1.21	0.09	2.46e-38
Pttg1	2540.84	1.16	0.09	2.87e-38
C78283	154.95	2.73	0.21	3.85e-38
Gm50180	147.98	2.93	0.23	4.24e-38
Phlpp2	768.03	1.27	0.1	6.26e-38
Hebp1	602.48	1.27	0.1	7.22e-38
Npnt	910.36	1.15	0.09	8.65e-38
Spag9	3175.17	0.81	0.06	1.03e-37
Elavl2	1705.19	0.86	0.07	1.28e-37
E2f5	1140.81	0.91	0.07	1.44e-37
Tcn2	2297.66	0.81	0.06	1.52e-37
Obox4-ps28	189	2.86	0.22	1.52e-37
Ets1	888.54	1.15	0.09	1.57e-37
Cbr4	876.71	1.1	0.09	1.62e-37
C430049B03Rik	153.96	2.66	0.21	2.16e-37
Tmem106c	539.51	1.5	0.12	4.02e-37
Prnp	1019.88	1.05	0.08	4.52e-37
Aldh18a1	2141.83	0.87	0.07	5.35e-37
Mllt10	2138.69	0.82	0.06	6.15e-37
Ostm1	818.53	1.12	0.09	6.28e-37
Gnb4	872.98	1.2	0.09	6.39e-37
Daam1	1323.86	0.99	0.08	7.09e-37
Pgm5	148.59	5.46	0.43	7.59e-37
Nkain4	181.55	2.35	0.19	1.20e-36
Ppp3ca	1045.99	0.96	0.08	1.44e-36
Glis3	427.7	1.43	0.11	1.75e-36
Dact3	773.04	1.12	0.09	1.90e-36
Sema3c	387.33	1.61	0.13	1.97e-36
Hgsnat	1047.19	1.15	0.09	2.33e-36
Lgals4	212.21	2.22	0.18	2.44e-36
Pdlim3	250.8	1.86	0.15	2.97e-36
Scara3	126.14	3.08	0.24	2.97e-36
Tdrp	914.97	0.97	0.08	3.39e-36
Cyp26b1	136.66	3.6	0.28	3.39e-36
Stom	558.11	1.26	0.1	3.44e-36
Panct2	734.08	1.31	0.1	3.49e-36
Gask1b	548.18	1.45	0.11	3.62e-36
Clybl	768.49	1.25	0.1	5.62e-36
Myo6	771.23	1.17	0.09	5.64e-36
Pga5	214.26	2.23	0.18	6.85e-36
Rhobtb1	181.21	2.39	0.19	7.14e-36
Slc7a1	1933.67	0.81	0.06	7.26e-36
Tusc3	2036.61	0.86	0.07	1.16e-35
P4ha2	1517.93	1.23	0.1	1.28e-35
BC067074	714.46	1.33	0.11	1.54e-35
Gm20767	290.21	2.12	0.17	1.72e-35
Stk39	381.41	1.75	0.14	2.61e-35
Tlcd5	524.49	1.36	0.11	2.69e-35
Gstm2	999.69	1.19	0.1	2.82e-35
Flrt3	387.99	1.84	0.15	3.26e-35
1700013H16Rik	110.62	5.01	0.4	3.27e-35
Sfi1	1565.59	0.85	0.07	5.11e-35
Cryzl1	1018.21	1.03	0.08	5.24e-35
Smim1	172.82	2.36	0.19	5.35e-35
Mfhas1	419.69	1.65	0.13	5.40e-35
Gjb2	108.93	3.57	0.29	5.76e-35
Smim14	856.62	1.3	0.1	5.76e-35
Hecw2	507.01	2.2	0.18	8.71e-35
Uevld	1071.28	0.94	0.08	1.06e-34
Fbxl4	623.31	1.25	0.1	1.14e-34
AU040320	600.93	1.19	0.1	1.35e-34
Gm21818	197.32	2.14	0.17	1.56e-34
Ppp3cc	162.34	2.32	0.19	2.14e-34
Mitf	305.11	1.78	0.15	2.51e-34
Meiob	119.77	3.71	0.3	4.61e-34
Ubash3b	229.71	2.11	0.17	4.66e-34
Car8	141.59	2.8	0.23	4.67e-34
Fthl17d	113.23	3.13	0.26	4.78e-34
Syde2	1045.14	0.96	0.08	4.93e-34
Xlr3b	208.61	2.06	0.17	5.59e-34
Gm8332	236.43	1.93	0.16	6.85e-34
Muc19	190.99	2.56	0.21	1.00e-33
Tshz1	194.29	2.49	0.2	1.03e-33
Rab11fip2	342.04	1.53	0.13	1.13e-33
Lix1l	340.59	1.54	0.13	1.68e-33
Galnt11	1142.34	0.9	0.07	2.01e-33
Lamc2	1241.73	0.95	0.08	3.12e-33
Stk31	503.12	1.5	0.12	3.13e-33
Dkk1	114.44	3.19	0.26	4.01e-33
Crabp2	592.82	1.27	0.1	4.34e-33
Col20a1	105.02	3.44	0.29	5.06e-33
Akr1e1	601.64	1.5	0.12	5.32e-33
Epha7	391.8	1.5	0.12	5.33e-33
Erbin	1067.59	1.01	0.08	5.58e-33
Reps2	314.07	1.63	0.14	7.21e-33
Khnyn	1223.25	0.86	0.07	1.09e-32
Urgcp	1031.95	1.03	0.09	1.32e-32
Akap7	612.7	1.2	0.1	1.34e-32
Tmcc2	442.33	1.29	0.11	1.57e-32
Dmrt1	716.36	1.05	0.09	1.91e-32
Dpp8	1476.19	0.81	0.07	2.03e-32
AA684185	102.41	3.61	0.31	2.05e-32
Gata3	176.66	2.25	0.19	2.29e-32
Add3	1391.64	1.09	0.09	2.86e-32
AU015836	832.66	1.03	0.09	2.94e-32
Ly75	1234.27	0.94	0.08	3.25e-32
Usp17lb	145.84	2.5	0.21	4.61e-32
Mipep	1003.01	0.9	0.08	4.80e-32
Ypel5	1087.99	1	0.08	8.78e-32
Nrp1	261.31	1.72	0.15	9.44e-32
Dsg2	1782.66	1	0.08	1.06e-31
Gm15091	118.7	2.86	0.24	1.10e-31
Rgl1	264.48	1.62	0.14	1.18e-31
Ugcg	1726.67	0.89	0.08	1.21e-31
Samd4	564.73	1.24	0.11	1.30e-31
Itga11	111.42	3.1	0.27	2.40e-31
Zfp362	527.13	1.19	0.1	2.48e-31
Gsap	330.73	1.47	0.13	3.23e-31
Ccdc88a	2056.95	0.97	0.08	3.24e-31
Plekhg3	1172.51	0.89	0.08	3.52e-31
Abcd1	468.23	1.25	0.11	4.14e-31
Usp17lc	165.36	2.19	0.19	4.14e-31
Rell1	1478.98	0.82	0.07	5.63e-31
Mettl22	655.77	1.13	0.1	6.41e-31
Ctso	130.98	2.73	0.24	8.44e-31
Rras	917.72	1.13	0.1	8.57e-31
Parm1	449.46	1.36	0.12	9.54e-31
Grina	1149.76	1.15	0.1	9.91e-31
Pitx2	634.93	1.13	0.1	1.01e-30
Ism2	111.55	2.99	0.26	1.30e-30
Rhobtb3	785.99	0.95	0.08	1.58e-30
Xlr3a	360.59	1.86	0.16	1.63e-30
Prxl2a	555.09	1.18	0.1	1.69e-30
Rxra	1049.95	0.94	0.08	1.78e-30
Siae	513.82	1.24	0.11	2.00e-30
Gm40977	204.07	1.98	0.17	2.04e-30
Micu2	756.37	1.29	0.11	2.33e-30
Csf1	759.62	1.05	0.09	2.43e-30
Tspan18	128.79	2.83	0.25	3.02e-30
Grb10	1449.42	0.94	0.08	3.20e-30
Kctd18	729.05	1.17	0.1	3.95e-30
Ier5	638.69	1.08	0.09	5.10e-30
Immp2l	221.72	2.67	0.23	5.59e-30
Tmed3	582.32	1.14	0.1	6.17e-30
Sil1	636.67	1.32	0.12	6.58e-30
Rcbtb2	1577.8	0.88	0.08	6.65e-30
Cd47	598.48	1.23	0.11	6.77e-30
Vps13b	2063.6	0.82	0.07	6.79e-30
Tex264	968.35	0.96	0.08	7.02e-30
Pcgf5	852.87	0.93	0.08	7.37e-30
Dnajc3	1540.53	0.89	0.08	8.96e-30
Kank4	236.07	1.8	0.16	8.97e-30
Rnf130	1047.59	0.93	0.08	1.05e-29
Prss42	178.67	2.09	0.18	1.17e-29
Mep1b	230.95	1.86	0.16	1.88e-29
4930432K21Rik	270.15	1.7	0.15	2.03e-29
Atg4b	1715.87	0.91	0.08	2.10e-29
Col4a5	391.49	1.54	0.14	2.25e-29
Dmrtc1c2	290.06	1.71	0.15	3.10e-29
Dact1	428.52	1.33	0.12	3.65e-29
Erbb2	840.77	0.91	0.08	4.25e-29
Arhgef6	125.22	2.88	0.26	4.31e-29
Ildr1	634.54	1.08	0.1	4.48e-29
Ebf4	124.95	2.49	0.22	4.56e-29
Hsdl1	1224.88	0.82	0.07	5.33e-29
Cers6	874.01	0.96	0.08	5.47e-29
Cdc42ep1	545.34	1.16	0.1	7.14e-29
Siglecf	207.99	1.86	0.17	1.04e-28
Npr2	283.76	1.81	0.16	1.19e-28
Mdfic	251.37	1.6	0.14	1.21e-28
0610010F05Rik	985.63	1.03	0.09	1.24e-28
Hormad2	445.02	1.32	0.12	1.24e-28
Ctps2	1550.54	0.86	0.08	1.39e-28
Tsc22d3	277.97	1.57	0.14	1.51e-28
Slc16a9	126.72	3.03	0.27	1.51e-28
Ccdc68	201.24	1.86	0.17	1.59e-28
Ralgds	1643.63	0.9	0.08	1.79e-28
Ptpn9	794.77	0.96	0.09	1.90e-28
Cep112	302.11	1.69	0.15	2.17e-28
Sh3bp5	312.49	1.41	0.13	3.07e-28
Plpp3	750.28	1	0.09	3.33e-28
Ddhd1	874.88	0.89	0.08	3.36e-28
Ufsp2	945.9	0.92	0.08	3.69e-28
Pik3c2a	1816.26	0.81	0.07	4.04e-28
Irf2bp2	1629.25	0.85	0.08	4.76e-28
Tex11	344.49	1.4	0.13	4.94e-28
Slc17a9	1066.72	0.89	0.08	4.95e-28
Plekhb2	750.5	0.96	0.09	5.26e-28
Igfbp7	151.84	2.08	0.19	5.48e-28
Gpcpd1	559.65	1.1	0.1	5.84e-28
Smad3	1097.8	0.88	0.08	6.65e-28
Boc	216.86	1.7	0.15	6.82e-28
Naxe	1647.57	0.9	0.08	9.70e-28
Phf19	547.49	1.09	0.1	1.11e-27
Trim68	330.35	1.48	0.14	1.29e-27
Pde5a	424.62	1.28	0.12	1.48e-27
Syap1	863.58	0.88	0.08	1.58e-27
Nsmce1	1935.33	0.86	0.08	2.02e-27
Pip4k2a	438.41	1.23	0.11	2.30e-27
Sfrp1	946.65	0.91	0.08	3.90e-27
Hoxb2	78.24	4.6	0.42	4.39e-27
Slc25a20	1275.07	0.82	0.07	4.81e-27
Dmxl2	1238.96	0.86	0.08	4.91e-27
Bmp2	187.21	1.99	0.18	5.49e-27
4933427D06Rik	244.16	1.83	0.17	6.22e-27
Scube1	124.62	2.47	0.23	7.79e-27
Slc8a1	94.67	3.6	0.33	8.75e-27
Efhd2	955.52	0.82	0.08	9.38e-27
Amot	1382.27	0.84	0.08	1.29e-26
Btbd1	1485.02	0.83	0.08	1.46e-26
Tbc1d9b	1493	0.92	0.08	1.79e-26
Foxc1	87.43	3.19	0.3	2.02e-26
Ednra	90.34	2.99	0.28	2.09e-26
Ulbp1	417.38	1.84	0.17	2.20e-26
Tmem176b	101.77	3.14	0.3	2.30e-26
Hpgd	185.02	2.07	0.19	2.62e-26
Sema4c	530.26	1.19	0.11	2.71e-26
Slco4c1	735.5	0.95	0.09	2.95e-26
Lats2	496.24	1.64	0.15	2.97e-26
Vldlr	165.21	1.99	0.19	3.70e-26
Man2b2	537.29	1.06	0.1	4.02e-26
Mlycd	343.01	1.33	0.13	4.09e-26
Celf2	517.99	1.17	0.11	5.18e-26
Col26a1	109.55	3.07	0.29	5.22e-26
Rsrc1	1092.73	0.97	0.09	5.78e-26
Phyhd1	129.89	2.27	0.21	6.42e-26
Sp110	155.63	2.24	0.21	6.61e-26
Fam169b	438.24	1.25	0.12	6.74e-26
Zmym6	1120.1	0.94	0.09	6.92e-26
Zscan4-ps3	185.42	1.95	0.19	7.46e-26
Retreg1	411.89	1.45	0.14	8.05e-26
Lpl	667.49	1.01	0.1	8.59e-26
Gata4	120.48	2.47	0.23	9.31e-26
Gbp7	244.97	1.7	0.16	9.72e-26
Dmrt3	74.99	3.35	0.32	1.03e-25
Arhgap28	1113.57	0.9	0.08	1.03e-25
Ikzf2	141.39	2.41	0.23	1.06e-25
Zfp951	430.54	1.22	0.12	1.08e-25
Xpr1	753.2	1.01	0.1	1.61e-25
Gm807	194.03	1.78	0.17	1.68e-25
Cdkn2b	412.07	1.14	0.11	1.75e-25
Cd99l2	495	1.23	0.12	1.85e-25
Atp12a	111.28	2.44	0.23	2.42e-25
Dmc1	403.74	1.2	0.11	2.48e-25
Man1c1	402.66	1.31	0.13	2.60e-25
Bcap29	570.13	1.11	0.11	2.61e-25
Gm50210	231.39	2.22	0.21	2.98e-25
Drc3	204.22	1.64	0.16	3.20e-25
Plekho1	398.62	1.25	0.12	4.41e-25
Uggt2	315.09	1.4	0.13	4.50e-25
Frmd4a	1151.1	0.84	0.08	4.62e-25
Prkar2b	317.63	1.3	0.12	5.62e-25
Tmem50b	585.62	0.99	0.1	6.19e-25
Nek3	822.45	0.83	0.08	8.29e-25
Usp3	723.94	1.37	0.13	8.32e-25
Nbeal1	1503.32	0.88	0.08	9.25e-25
Sfxn3	349.65	1.28	0.12	9.77e-25
Efna5	368	1.53	0.15	1.28e-24
Enpp5	322.49	1.37	0.13	1.63e-24
H2-Bl	259.89	1.59	0.16	2.32e-24
Acat1	1235.71	1.02	0.1	2.68e-24
Naglu	252	1.64	0.16	3.10e-24
Efhc1	144.67	2.36	0.23	3.15e-24
Dyrk2	989.7	0.89	0.09	3.49e-24
Vps39	1411	0.8	0.08	3.51e-24
Creg1	409.72	1.45	0.14	3.76e-24
Rnf103	311.2	1.39	0.14	3.80e-24
Cavin1	2150.04	0.84	0.08	4.10e-24
Adamts5	126.13	2.24	0.22	6.07e-24
Gm35019	80.74	3.33	0.33	8.23e-24
Gm49599	167.6	1.78	0.18	9.43e-24
Cdh6	99.08	3.04	0.3	1.02e-23
Col11a1	299.69	1.43	0.14	1.05e-23
Pdgfrb	261.44	1.54	0.15	1.53e-23
Dennd1a	742.41	1.05	0.1	1.68e-23
Cdkn2a	471.3	1.12	0.11	1.91e-23
Erlec1	810.26	0.84	0.08	1.97e-23
Hacl1	431.51	1.17	0.12	2.26e-23
Camk2n1	217.62	1.75	0.18	2.81e-23
Crim1	615.35	0.95	0.09	3.55e-23
Sema3f	283.66	1.49	0.15	3.81e-23
Cntln	160.82	1.92	0.19	3.90e-23
Vgll4	465.95	1.05	0.1	4.11e-23
Gcnt1	954.29	0.84	0.08	5.09e-23
Ift43	553.53	1.1	0.11	5.48e-23
Lrriq4	159.9	1.91	0.19	5.82e-23
Stradb	307.52	1.33	0.13	6.59e-23
Lrig2	942.38	0.91	0.09	6.61e-23
Cystm1	673	0.9	0.09	7.23e-23
Gstp2	1935.1	1.08	0.11	8.98e-23
Itprip	287.87	1.4	0.14	9.06e-23
Gnao1	283.41	1.49	0.15	9.48e-23
Vsir	305.39	1.56	0.16	1.26e-22
Col14a1	64.47	3.96	0.41	1.44e-22
Pramef25	78.96	3.14	0.32	1.53e-22
Gm1995	162.57	1.84	0.19	1.55e-22
Cables1	177.74	1.77	0.18	1.74e-22
Aff1	1560.67	0.9	0.09	1.92e-22
Rp2	953.85	0.86	0.09	1.98e-22
Zc3hav1l	873.26	0.96	0.1	2.10e-22
Lhfp	300.7	1.4	0.14	2.66e-22
Letmd1	264.02	1.37	0.14	2.99e-22
Prickle2	171.91	1.76	0.18	3.45e-22
Mir100hg	171.37	2.1	0.22	3.53e-22
Lrrc8b	381.38	1.16	0.12	3.87e-22
Rab11fip5	672.02	0.92	0.09	4.09e-22
Ift81	697.8	1.23	0.13	4.15e-22
Nr2f2	107.35	6.6	0.66	4.47e-22
Sacs	1378.53	0.85	0.09	4.65e-22
Adgrg6	126.44	2.33	0.24	4.67e-22
Gm47924	342.84	12.96	3.13	5.12e-22
Fgfrl1	648.11	0.91	0.09	5.58e-22
Gm44739	92.2	2.51	0.26	7.24e-22
Egflam	61.41	3.65	0.38	7.69e-22
Msrb3	174.6	1.67	0.17	8.55e-22
Slc5a3	458.82	1.19	0.12	8.79e-22
Glrx	905.7	0.83	0.09	9.08e-22
Usp17le	137.95	1.89	0.2	9.72e-22
Cacna1h	351.42	1.65	0.17	1.07e-21
Fut8	682.37	0.95	0.1	1.09e-21
Gdf11	164.91	1.78	0.19	1.32e-21
Cep70	1067.85	0.89	0.09	1.34e-21
Pakap	3052.43	0.81	0.08	1.37e-21
Rad51c	1177.37	0.81	0.08	1.57e-21
Wipf1	460.36	1.03	0.11	1.61e-21
Cyba	1106.41	1	0.1	1.63e-21
Nlrp4a	141.05	1.94	0.2	1.90e-21
Ttc12	512.1	1.07	0.11	1.99e-21
Tspan2	742.87	1.41	0.15	2.01e-21
Man1a	417.74	1.21	0.13	2.04e-21
Irs1	425.13	1.41	0.15	2.12e-21
Sema3b	320.74	1.3	0.14	2.32e-21
Gm42860	1008.85	0.88	0.09	2.37e-21
Emilin1	541.29	1.24	0.13	2.43e-21
Gng12	805.52	0.98	0.1	2.73e-21
Rasl10b	194.44	1.54	0.16	2.94e-21
Krt20	90.71	2.45	0.26	3.71e-21
Nubpl	892.23	0.95	0.1	4.63e-21
Lmx1b	115.53	2.22	0.23	4.77e-21
Bicc1	215.2	1.48	0.16	5.21e-21
Sdr39u1	316.13	1.35	0.14	5.34e-21
Gm13698	292.72	1.33	0.14	5.73e-21
Mrc2	867.63	1.27	0.13	5.87e-21
Psd3	418.04	1.95	0.21	6.61e-21
Cyp3a13	71.54	3.05	0.32	7.45e-21
Mier3	1015.31	0.84	0.09	8.44e-21
Airn	103.73	2.31	0.25	8.92e-21
Mme	1387.28	0.84	0.09	9.20e-21
Insr	922.17	0.88	0.09	9.73e-21
Tm2d1	543.66	0.91	0.1	1.04e-20
Slc44a3	87.06	2.52	0.27	1.08e-20
Rpgr	651.12	0.87	0.09	1.09e-20
Eef2kmt	646.08	0.83	0.09	1.15e-20
Fam234b	500.1	0.96	0.1	1.16e-20
Slc22a23	437.24	1.21	0.13	1.21e-20
Cldn1	114.97	2.26	0.24	1.26e-20
Thnsl2	290.99	1.3	0.14	1.28e-20
Mal	80.91	2.82	0.3	1.30e-20
Zbtb4	319.92	1.82	0.2	1.36e-20
Tgfbr2	271.98	1.35	0.14	1.59e-20
Skida1	68.08	3.47	0.38	1.70e-20
Ssbp2	432.54	1.22	0.13	1.78e-20
Hoxa3	61.36	3.85	0.41	1.84e-20
Shtn1	328.66	1.17	0.13	2.02e-20
Gkap1	942.08	0.91	0.1	2.04e-20
Tmem132c	84.82	3.28	0.36	2.12e-20
Mall	104.87	2.18	0.24	2.58e-20
C330018D20Rik	379.28	1.09	0.12	2.77e-20
Glt8d1	618.43	0.89	0.1	2.85e-20
Nxt2	638.29	0.97	0.1	2.97e-20
Rnf212b	83.85	2.54	0.28	3.03e-20
Fahd2a	332.63	1.17	0.13	3.38e-20
Ctdspl	315.48	1.34	0.14	3.71e-20
M1ap	392.67	1.22	0.13	3.72e-20
2810408A11Rik	341.36	1.25	0.13	3.73e-20
Ttbk2	732.01	0.86	0.09	3.86e-20
Cerk	330.09	1.33	0.14	3.94e-20
Rab27b	57.05	5.57	0.6	4.71e-20
Txndc16	300.21	1.34	0.15	5.50e-20
Gm34653	56.09	4.47	0.48	5.59e-20
Prnd	97.7	2.3	0.25	6.03e-20
Arsg	80.79	2.51	0.27	6.36e-20
Mn1	142.29	1.9	0.21	6.48e-20
Pink1	670.33	0.86	0.09	6.71e-20
Aldh1a7	58.31	3.65	0.4	6.78e-20
Armcx3	680.3	0.8	0.09	8.12e-20
Rsph3b	457.21	0.97	0.11	8.88e-20
Dkk2	55.69	4.07	0.44	9.25e-20
Nwd1	68.43	3.11	0.34	9.56e-20
Dnajc1	536.3	1.21	0.13	9.99e-20
Rin3	194.13	1.61	0.18	1.09e-19
Epn3	140.58	1.93	0.21	1.17e-19
Htra1	493.61	1.41	0.15	1.17e-19
Tmx4	651.1	0.88	0.1	1.28e-19
Kalrn	512.2	1.03	0.11	1.42e-19
Nfil3	306.21	1.19	0.13	1.44e-19
Tram2	505.56	1.02	0.11	1.48e-19
Angpt1	62.89	3.16	0.35	1.49e-19
Spic	191.71	1.74	0.19	1.56e-19
Nox4	291.55	1.23	0.13	1.61e-19
Pfkfb1	550.03	0.96	0.1	1.74e-19
Itgav	1584.53	0.81	0.09	1.83e-19
Aig1	261.66	1.5	0.17	1.90e-19
Rnf135	313.81	1.16	0.13	2.06e-19
Alg8	578.29	0.9	0.1	2.14e-19
Zscan2	154.12	1.71	0.19	2.16e-19
Tmem37	279.38	1.2	0.13	2.27e-19
Cacna1c	86.79	2.37	0.26	2.28e-19
Creb5	215.8	1.59	0.18	2.40e-19
Atp2c2	99.92	2.17	0.24	2.50e-19
Zfp773	364.35	1.18	0.13	2.84e-19
Camk1	358.42	1.13	0.12	2.90e-19
Smyd1	184.38	2.04	0.23	3.04e-19
Ppp2r2b	75.27	2.59	0.29	3.35e-19
Sspo	73.98	3.03	0.34	3.59e-19
Ctbs	485.26	1.01	0.11	3.92e-19
Asb8	598.07	0.88	0.1	4.13e-19
Gata6	98.36	2.38	0.27	4.18e-19
Htra3	61.85	3.91	0.44	4.21e-19
Rab6b	322.19	1.23	0.14	4.62e-19
BC061212	72.12	2.67	0.3	4.69e-19
Btnl7-ps	146.62	1.69	0.19	4.71e-19
Reck	503.91	0.93	0.1	4.99e-19
Tmtc2	73.09	2.7	0.3	5.36e-19
Ptprm	127.34	2	0.22	5.55e-19
Rgs9	141.58	1.79	0.2	5.82e-19
Lcp1	116.81	1.94	0.22	5.93e-19
Macrod1	145.47	1.76	0.2	6.28e-19
Phka2	1018.42	0.84	0.09	6.46e-19
BC080695	58.75	3.47	0.39	6.52e-19
Prkar1b	184.91	1.57	0.18	7.40e-19
Gabrp	74.27	2.73	0.31	8.98e-19
Eno3	854.18	0.81	0.09	1.05e-18
Usf3	1008.8	0.87	0.1	1.14e-18
Nsd2	2713.91	0.91	0.1	1.23e-18
Gpsm1	643.77	0.9	0.1	1.27e-18
Vnn1	78.05	2.73	0.31	1.27e-18
Gm49089	133.38	1.83	0.21	1.33e-18
Rhox2a	74.98	2.52	0.29	1.69e-18
Gm33148	75.91	2.61	0.3	1.78e-18
Fryl	2161.38	0.99	0.11	1.78e-18
Chac1	333.41	1.44	0.16	1.78e-18
Rapgef5	1052.08	0.87	0.1	1.83e-18
Hoxb4	56.28	3.36	0.38	1.87e-18
Serpinb9b	547.22	0.9	0.1	1.97e-18
Tmem116	93.95	2.21	0.25	2.02e-18
Rfxank	599.47	0.94	0.11	2.15e-18
Olfr1372-ps1	520.16	1.26	0.14	2.16e-18
3830406C13Rik	317.47	1.28	0.15	2.36e-18
Dcn	57.51	5.31	0.59	2.41e-18
Kitl	493.65	0.95	0.11	2.58e-18
Atp7a	705.49	0.81	0.09	2.64e-18
Gm1070	272.9	1.22	0.14	2.70e-18
Atg10	171.48	1.75	0.2	2.70e-18
Smim19	267	1.24	0.14	2.78e-18
Fthl17f	61.98	3.02	0.35	3.34e-18
Csf1r	60.97	4.14	0.48	3.39e-18
Ano10	416.95	1.05	0.12	3.67e-18
Pcmtd2	851.68	0.89	0.1	3.94e-18
Slc17a5	387.07	1.04	0.12	4.14e-18
Bcl9l	1392.95	0.81	0.09	4.39e-18
Zkscan2	168.85	1.97	0.23	4.58e-18
Bmf	878.31	0.97	0.11	4.66e-18
Ctsc	672.26	0.84	0.1	4.73e-18
Katnal1	388.96	1.07	0.12	4.90e-18
Cplx2	129.85	1.87	0.22	5.03e-18
Zfp9	82.51	2.35	0.27	5.22e-18
Sat2	149.75	1.64	0.19	5.22e-18
Lhfpl2	426.43	0.95	0.11	6.28e-18
Frmpd1	103.96	1.97	0.23	6.67e-18
Tnni2	77.58	3.43	0.41	6.90e-18
Bmpr2	1330.15	0.84	0.1	7.25e-18
C1galt1	927.75	0.88	0.1	8.14e-18
4930452B06Rik	598	0.9	0.1	8.70e-18
Ccdc172	101.45	2.35	0.28	1.01e-17
Snx7	323.87	1.13	0.13	1.05e-17
Mical2	258.08	1.22	0.14	1.05e-17
Clic5	73.87	2.7	0.32	1.18e-17
Gulo	186.06	1.43	0.17	1.22e-17
Lrrk2	354.61	1.4	0.16	1.31e-17
Kcnu1	75.13	2.63	0.31	1.32e-17
Gstm1	2084.73	0.82	0.09	1.38e-17
Tceanc	268.88	1.17	0.14	1.44e-17
Tsga10	180.54	1.46	0.17	1.57e-17
Adam12	177.98	1.87	0.22	1.59e-17
Gpat3	166.76	1.72	0.2	1.67e-17
Satb2	149.39	2.17	0.26	1.78e-17
Apopt1	693.85	0.83	0.1	1.89e-17
Gramd3	447.24	0.89	0.1	2.43e-17
Spesp1	100.85	2.01	0.24	2.46e-17
Dsc2	494.91	0.99	0.11	2.47e-17
Igdcc3	341.56	1.07	0.12	2.54e-17
Hacd4	142.11	1.83	0.22	2.70e-17
Ddx60	216.09	1.6	0.19	2.79e-17
Usp17la	112.07	1.85	0.22	2.81e-17
Sppl2a	829.5	0.89	0.1	2.85e-17
Epp13	308.45	1.14	0.13	2.89e-17
Aard	769.99	0.8	0.09	2.97e-17
Dcdc2a	50.54	3.85	0.46	2.98e-17
Wdsub1	566.12	0.9	0.1	3.47e-17
Col6a2	188.83	1.39	0.16	3.52e-17
Slc9a6	605.73	1.02	0.12	3.54e-17
Ctsh	162.33	2.87	0.34	3.65e-17
Castor2	577.29	0.81	0.09	3.70e-17
Lyn	202.85	1.31	0.15	3.83e-17
Trim52	117.26	1.92	0.23	4.34e-17
Plac1	82.96	2.22	0.26	4.43e-17
Rwdd3	277.23	1.36	0.16	4.91e-17
Serpinb6b	60.84	3.08	0.37	5.14e-17
Cspg4	145.57	1.89	0.22	5.22e-17
Hydin	258.32	1.44	0.17	6.33e-17
BB287469	78.27	3.14	0.38	6.42e-17
Ifi27	55.4	3.55	0.43	6.56e-17
Phactr2	278.24	1.25	0.15	7.06e-17
Gstm6	224.73	1.34	0.16	7.31e-17
Uap1l1	1545.01	0.85	0.1	8.61e-17
Tnrc18	1544.91	0.86	0.1	9.53e-17
Gm18983	89.04	2.58	0.31	9.70e-17
Neil3	568.31	0.93	0.11	9.96e-17
Ecm1	395.24	1.14	0.14	1.02e-16
BC034090	401.94	1.36	0.16	1.09e-16
Hscb	397.36	1.08	0.13	1.15e-16
Cbx4	159.86	1.91	0.23	1.28e-16
Dlx3	216.78	1.39	0.17	1.34e-16
Zscan4a	248.58	1.26	0.15	1.34e-16
Ttc28	610.62	1.02	0.12	1.37e-16
Serac1	524.9	0.86	0.1	1.50e-16
Pknox2	194.17	1.45	0.17	1.60e-16
Uba7	49	3.26	0.4	1.66e-16
Thbs2	124.72	1.77	0.21	1.69e-16
Spock1	58.11	3.26	0.4	2.06e-16
Emp2	270.36	1.13	0.14	2.12e-16
Kdelr3	385.31	0.97	0.12	2.23e-16
Inpp4b	59.91	3.54	0.44	2.27e-16
Wnk2	318.21	1.03	0.12	2.27e-16
Slc15a1	306.07	1.1	0.13	2.44e-16
Gm12794	92.5	2.25	0.28	2.50e-16
Slit2	294.48	1.28	0.16	2.60e-16
Mogat2	144.97	1.56	0.19	2.76e-16
Tmem181b-ps	401.44	0.98	0.12	2.79e-16
Gm38414	92.47	2.07	0.25	3.01e-16
Rasl11b	431.33	0.95	0.11	3.15e-16
Abca5	456.28	1.12	0.14	3.21e-16
Itih5	98.14	1.88	0.23	3.41e-16
Ccnd2	1306.41	0.81	0.1	3.63e-16
2510009E07Rik	62.69	2.66	0.33	3.89e-16
Pfn2	466.58	0.88	0.11	3.91e-16
Trmt2b	338.83	1.07	0.13	3.95e-16
Dhdds	694.36	0.86	0.1	3.98e-16
Tmprss2	110.84	1.8	0.22	4.02e-16
Dnajb4	365.14	1.12	0.14	4.33e-16
Mtm1	295.73	1.11	0.14	4.61e-16
Aebp1	682.09	0.94	0.11	4.67e-16
Stx17	373.84	1.15	0.14	4.84e-16
Tmem8b	249.87	1.19	0.15	4.86e-16
Pts	408.66	0.97	0.12	4.98e-16
Ccdc152	49.38	3.18	0.39	5.25e-16
Ccdc138	416.84	0.95	0.12	5.26e-16
Gdpd1	228.07	1.21	0.15	5.42e-16
Rsph3a	194.68	1.52	0.19	5.95e-16
Prkg1	53.85	3.19	0.39	6.35e-16
Rnf182	58.46	3	0.37	7.07e-16
Stard8	327.8	1	0.12	7.44e-16
Mob3c	206.98	1.26	0.16	8.00e-16
Filip1	71.37	2.5	0.31	8.32e-16
Fam178b	378.07	1.06	0.13	9.37e-16
Pdgfra	117.73	2.06	0.26	9.78e-16
Mfap2	223.6	1.29	0.16	1.00e-15
Zyg11a	575.81	0.86	0.11	1.07e-15
Pigp	530.57	0.93	0.11	1.07e-15
A530040E14Rik	74.95	2.4	0.3	1.09e-15
Tph1	52.01	5.62	0.68	1.22e-15
Asah2	105.75	1.93	0.24	1.30e-15
Wnt2b	91.28	1.94	0.24	1.46e-15
B020031M17Rik	78.87	2.26	0.28	1.62e-15
Pkd2l1	54.67	2.76	0.35	1.78e-15
Inca1	78.44	2.1	0.26	1.92e-15
Ptpn20	58.48	2.88	0.36	2.03e-15
Zmat1	57.97	2.69	0.34	2.17e-15
Cacna1s	166.61	1.82	0.23	2.37e-15
Lysmd4	310.47	1.18	0.15	2.42e-15
Lrrc15	185.21	1.42	0.18	2.92e-15
Msh5	94.99	2.01	0.26	2.96e-15
Srgap1	262.98	1.23	0.15	3.17e-15
Slco2a1	113.18	1.78	0.23	3.28e-15
Reep5	1391.35	0.89	0.11	3.36e-15
Dnm3os	89.3	10.69	2.91	3.41e-15
Frk	109.76	1.77	0.22	3.90e-15
Galns	374.94	1.05	0.13	3.98e-15
Nexn	353.84	1.32	0.17	4.17e-15
Prr5l	285.07	1.05	0.13	4.18e-15
Xpa	333.3	1.09	0.14	4.34e-15
Mgat5	480.95	0.87	0.11	4.50e-15
Serpinb9e	43.68	4.09	0.52	4.76e-15
Zbtb16	56.84	2.73	0.35	5.08e-15
Mlph	76.32	2.09	0.27	5.14e-15
Tgfb3	74.06	2.44	0.31	5.23e-15
Rassf8	495.57	1.19	0.15	5.49e-15
Tuba8	113.1	1.67	0.21	5.57e-15
Gm6189	78.03	2.14	0.27	5.62e-15
Fam160a1	147.49	1.47	0.19	5.76e-15
Usp17ld	63.05	2.43	0.31	5.87e-15
Btbd8	407.79	1.18	0.15	6.35e-15
Atrnl1	324.75	1.05	0.13	6.44e-15
Bmp2k	383.34	0.97	0.12	7.18e-15
Kcnq4	78.95	2.1	0.27	7.38e-15
Cd36	72.18	6.72	0.83	7.81e-15
Catsperg1	227.31	1.45	0.19	7.85e-15
Mettl15	154.68	1.49	0.19	8.12e-15
Pygo1	147.76	1.43	0.18	8.37e-15
Sox9	56.8	2.6	0.34	9.13e-15
Ifnar2	351.54	1	0.13	9.67e-15
Sema3a	54.75	3.03	0.39	1.02e-14
Gm9112	82.07	2.21	0.29	1.03e-14
Plxnd1	338.46	1.16	0.15	1.03e-14
Trabd2b	71.96	2.33	0.3	1.04e-14
Qpct	136.33	1.57	0.2	1.10e-14
Reep1	316.59	0.98	0.13	1.12e-14
Tex14	1202.98	1.04	0.13	1.14e-14
Cryzl2	323.08	1.09	0.14	1.16e-14
Kcnq1ot1	522.87	0.96	0.12	1.21e-14
Cuedc1	1104.55	0.89	0.11	1.23e-14
Acpp	99.16	1.76	0.23	1.27e-14
Zadh2	241.56	1.14	0.15	1.31e-14
Thnsl1	621.41	0.92	0.12	1.35e-14
Zkscan7	219.12	1.28	0.17	1.40e-14
Col4a6	108.15	1.84	0.24	1.45e-14
Pde3b	520.84	1.28	0.17	1.48e-14
Kctd12b	254.13	1.14	0.15	1.64e-14
Prrx2	243.41	1.1	0.14	1.71e-14
Ttc29	86.6	1.95	0.26	1.77e-14
Mttp	264.48	1.16	0.15	1.77e-14
Dpep3	67.72	2.42	0.32	1.86e-14
Gpsm2	1002.33	0.81	0.1	2.01e-14
Nlrp14	232.94	1.46	0.19	2.13e-14
Ccdc155	128.87	1.54	0.2	2.21e-14
Prkd1	165.16	1.38	0.18	2.25e-14
Galc	394.65	0.87	0.11	2.59e-14
Tcta	211.75	1.16	0.15	2.65e-14
9330102E08Rik	91.44	1.86	0.25	2.82e-14
P2rx3	66.33	2.3	0.3	3.34e-14
Dnah1	201.61	1.19	0.16	4.02e-14
Tspo2	39.06	3.91	0.52	4.18e-14
Gm29216	22279.37	1.12	0.15	4.24e-14
Tdrd7	253.19	1.49	0.2	4.27e-14
Slamf9	75.28	2.07	0.28	4.37e-14
Platr7	321.13	1.05	0.14	4.44e-14
Spaca6	458.16	1.09	0.14	4.52e-14
Fam102b	396.15	0.95	0.12	4.56e-14
Hoxb3os	38.59	4.69	0.61	4.71e-14
Edn1	252.47	1.11	0.15	4.91e-14
Tcf12	1566.31	0.81	0.11	5.08e-14
1700029J07Rik	41.86	3.27	0.44	5.08e-14
C130026I21Rik	69.15	2.47	0.33	5.41e-14
Cd302	157.6	1.31	0.17	5.50e-14
Gm12183	145.8	1.39	0.18	5.73e-14
Zc3h12c	293.14	1.06	0.14	6.06e-14
Ccdc181	334.5	0.9	0.12	6.15e-14
H2-T22	374.58	0.93	0.12	6.19e-14
Fhdc1	119.5	1.6	0.21	6.21e-14
Fzd1	238.75	1.17	0.15	6.50e-14
Rmdn1	107.65	1.74	0.23	6.95e-14
Rad51b	253.9	1.08	0.14	7.54e-14
Snx33	219.29	1.14	0.15	7.87e-14
Epm2a	109.37	1.95	0.26	1.01e-13
Elavl4	161.62	1.32	0.18	1.02e-13
Mycbpap	61.37	2.38	0.32	1.05e-13
Klk1	101.38	1.77	0.24	1.09e-13
Zxdb	306.55	1.13	0.15	1.12e-13
Ccdc15	207.86	1.16	0.15	1.19e-13
Prox1	64.88	2.21	0.3	1.35e-13
Nuggc	125.02	1.59	0.22	1.53e-13
Fbxw4	327.6	0.99	0.13	1.55e-13
Bdnf	134.02	1.5	0.2	1.55e-13
Ppp1r3f	95.84	1.92	0.26	1.73e-13
Dnah6	60.8	2.26	0.31	1.74e-13
Stx2	422.09	0.84	0.11	1.76e-13
Pcbd1	242.74	1.11	0.15	1.90e-13
Rarres2	32.02	5.01	0.68	1.94e-13
St6galnac3	233.41	1.66	0.23	1.95e-13
Naga	462.64	0.82	0.11	2.12e-13
Cep85l	260.82	1.01	0.14	2.21e-13
Fhl2	359.9	0.91	0.12	2.22e-13
Cdh5	49.32	2.82	0.39	2.23e-13
Sorcs1	43.16	3	0.41	2.31e-13
St8sia6	218.49	1.28	0.17	2.47e-13
Trim56	724.48	0.95	0.13	2.52e-13
Nat2	132.77	1.45	0.2	2.66e-13
Gm13228	177.06	1.2	0.16	2.87e-13
Arhgap18	202.39	1.2	0.16	2.97e-13
Tnfaip8	388.3	0.83	0.11	3.01e-13
Slc40a1	345.51	1.07	0.14	3.11e-13
Zscan5b	233.25	1.06	0.14	3.29e-13
Hoxb3	36.28	3.93	0.54	3.32e-13
Hmgn3	302.76	0.92	0.12	3.37e-13
Ncf2	224.7	1.41	0.19	3.84e-13
Dmrtc2	66.78	2.19	0.3	3.92e-13
Adm	99.4	1.74	0.24	4.41e-13
Bphl	320.97	0.92	0.12	4.46e-13
Tnnt2	46.86	3.09	0.43	4.47e-13
P3h2	111.47	1.62	0.22	4.54e-13
Rexo5	371.89	1.12	0.15	4.58e-13
Sgsh	226.88	1.06	0.15	4.58e-13
Dbx2	69.66	2.74	0.39	4.64e-13
Nuak2	536.65	0.83	0.11	4.86e-13
Stard13	362.72	0.88	0.12	4.95e-13
Irf2	181.69	1.58	0.22	5.08e-13
Casp6	451.92	0.87	0.12	5.77e-13
Gm9	53.15	2.39	0.33	5.81e-13
Maml2	107.83	1.83	0.26	6.09e-13
Bhmt	41.44	3.03	0.42	6.47e-13
Sdk1	75.29	2.04	0.29	6.68e-13
Gm12454	44.22	2.76	0.39	6.70e-13
Zscan4b	141.92	1.52	0.21	7.97e-13
Gm6494	53.93	2.41	0.34	8.12e-13
Ccser1	100.22	2.26	0.32	8.17e-13
Mtus2	409.24	0.86	0.12	8.31e-13
Zeb2	381.42	1.08	0.15	8.46e-13
Gad2	42.19	3.43	0.48	8.65e-13
E130307A14Rik	104.02	1.69	0.24	8.69e-13
Prss38	63.84	2.23	0.32	9.36e-13
Dnm1	361.19	0.99	0.14	1.03e-12
Olfml3	35.83	3.43	0.48	1.13e-12
Syde1	249.54	1.03	0.14	1.16e-12
Rasgef1b	136.77	1.38	0.19	1.27e-12
Slc15a2	367.68	1.02	0.14	1.37e-12
Plekhm2	353.26	0.99	0.14	1.40e-12
Afap1l1	293.48	1.03	0.14	1.50e-12
Hspb2	214.2	1.34	0.19	1.51e-12
Sorbs2	203.59	1.67	0.24	1.72e-12
Gm11237	76.34	1.96	0.28	1.73e-12
Fpgt	465.6	0.88	0.12	1.81e-12
Cdc25c	1232.41	0.94	0.13	1.93e-12
Nppb	47.8	2.64	0.38	2.06e-12
Acy3	287.01	1.05	0.15	2.07e-12
Mppe1	327.22	0.91	0.13	2.10e-12
Zfp449	275.16	0.93	0.13	2.10e-12
Nenf	459.26	0.9	0.13	2.19e-12
B4galnt2	46.6	2.84	0.41	2.24e-12
Actg2	34.75	4.29	0.61	2.59e-12
Ccdc107	401.02	1.06	0.15	3.02e-12
Mef2c	66.77	2.71	0.39	3.08e-12
Klhl29	60.33	2.34	0.34	3.15e-12
Zfp712	95.51	1.61	0.23	3.29e-12
Synpo2l	173.67	1.17	0.17	3.60e-12
Pla2g5	302.24	0.94	0.13	3.76e-12
Luzp4	67.59	2.16	0.31	3.94e-12
Vasn	222.33	1.04	0.15	4.41e-12
Fmn1	220.96	1.05	0.15	4.50e-12
Gm37206	319.61	0.99	0.14	4.55e-12
Alx3	41.13	2.8	0.41	5.31e-12
Podxl2	92.32	1.6	0.23	5.44e-12
Gpc6	125.94	1.54	0.22	5.50e-12
Crb2	108.73	1.74	0.25	5.77e-12
Adgrf5	180.22	1.7	0.25	5.94e-12
She	203.34	1.06	0.15	6.08e-12
Ccdc170	93.16	1.74	0.25	6.20e-12
Hoxa1	221.78	1.02	0.15	6.58e-12
Gm5617	183.15	1.29	0.19	6.70e-12
Ccdc38	62.56	2.84	0.43	7.13e-12
Gm21955	39.16	3.5	0.51	7.16e-12
Mmp23	156.5	1.28	0.19	7.34e-12
Scx	63.45	2.01	0.3	7.59e-12
Proca1	126.49	1.38	0.2	7.95e-12
Prr18	59.44	2.86	0.43	7.97e-12
Plce1	201.26	1.14	0.16	8.55e-12
Nadsyn1	278.58	0.97	0.14	9.04e-12
Slc24a3	36.86	3.04	0.45	9.12e-12
Rgma	159.81	1.39	0.2	1.04e-11
Wnt7a	95.08	1.6	0.24	1.06e-11
Fxyd5	176.64	1.16	0.17	1.09e-11
Slc5a7	43.8	2.69	0.4	1.09e-11
Pxylp1	119.63	1.38	0.2	1.17e-11
1700025G04Rik	612.14	0.9	0.13	1.20e-11
Trp63	29.96	4.43	0.65	1.22e-11
Ntrk3	69.49	2.22	0.33	1.27e-11
Glrb	90.57	1.81	0.27	1.28e-11
Lcorl	572.01	0.81	0.12	1.29e-11
Dleu2	446.68	0.83	0.12	1.42e-11
Fam174a	280.84	0.97	0.14	1.45e-11
Gm21034	43.97	9.56	2.82	1.48e-11
Hapln1	34.12	3.35	0.5	1.49e-11
Klhl5	320.83	0.83	0.12	1.54e-11
Dnajc5g	56.88	2.16	0.32	1.75e-11
Lrp3	377.75	0.93	0.14	1.80e-11
Zfp942	373.49	0.8	0.12	1.81e-11
Tbc1d12	321.68	0.86	0.13	1.86e-11
Tnnc1	51.09	2.37	0.36	1.87e-11
Osr1	59.64	7.12	0.99	1.89e-11
Cenpf	7308.61	1.12	0.17	1.94e-11
Car12	416.65	0.88	0.13	1.98e-11
Mfap4	354.22	0.93	0.14	1.98e-11
Ngly1	331.52	0.84	0.12	1.99e-11
Chst5	85.42	1.73	0.26	2.11e-11
Cyp4f13	371.16	0.87	0.13	2.13e-11
Gbp9	139.79	1.35	0.2	2.26e-11
Zfp36l3	206.78	1.2	0.18	2.37e-11
Serinc2	161.06	1.17	0.17	2.53e-11
Sh3rf2	99.26	1.73	0.26	2.70e-11
Hhat	77.28	1.88	0.28	2.77e-11
Sp4	489.23	0.95	0.14	2.99e-11
Bend6	101.98	1.69	0.26	3.04e-11
Oxsm	278.8	1.04	0.16	3.44e-11
Rhox1	108.63	1.39	0.21	3.46e-11
Tmem119	65.82	1.92	0.29	3.76e-11
D13Ertd608e	58.31	2.53	0.39	3.91e-11
Amn1	384.97	0.89	0.13	4.01e-11
Apcdd1	248.07	0.99	0.15	4.02e-11
Mbnl3	275.82	0.96	0.14	4.06e-11
Tdrkh	453.16	0.85	0.13	4.20e-11
Zfp467	110.1	1.68	0.26	4.35e-11
Tead4	379.08	0.85	0.13	4.79e-11
Gm48691	64.18	1.99	0.3	4.86e-11
Ctla2a	46.24	2.64	0.41	5.04e-11
Tvp23a	119.05	1.39	0.21	5.74e-11
Lims2	47.55	2.68	0.42	6.32e-11
Creg2	38.96	2.66	0.41	6.57e-11
Pign	1075.49	0.8	0.12	6.58e-11
Spata24	172.85	1.08	0.16	6.67e-11
Zfp697	141.72	1.26	0.19	6.82e-11
Dhrs7	277.06	1.03	0.16	7.07e-11
Zfp800	262.19	0.89	0.13	7.26e-11
Fbxl2	277.8	1.06	0.16	7.55e-11
Sh2d4a	116.58	1.47	0.23	8.09e-11
Atoh8	34.22	2.96	0.46	8.79e-11
Adamts8	118.75	1.29	0.2	9.02e-11
H2aw	164.65	1.11	0.17	1.03e-10
Nupr1	240.94	1.07	0.16	1.06e-10
Gulp1	223.96	0.96	0.15	1.20e-10
Car3	261.62	0.91	0.14	1.26e-10
Tnfaip2	106.05	1.59	0.25	1.27e-10
Nostrin	30.84	4.38	0.68	1.28e-10
Afap1l2	390.43	2.36	0.37	1.29e-10
Efcab10	53.61	2.14	0.34	1.32e-10
Rnf32	145.99	1.2	0.19	1.40e-10
Gm14267	52.4	2.11	0.33	1.44e-10
Mylip	259.47	0.88	0.14	1.48e-10
Hhip	209.9	1.24	0.19	1.49e-10
Catsperd	126.73	1.32	0.21	1.58e-10
Plxna4	43.68	2.39	0.38	1.64e-10
Hkdc1	31.7	3.67	0.59	1.66e-10
Angptl2	145.67	1.15	0.18	1.70e-10
Ccl25	334.28	0.9	0.14	1.76e-10
Pnlip	55.41	2.02	0.32	1.99e-10
Pibf1	473.57	0.84	0.13	2.00e-10
Mgll	97.96	1.78	0.28	2.03e-10
Rnf217	226.95	0.93	0.14	2.03e-10
Zfand4	78.27	1.88	0.3	2.08e-10
Fads6	231.16	0.93	0.14	2.13e-10
Eml1	276.19	0.94	0.15	2.30e-10
Ackr3	177.04	1.16	0.18	2.31e-10
Hsd11b2	86.44	1.5	0.24	2.33e-10
2410021H03Rik	55.81	1.97	0.32	2.38e-10
G0s2	77.31	1.72	0.27	2.53e-10
Msln	164.82	1.23	0.19	2.56e-10
Nudt16	145.96	1.14	0.18	2.68e-10
Pde3a	57.32	2.04	0.33	2.69e-10
Mid2	78.97	1.71	0.27	3.15e-10
Taf9	397.32	1	0.16	3.25e-10
Gm7789	50.42	2.34	0.38	3.84e-10
Mex3b	266.41	0.86	0.13	4.00e-10
Mmaa	274.69	0.84	0.13	4.26e-10
Atf5	515.26	1	0.16	4.36e-10
Cd82	89.15	1.65	0.27	4.63e-10
Zfp202	106.91	1.46	0.24	4.87e-10
Efhc2	90.48	1.48	0.24	4.89e-10
Tex19.2	149.75	1.2	0.19	5.11e-10
B930095G15Rik	126.07	1.33	0.21	5.26e-10
Gm11427	41.59	2.24	0.37	5.58e-10
Gm7942	85.11	1.55	0.25	5.68e-10
Fam149a	197.28	0.99	0.16	5.69e-10
Arpin	171.13	1.09	0.17	6.26e-10
Fbxw10	72.46	1.67	0.27	6.59e-10
Zfp316	146.19	1.18	0.19	6.90e-10
Rflnb	167.49	1.13	0.18	7.52e-10
0610040J01Rik	84.23	1.59	0.26	7.87e-10
1700048O20Rik	74.34	1.66	0.27	7.89e-10
Ak5	47.4	2.25	0.37	8.15e-10
Gm41	26.47	3.88	0.64	8.34e-10
Pla2g12b	30.1	3.05	0.51	9.11e-10
Crtc3	232.91	1.15	0.19	9.62e-10
Atl1	223.82	1	0.16	9.64e-10
Fgf1	259.24	1.1	0.18	9.76e-10
Zfp708	104.97	1.41	0.23	1.04e-09
Pcsk5	38.2	2.49	0.41	1.05e-09
Prex1	355.58	0.89	0.14	1.08e-09
Pde8a	218.29	0.92	0.15	1.13e-09
Gm42547	93.42	1.48	0.24	1.20e-09
Zfr2	87.08	2.49	0.43	1.26e-09
Cemip	92.45	1.41	0.23	1.27e-09
Hoxaas2	26.76	3.89	0.64	1.41e-09
Alpk1	45.73	2.12	0.36	1.45e-09
Abcc3	91.67	1.65	0.28	1.49e-09
Gtsf1	92.06	1.54	0.26	1.52e-09
Cd2	98.48	1.34	0.22	1.52e-09
Tgfbr3	150.36	1.2	0.2	1.52e-09
Rnf180	84.05	1.55	0.26	1.53e-09
Gm47599	103.52	1.32	0.22	1.54e-09
Ednrb	34.74	3.06	0.51	1.55e-09
Jakmip1	190.05	1.04	0.17	1.56e-09
Ltk	91.96	1.39	0.23	1.63e-09
Hoxa2	26.18	3.88	0.65	1.65e-09
C1qtnf6	91.77	1.42	0.24	1.67e-09
Rhox4g	27.85	3.29	0.55	1.77e-09
9230112E08Rik	113.51	1.37	0.23	1.81e-09
Twist1	182.44	1.07	0.18	1.82e-09
Bmp5	23.57	8.41	2.69	1.90e-09
Tex13b	29.01	3.09	0.52	1.93e-09
Rnasel	40.38	2.38	0.41	2.08e-09
Obox6	46.42	2.05	0.35	2.14e-09
Wdfy4	63.18	2.74	0.47	2.17e-09
Lgi2	212.23	0.94	0.15	2.19e-09
Slc25a31	106.76	1.3	0.22	2.33e-09
Adra2b	56.94	1.79	0.3	2.52e-09
Irx2	213.62	1.19	0.2	2.55e-09
Nsg2	63.68	1.79	0.31	2.79e-09
Tmem140	39.74	2.23	0.38	2.95e-09
Ablim2	115.41	1.48	0.25	3.21e-09
Echdc3	44.23	2.08	0.36	3.24e-09
Lrrc32	117.5	1.4	0.24	3.27e-09
B020004J07Rik	29.88	2.89	0.5	3.40e-09
Dkk3	223.31	0.89	0.15	3.59e-09
Gm38509	64.45	1.61	0.28	3.62e-09
Gm11543	29.13	3.09	0.53	3.68e-09
Lnx1	237.93	0.83	0.14	3.84e-09
Gm45322	193.93	0.95	0.16	3.89e-09
Agbl3	55.1	1.9	0.33	3.89e-09
Foxq1	81.06	1.48	0.25	4.08e-09
Pram1	21.34	8.33	2.7	4.12e-09
Rnft2	292.85	1.2	0.2	4.31e-09
Trpm6	56.4	1.99	0.35	4.48e-09
Gm28940	33.89	2.52	0.44	4.69e-09
Gas2	186.6	0.98	0.17	4.80e-09
AU022751	187.22	1.08	0.18	4.94e-09
Peg12	149.33	1.04	0.18	5.14e-09
Cyp2b23	102.8	1.29	0.22	5.56e-09
Serpinb9f	23.98	4.37	0.75	5.79e-09
Ppp1r16b	95.12	1.34	0.23	5.92e-09
Arhgef38	40.66	2.25	0.4	6.15e-09
Ighm	26.73	5.26	0.88	6.37e-09
Gm2022	64.71	1.74	0.3	6.40e-09
Ctag2l1	32.82	2.55	0.45	6.61e-09
Hand2	22.5	3.87	0.67	6.68e-09
Gm13404	39.17	2.39	0.42	6.91e-09
P2rx4	224.49	0.9	0.15	6.97e-09
9330159M07Rik	129.37	1.14	0.2	7.01e-09
Asz1	26.81	3.05	0.54	7.19e-09
Spa17	58.53	1.72	0.3	7.26e-09
Gpr137b-ps	94.31	1.43	0.25	7.42e-09
Lbp	38.09	2.56	0.46	7.44e-09
Nmi	178.57	1.03	0.18	7.61e-09
Xlr4b	20.56	4.42	0.77	8.02e-09
Rcsd1	115.75	1.27	0.22	8.11e-09
Samd14	124.98	1.13	0.2	8.52e-09
Tspan1	48.84	1.94	0.34	8.58e-09
2610008E11Rik	308.06	0.81	0.14	8.87e-09
Fam221a	318.43	0.85	0.15	8.99e-09
Slc19a3	77.57	1.48	0.26	9.12e-09
Slc45a3	191.93	1.13	0.2	9.18e-09
Nat8f2	50.34	1.86	0.33	9.53e-09
Kdm4dl	33.15	2.4	0.43	9.68e-09
Samd7	45.87	1.98	0.35	9.84e-09
Serpinb9	157.5	1.01	0.17	9.85e-09
Gm15107	30.24	3.04	0.54	9.89e-09
Bmpr1b	156.55	1.05	0.18	9.90e-09
Sync	101.53	1.36	0.24	1.06e-08
Lepr	60.96	2.46	0.45	1.10e-08
Clip4	409.91	0.94	0.16	1.10e-08
Defb42	54.91	1.73	0.31	1.13e-08
Nav3	35.91	3.16	0.57	1.13e-08
Gm27167	65.62	1.59	0.28	1.26e-08
Sycp2	154.09	1.05	0.18	1.28e-08
Akap6	29.28	2.83	0.51	1.38e-08
Plac9a	115.27	1.44	0.26	1.38e-08
Uroc1	22.84	3.66	0.65	1.43e-08
Adap2	116.97	1.14	0.2	1.49e-08
Prss35	177.63	1.02	0.18	1.54e-08
Gm21542	44.24	1.93	0.35	1.69e-08
Snai2	77.12	1.41	0.25	1.70e-08
Emx2	57.09	1.97	0.36	1.74e-08
Serhl	293.84	0.86	0.15	1.76e-08
St3gal1	232.59	0.94	0.17	1.85e-08
Tfap2b	33.13	6.87	1.31	1.95e-08
Dmac2l	266.02	0.88	0.15	1.96e-08
Gm5576	50.63	1.88	0.34	2.01e-08
Zfy2	43.8	1.98	0.36	2.06e-08
Bean1	25.75	4.16	0.76	2.20e-08
Gm42664	126.8	1.22	0.22	2.20e-08
9330182L06Rik	99.87	1.28	0.23	2.21e-08
A930004D18Rik	75.86	1.43	0.26	2.24e-08
Helz2	204.53	0.95	0.17	2.26e-08
Fam189a2	71.19	1.5	0.27	2.28e-08
Trpv4	100.27	1.27	0.23	2.35e-08
Ccdc167	358.59	0.81	0.14	2.39e-08
Mafb	88.89	1.41	0.25	2.42e-08
Fhl4	105.42	1.19	0.21	2.45e-08
Slc2a12	36.06	2.17	0.4	2.47e-08
Mroh4	54.15	1.72	0.31	2.59e-08
Xpnpep2	54.15	1.72	0.31	2.69e-08
Serpinb1a	90.12	1.55	0.28	2.82e-08
Fat3	93.1	1.59	0.29	2.84e-08
Gm47652	153.09	1.01	0.18	2.85e-08
Tbx18	34.37	2.21	0.41	2.90e-08
Gm5134	155.26	1.03	0.19	3.00e-08
Gm10439	30.24	2.45	0.45	3.02e-08
Tmem53	56.15	1.71	0.31	3.02e-08
Slc34a2	27.31	2.93	0.54	3.03e-08
AF067061	42.3	2.3	0.43	3.14e-08
AU019990	41.55	2.05	0.38	3.17e-08
Gm44321	47.1	1.93	0.36	3.19e-08
C8b	42.31	2.03	0.38	3.27e-08
Gm13580	33.52	2.56	0.47	3.27e-08
Olfr1459	31.82	2.43	0.45	3.29e-08
AI662270	63.55	1.7	0.31	3.31e-08
Igf1	36.47	3.58	0.74	3.35e-08
Asic2	23.49	3.08	0.57	3.35e-08
Hivep2	337.39	0.81	0.14	3.38e-08
Il4ra	118.76	1.44	0.27	3.48e-08
C430002N11Rik	25.43	2.93	0.55	3.56e-08
Cyp39a1	159.19	0.96	0.17	3.62e-08
Tlr5	36.74	2.16	0.4	3.69e-08
Matn3	197.83	0.87	0.16	3.69e-08
Gm49187	35.26	2.27	0.42	3.73e-08
Ccdc162	85.69	1.43	0.26	3.75e-08
Pag1	95.94	1.24	0.23	3.80e-08
Alx4	21.07	4.48	0.81	3.84e-08
Slc25a27	228.78	0.83	0.15	4.13e-08
Tnik	173.87	0.93	0.17	4.39e-08
Abca4	77.12	1.74	0.32	4.40e-08
Gm13223	67.17	1.48	0.27	4.41e-08
Tesmin	124.36	1.17	0.21	4.52e-08
Hoxd8	24.53	3.01	0.56	4.61e-08
Cntnap3	41.98	1.98	0.37	4.62e-08
Slc36a4	194.31	0.9	0.16	4.65e-08
Rgs4	22.65	3.42	0.63	4.74e-08
BC147527	30.88	2.34	0.44	4.83e-08
Fam3b	29.19	2.51	0.47	5.00e-08
Gm37917	120.34	1.1	0.2	5.08e-08
Gm18336	178.16	0.9	0.16	5.36e-08
Slc24a5	21.16	3.6	0.67	5.40e-08
Gm16026	50.24	1.86	0.35	5.59e-08
Gm7104	34.74	2.25	0.42	5.60e-08
Gzmm	37.19	2.04	0.38	5.64e-08
Eml6	81.17	1.42	0.27	5.76e-08
Mmgt2	262.36	0.87	0.16	5.82e-08
Vcam1	19.91	3.71	0.7	5.90e-08
Gm7967	29.15	2.68	0.51	6.10e-08
Ero1lb	255.92	0.81	0.15	6.12e-08
Gm43668	154.49	1.08	0.2	6.32e-08
Rassf5	170.69	1.07	0.2	6.52e-08
BC064078	43.87	2.02	0.38	6.57e-08
Gm12800	45.71	1.84	0.35	6.59e-08
Fam90a1b	24.06	3.6	0.71	6.60e-08
Elovl7	197.92	0.85	0.15	6.60e-08
Ccdc82	159.98	0.96	0.18	6.75e-08
Xlr	26.02	2.7	0.52	6.88e-08
Ly6k	33.88	2.84	0.55	6.96e-08
Gm47708	21.79	3.21	0.61	6.98e-08
Xlr4a	25.35	2.87	0.55	7.08e-08
Fat4	45.04	1.95	0.37	7.44e-08
Gm6507	19.82	4.12	0.77	7.61e-08
Nlrx1	84.04	1.5	0.28	7.92e-08
Pitpnm3	73.08	1.58	0.3	8.04e-08
Sh3tc1	332.15	0.9	0.17	8.06e-08
Gm49394	22.95	3.03	0.58	8.12e-08
6330403K07Rik	205.49	0.89	0.16	8.26e-08
Nebl	83.2	1.61	0.31	8.36e-08
Lpcat2	144.02	1.24	0.23	8.72e-08
Tktl2	66.22	1.55	0.29	8.93e-08
Klb	30.27	2.32	0.45	8.98e-08
Rcor3	239.5	0.82	0.15	9.42e-08
Chn2	152.93	0.99	0.18	9.55e-08
1700080O16Rik	14.61	7.63	2.63	9.60e-08
Pla2r1	72.72	1.79	0.35	9.84e-08
Uvssa	229.6	0.85	0.16	9.90e-08
Gm6329	21.37	3.21	0.61	9.93e-08
Hesx1	91.8	1.23	0.23	1.02e-07
Casp12	41.1	1.97	0.38	1.02e-07
Kcnc4	47.55	1.73	0.33	1.02e-07
Fthl17a	77.84	1.72	0.33	1.03e-07
Plp1	201.82	0.93	0.17	1.03e-07
Kansl1l	158.04	0.94	0.17	1.12e-07
Dcc	47.39	1.73	0.33	1.26e-07
Bmper	43.75	2.47	0.49	1.36e-07
Gm428	21.74	4.46	0.86	1.37e-07
Msx2	139.77	0.99	0.19	1.44e-07
Hoxc4	21.47	3.09	0.6	1.45e-07
DXBay18	14.61	7.64	2.65	1.48e-07
Svep1	18.98	4.38	0.83	1.48e-07
Zfp352	45.17	1.74	0.34	1.57e-07
Gm43678	26.21	3.09	0.61	1.57e-07
Ttll3	108.99	1.11	0.21	1.59e-07
Ppp1r3c	82.48	1.24	0.24	1.60e-07
Purg	201.83	0.86	0.16	1.66e-07
Hcfc2	343.35	1.04	0.2	1.75e-07
Cyp26c1	20.73	3.33	0.66	1.77e-07
Hectd2	232.85	0.87	0.16	1.78e-07
Klhl6	19.77	3.81	0.74	1.79e-07
BC106179	51.32	1.69	0.33	1.79e-07
C1rl	94.01	1.17	0.22	1.80e-07
Ubtfl1	26.23	2.79	0.55	1.81e-07
Trim16	174.22	0.88	0.17	1.83e-07
Nedd9	92.23	1.24	0.24	1.88e-07
Spz1	21.38	2.92	0.58	1.93e-07
Fhit	55.47	1.59	0.31	1.93e-07
Gm49701	34.8	2.26	0.45	1.94e-07
Ttc39c	125.96	1.06	0.2	2.07e-07
Cd209e	19.96	3.41	0.67	2.11e-07
Sema6d	38.5	1.89	0.37	2.13e-07
Irx1	48.1	1.81	0.36	2.14e-07
Osm	111.66	1.12	0.22	2.21e-07
Xlr5b	13.53	7.46	2.63	2.48e-07
Sgpp2	19.62	3.2	0.64	2.61e-07
Vtcn1	21.2	3.05	0.61	2.76e-07
Gal	50.44	1.58	0.31	2.86e-07
Rdh1	42.75	1.76	0.35	2.87e-07
Gm5989	76.34	1.41	0.28	2.93e-07
Galnt2l	13.34	7.46	2.63	2.95e-07
Ago4	60.66	1.57	0.31	2.96e-07
6430511E19Rik	151.64	0.92	0.18	3.02e-07
Greb1l	1247.71	2.31	0.47	3.07e-07
Insyn1	137.59	0.98	0.19	3.32e-07
Vgll1	28.47	2.35	0.48	3.36e-07
Srr	305.04	1.05	0.21	3.51e-07
Caskin1	142.97	1.19	0.24	3.61e-07
Ccr7	33.46	2.12	0.43	3.66e-07
Efcab11	157.72	1.01	0.2	3.67e-07
Rbp4	83.22	1.26	0.25	3.73e-07
Gm17767	27.37	2.72	0.56	3.84e-07
Calcrl	61.15	2.2	0.46	3.84e-07
Catsperg2	58.92	1.61	0.33	4.02e-07
Kank4os	110.56	1.08	0.21	4.07e-07
Gm9040	12.91	7.4	2.63	4.11e-07
E130311K13Rik	109.92	1.06	0.21	4.12e-07
Plekhg4	123.73	1.04	0.21	4.25e-07
Bcl2l14	189.14	0.88	0.17	4.29e-07
Apol7b	35.7	2.05	0.42	4.38e-07
Gcm2	24.66	2.6	0.53	4.63e-07
Rbm24	49.86	1.81	0.37	4.74e-07
Gm50179	25.74	2.43	0.5	4.78e-07
Obox4-ps14	14.67	7.58	2.68	4.82e-07
Nudt17	247.74	0.84	0.16	4.84e-07
Morn1	88.33	1.29	0.26	5.10e-07
Magea4	22.43	2.96	0.61	5.12e-07
Pparg	32.62	2.96	0.65	5.21e-07
Otor	11.84	7.25	2.61	5.41e-07
Pcdh19	79.42	1.29	0.26	5.48e-07
Heyl	23.69	2.66	0.55	5.51e-07
Pip5k1b	205.12	0.84	0.16	5.60e-07
Gm16270	20.75	2.85	0.59	5.62e-07
Ceacam10	62.43	1.47	0.3	5.71e-07
Slc6a9	210.84	0.84	0.17	5.79e-07
Sp100	16.64	3.68	0.75	5.82e-07
Shcbp1l	72.62	1.31	0.27	5.94e-07
Pabpc4l	233.87	0.83	0.16	6.04e-07
Gm13043	11.7	7.22	2.6	6.12e-07
Zscan4-ps1	58.56	1.43	0.29	6.24e-07
Rhox13	147.64	0.99	0.2	6.37e-07
S1pr1	81.47	1.21	0.24	6.55e-07
Adamts1	224.1	0.8	0.16	6.86e-07
Catsper2	65.5	1.4	0.29	7.10e-07
Arsi	44.18	1.75	0.36	7.20e-07
Gm4340	495.83	2.52	0.54	7.44e-07
Btc	17.48	3.57	0.74	7.51e-07
Spag4	74.88	1.3	0.26	7.62e-07
Olr1	19.65	3.36	0.7	7.96e-07
Slc7a9	28.54	2.25	0.47	8.18e-07
Foxf1	20.5	2.73	0.57	8.69e-07
Tslrn1	22.07	2.66	0.56	8.75e-07
Nfix	72.27	1.52	0.32	8.80e-07
Tbx15	28.56	2.16	0.46	9.07e-07
Hoxd9	21.34	3.01	0.64	9.16e-07
Dmrta2	105.33	1.07	0.22	9.40e-07
Il2rb	18.15	3.23	0.69	9.51e-07
Nacad	116.63	1.1	0.22	9.54e-07
Gpr27	144.4	0.9	0.18	9.66e-07
Gm364	57.8	1.45	0.3	1.06e-06
Ccl3	23.17	2.49	0.53	1.07e-06
Nptx1	108.44	1.03	0.21	1.08e-06
Gsdmd	140.26	0.99	0.2	1.08e-06
Fkbp7	79.9	1.2	0.25	1.09e-06
Bmi1	371.85	0.95	0.19	1.12e-06
Hsh2d	66.85	1.39	0.29	1.13e-06
Cda	59.59	1.56	0.33	1.15e-06
Klk1b3	17.38	4.57	0.93	1.15e-06
Chrm3	47.22	1.77	0.38	1.18e-06
Exd1	191.21	0.91	0.18	1.19e-06
Gm46404	35.55	1.87	0.4	1.20e-06
Plcb1	93.88	1.1	0.23	1.21e-06
Hoxa5	19.88	2.9	0.62	1.22e-06
Gm45809	28.3	2.22	0.48	1.30e-06
Cadps	47.31	1.81	0.39	1.31e-06
Oas1h	19.26	5.36	1.06	1.34e-06
Tanc2	530.48	0.85	0.17	1.37e-06
Dmrtc1b	35.66	1.81	0.39	1.38e-06
Fam241b	251.94	0.9	0.18	1.39e-06
Foxc2	18.25	2.98	0.64	1.40e-06
Gm3448	222.13	0.89	0.18	1.41e-06
Inafm2	129.24	0.99	0.2	1.42e-06
Inha	29.14	2.16	0.47	1.44e-06
Gria2	11.02	6.98	2.58	1.46e-06
AA467197	53.92	1.43	0.3	1.50e-06
Fthl17e	22.83	3.32	0.72	1.52e-06
Pramel7	83.8	1.2	0.25	1.58e-06
Efhb	58.81	1.39	0.29	1.59e-06
Gm13128	40.06	1.72	0.37	1.61e-06
Gm9895	31.4	2.14	0.46	1.61e-06
AI593442	20.22	2.66	0.58	1.72e-06
Zfp385b	31.74	2.02	0.44	1.81e-06
Chsy3	33.72	1.91	0.41	1.88e-06
Olfr701	24.04	2.37	0.52	1.89e-06
Lgals3bp	153.72	1.07	0.23	1.89e-06
Ldhd	131.37	0.91	0.19	1.93e-06
AA623943	16.5	3.54	0.76	1.96e-06
Gm47572	127.03	0.94	0.2	1.97e-06
Rassf4	153.4	0.94	0.19	1.97e-06
Shroom1	80.36	1.17	0.25	1.99e-06
Xlr3c	34.57	1.88	0.41	2.02e-06
Grid1	59.76	1.39	0.3	2.09e-06
Pramel6	76.74	1.26	0.27	2.10e-06
Tcl1b2	18.97	5.13	1.05	2.12e-06
Cp	25.78	2.89	0.65	2.14e-06
Gm20234	42.41	1.81	0.4	2.19e-06
Fam83b	141.96	0.91	0.19	2.27e-06
Gm42890	74.58	1.31	0.28	2.27e-06
Sspn	18.23	3.21	0.71	2.27e-06
Gm6502	53.82	1.42	0.31	2.27e-06
5730405O15Rik	53.2	1.48	0.32	2.27e-06
Selenoo	155.06	0.83	0.17	2.38e-06
Lrrc9	117.01	0.99	0.21	2.40e-06
Rgs8	32.47	2.35	0.52	2.47e-06
Aph1b	58.41	1.48	0.32	2.51e-06
Nlrp4c	97.89	1.78	0.4	2.51e-06
Adgrg3	17.62	3.36	0.75	2.54e-06
Gm44164	25.83	2.2	0.49	2.54e-06
Gja4	42.09	1.62	0.36	2.60e-06
Nwd2	16.28	4.02	0.91	2.67e-06
Rsad2	33.69	1.9	0.42	2.78e-06
Nr3c2	53.02	1.53	0.33	2.82e-06
Hdc	57.08	1.42	0.31	2.89e-06
Sparcl1	15.61	4.42	0.94	2.92e-06
Platr22	175.62	0.82	0.17	2.95e-06
Clcn1	63.57	1.4	0.31	2.97e-06
Rhox7a	24.58	3.25	0.79	2.98e-06
Gm43597	177.06	0.82	0.17	3.03e-06
4732440D04Rik	75.74	1.19	0.26	3.16e-06
Ccdc150	39.16	1.58	0.35	3.16e-06
Tfec	17.32	5.11	1.06	3.18e-06
Sgcz	19.86	2.85	0.64	3.23e-06
Cd7	25.63	2.27	0.51	3.24e-06
Tmem117	35.23	1.79	0.4	3.28e-06
Olfml2b	62.3	1.28	0.28	3.42e-06
Hnf1b	37.2	1.69	0.38	3.46e-06
Zfp558	84.93	1.08	0.23	3.49e-06
Minar2	14.94	4.17	0.97	3.55e-06
Cavin2	17.44	3	0.68	3.59e-06
Gm36936	193.92	0.82	0.17	3.61e-06
Gm14121	87.96	1.08	0.23	3.62e-06
Gm13078	19.86	2.62	0.59	3.67e-06
Olfml1	26.93	2.09	0.47	3.72e-06
Ryr2	314.55	0.81	0.17	3.77e-06
Mmp9	179.5	0.86	0.18	3.77e-06
Irak2	437.53	0.82	0.17	3.78e-06
Tmem108	122.42	1.05	0.23	3.95e-06
Cpq	19.97	2.77	0.62	4.05e-06
Serpina3n	17.46	2.99	0.68	4.09e-06
Brdt	73.19	1.48	0.33	4.12e-06
Tm6sf1	174.47	0.84	0.18	4.14e-06
Tmem260	182.55	0.82	0.17	4.16e-06
Yjefn3	89.98	1.06	0.23	4.25e-06
Gm41031	42.34	1.63	0.37	4.54e-06
Gpr50	35.82	1.73	0.39	4.58e-06
Dpysl4	145.98	1.02	0.22	4.59e-06
Pdcl2	151.45	0.81	0.17	4.67e-06
Rab29	170.68	0.8	0.17	4.72e-06
Npas3	42.83	2.64	0.62	4.80e-06
Usp9y	48.56	1.55	0.35	4.81e-06
Il2rg	100.85	1.07	0.23	4.83e-06
Rhox2g	8.58	6.79	2.6	5.18e-06
Ttc25	117.86	1.09	0.24	5.20e-06
Gm10134	93.69	1.02	0.22	5.24e-06
Myo5b	219	0.92	0.2	5.56e-06
Gm31659	57.55	1.43	0.32	5.67e-06
Ifih1	50.77	1.46	0.33	5.74e-06
Rimbp2	236.53	1	0.22	5.90e-06
Abi3bp	19.24	2.66	0.62	6.12e-06
Gm4302	19.45	4.32	0.99	6.19e-06
Lmx1a	40.04	1.59	0.36	6.23e-06
Hfm1	64.24	1.3	0.29	6.24e-06
Tex101	75.54	1.13	0.25	6.28e-06
Smgc	19.57	3.52	0.81	6.31e-06
Fibin	14.66	4.23	0.95	6.80e-06
Akr1c13	50	1.64	0.38	6.80e-06
Hrc	53.17	1.77	0.41	6.88e-06
Sh3tc2	57.41	1.27	0.29	7.26e-06
Sytl2	126.97	0.92	0.2	7.40e-06
Dnaic2	102.63	0.99	0.22	7.50e-06
Hs3st1	48.13	1.42	0.33	7.61e-06
Rfx8	14.13	3.85	0.88	7.65e-06
Zic1	27.7	2.01	0.47	7.67e-06
Pde6b	15.31	3.23	0.75	8.06e-06
Gm13036	31.21	1.85	0.43	8.11e-06
E130317F20Rik	127.76	0.93	0.21	8.59e-06
Il1r2	73.12	1.15	0.26	8.67e-06
Grid2	15.63	2.99	0.71	8.71e-06
Tspyl4	166.24	0.92	0.2	8.80e-06
Entpd3	30.7	1.85	0.44	9.01e-06
Gm11837	124.96	0.88	0.2	9.13e-06
Fam120c	112.26	0.96	0.21	9.51e-06
Myom2	115.66	1.04	0.24	9.87e-06
Fgf12	15.37	3.23	0.77	9.94e-06
Tdpoz3	17.88	3.25	0.79	9.99e-06
Abcb11	18.03	2.82	0.68	1.00e-05
Gm48113	54.03	2.06	0.5	1.00e-05
Cd19	37.54	1.71	0.41	1.00e-05
Klhdc7a	110.48	0.91	0.2	1.01e-05
Glb1l2	168.52	0.92	0.21	1.06e-05
Vax2os	71.77	1.17	0.27	1.08e-05
Dpyd	17.41	2.52	0.61	1.09e-05
Ttr	8.81	6.64	2.61	1.13e-05
Rdh5	53.37	1.31	0.3	1.15e-05
Plac9b	178.74	0.92	0.21	1.17e-05
Tnfaip8l1	83.3	1.03	0.24	1.19e-05
S100a1	81.42	1.05	0.24	1.20e-05
Rgs22	39.18	1.68	0.4	1.21e-05
Nfib	173.49	0.82	0.18	1.21e-05
Gm14742	25.26	1.98	0.48	1.22e-05
Sox17	39.29	1.62	0.39	1.22e-05
Fhad1	34.96	1.99	0.48	1.23e-05
Rhox4e	15.21	3.6	0.87	1.26e-05
Fam151a	24.29	2.18	0.53	1.28e-05
Fthl17-ps2	7.85	6.46	2.57	1.35e-05
Maf	153.48	0.93	0.21	1.36e-05
Gm14385	17.01	2.62	0.64	1.37e-05
Cfh	19.09	2.54	0.63	1.38e-05
Xlr5c	15.37	3.35	0.8	1.39e-05
9630028I04Rik	12.63	5.34	1.36	1.43e-05
Diras2	59.25	1.22	0.29	1.43e-05
Gm11545	22.49	2.13	0.52	1.45e-05
Ldoc1	79.47	1.05	0.24	1.45e-05
Gm15262	13.71	4.09	0.96	1.49e-05
Gm13040	24.14	2.31	0.56	1.51e-05
Gpr146	34.57	1.66	0.4	1.51e-05
Tcstv3	59.97	1.32	0.31	1.51e-05
Tmc3	54.05	1.42	0.34	1.59e-05
Irak4	77.62	1.09	0.26	1.65e-05
A830082K12Rik	14.3	4.7	1.08	1.72e-05
Gm21817	54.06	1.3	0.31	1.74e-05
Gm4301	35.32	1.65	0.4	1.75e-05
Tmem35b	81.26	1.21	0.29	1.78e-05
Myom1	83.4	1.21	0.29	1.88e-05
Gm11784	13.03	3.37	0.82	1.89e-05
Gm6489	13.92	3.21	0.79	1.91e-05
Tgfbr3l	31.97	1.87	0.46	1.93e-05
Tbx2	50.08	1.3	0.31	1.94e-05
Cela2a	97.75	0.93	0.22	2.07e-05
Zfp85	135.68	0.82	0.19	2.10e-05
Vgll2	21.69	2.08	0.52	2.11e-05
1700028E10Rik	28.24	1.77	0.44	2.16e-05
Gm21847	26.52	1.92	0.48	2.17e-05
Rab43	226.39	0.85	0.2	2.19e-05
Zfp974	168.57	0.81	0.19	2.24e-05
Gm26868	25.33	2.02	0.5	2.30e-05
Gm12136	15.29	2.75	0.69	2.40e-05
Rtp4	28.3	1.8	0.45	2.44e-05
Otud6a	61	1.15	0.28	2.49e-05
Dner	57.31	1.24	0.3	2.50e-05
Ifit3	13.95	2.98	0.75	2.52e-05
Gm33248	22.65	2.14	0.54	2.56e-05
B630019K06Rik	34.71	1.69	0.42	2.57e-05
BC048679	18.57	2.52	0.64	2.60e-05
Zim3	20.46	2.9	0.75	2.63e-05
BB218582	31.86	1.81	0.46	2.64e-05
5033428I22Rik	14.93	2.8	0.71	2.65e-05
Optc	7.61	6.27	2.57	2.67e-05
Sptbn5	65.4	1.12	0.27	2.67e-05
H3f3aos	23.15	2.33	0.6	2.68e-05
1700108F19Rik	17.77	2.93	0.8	2.75e-05
Gm14685	18.77	2.45	0.62	2.77e-05
Zbtb20	282.67	0.91	0.21	2.79e-05
Ankrd31	93.05	1.43	0.36	2.87e-05
Wfdc15a	30.18	1.66	0.42	2.92e-05
Dnajc28	120.22	0.86	0.2	2.95e-05
Gm43328	26.17	1.9	0.48	3.06e-05
Cbx8	80.61	1.24	0.3	3.06e-05
Rpl14-ps1	939.97	3.3	0.89	3.12e-05
Nat1	36.14	1.58	0.4	3.13e-05
B230311B06Rik	111.25	1.08	0.26	3.20e-05
Pcdhgc5	193.66	1.06	0.26	3.24e-05
Lrat	21.16	2.08	0.53	3.33e-05
Robo2	78.49	1.37	0.35	3.42e-05
Adgrd1	89.54	0.94	0.23	3.53e-05
Aqp8	12.86	3.93	0.98	3.54e-05
St6galnac5	20.17	2.41	0.62	3.55e-05
Sfxn4	49.5	1.26	0.31	3.59e-05
Gm4840	84.47	1.09	0.27	3.63e-05
4930533K18Rik	6.98	6.2	2.57	3.72e-05
H2-DMb1	69.91	1.04	0.25	3.78e-05
Doc2b	22.2	1.97	0.51	3.81e-05
Grik1	11.03	5.13	1.38	3.85e-05
Dusp8	198.38	0.92	0.22	3.90e-05
D430019H16Rik	103.46	0.9	0.22	3.93e-05
Gm15286	51.94	1.29	0.32	3.99e-05
2810047C21Rik1	7.45	6.17	2.57	4.03e-05
Cpn2	6.82	6.15	2.56	4.04e-05
Timd2	14.44	4.69	1.16	4.04e-05
Mrgprx2	18.74	2.3	0.6	4.05e-05
Gm10222	5951.86	0.98	0.24	4.19e-05
Gm29609	64.59	1.29	0.33	4.21e-05
Frmpd2	14.14	3.39	0.9	4.24e-05
9330151L19Rik	105.62	0.93	0.23	4.27e-05
Ryr3	227.77	0.86	0.21	4.37e-05
Terb2	126.46	0.95	0.23	4.45e-05
Lrrc29	89.12	1	0.25	4.48e-05
Depp1	6.75	6.12	2.57	4.54e-05
Pth1r	142.8	0.87	0.21	4.59e-05
AC240460.1	17.86	2.26	0.59	4.60e-05
Lonrf2	51.24	1.45	0.38	4.75e-05
Gm10010	34.29	1.54	0.4	4.79e-05
Duxbl3	99.43	0.97	0.24	5.01e-05
Gm36595	38.11	1.45	0.37	5.16e-05
Gm17266	18.37	2.14	0.57	5.17e-05
5730507A11Rik	6.75	6.09	2.57	5.19e-05
Gsta3	97.07	0.92	0.23	5.20e-05
Frzb	18.35	2.17	0.57	5.20e-05
Drd2	17.2	2.39	0.63	5.24e-05
Gm43391	22.91	1.87	0.49	5.29e-05
Blnk	63.27	1.11	0.28	5.50e-05
Oc90	33.8	1.56	0.41	5.51e-05
Hmcn1	215.71	1.96	0.53	5.55e-05
Cyp7b1	99.1	0.91	0.23	5.72e-05
Lax1	50.59	1.2	0.31	5.74e-05
1700003F12Rik	12.07	3.03	0.81	5.81e-05
Unc5c	42.43	1.46	0.38	5.81e-05
Col16a1	144.32	1.11	0.28	5.91e-05
Col25a1	36.97	1.47	0.38	5.97e-05
Gm37584	80.13	0.98	0.24	6.01e-05
Adamts17	51.47	1.37	0.36	6.13e-05
Ptprb	22.66	1.9	0.51	6.20e-05
Abcc2	225.31	0.91	0.23	6.37e-05
Ripor2	30.74	2.18	0.61	6.41e-05
1700018B08Rik	41.23	1.35	0.35	6.42e-05
Insl6	83.95	0.97	0.24	6.43e-05
Gm48865	25.03	1.79	0.47	6.52e-05
Gm4971	118.63	0.94	0.23	6.62e-05
Corin	15.97	2.86	0.79	6.69e-05
Gm36989	99.46	0.87	0.22	6.71e-05
3830408C21Rik	72	0.99	0.25	6.73e-05
Gm30504	30.42	1.65	0.44	7.18e-05
Gm4606	38.36	1.67	0.45	7.24e-05
Ebf3	30.5	1.62	0.43	7.27e-05
Pramel3	6.59	6	2.58	7.32e-05
Pde11a	28.21	1.74	0.47	7.33e-05
Gm12790	23.5	1.78	0.48	7.41e-05
Spata22	85.27	1.07	0.27	7.47e-05
Adgrg5	112.64	0.89	0.22	7.61e-05
Kcnip1	11.82	3.13	0.84	7.77e-05
Serpina12	6.65	6.06	2.6	7.88e-05
Dapk2	66.59	1.26	0.33	8.06e-05
Sdk2	280.3	2.1	0.59	8.11e-05
Rspo3	48.88	1.23	0.32	8.12e-05
Obox4-ps13	6.43	6	2.59	8.30e-05
Gm12690	42.76	1.26	0.33	8.31e-05
Gm1673	60.61	1.4	0.37	8.32e-05
Cpb2	18.2	2.28	0.63	8.37e-05
Rspo4	38.45	1.45	0.39	8.48e-05
Sycp2l	39.7	1.39	0.37	8.51e-05
4933433G15Rik	20.35	1.98	0.54	8.56e-05
Gm11546	10.52	4.96	1.43	8.68e-05
St8sia2	39.63	1.44	0.38	8.82e-05
Sox7	32.27	1.54	0.41	8.84e-05
Pitx1	18.72	2.2	0.61	9.03e-05
Abca13	35.63	1.45	0.39	9.04e-05
Nr4a3	15.75	2.56	0.71	9.32e-05
Mamdc2	28.32	1.61	0.44	9.36e-05
Gm5628	16.43	2.67	0.75	9.47e-05
A630010A05Rik	12.57	3.71	1.02	9.50e-05
Rubie	12.32	4.25	1.11	9.70e-05
Obox4-ps33	11.36	3.39	0.93	9.75e-05
Pla2g4e	78.31	1.03	0.27	9.79e-05
Acot3	27.29	1.76	0.48	9.88e-05
Gm43414	22.76	1.98	0.55	1.00e-04
5031434O11Rik	32.77	1.6	0.44	1.00e-04
Adtrp	11.48	4.32	1.12	1.01e-04
Gm2511	11.25	2.82	0.79	1.01e-04
Mecom	57.25	1.09	0.28	1.03e-04
Gm43890	24.07	1.73	0.47	1.03e-04
E530011L22Rik	47.02	1.31	0.35	1.03e-04
Vax2	30.8	1.48	0.4	1.05e-04
Syn2	12.39	2.99	0.82	1.05e-04
Rhoj	22.14	1.94	0.54	1.07e-04
Gm49327	48.01	1.19	0.31	1.08e-04
Gm2594	5.91	5.84	2.56	1.09e-04
Hnmt	18.19	2.03	0.56	1.10e-04
Gm47995	16.91	2.38	0.67	1.10e-04
Ncald	26.71	1.77	0.49	1.10e-04
Il6ra	103.8	0.81	0.21	1.18e-04
Letm2	140.18	0.92	0.24	1.21e-04
Bmp3	11.9	3.16	0.88	1.22e-04
Usp18	24.9	1.72	0.48	1.22e-04
Npas2	17.45	2.05	0.58	1.23e-04
Gdnf	28.55	1.58	0.43	1.25e-04
[truncated: 2,436 more rows]

## Sheet: F- All DEseq2 predictions
Supplementary Data 4F- Normalized DEseq2 predictions of gene expression in all samples. Values are indicated as log(TPM).
gene_name	siControl 48h -Dox R1	siControl 48h -Dox R2	siControl 48h -Dox R3	siControl 48h +rescue R1	siControl 48h +rescue R2	siControl 48h +rescue R3	siRSL24D1 48h -Dox R1	siRSL24D1 48h -Dox R2	siRSL24D1 48h -Dox R3	siRSL24D1 48h +rescue R1	siRSL24D1 48h +rescue R2	siRSL24D1 48h +rescue R3	Day4_siControl -Dox R1	Day4_siControl -Dox R2	Day4_siControl -Dox R3	Day4_siRSL24D1 no Dox R1	Day4_siRSL24D1 no Dox R2	Day4_siRSL24D1 no Dox R3	Day4 siControl RA +rescue R1	Day4 siControl RA +rescue R2	Day4 siControl RA +rescue R3	Day4 siRsl24d1 +rescue R1	Day4 siRsl24d1 +rescue R2	Day4 siRsl24d1 +rescue R3
0610005C13Rik	0.181427001	0.684951558	0.327947141	0.34048707	0.223635077	0.412305696	0.802463736	0.663713501	0.612637471	0.480342684	0.427917204	0.544761336	0.072356921	0.088248811	0.154391373	0.21262661	0.345479267	0.520125507	0.118447441	0.204928223	0.140963152	0.270910421	0.37841951	0.174333547
0610006L08Rik	0	0	0	0	0	0	0	0	0	0	0	0	0	0	0	0	0	0	0	0	0	0	0	0
0610009B22Rik	6.298146079	6.168396759	6.245381835	6.247216165	6.301239276	6.403219433	6.126706868	6.096410278	6.0783813	6.275697453	6.268864211	6.093489759	6.145197924	6.223333692	6.186968676	6.314993553	5.955273439	5.966633124	6.095609693	6.233388559	6.005212183	5.970743217	5.976984805	6.091685005
0610009E02Rik	0.23794545	0.338757558	0.146726899	0.129160341	0.366242191	0.485638063	0.634533794	0.367988273	0.107753475	0.613689115	0.124198419	0.106673945	0.464994405	0.141301988	0.715048147	0.823725723	0.592948277	0.633756681	0.370389736	0.690925693	0.498642002	0.641686593	0.368749355	0.462850162
0610009L18Rik	1.202768753	0.89885534	1.161440136	0.864065275	0.518928868	1.014923689	0.482806989	0.984124113	0.936623241	1.141411209	0.659396691	0.637235556	1.179556273	1.850361789	1.56324259	0.623762003	0.968494834	0.857547126	1.103797058	1.326973887	1.344516069	0.690714767	0.824721426	0.94387108
0610010F05Rik	4.080398347	3.802550382	3.653331558	3.720509519	3.40570597	3.435683127	3.395041269	3.488731962	3.292613916	3.059898955	3.089779815	3.403496654	4.028492242	3.982696748	4.214150923	4.068984421	4.196516873	4.224515124	4.651063979	4.371177787	4.437111328	4.188854109	4.208238885	4.269242576
0610010K14Rik	7.018390196	7.052898947	7.120480727	7.08857896	7.142551604	7.16527041	6.932403953	6.912909175	6.850533931	7.165195336	7.1728747	7.058683455	7.622537047	7.514124588	7.430754633	7.216970028	7.065727104	7.103595652	7.281039643	7.446402328	7.29824075	7.079781932	7.100226217	7.107863582
0610012D04Rik	0	0	0	0.117431743	0	0	0	0	0	0	0	0.162103023	0	0.16194958	0	0.153622475	0.367669639	0	0	0	0.125762176	0	0	0.144538499
0610012G03Rik	3.98692821	4.189764715	4.177924727	4.115574152	4.113266342	4.219791011	3.810142605	3.817729972	3.972765981	4.141307792	4.02467623	4.015080743	4.208603407	4.230424766	4.273390115	4.016082903	4.048942536	4.052082485	4.022397199	4.060455311	4.024200602	3.918280891	3.752703105	3.742383872
0610025J13Rik	0	0	0	0	0	0	0	0	0	0.12299998	0	0	0	0	0	0	0	0	0	0	0	0.115980075	0	0
0610030E20Rik	3.42821758	3.331298631	3.069003847	3.104448716	3.109401014	2.973811641	3.561176176	3.418458353	3.38271276	3.041751656	2.969845808	3.185049527	2.89437155	2.973084977	3.025980234	3.134337599	3.387138481	3.33197344	3.244584183	3.079409516	3.226882102	3.136576294	3.180528062	3.223413591
0610031O16Rik	0	0	0	0	0	0	0	0	0	0	0	0	0	0	0	0	0	0	0	0	0	0	0	0.034650994
0610033M10Rik	0.075469651	0	0.057297763	0.225365018	0	0	0.302770581	0.421091313	0.160726611	0.127271405	0	0.107673141	0.308711516	0.20781041	0.224414486	0.287530215	0.256136285	0.058043518	0.384173619	0.301331275	0.242154919	0.406213375	0.258647963	0.143729072
0610038B21Rik	0.369207376	0.186646341	0.104155473	0.216957664	0.300833619	0.273267611	0.176261489	0.457431444	0.220614751	0.182493993	0.374298356	0.2842322	0.308766259	0.246692646	0.322600811	0.524814926	0.3601631	0.584518082	0.511322295	0.351154514	0.310562325	0.376361516	0.399197349	0.57670594
0610039K10Rik	0.087947505	0.126169374	0.065511652	0	0	0.071898559	0	0.109883379	0.285551364	0.074499956	0.056407342	0	0.051170215	0.063484995	0	0	0.054624851	0	0	0.106802566	0.103145777	0.201587443	0	0
0610040B10Rik	0.806499769	0.744956727	1.082194355	0.885576707	0.664797741	0.371719432	0.738973582	0.561424879	1.226112659	1.296869673	0.85603513	1.291299428	1.010175427	1.52510118	1.393695157	2.038376829	1.644059307	1.32503347	1.575111889	1.765704465	1.072739006	1.281820485	1.307743261	1.147038326
0610040F04Rik	1.98317166	2.341997129	2.037283813	1.530568706	1.862489876	1.996799079	2.191401886	1.363043206	1.535071534	1.831973283	1.699538307	1.303120829	1.860004522	2.223801246	2.169031536	2.177810024	2.402382743	2.311812605	2.066533903	1.866799599	2.132316246	1.941689282	2.106733567	2.272272876
0610040J01Rik	0.842525141	0.923333286	0.752668106	0.857789154	0.800226917	0.682708122	1.039090654	1.012012941	0.983475594	0.581318464	0.83826766	0.813636325	1.544079277	1.162099799	1.238397402	1.168111196	1.50911358	1.421570716	1.313779289	1.266220444	1.032773004	1.765361613	1.790137279	1.586551475
0610043K17Rik	0.281178341	0.668795371	0.722441542	0.47644909	0.645428678	0.60347514	0.730466061	0.425842755	0.264307023	0.354058285	0.474830573	0.315000402	0.596494397	0.531825087	0.526010702	0.91039497	0.617411336	0.854293334	0.732394249	0.672505904	0.68527907	1.051462594	0.555929015	0.498264145
0710001A04Rik	0	0	0	0	0	0	0	0	0	0	0	0	0	0	0	0	0	0	0	0	0	0	0	0
1010001B22Rik	0.454062158	0.124930235	0.794006551	0.403200086	0.318854769	0.589895768	0.542472023	0.399862328	0.122888693	0.39653875	0.476866911	0.532563331	0.286628063	0.34223841	0.582277553	0.679978609	0.20494074	0.832729638	0.606693316	0.384210097	1.070262228	0.135758119	0.449342676	0.50211059
1100001I12Rik	0	0	0	0	0	0	0	0	0	0	0	0	0	0	0	0	0	0	0	0	0	0	0	0
1110002E22Rik	0.007341917	0.010640932	0.011007502	0.011458426	0.014272443	0	0.027200772	0.03749187	0.021125762	0.012299774	0.027383392	0.015647426	0.03421008	0.046873772	0.075891292	0.039709742	0.038986745	0.027837718	0.074047757	0.051880175	0.042375383	0.05670421	0.209374756	0.032959855
1110002J07Rik	1.528870328	1.316530989	0.984679755	1.307348665	1.294276078	0.881905766	1.408245559	1.210216778	1.154848886	1.362644937	1.197915702	1.319672265	0.932216926	0.934332308	0.989206598	1.166452587	1.103369394	1.276995046	1.061136086	1.177108381	1.085782906	1.096039831	0.972461804	1.141167248
1110002L01Rik	5.023142887	4.979240839	4.909809819	4.944760826	4.82976195	4.902982143	4.99521893	4.940638721	4.807843398	4.741035354	4.751277588	4.77513806	3.749347939	3.634406473	3.663233139	4.119126058	4.176930364	4.09534385	3.792210576	3.646747683	3.817267554	3.920294634	3.865594518	3.96687884
1110002O04Rik	0	0	0	0	0	0	0	0	0	0	0	0	0.101853088	0	0.089169982	0.120183373	0.201424342	0	0.088417081	0	0.10095478	0	0.083691294	0
1110003F10Rik	0.449753633	0.691038293	0.723165343	1.101508892	0.911252859	0.750049041	0.736925198	0.96762754	0.785697011	0.389682443	0.940614058	0.765207981	0.369026419	0.836390349	0.904904851	0.985173965	0.64549785	1.153139273	1.016872812	0.988495647	0.8055269	0.874263454	0.95891838	1.160634331
1110004F10Rik	6.885328448	6.918224029	6.943734685	6.904872935	6.92419984	6.944748799	6.833060255	6.831192596	6.772943989	6.710550927	6.786311375	6.730763069	6.822874576	6.818372842	6.755226923	6.80606094	6.79726007	6.770958685	6.798653487	6.725273323	6.782377333	6.851688809	6.734366435	6.775115021
1110006O24Rik	0.882010668	1.088922449	0.509887344	0.692154882	0.914736718	0.751533133	0.870930441	0.792147363	1.227125551	0.998389775	0.810763073	0.91512236	0.56650345	0.623087727	0.660478703	0.495818963	0.501861	0.800134952	0.777255999	0.703196403	0.773933891	0.738304371	0.629291333	0.961683331
1110008E08Rik	0	0	0	0.056442026	0	0	0	0	0	0	0	0	0	0	0.053895393	0	0	0	0	0	0	0	0	0
1110008P14Rik	4.87662062	4.997543389	5.053800928	4.841616828	4.914795595	5.07943435	4.810636461	4.634791887	4.740723659	5.034872105	4.935028431	4.73607413	4.842724805	4.802793336	4.802611538	4.644589931	4.622448221	4.583498324	4.686431556	4.818963727	4.624816156	4.59574932	4.541429532	4.67221243
1110012L19Rik	4.171901902	4.157659231	4.173899357	4.228339174	4.15861922	4.237210726	4.95026954	4.951523547	5.00388054	4.796251314	4.763143036	4.665190304	4.843943707	4.76544431	4.714319766	4.566518427	4.699181639	4.670561874	4.785841781	4.800487398	4.780403283	4.576075111	4.579051227	4.679066627
1110013H19Rik	0.519436227	0.396439012	0.539167746	0.491777177	0.486694811	0.187439652	0.27874843	0.076845006	0.525356305	0.374547649	0.727677408	0.248950098	0.439599735	0.458134184	0.384887543	0.606003431	0.339714348	0.41735513	0.399444565	0.274223487	0.857141799	0.427266107	0.278787674	0.419610081
1110015O18Rik	0	0	0	0	0	0	0	0	0	0	0	0	0	0	0	0	0	0	0	0	0	0	0	0
1110017D15Rik	0	0.197102964	0.271122045	0.100697825	0	0.157037241	0.117652493	0.12188805	0.167785663	0.164658862	0.478259468	0.382532244	0.127345372	0.264327443	0.098061063	0	0.136949947	0.249475681	0	0.132275441	0.076373017	0	0.042508466	0.085798539
1110018N20Rik	0.254594043	0.412421687	0.234260954	0.094186065	0.060319982	0.1453853	0.146042566	0.058097563	0.187305352	0.256882641	0.057741381	0.122434182	0.196722858	0.129312035	0.19604043	0.348435266	0.159567189	0.137691062	0.093733235	0.182858802	0.048413372	0.071254685	0.078436318	0.060863642
1110019B22Rik	0.320815059	0.293237451	0.127936973	0.254875782	0.112781522	0.32659257	0.105714279	0.056400405	0.123970726	0.454566526	0.107655735	0.06275448	0.629260554	0.657670185	0.49271871	0.782960374	0.633834783	0.597370032	0.323672124	0.596691891	0.320059461	0.654848859	0.610380688	0.573559699
1110019D14Rik	2.69996355	2.661166978	2.493160035	2.461579896	2.513434654	2.969006411	2.779948225	2.702841248	3.15509508	2.547462909	2.97124703	2.811585907	2.722099839	2.869223331	2.987814172	2.951052093	3.192876995	2.911332253	3.006542732	2.987164945	3.062456782	3.075699652	3.126100634	3.03309751
1110020A21Rik	0.947912226	0.36303311	0.241843844	0.459352924	0.453177245	0.758344969	0.702509499	0.64289746	0.490959246	0.454421236	0.653224232	0.608682469	0.644482991	1.273824388	0.692919023	0.77652094	0.738058743	0.780760267	0.364781958	0.671994393	0.263703901	0.624674582	0.42553987	0.8968461
1110025L11Rik	0	0	0	0	0	0	0	0.137533689	0	0	0	0	0	0	0	0	0	0	0	0	0	0	0.096480468	0
1110025M09Rik	0.468515547	0.565411953	0.584327575	0.764324072	0.321824217	1.045567384	0.490951034	0.840447926	0.510752334	0.78945383	0.503321255	0.858789474	0.924103687	1.057815535	1.224652178	0.999875923	0.980619809	1.000370004	0.797213073	0.715705391	0.878780263	1.274352917	0.923668723	0.703806809
1110028F11Rik	0	0	0	0	0	0	0.161565256	0.070599534	0	0.09144258	0	0.18811223	0.064473156	0	0	0	0	0	0	0	0.063381447	0.203858913	0	0
1110028F18Rik	0	0.087396306	0	0.063660319	0.040935904	0.098484239	0.180449611	0.294291961	0.32668	0.10270247	0.184558332	0.287828049	0	0	0.062726854	0	0	0	0.031584343	0.036531466	0.069460208	0	0.029293147	0
1110032A03Rik	2.842584475	2.864014547	2.709874214	2.592428572	3.053106643	3.104660894	3.255747858	2.938870657	3.172606562	3.407602788	2.827456883	2.912645267	3.38216741	3.496507984	3.423126334	3.516318283	3.36172345	3.396341185	3.318430228	3.256151687	3.425168695	3.629399638	3.213542013	3.120393416
1110032F04Rik	1.144706855	0.929324413	0.97556856	1.026226408	0.828388675	0.73859319	0.991499897	0.884567445	0.987970569	0.868779202	0.939156604	0.915264654	0.810314767	0.900543415	1.042765491	0.952855377	0.911120909	0.91677165	1.128055792	0.779655593	0.931950772	0.908430956	1.091609123	1.04741624
1110035H17Rik	0.236761998	0.061235647	0.118624185	0.353501711	0.160331634	0.405525177	0.277700345	0.409042203	0.267160619	0.197324437	0.293753033	0.316517666	0.483187883	0.272983471	0.598055479	0.056976054	0.285340663	0.188019785	0.641153859	0.561093429	0.233858617	0.305005095	0.528152201	0.159856486
1110038B12Rik	8.065016606	8.094864578	8.07151033	8.075027509	8.135742607	8.229184093	8.189918094	8.244174367	8.243066696	8.405612169	8.27902193	8.234286072	7.816966368	7.756145118	7.815885657	7.871166728	7.692492214	7.57602816	7.640419727	7.641391029	7.525044496	7.534582725	7.42283702	7.538034172
1110038F14Rik	5.055820536	5.223438614	5.205652594	5.171509252	5.181540105	5.165886621	5.104243343	5.117942008	5.123169998	5.26848148	5.199588254	5.173736851	5.206598999	5.248364128	5.161436145	5.076838082	5.075912722	4.931633611	4.985300179	4.998255765	4.92798797	4.999466465	4.883147464	4.916823041
1110046J04Rik	0.478901415	0.542046026	0.406743454	0.614029438	0.39702638	0.536965986	0.499436199	0.420525519	0.569850749	0.28192847	0.571370038	0.399361435	1.167806853	1.257562238	0.934051443	1.08491466	0.810920153	0.769098889	0.949875537	1.181750107	1.045237456	1.17636235	1.10628399	0.763432822
1110051M20Rik	2.860706804	3.088465081	3.013091846	3.064068865	3.203381913	3.389698686	2.96092422	3.095525979	3.433037017	3.412953826	3.516218169	2.78922302	3.920416982	3.847353662	3.775407219	3.484807752	3.371498784	3.651393419	3.604134559	3.767023031	3.847391349	3.677668119	3.784936622	3.530117449
1110057P08Rik	0	0	0	0	0	0	0	0	0	0	0	0	0	0	0	0	0	0	0	0	0	0	0	0
1110059E24Rik	6.19743917	5.037682152	5.373883735	5.554643397	4.949764439	5.051258761	5.638007495	5.644204962	4.938202503	5.766111311	5.39902056	5.352078288	4.977342302	5.3524756	5.284031192	5.4666096	4.959878075	5.717387279	5.294920137	5.129161372	5.286538097	5.763330699	4.958269937	5.132077571
1110059G10Rik	3.888030321	3.845565019	3.827497837	3.72134258	3.711025128	3.777972594	4.19437416	3.778275452	4.004314414	3.831520677	3.959705158	4.055728409	4.034413562	3.938502509	3.947993367	3.816230948	3.74619354	3.88183599	4.077476136	4.171631021	3.820216344	4.013233822	3.871617569	4.011258659
1110060G06Rik	0	0	0	0	0	0	0	0	0	0	0	0	0	0	0	0	0	0	0	0	0	0	0	0
1110065P20Rik	4.617852084	4.645500214	4.784466763	4.617891862	4.56705327	4.664839033	4.386918455	4.437805527	4.703719616	4.577107562	4.726029994	4.546784163	5.299171048	5.123625063	5.278551823	5.000806466	4.847272622	4.84075995	5.224182391	5.221392506	5.253690564	4.876942399	4.85921949	4.888864503
1190001M18Rik	0	0.212229402	0.116730708	0.15612993	0.149386848	0	0.222752638	0.051097807	0.057261713	0.065581962	0.048745364	0.161954738	0	0.161651674	0.078872119	0.102707844	0.046287092	0.111922035	0.186879564	0	0.087064942	0	0.036537093	0.186373777
1190005I06Rik	4.973432787	5.092634618	4.97116001	4.886825979	4.952344377	4.981987831	4.068974622	4.227391679	4.058018833	4.648510886	4.754460455	4.590861626	3.956921452	3.959205669	3.903639525	3.441066042	3.503697662	3.453765009	3.724278855	3.863249538	3.528420666	3.436337634	3.411145679	3.478226328
1190007I07Rik	5.541795601	5.696342478	5.72023624	5.584976296	5.909303912	5.771832031	5.646033736	5.551021725	5.646254263	5.795017774	5.686659607	5.666287441	6.41261713	6.296764709	6.349638376	5.911444481	5.779850705	5.893678142	6.209917644	6.29344851	6.156884795	5.989381624	5.893394467	5.909804132
1190028D05Rik	1.211581681	0.825758767	1.058416944	0.85224819	0.951816788	0.569035074	1.010771963	0.550226921	0.767789528	0.381899086	0.737529289	0.948023654	1.422758304	1.125481168	1.747989704	1.02425797	0.919062387	1.338329706	1.457097287	1.468849155	1.341493952	0.987362345	1.328299948	1.539298792
1200007C13Rik	0	0	0	0.03016796	0	0	0.036012329	0	0	0	0	0	0.016918441	0	0.014468133	0.019862719	0	0.022097893	0	0	0	0.022491391	0.040977973	0.019357477
1300002E11Rik	3.420683829	3.261941752	3.129373863	3.286304842	3.095199853	3.198046189	3.060597371	3.28981396	3.14471338	3.400088794	3.134768666	3.311027128	3.44588439	3.386235409	3.183032594	3.295951164	3.410923656	3.310815899	3.508626154	3.453709838	3.423037698	3.327257509	3.310531498	3.456424665
1300014J16Rik	0.254700458	0.355982625	0.690439445	0.562018171	0.289433169	0.256178565	0.819065641	0.609192334	0.572598675	0.653426034	0.125577048	0.601788732	0.482047998	0.600795918	0.498140555	0.440729001	0.454383332	0.548994852	0.570886448	0.592377141	0.550395387	0.374374039	0.581405242	0.573470509
1300017J02Rik	0.777056484	0.520361899	0.809278606	0.442101645	0.324195383	0.551715828	1.051082489	0.785432537	0.806025381	0.519095994	0.554620284	0.804906034	1.05232894	0.366345157	1.047700308	0.387981179	0.800199576	0.691408203	0.664602074	1.197827657	0.639921158	0.363181172	1.062412571	0.516002032
1500002C15Rik	0.211954156	0.204789283	0.235055484	0.317110693	0.248386673	0.146659132	0.236518334	0.117043356	0.180998202	0.288781415	0.19725523	0.236242785	0.437954231	0.402117471	0.260069027	0.320058305	0.372439544	0.686384883	0.369087857	0.31818956	0.363466035	0.360632843	0.304079921	0.3147812
1500002F19Rik	0	0	0	0.06452972	0	0.255487439	0	0	0	0	0	0	0	0	0.084937784	0	0	0	0	0.163633979	0	0	0.083896848	0
1500004A13Rik	0.636284481	0.456187944	0.677547931	0.486713343	0.536490617	0.479206758	0.690873858	0.651725423	0.885572022	0.574983088	0.511090491	0.508434738	0.431656119	0.409440903	0.384630085	0.482741948	0.437860511	0.444134836	0.393414004	0.350379564	0.318164103	0.376244812	0.392985579	0.214293939
1500005C15Rik	0	0	0	0	0.026424733	0	0	0	0.029556071	0	0	0	0	0	0.020491534	0.027138478	0.046632145	0	0	0.023349045	0	0	0	0.025378969
1500009C09Rik	0.165279104	0.258650374	0.322646955	0.250318886	0.306803513	0.234111317	0.846190805	1.108762628	0.780780421	0.642619328	0.81580575	0.951620617	0.1694979	0.149905767	0.085651717	0.1979396	0.103371409	0.161032451	0.067249082	0.174149434	0.050933484	0.165212203	0.122314899	0.058161307
1500009L16Rik	5.625451692	5.692895262	5.74055764	5.742562183	5.679675758	5.813818637	6.880044838	6.842679605	6.913515916	6.621815418	6.677686722	6.462606315	5.409590727	5.304560652	5.319863817	5.42268236	5.312143307	5.230648598	5.014278916	5.299109527	5.130248557	5.096382424	5.146178888	5.158238614
1500011B03Rik	6.303612984	6.181750624	6.236790789	6.279701982	6.236302645	6.395162256	6.220707491	6.175965506	6.345419405	6.429353979	6.330022112	6.229645791	6.296875893	6.171256155	6.116824281	6.213683243	5.934200258	6.115078826	6.085642136	6.224018021	6.000458591	5.899730362	5.971975125	5.957640075
1500012K07Rik	0	0	0	0	0	0	0	0	0	0	0	0	0	0	0	0	0	0	0	0	0	0	0	0
1500015A07Rik	3.981169951	4.11330427	4.274165628	4.173770505	4.17146754	4.171397162	3.755840008	3.728814648	3.640809928	3.901353017	3.990319299	3.935396475	3.737199797	3.660818775	3.724784604	3.77108987	3.826371336	3.906505152	3.699471456	3.571535324	3.607106449	3.712706152	3.718090982	3.657310846
1500015L24Rik	0	0	0.358451403	0	0	0	0	0	0	0	0.100058604	0	0	0	0	0	0	0	0.078980024	0	0.035666134	0	0.252783795	0
1500026H17Rik	0.030415186	0.064325527	0	0.047009234	0	0.024460112	0.018518811	0.019958055	0.044701861	0	0.05642954	0.021989911	0.036340153	0.064951812	0	0.11794367	0.136802991	0.04360628	0.074425969	0.052232241	0.083310055	0.091548195	0.055328948	0.074415008
1500032F14Rik	0	0	0	0	0	0	0	0.136301652	0	0	0	0	0	0	0	0.14755288	0	0.163785955	0.112321146	0.128860864	0.347056705	0	0	0.138389853
1500035N22Rik	0	0	0	0	0	0	0	0	0	0	0	0	0	0	0	0	0.07151831	0	0	0	0	0	0	0
1520401A03Rik	1.323557996	1.487514647	1.033616112	1.088552767	1.392643847	1.308981137	0.887503435	1.049701158	1.114235077	1.08017805	1.440149592	0.994844707	1.093762302	0.878051992	1.304983491	0.774770617	0.71991063	0.598843483	0.993927196	0.510072743	0.997176771	0.740053694	0.656688565	1.040914868
1600002D24Rik	0	0.085251958	0.029698821	0	0	0	0	0	0.286398592	0	0	0	0	0	0	0.106959308	0	0	0	0	0.04501653	0	0.156364254	0.025811253
1600010M07Rik	0.175624237	0.247673577	0	0.133203136	0	0.141887894	0	0.418141362	0.250161201	0.28621286	0.216631175	0	0.106446149	0.174699147	0.091858226	0.233280675	0.385273091	0.362091667	0.117433073	0.10480764	0.101691756	0	0.239437148	0.113612495
1600012H06Rik	4.062773817	3.840545312	4.010359141	4.035271726	3.960304855	3.9814923	3.907268051	3.988221041	3.934908684	3.719978621	3.858378826	3.876324018	4.093618738	4.032761809	4.132074773	4.23474249	4.21064828	4.095749852	4.25241793	4.165431952	4.249722931	4.199095466	4.258405781	4.280222089
1600012P17Rik	0	0	0	0	0	0	0	0.058926005	0.03348573	0	0	0	0.053873156	0.064311729	0.045934969	0.036996983	0.102897273	0.032619979	0.02248855	0.052058306	0.050196584	0	0.041196714	0.027502295
1600014C10Rik	2.409887274	2.325194983	2.305928217	2.110814892	2.135834278	2.101181427	2.424243566	2.458942331	2.561256475	2.190031976	2.252578849	2.241428972	2.533992106	2.274621582	2.316854748	2.65659453	2.492991927	2.699407489	2.367495479	2.566288383	2.472028375	2.338817162	2.348185386	2.430662359
1600014C23Rik	0.192938997	0.274830575	0	0.379605437	0	0.437325762	0.122505747	0.454587582	0.498233504	0.168838403	0.126117819	0	0.590465971	0.272680168	0.449241239	0.489864526	0.336583894	0.416020361	0.200528208	0.761749074	0.22650853	0	0.35857068	0.565552335
1600017P15Rik	0.395731879	0.196190289	0	0	0	0.296594842	0	0.084286096	0	0.114163101	0	0	0.288856996	0.429408148	0.252941193	0.093454708	0.322199296	0.109902095	0.143753884	0.246866515	0.08333729	0	0	0.091051195
1600019K03Rik	0	0.16255552	0	0	0	0	0	0.143938	0	0	0.139988065	0	0	0	0	0	0	0	0	0.131971343	0.128748709	0.169518425	0	0
1600020E01Rik	3.134185447	3.277346102	3.281917048	3.198810632	3.384684923	3.501882395	3.296981381	3.151044717	3.297166026	3.343133613	3.245381721	3.294927707	3.354784303	3.237505287	3.322056922	3.469165751	3.245122163	3.474133454	3.29155641	3.13107118	3.32146506	3.265604021	3.288260804	3.17465457
1600022D10Rik	0	0	0	0	0	0	0	0	0	0	0	0	0	0	0	0	0	0	0	0	0	0	0	0
1600023N17Rik	0.446046561	0.388987415	0.539497324	0.35908481	0.483784312	0.794453298	0.739278687	0.432887805	0.475733431	0.548649684	0.544593201	0.520696806	0.512568743	0.384394686	0.385867231	0.58282573	0.587894922	0.541209517	0.454308573	0.684637436	0.605138713	0.408517315	0.458500649	0.506927875
1600025M17Rik	0	0	0	0.090979407	0.226465372	0	0	0.113253755	0	0	0.110535635	0	0.613841846	0.545445544	0.331815263	1.247984005	0.693912873	1.10292011	0.663973028	0.612221317	0.51679984	0.848345516	0.9833946	1.379985194
1600027J07Rik	0	0	0	0	0	0	0	0	0	0	0	0	0	0	0	0	0	0	0	0.142989747	0	0.351981045	0	0.150449196
1600029O15Rik	0.045600932	0.235502827	0.034379136	0.070148859	0.087963794	0.036590543	0.028025918	0.029355348	0.065852138	0.143953669	0.02839517	0	0	0.032666523	0	0.060533044	0	0.128625988	0.023246835	0.101714613	0	0	0.042855824	0.112329154
1700001C19Rik	1.308365535	1.395999424	1.347066346	1.388735095	1.125370734	1.416167949	1.124088548	1.122911216	1.023295101	1.41438778	1.263930402	1.392138792	0.95133116	0.383266891	0.84497129	0.662550976	0.456900749	0.553521722	0.224268765	0.783572317	0.40513193	0.789522273	0.439870967	0.636282625
1700001D01Rik	0	0	0	0	0	0	0	0	0	0	0	0	0	0	0	0	0	0	0	0	0	0	0	0
1700001F09Rik	0	0	0	0	0	0	0	0	0.124325488	0	0.071169546	0	0	0	0	0	0	0	0	0	0	0	0	0
1700001G01Rik	0	0	0	0	0	0	0	0	0	0	0	0	0	0	0	0	0	0	0	0	0.031626686	0	0	0
1700001G11Rik	0.532351873	0.682978633	0.563986893	0.767514123	0.643093322	0.376687125	0.709587968	0.77382336	1.062647426	0.614974569	0.810842026	0.771794325	1.024543088	1.210402581	1.03042013	1.006997386	1.080991866	0.424121264	0.859932189	1.306553316	1.031021769	0.764653585	0.807818159	0.762209324
1700001G17Rik	0.172249394	0.360395743	0.189431144	0.221494786	0.321601432	0.204729196	0.348299283	0.210797799	0.293907201	0.075794107	0.110256324	0.12643637	0.200145236	0.344108106	0.328080459	0.330386299	0.109454173	0.072223819	0.312777843	0.601247714	0.254795982	0.207025725	0.20861714	0.165926085
1700001J03Rik	0	0.152385934	0	0.110750761	0	0	0.128775099	0.135726603	0	0.09784808	0	0.152735075	0.349728737	0.082946424	0.369802585	0.403039709	0.569744805	0.731647263	0.415292473	0.461987383	0.378423949	0.532195254	0.35916017	0.370897441
1700001J04Rik	0	0	0	0	0	0	0	0	0	0	0	0	0	0	0	0	0	0	0	0	0	0	0	0
1700001J11Rik	0.034001549	0	0.02401749	0	0	0.029705887	0	0.022457302	0.025455514	0	0	0.024177814	0.061849454	0	0	0.023153136	0.020016391	0	0	0.061408479	0	0.026664103	0.015771581	0
1700001K19Rik	0.134260375	0.050703678	0.051468162	0.036434406	0	0	0	0	0	0	0.043539091	0	0	0	0	0	0	0	0	0	0.041499532	0	0.034042412	0
1700001K23Rik	0.315203337	0	0.239716976	0.162362162	0.097907395	0	0.396301998	0.300659107	0.234370105	0.187743681	0.659493512	0.294337843	0.282476576	0.106107068	0.191071141	0	0.103316347	0.129533612	0.389061229	0.227425644	0.222102204	0.709165332	0.502817359	0.147687025
1700001L05Rik	4.460278167	4.023127403	3.908055246	3.921981047	3.907799207	3.676107263	3.87879517	3.879837583	3.663433547	3.664417303	3.583252856	3.948616919	3.962812922	3.789024735	3.933649964	3.734569164	4.15187237	3.947485411	4.386175662	4.246027372	4.279306884	3.928855025	3.898679691	3.876804524
1700001L19Rik	0.132308348	0.186146813	0.253475007	0.376301498	0.370133026	0.362072584	0.159950753	0.167180631	0.158669222	0.182302018	0.137649097	0.289848627	0.248684198	0.501644993	0.215200207	0.146845484	0.316397178	0.250421977	0.254821374	0.356098725	0.368211834	0.346437284	0.326365917	0.31759582
1700001N15Rik	0	0	0	0	0	0	0	0	0	0	0	0	0	0	0	0	0	0	0	0	0	0	0	0
1700001O22Rik	1.143181799	1.034399563	0.888887779	0.936181481	1.037266239	0.971686644	1.017269163	0.587971707	0.69181553	1.40181011	0.79606277	0.946697927	1.220624656	1.168069465	1.001737401	1.021705708	0.821787755	0.647697642	1.052947242	1.176156151	0.806954209	0.939080608	0.877605273	0.797796595
1700001P01Rik	1.230750224	1.366888968	1.351691643	1.554072581	1.433242575	1.141445217	1.340489349	1.220916202	0.871866511	1.243962708	1.250922778	1.250196379	1.192090616	1.156685903	0.780051357	1.022443808	0.656178737	0.731055479	1.023684725	0.752322141	0.95677113	0.532377808	1.042191148	1.259879873
1700003C15Rik	0	0	0	0	0	0	0	0	0	0	0	0	0	0	0	0	0	0	0	0	0	0	0.039357414	0
1700003D09Rik	0	0	0	0	0	0	0	0	0.038073706	0	0	0	0	0	0.026440314	0	0.031074719	0.039458489	0	0	0	0	0	0
1700003E16Rik	0.086506612	0.185407346	0.106672605	0.161897999	0.057362928	0.095418122	0.433813016	0.368421949	0.43272642	0.232936991	0.352316724	0.323292816	0.101237242	0.104665423	0.1015573	0	0.089765242	0.160758876	0.047986413	0.125458024	0.018072938	0.04758585	0.08724693	0.059273587
1700003E24Rik	0	0	0.129334458	0.08922423	0.113615162	0.138119816	0	0.21203387	0.125186879	0	0.105413917	0.122748247	0.101070461	0.121735574	0.170753191	0	0.199216892	0	0	0.194102185	0	0.154141169	0	0.318329569
1700003F12Rik	0.398085451	0.456290997	0.491372888	0.175935874	0.289768377	0.423006896	0.21623631	0.21004966	0.353507357	0.192119661	0.221220065	0.076076064	1.574931758	1.318228324	1.706389536	1.582980319	1.505113494	1.193123883	1.247346066	1.500800524	1.285248915	1.177641661	1.302065149	1.185775859
1700003G18Rik	0.280758004	0	0.268770923	0.37226568	0.072491383	0	0.066413007	0	0.26372433	0.157483568	0.280198552	0.078467744	0	0.339984506	0.269847052	0.550735213	0.214180771	0.25955693	0.23120382	0.109495628	0.257306371	0.081809995	0.180624012	0.63108472
1700003H04Rik	0	0	0	0	0	0	0	0	0	0	0	0	0	0	0	0	0	0	0	0	0	0	0	0
1700003I16Rik	0.082654907	0	0.062711659	0.126206386	0.054492881	0.066845567	0.238325857	0.295195213	0.282123059	0.200152771	0.101164614	0.224642918	0.142253965	0.116412668	0.199816175	0.434008453	0.426529918	0.328416	0.268655961	0.225051535	0.136628461	0.536453814	0.316694905	0.68204646
1700003I22Rik	0	0	0	0	0	0	0	0	0	0	0	0	0	0	0	0	0	0	0	0	0	0	0	0
1700003L19Rik	0	0	0	0	0	0	0	0	0	0	0	0	0.141778055	0	0	0	0.138168322	0.168386589	0	0	0	0	0.110133356	0
1700003M07Rik	0.934201697	1.033520265	1.111434676	0.493701639	0.96763418	0.953721911	2.607549054	2.939421056	2.658351117	2.080695862	2.30965526	2.309845273	1.392832854	1.429115118	1.627057669	0.842693281	1.075355321	1.193641816	1.341684087	1.523495716	1.040161607	1.223951956	1.090054647	1.280260328
1700003N22Rik	0	0	0	0	0	0	0	0	0	0	0	0	0	0.065077313	0	0	0	0	0	0	0	0	0	0
1700003O11Rik	0	0	0	0	0	0	0	0	0	0	0	0	0	0	0	0	0	0	0	0	0	0	0	0
1700003P14Rik	0	0	0	0	0	0	0	0	0	0	0	0	0	0	0	0	0	0	0	0	0	0	0	0
1700006A11Rik	0	0	0	0	0	0	0	0	0	0	0	0	0	0	0	0	0	0	0	0	0	0	0	0
1700006F04Rik	0	0	0	0	0	0	0	0	0	0	0	0	0	0	0	0	0	0	0	0	0	0	0	0
1700006H21Rik	0	0	0	0	0	0	0	0	0	0	0	0	0.137835305	0.491484745	0.118358397	0	0	0	0	0	0	0	0	0
1700006J14Rik	0.509562079	0.261075821	0.17220074	0.253397549	0.180263731	0.104664081	0.782858079	0.528987315	0.377575788	0.598404274	0.23226043	0.36478644	1.137109352	1.230636495	1.563634556	0.923356868	0.778246431	0.965221316	1.056477403	1.193075929	0.762553776	1.171358008	1.038697445	1.30717144
1700006P03Rik	0	0	0	0	0	0	0	0	0	0	0	0	0	0	0	0	0	0	0	0	0	0	0	0
1700007E05Rik	0	0	0.058852601	0	0.050863849	0.037032137	0	0	0.056827656	0	0	0	0	0	0	0	0	0	0	0	0	0	0.021833606	0.048427323
1700007F19Rik	0	0	0	0	0	0	0	0	0	0	0	0	0	0	0	0	0	0	0	0	0	0	0	0
1700007H22Rik	0	0	0	0	0	0	0	0	0	0	0	0	0	0	0	0	0	0	0	0	0	0	0	0
1700007J10Rik	0	0	0	0.036606016	0	0	0.043268903	0	0	0	0	0	0.087256436	0	0	0.047148871	0	0	0	0	0	0	0	0
1700007K13Rik	3.863846991	4.101714361	4.03167238	3.977198306	3.90087637	3.997979083	6.277676171	6.124145719	6.360284448	5.690629405	5.64518332	5.626068603	4.250990442	4.303994836	4.307822735	3.910960559	3.714658427	3.991491008	3.99545874	4.157209319	4.058636001	3.945566036	3.997272714	4.010204705
1700007L15Rik	2.355371818	2.036529005	2.120437544	2.439560376	2.189614266	2.388039335	2.263635103	2.420535759	2.075990866	2.512783374	2.353228144	2.151390612	2.786689193	2.765690464	2.765726739	2.41858424	2.343863727	2.054874865	2.474915434	2.609655454	2.47207882	2.123077478	2.123694335	2.503689649
1700007M16Rik	0	0	0	0	0	0	0	0	0	0	0	0	0	0	0	0	0	0	0	0	0.14381787	0	0	0
1700007P06Rik	0	0	0	0	0	0	0	0	0	0.069889107	0	0	0	0	0	0	0.050390248	0	0	0.049314316	0	0	0	0.055938333
1700008A23Rik	0	0	0	0	0.255414924	0	0	0	0	0	0.085149961	0	0	0	0.070218942	0	0	0	0.070003184	0	0.078746447	0.104964599	0.128545488	0.090357546
1700008B11Rik	0	0	0	0	0	0	0	0	0	0	0	0	0	0	0	0	0.141444563	0	0.06204156	0	0	0	0	0
1700008C04Rik	0	0	0	0	0	0	0	0	0	0	0	0	0	0	0	0	0	0	0	0	0	0	0	0
1700008H02Rik	0	0.051264896	0	0.04365527	0.101597638	0	0.043515294	0.056310223	0.103789003	0.118283968	0.089431709	0.051756305	0	0	0.036845109	0.094026577	0.041901789	0.101769735	0.03595745	0	0	0.107714648	0.037574803	0
1700008J07Rik	0.980094782	0.983885603	1.14352991	0.926208215	0.914014128	1.147230491	1.391828198	1.424933909	1.50386262	1.120712901	1.204356729	1.198270974	0.767639545	0.749481922	0.711002324	1.01707314	1.135287285	0.969105905	0.870339466	0.961729999	0.767336989	0.919908276	0.990222983	0.987425653
1700008K24Rik	0	0	0	0	0	0	0	0	0.103225021	0	0	0	0	0	0	0	0	0	0	0	0	0	0	0
1700008N11Rik	0	0	0	0	0	0	0	0	0	0	0	0	0	0	0	0	0	0	0	0	0	0	0	0
1700008O03Rik	1.09324713	1.015368395	0.771981051	0.915721277	1.263081293	1.073213557	1.462426167	1.643090088	1.52022208	1.391083047	0.942771962	1.463480168	1.705381243	1.924384975	1.955846926	2.161244048	1.811591045	2.190124608	1.702778095	1.778357044	1.482596886	2.44105236	1.739792813	1.793045617
1700008P02Rik	0	0	0	0	0	0	0	0	0	0	0	0	0	0	0	0	0	0	0	0	0	0	0	0
1700009C05Rik	0	0.094925155	0	0	0.088607039	0	0.156355193	0.316769037	0.096909503	0	0	0	0	0	0	0.089282544	0.080094118	0	0	0	0	0	0	0
1700009J07Rik	0	0	0	0	0	0	0	0	0	0	0	0	0	0	0	0	0	0	0	0	0	0	0	0
1700009N14Rik	0	0.046210247	0	0.065879705	0	0.051484868	0	0	0.046738298	0	0.040081629	0.177156231	0.111840598	0.176860172	0.095345201	0.125819032	0.181942155	0.182654164	0.096028358	0.145892621	0.072009732	0	0.060066758	0.11957796
1700010B08Rik	0	0	0	0	0	0	0	0	0	0	0	0	0	0	0.100253765	0.068732713	0.059568482	0	0	0	0	0	0	0
1700010B13Rik	0	0	0	0	0	0	0	0.033270046	0	0	0	0	0.030292285	0	0.026538049	0.07035223	0.031091662	0.037723789	0	0	0	0	0.049087041	0
1700010D01Rik	0	0	0	0	0	0.16041038	0.344211528	0.130729274	0.148871646	0.170100679	0	0.190501083	0.121221012	0	0	0	0.122958911	0.149462291	0	0	0.323175198	0	0.097659335	0
1700010G06Rik	0	0	0	0	0	0	0	0	0	0	0	0.096288844	0	0	0	0.091167673	0	0	0.06885926	0	0	0	0	0
1700010H22Rik	0.104669448	0.075408037	0.080279716	0	0	0.083051301	0	0	0.150850786	0.32238853	0.129743287	0.075681856	0	0	0	0	0	0	0	0	0	0	0	0
1700010I02Rik	0	0	0	0	0	0.198799633	0	0	0	0	0	0.181270511	0	0.180133854	0	0	0	0	0	0	0	0	0	0
1700010I14Rik	0.300753979	0.417265463	0.413477102	0.5220236	0.400130201	0.504805452	0.584339122	0.609461855	0.628068987	0.427256451	0.698702111	0.591252385	0.315452619	0.289115594	0.226099092	0.5368576	0.334539673	0.231864906	0.366892325	0.313241207	0.343111009	0.24011646	0.355829314	0.379496759
1700010J16Rik	0	0	0	0	0	0	0	0	0	0	0	0	0	0.077349659	0	0	0	0	0	0	0	0	0	0
1700010K23Rik	0	0	0	0	0	0	0	0	0	0	0	0	0	0	0	0	0	0	0	0	0	0	0	0
1700010K24Rik	0	0	0	0.424914566	0.529287238	0	0	0	0.556468655	0.658667588	0.506157093	0.568707313	0	0.558427326	0.40529861	0	0.869173376	0	0	1.14209905	0	0	0.410760066	0.536612955
1700010L04Rik	0.130577729	0.064601457	0	0	0	0	0	0	0	0	0	0	0	0	0	0	0	0	0	0	0	0	0	0
1700010N08Rik	0	0.052699675	0.110741408	0.075193053	0	0.059194662	0.050482194	0	0.053795325	0.06198628	0.099549716	0	0	0.053417225	0.140495978	0	0.086559601	0.108495017	0.073580335	0	0.081533246	0	0	0
1700011B04Rik	0	0	0	0.052947242	0.085643559	0.194377075	0	0.092165483	0.074567089	0	0	0	0	0	0.02248855	0	0.061130555	0	0	0	0.049087041	0	0.048918305	0
1700011C11Rik	0	0	0	0	0	0	0.246934598	0.258858981	0	0	0	0	0	0	0.210794059	0	0	0	0	0	0	0	0	0
1700011D18Rik	0	0	0.367661812	0	0	0.410632003	0.307977519	0	0	0	0.320525113	0.365160596	0	0	0	0.341315179	0	0	0	0.299358381	0	0	0	0
1700011L03Rik	0.169623607	0	0	0	0	0	0	0	0	0	0	0	0.101894762	0	0.087612195	0.118347764	0	0	0	0	0	0	0	0
1700011L22Rik	0	0.057777419	0	0	0	0.063652036	0	0	0	0.066439185	0	0.056711146	0	0	0	0	0.04719076	0	0	0	0	0	0	0.101729402
1700011M02Rik	0	0	0	0	0	0	0	0	0	0	0	0	0.135848722	0	0	0.305365892	0.39329977	0.180606191	0	0.140748558	0	0	0	0.295301026
1700012A03Rik	0	0	0	0	0	0	0	0	0	0	0	0	0	0	0	0	0	0	0	0	0	0	0	0
1700012B07Rik	0.255188896	0.09724266	0.193593879	0.372700301	0.368675611	0.306055709	0.371234324	0.10485862	0.197003542	0.243831131	0.177609134	0.202327443	0.518113095	0.541745771	0.759344203	0.65280586	0.302301502	0.379852706	0.917731912	0.67792853	0.800863049	0.36481781	0.517075088	0.706785143
1700012B09Rik	0	0.100731461	0	0	0	0	0.084875213	0	0	0	0	0.111281091	0.082104408	0	0.071089895	0	0	0	0	0.235902255	0	0	0	0.091860933
1700012C08Rik	0.276190526	0	0	0	0	0	0	0	0	0	0	0	0	0.204070584	0	0	0	0	0	0	0	0	0	0
1700012C14Rik	0.91073036	1.017428101	1.031414959	0.680970611	0.548281742	0.78393852	0.189485545	0.925142659	0.593905404	0.930093137	0.612913896	0.965700814	0.490484901	0.730120818	0.43550912	0.573053569	0.875879122	0.33597939	0	0.579799968	0	0.439422077	0.588505253	0.542593855
1700012D14Rik	1.523674356	1.423322685	1.157734486	1.279243656	1.137469423	1.18592552	1.577022701	1.125520182	1.094656992	1.028998361	1.088175526	1.745063897	1.964816685	1.894348654	2.108050673	2.179400535	2.1859493	2.080919576	2.460736798	2.068346813	1.93294066	2.353526271	2.019437189	2.283556757
1700012D16Rik	0	0	0	0	0	0.143561908	0	0.11669079	0	0	0	0	0	0	0	0	0	0	0	0	0	0	0	0
1700012E03Rik	0	0	0	0	0	0	0	0	0	0	0	0	0	0	0.028088174	0	0	0	0	0	0.03189483	0	0	0
1700012I11Rik	0	0	0	0	0	0	0	0	0	0	0	0	0	0	0	0	0	0	0	0	0	0	0	0
1700012J15Rik	0	0	0	0	0	0	0	0	0	0	0	0	0	0	0	0	0	0	0	0	0	0	0	0
1700012J22Rik	0	0	0	0	0	0	0	0	0	0	0	0	0	0	0	0	0.069574319	0	0	0	0	0	0	0
1700012P22Rik	0	0	0	0	0	0	0	0	0	0	0.053360223	0	0	0	0	0	0	0	0	0	0	0	0	0
1700013A02Rik	0	0.143298063	0	0	0	0	0	0	0	0	0	0	0	0	0	0	0	0	0	0.114376354	0	0	0.092315704	0
1700013D24Rik	0	0	0	0	0	0	0	0	0	0	0	0	0	0	0	0	0	0	0	0	0	0	0.09829962	0
1700013F07Rik	0.245742683	0.343282736	0.097068673	0.195390438	0.454214856	0.533970933	0.361150731	0.235212376	0.267171408	0.510357379	0.159223573	0	0.188698422	0.264757397	0.429840887	0.730698206	0.286979295	0.096476419	0.288690477	0.406312439	0.14403723	0.461465696	0.121671927	0.621367835
1700013G24Rik	0.064511786	0.047368075	0.047132116	0.034024095	0	0	0.228315083	0.156572655	0.046760645	0	0.118636144	0.091072866	0	0	0.032124829	0	0	0	0	0	0.038024526	0.099385433	0	0
1700013H16Rik	0.1978025	0.145455736	0.199071116	0.14149688	0.176175942	0.108959291	0.347446826	0.12895322	0.195579419	0.410752469	0.283780755	0.099101261	2.79531749	2.497610833	2.748269505	2.497624117	2.234572442	2.243734269	2.740872312	2.773879892	2.656056287	2.901365086	3.052824507	3.151342224
1700013M08Rik	0	0	0	0	0	0	0	0	0	0	0	0	0	0	0	0	0	0	0	0	0	0	0	0
1700013N06Rik	0	0	0	0	0	0	0	0	0	0	0	0	0	0	0	0	0	0	0	0	0	0	0	0
1700014D04Rik	0.104129971	0.354058285	0.10979113	0.128668215	0.068703825	0.390025978	0.127178941	0.094091455	0.091626724	0.121449139	0.103255911	0.187784213	0.074467074	0.030687792	0.101087947	0.084618099	0.074314983	0.108094846	0.125081052	0.03733583	0.060232812	0.065495108	0.059428657	0.177709902
1700014F14Rik	0	0	0	0	0	0	0	0	0	0	0	0	0	0	0	0	0	0	0	0	0	0	0	0
1700014L14Rik	0	0	0	0	0	0	0	0	0	0	0	0	0	0	0	0	0	0	0	0	0	0	0	0
1700015C15Rik	0	0	0	0	0	0	0	0	0	0	0	0	0	0	0	0	0	0	0	0.170901856	0	0	0	0
1700015C17Rik	0	0	0	0	0	0	0	0	0	0	0	0	0	0	0	0.480307523	0	0	0	0	0	0	0	0
1700015F17Rik	0	0	0	0	0.119459768	0.142146768	0	0.11646324	0	0	0	0	0.30045763	0.128376555	0.335831939	0.121260804	0.106099026	0	0.264848656	0.203605869	0	0.375728979	0.163886404	0
1700015G11Rik	0	0	0	0	0	0	0	0	0	0	0	0	0	0	0	0	0	0	0	0	0	0	0	0
1700015H07Rik	0	0	0	0	0	0	0	0	0	0	0	0	0	0	0	0	0	0	0	0	0	0	0	0
1700015I17Rik	0	0	0	0	0	0	0	0	0	0.03220666	0	0	0	0	0	0	0	0	0.019417261	0	0	0	0.018035894	0
1700015O11Rik	0	0	0	0	0	0	0	0	0	0	0	0	0	0	0	0	0	0	0	0	0	0	0	0
1700016A09Rik	0	0	0.087449263	0.065871435	0	0	0.075275216	0.073869579	0.08223115	0.196904113	0.296837964	0.168413548	0.068478209	0.086645196	0	0	0	0	0	0	0	0	0	0
1700016B01Rik	0	0	0	0	0	0	0	0	0	0	0	0	0	0	0	0	0	0	0	0	0	0	0	0
1700016B15Rik	0	0	0	0	0	0	0	0	0	0	0	0	0	0	0	0	0	0	0	0	0	0	0	0
1700016C15Rik	0	0	0.094607676	0	0	0	0	0	0	0	0	0	0	0	0	0	0	0	0	0	0	0	0	0
1700016D06Rik	0	0	0	0.035319856	0.044840324	0.17034172	0	0.043956173	0	0	0.042536481	0	0.551998271	0.313067028	0.174795005	0.173060895	0.397277254	0.277668212	0.226960997	0.078734152	0.148621785	0.377802309	0.303131937	0.310685628
1700016D08Rik	0	0	0	0	0	0	0	0	0	0	0	0	0	0	0	0	0	0	0	0	0	0	0	0
1700016F12Rik	0	0	0	0	0	0	0	0	0	0	0	0	0	0.12665971	0	0	0	0	0	0	0	0	0	0
1700016G22Rik	0.231326722	0.170836497	0.173947393	0.347571552	0.137166418	0.63998504	0.273972944	0	0.151691293	0.376214801	0.146805088	0.315563912	0.342484202	0.166655037	0.31882007	0.139813919	0.13800969	0.3170111	0.223810512	0.136253083	0.546079037	0.176607453	0.211789731	0
1700016H03Rik	0	0	0	0	0	0	0	0	0	0	0	0	0	0	0	0	0.154772428	0	0	0	0.150573973	0	0	0
1700016H13Rik	0.423707241	0.339785027	0.262041009	0.401035137	0.359184915	0.407128647	0.41620633	0.417549568	0.215302111	0.230373962	0.114553597	0.362163503	0.073360965	0.422520434	0.275948665	0.041842929	0.34467854	0.476184648	0.182863885	0.176908669	0.105361616	0.204113165	0.115351587	0.383940357
1700016J18Rik	0	0	0	0	0	0.894010598	0	0	0	0	0	0	0.390855851	0	0.338893304	0.44797585	0.730778187	0	0	0.40349679	0.927759192	0	0	0.434168627
1700016K05Rik	0	0	0	0	0	0	0	0	0	0	0	0	0	0	0	0	0	0	0	0	0	0	0	0
1700016K19Rik	0.859073448	0.62943123	0.919040261	0.78014713	1.121638113	1.170711537	0.911983734	0.974281133	0.948643455	1.07432663	1.110958508	1.399959096	1.172308928	0.79510861	1.308578143	0.589759653	0.551755196	0.6308807	1.047111869	1.139715053	0.893960135	0.761826502	0.782017642	0.801320924
1700016L21Rik	0	0	0	0	0	0	0.115346259	0	0	0	0	0.136327904	0.492377244	0.135655691	0.097119927	0.451202142	0.568393098	0.261318984	0.267076699	0	0.298765048	0.274631421	0.593998119	0.231718707
1700016P03Rik	0.104650663	0	0	0	0.069442334	0	0.124349312	0	0.149717209	0	0	0	0	0	0	0	0	0	0	0	0	0	0	0.068491967
1700016P04Rik	0	0	0	0	0	0	0	0	0	0	0	0	0	0	0	0	0	0	0	0	0	0	0	0
1700017B05Rik	4.267051598	4.154787007	4.208919236	3.942095289	3.899993538	3.787300602	4.151419351	4.118866009	4.108042809	4.015926403	3.925535404	4.188879106	3.892554036	3.80961046	3.863023297	3.917115875	4.328565718	4.248444968	4.178483361	3.987977297	4.059218547	4.074035679	4.061062016	4.034519033
1700017G19Rik	0	0	0	0	0	0	0	0	0	0	0	0	0	0	0	0	0	0	0	0	0	0.027660817	0	0
1700017I07Rik	0	0	0	0	0	0	0	0	0	0	0	0	0	0	0	0	0	0	0	0	0	0	0	0
1700017J07Rik	1.078577729	0.618906746	0.35086834	0.652436932	0.168598395	0.806530289	0.529032308	0.667110066	0.485709156	1.075431998	0.764893029	0.487030419	0.412589695	0	0.458382004	0.588547468	0.288579453	0.18669451	0.245846102	0.28424997	0.14251408	0.191432524	0.234222933	0.166219252
1700017L05Rik	0	0	0	0	0	0	0	0	0	0	0	0	0	0	0	0	0	0	0	0	0	0	0	0
1700017M07Rik	0.171475866	0.063624427	0	0	0	0	0.106151301	0	0.064386236	0.074772577	0.055319229	0	0	0.063806636	0.045336722	0	0	0.065944483	0	0.052141798	0.050496125	0.069102695	0	0.059659845
1700017N19Rik	0	0	0	0	0	0	0	0	0	0	0	0	0	0	0.054899864	0	0	0	0	0	0	0	0	0
1700018A04Rik	0.048725838	0.138866882	0.036292321	0	0	0	0	0	0	0	0.019916791	0.022772599	0	0.035449368	0	0	0.018981632	0	0	0	0.029944714	0	0.015122146	0
1700018A14Rik	0	0	0	0	0	0	0.072207352	0	0.080785897	0	0.21301873	0	0	0	0	0	0.072893321	0	0	0	0.070477261	0	0	0.076679486
1700018A23Rik	0	0	0	0	0	0	0	0	0	0	0	0.197416287	0	0	0.141074362	0	0	0	0	0	0	0	0.259194135	0
1700018B08Rik	1.11494865	1.004966575	1.06066792	0.7135445	1.230711495	1.073979915	0.530737984	0.873909244	0.721293905	0.603611866	0.817574144	0.915237114	1.670517234	1.597295652	1.556784006	1.353680109	1.411496752	1.295360983	1.623755449	1.694812011	1.495984696	1.708305561	1.633445161	1.600751206
1700018B24Rik	0.282309319	0.39576368	0.710761699	0.741566219	0.648469125	0.772960757	0.675207116	0.497108516	0.701008694	0.454151673	0.739014209	0.299455683	1.676300812	1.756612148	1.583195079	1.495753483	0.926654557	1.441954563	1.817281063	1.82793728	1.807440245	1.626000304	1.458643954	1.544477967
1700018F24Rik	0	0.055390037	0	0	0.050153389	0	0	0	0	0	0	0	0	0	0	0	0	0	0	0.045515663	0	0.059699988	0	0
1700018G05Rik	0	0	0	0	0	0	0.153344897	0	0	0	0	0	0	0	0	0	0	0	0.133671362	0	0	0	0	0
1700018L02Rik	0	0.05330322	0.027533435	0.038672163	0.02451543	0.058360832	0.022647624	0.023364659	0	0	0	0.02620799	0.063301365	0.077519204	0.054841533	0	0.04475501	0.028399413	0.093560176	0.06611813	0.105558742	0.029318593	0.035892719	0.047793822
1700018M17Rik	0	0	0	0	0	0	0	0	0	0	0	0	0	0	0.210721756	0	0	0	0	0	0	0	0	0
1700018P08Rik	0	0	0	0	0	0	0	0	0	0	0	0	0	0	0	0	0	0	0	0	0	0	0	0
1700019A02Rik	1.653312753	1.450180313	1.403135174	1.457049469	1.758883891	1.277596208	1.020373474	1.006094757	1.244919322	1.649593387	1.82544862	0.921593998	1.412226557	1.746948616	1.770085206	2.223691293	1.551692206	1.073757178	1.683431917	1.197889918	1.328035064	1.124436664	1.642223289	1.841093551
1700019A23Rik	0	0	0	0	0	0	0	0	0	0	0	0	0	0	0	0	0	0	0	0	0	0	0	0
1700019C18Rik	0	0.070963544	0	0	0	0.081095521	0	0	0	0	0.090572992	0.071721488	0	0	0	0	0	0	0.023739364	0	0.026766072	0	0	0
1700019D03Rik	4.573800885	4.483206074	4.392536971	4.319928505	4.328382679	4.201502366	4.099125	4.101525785	4.019591974	3.978099691	4.261322219	4.151469766	4.101637051	4.145201858	4.021146821	4.266567384	4.260795214	4.284104838	4.526966335	4.22160599	4.15597755	4.307486232	4.241423938	4.212920943
1700019E08Rik	0.610781312	0.433160302	0.482492082	0.719124724	0.696446143	0.339761087	0.305250307	1.01982999	0.191572757	0.223238417	0.531230227	0.470745088	1.446341995	1.482753305	1.979551272	0.751532276	0.764362293	0.724535026	1.638127141	2.01477697	1.401496129	0.34496708	0.716997038	1.613732013
1700019F05Rik	0	0	0	0	0	0	0	0	0	0	0	0	0	0	0	0	0	0	0	0	0	0	0	0
1700019G24Rik	0	0	0	0.11310303	0	0	0.361215875	0.134770308	0	0.343005233	0.134705919	0	0.125927448	0.290614313	0	0	0.248829903	0	0	0.126692745	0.343681837	0	0.379259411	0
1700019J19Rik	0	0	0	0	0	0	0	0	0	0	0	0	0	0.149812141	0	0.060936944	0.019017228	0	0	0	0.029322834	0	0.024335283	0.033155847
1700019L13Rik	0	0	0	0.020649406	0.012980507	0.042425816	0	0	0	0	0	0	0	0	0.010026434	0	0.011764688	0	0.028513989	0.011704585	0	0	0	0
1700019M22Rik	0	0	0	0	0	0	0	0	0	0	0	0	0	0	0	0	0	0	0	0	0	0	0	0
1700019N19Rik	0.1475633	0.208886782	0.161404016	0.039582016	0.141623742	0.120594802	0.516077696	0.182760935	0.30067082	0.292780572	0.135185481	0.154093198	0.387452982	0.460195258	0.427614754	0.194546018	0.363716086	0.266425559	0.378029905	0.324842855	0.286445909	0.320062928	0.326692654	0.238621796
1700019P21Rik	0	0	0	0	0	0	0	0	0	0	0	0	0	0	0	0	0	0	0	0	0	0	0	0
1700020A23Rik	0	0	0	0	0	0	0	0	0	0	0	0	0	0	0	0	0	0	0	0	0	0	0	0
1700020D05Rik	0.202876553	0.667613321	0.458274901	0.532517451	0.301523265	0.216983731	0.553942379	0.469321288	0.758707399	0.278408272	0.212043834	0.368843205	0.503712035	0.410132664	0.382983698	0.496441897	0.512396814	0.552562008	0.583281263	0.736420441	0.556562826	0.637228135	0.61938202	0.445598529
1700020D12Rik	0	0	0	0	0	0	0	0	0	0	0	0	0	0	0	0	0	0	0	0	0	0	0	0
1700020G03Rik	0	0	0	0	0	0	0.063773509	0.065198665	0	0	0.066783584	0	0	0.073541948	0	0	0	0	0	0.065700515	0.063460144	0	0	0
1700020G17Rik	0	0	0.101850399	0.21554193	0	0.117730943	0.082210709	0	0	0	0	0.206040517	0.080438002	0.112487966	0	0.091369457	0	0	0.145904356	0.162479469	0.089183544	0.218049562	0	0.106010557
1700020L24Rik	0.210814004	0.058816589	0.192512344	0.35635231	0.150321807	0	0.180369405	0.188326224	0.055342832	0.376772683	0.050351238	0.191197509	0.123207957	0.15453266	0.039212808	0.054952639	0	0	0	0.189061666	0	0.124273867	0	0.099560488
1700020M21Rik	0	0	0	0	0	0	0	0.107299528	0	0	0.106456869	0	0	0.119713403	0.165176178	0.112678784	0	0.4427153	0.085488563	0.09899485	0	0.247866767	0.425976992	0
1700020N01Rik	1.178988656	1.363829323	1.376835459	1.478482111	1.548296048	1.061153372	1.134041495	0.903283585	1.216939045	1.455328009	1.360328314	1.51276037	1.653430621	1.700659435	1.553847546	1.29156584	0.913697115	0.963775209	1.535263679	1.723278077	1.286048402	1.52044337	1.094067802	1.631477774
1700020N15Rik	0.624311492	0.616368049	0.907406796	0.476875204	0.618855076	0.636666842	0.372097368	0	0.353570589	0	0.843395394	0.546178829	0.105501082	0	0.540908096	0.425380884	0.38785218	0.466715858	0.292847699	0.677148285	0.587341946	0	0.359740425	0.47253976
1700020N18Rik	0.300154189	0	0	0	0	0	0.099058159	0.1977069	0.114600236	0	0.192759768	0	0	0	0	0	0	0	0	0	0	0	0	0
1700021A07Rik	0.990305048	0.890449806	0.901517624	0.824167437	0.836366918	1.263120364	0.845814383	0.395217483	1.135223577	0.909866017	0.803877549	0.796286258	1.610766196	1.421620802	1.276996237	1.492194173	1.189913727	1.813245974	1.328314312	1.358094637	1.439392288	1.484225799	1.024835241	1.320299816
1700021F02Rik	0	0	0	0	0	0	0	0	0	0	0	0	0	0	0	0	0	0	0	0	0	0	0	0
1700021F07Rik	0	0.088403511	0.087149148	0	0	0.097157692	0	0.342703786	0.167134376	0.101156544	0.336310813	0.163619811	0.371230978	0.163117398	0.22443054	0	0.071998752	0.091554965	0.385328319	0.205194801	0.071245073	0	0.113547155	0.294481361
1700021F13Rik	0	0	0	0	0	0	0	0	0	0	0	0	0	0	0	0	0	0	0	0	0	0	0	0
1700021G15Rik	0	0	0	0	0	0	0	0	0	0	0	0	0	0	0	0	0	0	0	0	0	0	0	0
1700021J08Rik	0	0	0	0	0	0	0	0	0.101096018	0	0	0	0	0	0	0	0	0	0	0.086173684	0	0	0	0
1700021L23Rik	0	0	0	0	0	0	0	0	0	0	0	0	0	0	0	0	0	0	0	0	0	0	0	0
1700021N21Rik	0.090222029	0	0.068723084	0	0	0	0	0	0	0	0	0	0	0	0	0	0	0.133242599	0	0	0	0	0	0.060474939
1700021P04Rik	0	0	0	0	0	0	0	0	0	0	0	0	0	0	0	0	0	0	0	0	0	0	0	0
1700022A21Rik	0	0	0	0	0	0	0	0	0	0	0	0	0	0	0	0	0	0	0	0.037999233	0	0.049899767	0	0
1700022A22Rik	0	0	0	0	0	0	0	0	0	0	0	0	0	0	0	0	0	0	0	0	0	0	0	0
1700022E09Rik	0.453875739	0	0	0	0	0	0	0	0	0	0	0	0	0	0	0	0	0	0	0	0	0	0.356759079	0
1700022H01Rik	0	0	0	0.141160707	0	0	0	0	0	0	0	0	0	0	0.135340484	0	0	0	0.136446034	0	0	0	0.13048284	0
1700022H16Rik	0	0	0	0	0	0	0	0	0	0	0	0	0	0	0	0	0	0	0	0	0	0	0	0
1700022I11Rik	0.087785969	0.06360234	0.066424029	0	0.057737223	0	0	0	0	0	0.054672079	0	0.102261714	0	0.088254239	0.059042337	0.052460413	0	0	0	0	0	0.121572472	0
1700022N22Rik	0.749077682	0.33048612	0.295119964	0.711930953	0.484141225	0.511239295	0.705099414	0.524929234	0.830854024	0.783203506	0.319328904	0.151354889	0.875579566	1.034220646	1.227943729	1.094611054	0.802944257	0.901086612	0.95404589	0.83120761	0.993800422	0.816444882	1.000112526	0.799541601
1700023B13Rik	0	0	0.099039301	0	0.087730309	0.055337279	0	0	0.047605392	0	0.085155401	0.095784025	0	0.049127479	0.100580768	0	0	0.053793935	0.036134744	0	0.040376264	0.053481175	0	0.211727443
1700023C21Rik	0	0	0	0	0	0	0	0	0	0	0	0	0	0	0	0	0	0.258960259	0	0	0	0	0	0
1700023F02Rik	0	0	0	0	0	0	0	0	0	0	0	0	0	0	0	0	0	0	0	0	0	0	0	0
1700023G09Rik	0	0	0	0	0	0	0	0	0	0.062645354	0	0	0	0.053223967	0	0	0	0	0	0	0	0	0	0
1700023H06Rik	0.106345639	0.150320507	0.156747377	0.05640873	0.071028094	0.084072431	0.065227623	0.068805616	0.153986877	0.089629669	0	0	0.240264254	0.150040993	0	0	0	0	0.054170546	0	0	0	0.099068934	0.128633905
1700024B05Rik	0.256130245	0.544052068	0.171594996	0.152127593	0.340454027	0.119844851	0.245763367	0.179472833	0.218761333	0.204085613	0.117451692	0.166688454	0.301396835	0.124854821	0.255904329	0.079317347	0.401401102	0.296331708	0.416676551	0.489764872	0.390865754	0.332265678	0.282193058	0.263236369
1700024B18Rik	0	0	0	0	0	0	0	0	0	0	0	0.214420776	0	0	0	0	0	0	0	0	0	0	0	0
1700024G13Rik	0.457007955	0.463531436	0.52984293	0.430448002	0.316876754	0.162769472	0.448968592	0.251715457	0	0.462050224	0.504682421	0.669164677	0.234310011	0.40210437	0.200929905	0.263911778	0.293159745	0.154808714	0.157045004	0.122985407	0.230214083	0.303087504	0.280484838	0.256334385
1700024I08Rik	0	0	0	0	0	0	0	0	0	0	0	0	0	0	0	0.084339167	0	0	0	0	0.070888002	0	0	0
1700024J04Rik	0.575904779	0.419167788	0.400859221	0.586019128	0.448273004	0.523341144	0.43450707	0.721040112	0.352060168	0.261151663	0.446316584	0.605201309	0.743337448	0.784138761	0.600528578	0.776298581	0.642955667	0.651156882	0.888378158	1.04589514	0.915381692	0.881433613	0.738374419	0.875010945
1700025A08Rik	0	0.22997423	0.325380658	0.085393382	0.299809666	0.128321119	0.100072064	0.589164237	0.216812429	0.13570034	0.376106978	0.319454928	0	0	0.156712435	0	0.100506761	0	0	0	0	0	0	0.106538611
1700025B11Rik	0	0	0	0	0	0	0	0	0	0.174801396	0.128860864	0	0	0	0	0	0	0	0	0	0.114760131	0	0	0
1700025C18Rik	0	0	0	0	0	0	0	0	0	0	0	0	0	0	0	0	0	0	0	0	0	0	0	0
1700025D23Rik	0	0	0	0	0	0	0	0	0	0	0	0	0	0	0	0	0	0	0	0	0	0	0	0
1700025F24Rik	0	0	0.154546918	0	0.317508995	0	0.124472397	0.067937412	0	0.088422508	0.065553011	0	0.234782107	0.074884899	0.539110162	0.138128993	0	0.078040022	0.338092336	0.062154877	0.172219946	0.158576164	0	0.311295008
1700025G04Rik	2.603310149	2.262395271	2.535304246	2.284652415	2.546657437	2.511156037	2.534628904	2.352640461	2.484901436	2.355074636	2.722028341	2.362853902	3.460917223	3.388911255	3.329446695	3.683251227	3.541945081	3.602352235	3.407881189	3.589936384	3.524036838	3.397660054	3.365210019	3.319649146
1700025H01Rik	0	0	0	0.064165463	0.080360226	0	0	0	0	0	0	0	0	0	0.061407097	0	0	0	0	0	0	0	0	0
1700025J12Rik	0	0	0	0	0	0	0	0	0	0	0	0	0	0	0	0	0	0	0	0	0	0	0	0
1700025K04Rik	0	0.082089416	0	0	0	0	0	0	0	0	0	0	0	0	0	0	0	0	0	0	0	0	0	0
1700025K24Rik	0	0	0	0	0	0	0	0	0	0	0	0	0	0	0	0	0	0	0	0	0	0	0	0
1700025L06Rik	0	0	0	0	0	0	0	0	0	0	0	0	0	0	0	0	0	0	0	0	0	0	0	0
1700025M24Rik	0	0	0	0	0	0	0	0	0	0	0	0	0.079717388	0	0	0	0	0	0	0	0	0	0	0
1700025N21Rik	0	0	0	0	0	0	0	0	0	0	0	0	0	0	0	0	0	0	0	0	0	0	0	0
1700025N23Rik	0	0	0	0	0	0	0	0	0	0	0	0	0	0.07027803	0	0	0.058434262	0	0	0.057482158	0	0	0	0
1700025O08Rik	0	0	0	0	0	0	0	0	0	0	0	0	0	0	0	0	0	0	0	0	0	0	0	0
1700026D11Rik	0	0	0	0	0	0	0.218164908	0.025221614	0	0	0.122120049	0	0	0	0	0	0	0.029349694	0	0	0	0	0	0
1700026F02Rik	0	0	0	0	0	0	0	0	0	0	0.081257809	0	0	0	0	1.656451979	0	0	0	0	0	0	0.061383593	1.695407711
1700026J12Rik	0	0	0	0	0	0	0	0	0	0	0	0	0	0.076212916	0	0	0	0	0	0	0	0	0	0
1700026J14Rik	0	0.075925511	0	0	0.135002872	0	0.126694067	0	0	0.088687085	0	0	0.061888153	0.07506706	0.201158321	0.071232714	0.062656405	0.078691804	0.15518059	0.233699123	0	0	0.098468069	0.196700199
1700026N04Rik	0.109059618	0.302244172	0.429861235	0.269949954	0.206099298	0.09011225	0.136180884	0.136461784	0.476508193	0.416712217	0.136532657	0.357174743	0.348137219	0.293823646	0.436896329	0.346225077	0.424007285	0.520694795	0.544695074	0.516849248	0.510449545	0.696628637	0.388731789	0.551556376
1700027A07Rik	0	0	0	0	0	0	0	0	0	0	0	0	0	0	0	0	0	0	0	0	0	0	0	0
1700027A15Rik	0	0.36091147	0	0	0	0.214614741	0.305893497	0	0	0	0	0	0.16041038	0	0	0	0.163919886	0	0	0	0	0	0	0.157167919
1700027F06Rik	0	0	0	0	0	0	0	0	0	0	0	0	0	0	0	0	0	0	0	0	0	0	0	0
1700027F09Rik	0	0	0	0	0	0	0	0	0	0	0	0	0	0	0	0	0	0	0	0	0	0	0	0
1700027H10Rik	0	0	0	0	0	0	0	0	0	0	0	0	0	0	0	0	0	0	0	0	0	0	0	0
1700027I24Rik	0	0	0	0.100888864	0	0	0.116221012	0	0	0	0	0.163226913	0	0	0	0.152211981	0	0	0	0	0	0	0	0
1700027J07Rik	0.047873373	0	0.036127709	0	0.06244642	0	0.120393084	0	0	0	0	0.05536227	0	0.034503099	0.024207607	0.032343506	0.046194877	0.091777001	0.03933776	0	0.043992557	0	0.036689	0.030844552
1700028B04Rik	1.350736545	1.595463559	1.516114014	1.72787995	1.603750953	1.483964327	1.198353963	1.259690092	1.322225836	1.620123266	1.541423646	1.643732459	2.015003646	1.91576869	1.984499304	1.840963886	1.816117567	1.904904851	1.668212184	1.718706626	1.818036975	1.755428572	1.719559785	1.570743671
1700028D13Rik	0	0	0	0	0	0	0	0.10016359	0	0.134991048	0	0	0.182224458	0.114179096	0	0	0	0	0	0	0.092617452	0.094811682	0	0
1700028E10Rik	0.550536252	0.659713617	0.459081132	0.641362906	0.329955956	0.456824019	0.461403877	0.409158457	0.458646579	0.251631847	0.302965888	0.406971971	1.117492918	0.94841321	1.023700336	0.770439201	0.86382747	0.995919342	0.912271228	0.936560679	1.142521268	1.014493128	0.964228567	1.037961292
1700028I16Rik	0.429421003	0.770253121	0.206959482	0.623086791	0.665912084	0.779690888	0.945501332	0.947661669	0.844140563	0.863310504	1.057082143	0.946425448	1.604560523	1.488288767	1.261948971	1.201591207	1.134546249	1.354775983	1.083977156	1.212655867	1.463088802	1.127578476	0.806609474	1.375830159
1700028J19Rik	0.301463564	0.456272069	0.38792054	0.451863623	0.754067391	0.641213986	0.414894305	0.663413849	0.41207477	0.433992434	0.65580426	0.533356024	0.840170737	0.98225217	0.969713769	0.932946327	0.999224343	0.502734887	0.786743551	1.220892063	1.123675466	1.079207418	0.700425513	0.797208922
1700028K03Rik	0.046073313	0.216955182	0.035003065	0.246263354	0.044749416	0.543103853	0.286578387	0.208945448	0.097212989	0.185379435	0.042903439	0.102080266	0.990743613	0.768915176	1.076933231	0.380676261	0.91246669	0.183071035	0.338942351	0.607093071	0.772845929	0.449871933	0.25649985	0.454889693
1700028M03Rik	0	0	0	0	0.169404255	0	0	0	0	0	0	0	0	0	0	0	0	0	0	0	0	0	0	0
1700028N14Rik	0	0.082307463	0	0	0	0	0.13525773	0	0	0	0.13878302	0	0	0	0	0	0	0	0	0	0.067691027	0	0	0
1700028P14Rik	0	0	0.073548803	0.050868028	0.064922849	0.152374251	0.550269286	0.771311766	0.7722404	0.499507635	0.565432426	0.380922238	0.058274929	0.07059816	0.098016582	0	0.1153396	0.142827724	0.098658056	0	0.109373933	0.148621785	0.092599863	0.061975224
1700028P15Rik	0	0	0	0	0	0	0	0	0	0	0	0	0.03330952	0	0	0	0	0.020566916	0	0.061220437	0.130751675	0	0	0
1700029B22Rik	0	0	0	0	0	0	0	0	0	0	0	0	0	0	0	0	0	0	0	0	0	0	0	0
1700029B24Rik	0	0	0	0	0	0	0	0	0	0	0	0	0	0	0	0	0	0	0	0	0	0	0	0
1700029E06Rik	0	0	0	0	0	0	0	0	0	0	0	0	0	0	0	0	0	0	0	0	0	0	0	0
1700029F12Rik	0	0	0	0	0	0	0	0	0.104101783	0	0	0	0	0	0	0	0	0	0.037095412	0	0	0	0	0
1700029H14Rik	0.051703414	0	0.043002866	0.02706627	0.03751436	0	0.169835231	0.111297118	0.121117547	0.043849815	0.151188606	0.073185445	0.030416599	0	0	0	0.14781074	0	0	0.034291793	0.030451913	0	0	0
1700029I15Rik	0.329569112	0.381651061	0.381078445	0.180389776	0.448214847	0.466182302	0.536301619	0.333750021	0.529422183	0.382093934	0.130795158	0.283901628	0.375652255	0.744997186	0.610880506	0.47383262	0.557655155	0.485570059	0.570058725	0.658264504	0.793380706	0.653557191	0.34155202	0.432136302
1700029J03Rik	0	0	0	0	0	0	0.06397364	0	0	0	0	0	0.133887011	0	0	0	0	0	0	0	0	0	0	0
1700029J07Rik	0.093676452	0.11113016	0.183927275	0.202516771	0.196248214	0.355768435	0.231413975	0.175601245	0.279491502	0.198672672	0.17008401	0.173596953	1.820569076	1.777581309	1.890307767	1.279220474	1.305878909	1.064098535	1.798520896	1.698133559	1.624754113	1.298905195	1.381256235	1.155092489
1700029M03Rik	0	0	0	0	0	0	0	0	0	0	0	0	0	0	0	0	0	0	0	0	0	0	0	0
1700029M20Rik	0.326377423	0.143612843	0.201943694	0.466764923	0.145284858	0.140744633	0.202772514	0.097835947	0.361065366	0.126790526	0.1245121	0.090467305	0.201482057	0.036826827	0.141116227	0.253007779	0.060108273	0.03812148	0.064391755	0.03016796	0.044042933	0.11394715	0.082807484	0.108606082
1700029N11Rik	0	0	0	0	0	0	0	0	0	0	0	0	0	0	0	0	0	0	0	0	0	0	0	0
1700029P11Rik	2.549359654	2.971739793	2.637078092	2.868535259	2.715465549	2.779763367	3.30764841	3.32551076	3.415470829	3.157746933	3.11099992	3.371183574	3.438552487	3.494136005	3.135868253	3.626541232	3.612042575	3.682032635	3.381660058	3.190297527	3.195754834	3.559311312	3.438930877	3.397292453
1700030A11Rik	0	0	0	0	0.069153577	0	0.064074385	0	0	0	0	0	0.06221015	0	0	0.202460351	0.062435367	0	0.052893004	0	0	0	0.097494837	0.068804241
1700030C10Rik	3.545945147	3.366630516	3.390141297	3.36165103	3.29262113	3.269332879	3.769167246	3.622934801	3.49791007	3.428481312	3.337386271	3.509176556	3.005887152	2.886949833	3.142562928	3.355125534	3.395308942	3.532182035	3.25572641	2.946996359	3.314769166	3.287170692	3.450554083	3.420205883
1700030C12Rik	0.399999004	0.544914619	0.378235265	0.220211067	0.261890617	0	0.085730568	0.503547188	0	0.59141517	0	0.334008708	0	0.127379713	0	0	0.535333363	0.31077519	0.412375075	0.251036737	0.248857828	0	0.37390541	0.169070673
1700030C14Rik	0	0	0	0	0	0.093186947	0	0.073136076	0	0	0	0.08078999	0	0	0	0	0	0	0	0	0	0	0	0
1700030E10Rik	0	0	0	0	0	0	0	0	0	0	0	0	0	0	0	0	0	0	0	0	0	0	0	0
1700030F04Rik	0	0	0	0.162278366	0	0	0	0	0	0.269835086	0	0	0	0	0	0	0	0	0	0	0	0	0	0
1700030I03Rik	0	0	0	0	0	0	0	0	0	0	0	0	0	0	0	0	0	0	0	0	0	0	0	0
1700030J22Rik	1.454020032	1.420454914	1.557147335	1.194256029	1.286734506	1.165120209	1.718615014	1.738072582	1.82276359	1.634774001	1.418973028	1.61802106	1.703966234	1.679691773	1.854359966	1.643611488	1.699764823	1.7328696	1.922910265	1.876582167	1.927090519	1.760312935	1.800569453	1.476000548
1700030K09Rik	3.467077802	3.52487559	3.481274268	3.381012669	3.203124868	3.5180393	3.198009245	3.018226089	2.933057973	3.046950582	2.955477227	3.022113344	3.309932414	3.29455091	3.472189324	3.349558483	3.429584901	3.354617466	3.529833562	3.39010318	3.43040237	3.227830241	3.155808966	3.398945305
1700030L20Rik	0	0	0	0.062092692	0	0	0	0	0.272205979	0	0	0.107516476	0.382833229	0	0.074886269	0.232101988	0	0.102048006	0.138826262	0.189830883	0.138883916	0.333434039	0.21896711	0.521391515
1700030L22Rik	0	0	0	0	0	0	0	0	0	0	0	0	0	0	0	0	0	0	0	0	0	0	0	0
1700030M09Rik	0.075918667	0.108569953	0.098194498	0	0.203914026	0.123733728	0.092988123	0.267932447	0.1576737	0.125844153	0.138524853	0.224644153	0.172007391	0.054941529	0.111638986	0.102271121	0.296860278	0.115950788	0.135512543	0.133951436	0.222443533	0.28273632	0.321522929	0.102792486
1700030N03Rik	0	0.469852643	0	0	0	0	0	0.044303183	0	0	0	0	0	0	0.07859344	0.045925186	0.040815298	0	0.034666487	0	0	0	0	0.443046438
1700030N18Rik	0	0	0	0	0	0	0	0	0	0	0	0	0	0	0	0	0	0	0	0	0	0	0	0
1700030O20Rik	0	0.161744534	0.314222026	0	0	0.176029097	0.13521044	0.279301312	0	0	0	0	0.255159885	0.159283001	0	0	0	0	0	0	0	0.174175006	0.39193925	0.14152173
1700031A10Rik	0.169644129	0.238311181	0.126543419	0.09013258	0	0	0.37974072	0	0	0	0.107178987	0.121760767	0	0	0.08632453	0	0	0	0	0.101769735	0.099004279	0	0.082156196	0
1700031F05Rik	0	0	0	0.069464333	0	0	0.057131371	0	0	0.056336584	0	0	0.039535695	0	0	0	0.054463707	0.069218209	0	0.106564071	0	0.070453904	0.061848071	0.061488667
1700031F10Rik	0	0	0	0	0	0	0	0.091319352	0	0	0	0	0	0	0	0	0	0	0	0	0	0	0	0
1700031L13Rik	0	0	0	0	0	0	0	0	0	0	0	0	0	0	0	0	0	0	0	0	0	0	0	0
1700031M16Rik	0	0	0	0	0	0	0	0	0	0	0	0	0	0	0	0	0	0	0	0	0	0	0	0
1700031P21Rik	0	0	0	0	0	0	0	0	0	0	0	0	0	0	0	0	0	0	0	0	0	0	0	0
1700034B16Rik	0	0	0	0	0	0	0	0	0	0	0	0	0	0	0	0	0	0	0	0	0	0	0	0
1700034E13Rik	0	0	0	0	0	0	0	0	0	0	0	0	0	0	0	0	0	0	0	0	0	0	0	0
1700034G24Rik	0	0	0	0	0	0	0	0	0	0	0	0	0	0	0	0	0	0	0	0	0	0	0	0
1700034H15Rik	0.942817744	1.015514697	0.806093868	1.063065926	0.661833496	0.674533869	1.048139212	0.736520021	0.891311078	0.690402791	0.606162664	0.717136583	0.800464671	1.02252548	1.73594929	0.828280613	0.715118455	0.628042849	1.005451011	1.048576588	1.512143939	0.6969277	0.834574503	0.808233462
1700034I23Rik	0	0	0	0	0	0	0.024416139	0	0	0	0	0	0	0	0	0	0	0	0	0	0	0	0	0
1700034J04Rik	0	0	0	0	0	0	0	0	0	0	0	0	0	0	0	0	0	0	0	0	0	0	0.059882693	0
1700034J05Rik	0	0	0	0	0	0	0	0	0	0	0	0	0	0	0	0	0	0	0	0	0	0	0	0
1700034K08Rik	0	0	0.388602858	0.303977087	0	0	0	0	0	0	0	0	0	0.483988568	0	0	0	0	0	0	0	0.141848667	0	0
1700034P13Rik	1.332042207	0.749005576	1.141119497	0.976067367	1.136516251	0.733212884	1.357584658	0.37774013	0.906570474	0.982390916	0.95226348	1.344483686	0.506321642	0.325507306	0.228039194	1.104539294	0.324807148	0.656566845	0.136980124	1.198044617	0.902695686	0.914962453	0.969394764	0.31174955
1700036A12Rik	0	0	0	0	0	0	0	0	0	0	0	0	0	0	0	0	0	0	0	0	0	0	0	0
1700036G14Rik	0	0	0	0	0	0	0	0	0	0	0	0	0	0.137955934	0.099200929	0	0	0	0.096689605	0	0	0	0	0
1700036O09Rik	0	0	0	0	0	0	0	0	0	0	0	0	0	0	0	0	0	0	0	0	0	0	0	0
1700037C06Rik	0	0	0	0	0	0	0	0	0	0	0	0	0	0	0	0	0	0	0	0	0	0	0	0
1700037C18Rik	1.266411766	0.713220703	1.199049123	1.018859889	0.863495269	1.33028934	1.425560279	1.127439147	1.1103305	1.129381282	1.295245181	0.991608008	1.93766868	1.925686548	2.181267012	1.680707824	1.40253719	1.546471742	2.025158525	2.037660542	1.781733612	1.380939411	1.721615021	1.654403002
1700037F03Rik	0	0	0	0	0	0	0	0	0.289269078	0	0	0.289907631	0	0	0.209173846	0.274716095	0	0	0	0	0	0	0	0
1700037H04Rik	6.184611648	6.224462414	6.259803361	6.243629441	6.229386154	6.218910807	5.795067713	5.837132709	5.857074598	6.083476711	6.074869083	6.144678858	6.776296475	6.581358177	6.70738811	6.263251	6.330261925	6.302000186	6.530518986	6.544973209	6.492299237	6.28500929	6.320383856	6.227653966
1700039E22Rik	0	0	0	0	0	0	0	0	0	0.088574476	0	0	0	0	0	0	0	0	0	0	0	0	0	0
1700039I01Rik	0	0	0	0	0	0	0	0	0	0	0	0	0	0	0	0	0	0	0	0	0	0	0	0
1700039M10Rik	0	0	0	0	0	0	0	0	0	0	0	0	0	0	0	0	0	0	0	0	0	0	0	0
1700039M15Rik	0	0	0	0	0	0	0	0	0	0	0	0	0	0	0	0	0	0	0	0	0	0	0	0
1700040D17Rik	0	0.168123394	0.08910895	0.062522405	0.152147067	0.096226764	0.073048305	0.149554639	0.246555238	0	0.074443781	0.31257689	0.070137865	0	0.174140483	0.080307008	0.070317878	0	0.117410465	0.200210537	0.36871807	0.090392778	0.30710206	0.215820219
1700040E09Rik	0	0	0	0	0	0	0	0	0	0	0	0	0	0	0	0	0	0	0	0	0	0	0	0
1700040F17Rik	0	0	0	0	0	0	0	0	0	0	0	0	0	0	0	0	0	0	0	0	0	0	0.053286535	0
1700040K01Rik	0	0	0	0	0	0	0	0	0	0	0	0	0	0	0	0	0	0	0	0	0	0	0	0
1700040L08Rik	0	0	0.36432253	0.37887669	0	0	0	0.316026382	0	0	0	0	0	0	0.134922727	0	0	0.362343078	0	0.296647698	0	0.201409285	0	0.161165348
1700041B01Rik	0	0	0	0	0	0	0	0	0	0	0	0	0	0	0	0	0	0	0	0	0	0	0	0
1700041C23Rik	0	0	0	0	0	0	0	0	0	0	0	0	0	0.270357902	0	0	0	0	0	0	0	0	0	0
1700041G16Rik	0	0	0	0.044880881	0	0.034390406	0	0.027774036	0.031128372	0.036468167	0	0.030957522	0	0.030992823	0.04360908	0.029335557	0.051832855	0.065718435	0.138852469	0	0.050634033	0	0.041698572	0
1700041I07Rik	0	0	0	0	0	0	0	0	0	0	0	0	0	0	0	0	0	0	0	0	0	0	0	0
1700041M05Rik	0	0	0	0	0	0	0	0	0	0	0	0	0	0	0	0	0	0	0	0	0	0	0	0
1700041M19Rik	0	0	0	0	0	0	0	0	0	0	0	0	0	0	0	0	0	0	0	0	0	0	0	0
1700042D02Rik	0	0	0	0	0	0	0	0	0	0	0	0	0	0.270503826	0	0	0	0	0	0	0	0	0	0
1700042G07Rik	0	0	0	0	0	0	0.186345884	0	0	0	0.195871661	0	0	0	0.418866736	0	0.351572927	0.233721208	0.30217514	0.349047034	0	0	0	0.377390325
1700042G15Rik	0	0	0	0	0	0	0	0	0	0	0	0	0	0	0	0	0	0	0	0.114821419	0.0824301	0.107049059	0	0
1700042O05Rik	0	0	0	0	0	0	0	0	0	0	0	0	0	0	0	0	0	0	0	0	0	0	0	0
1700042O10Rik	0.848556243	0.656944783	1.201825162	0.654915748	0.88495186	0.991186399	1.883455816	1.77251406	1.701007806	1.068714142	1.521178915	1.574960328	1.088756952	0.909884446	0.881128158	1.080348627	0.819679627	1.000822102	0.900711882	0.97900463	0.735155608	0.964730571	0.986734208	0.90043676
1700044C05Rik	0	0.083802923	0	0.060754373	0.076782083	0	0.071092642	0.075220441	0	0.097648549	0.072972872	0.083572848	0.068970667	0.082966855	0	0.151935429	0.068754722	0.085028915	0.115065214	0.133268907	0.128784335	0	0.253337033	0
1700044K03Rik	0	0	0	0	0	0	0	0	0	0	0	0	0	0	0	0	0	0	0	0	0	0	0	0
1700045H11Rik	0	0	0	0	0	0	0	0	0	0.151978279	0	0	0	0	0	0	0	0	0.181287051	0	0.105888567	0	0	0
1700045I11Rik	0	0	0	0.086377526	0	0	0	0	0	0	0	0	0	0	0	0	0	0	0	0	0	0	0	0
1700046C09Rik	0	0	0	0	0	0	0	0	0	0	0	0	0	0	0	0	0	0	0	0	0	0	0	0
1700047A11Rik	0	0	0	0	0	0	0	0	0	0	0	0	0	0	0	0	0	0	0	0	0	0	0	0
1700047E10Rik	0	0	0	0	0	0	0	0	0.11656837	0	0.100349316	0	0	0	0	0	0	0.161961185	0	0.094694146	0	0	0	0
1700047F07Rik	0	0	0	0	0	0	0.210210543	0	0	0.226739096	0	0	0	0.239620448	0	0	0	0	0	0.160903413	0	0	0	0
1700047G03Rik	0	0	0.070360474	0	0	0	0	0	0	0	0	0	0	0	0	0	0	0	0	0	0	0.300078026	0	0
1700047G07Rik	0	0	0	0	0	0	0	0	0	0	0	0	0	0	0.15468171	0	0.181823877	0	0	0	0	0.231904218	0	0
1700047K16Rik	0.19316111	0.073713312	0	0	0	0	0.062294438	0.298959725	0.072728718	0.085915443	0.124576945	0.07270677	0	0	0.051380455	0	0.12014886	0	0.052840154	0.061011626	0	0.154391373	0	0.129372709
1700047L14Rik	0	0	0	0	0	0	0	0	0	0	0	0	0	0	0	0	0	0	0	0	0	0	0	0
1700047M11Rik	0	0	0	0.067624951	0	0	0	0	0.026402068	0.108770656	0	0	0.021445614	0.164192862	0.018383497	0.047985018	0.021074579	0.026154154	0.150446596	0.020862719	0.074483515	0	0.179728871	0.083414906
1700047N06Rik	0	0	0	0	0	0	0	0	0	0	0	0	0	0	0	0	0	0	0	0	0	0	0	0
1700047O18Rik	0	0	0	0	0	0	0	0	0	0	0	0	0	0	0	0	0	0	0	0	0	0	0	0
1700048F04Rik	0	0	0	0	0	0	0	0	0	0	0	0	0	0	0	0	0	0	0	0	0	0	0	0
1700048M11Rik	0	0	0	0	0	0	0	0	0	0	0	0	0	0	0	0	0	0	0	0	0	0	0	0
1700048O14Rik	0	0	0	0	0	0	0	0	0	0	0	0	0	0	0	0	0	0	0	0	0	0	0	0
1700048O20Rik	0.666243037	0.957859638	0.810867521	1.142481405	0.771789255	1.136153973	0.889865996	0.695428201	1.114157103	0.911134719	1.051460505	1.244564395	2.478895204	2.342768631	2.478548639	2.053096388	1.972728307	2.057948241	2.071542679	2.205485103	2.241505854	2.103936676	2.34374948	2.348813687
1700048P04Rik	0	0	0	0	0	0	0	0	0	0	0	0	0	0	0	0	0	0	0	0	0	0	0	0
1700049E15Rik	0	0	0	0	0	0	0	0	0	0	0	0	0	0	0	0	0	0	0	0	0	0	0	0
1700049E17Rik1	0	0	0	0	0	0	0	0	0	0	0	0	0	0	0	0	0	0	0	0	0	0	0	0
1700049E17Rik2	0.08613563	0.205815375	0.063558164	0	0.196579348	0.06192547	0.13287555	0.049555495	0	0	0	0.163753758	0.1738016	0.294393134	0.080180097	0.106133876	0.192714326	0.160329052	0.112479959	0	0.179917368	0.059207124	0.134788704	0.169183586
1700049E22Rik	0.477304303	0	0.571101073	0.344935275	0.333977805	0.279012413	0	0	0.129744606	0.292635706	0.113833829	0.358561679	0.385197978	0.356465	0.728254032	0.342780007	0.479106364	0.136858101	0.339346076	0.762104696	0.534699117	0.58893214	0.170459661	0.428924912
1700049L16Rik	0	0	0	0	0	0	0	0	0	0	0	0	0	0	0	0	0	0	0	0	0	0	0	0
1700051A21Rik	0	0	0	0	0	0	0	0	0	0	0.033497007	0.037674597	0	0.037975345	0.035287476	0	0	0	0	0	0.039020446	0	0	0.043600681
1700051K13Rik	0	0.118232131	0	0.086551449	0.210114514	0.131308951	0	0.204531394	0	0	0	0	0.276338243	0.117632547	0	0	0	0.325968902	0	0	0	0.124395636	0.076431853	0.102185105
1700051O22Rik	0	0	0	0.102269777	0	0	0.115837624	0	0	0	0	0	0	0.136291151	0.184928965	0	0.233121118	0.150646756	0	0	0	0	0	0
1700052H01Rik	0	0	0	0	0	0	0	0	0	0	0	0	0	0	0	0	0	0	0	0	0	0	0	0
1700052I22Rik	0	0	0	0	0	0	0	0	0	0	0	0	0	0	0	0	0	0	0	0	0	0	0	0
1700052K11Rik	1.309799009	1.155565323	1.070315817	1.257592408	1.273310586	1.13441942	1.51710382	1.568350776	1.70797617	1.424529256	1.296197772	1.36958932	1.530692046	1.399229074	1.589564084	1.651056744	1.607427851	1.754015637	1.45386468	1.448608683	1.473944288	1.744301482	1.603105724	1.597940148
1700054A03Rik	0.035059389	0	0	0	0.034614374	0	0	0	0	0	0.090646155	0	0.032986647	0.108876348	0.073668074	0	0	0	0.074930099	0.020714825	0	0.113292433	0.033068429	0.04523466
1700054K02Rik	0	0	0	0	0	0	0	0	0	0	0	0	0	0	0	0	0	0	0	0	0	0	0	0
1700054K19Rik	0	0	0	0	0	0	0	0	0	0	0	0	0	0	0	0	0	0	0	0	0	0	0	0
1700054M17Rik	0	0.176715949	0	0	0	0	0	0	0.176581924	0	0	0	0	0	0	0	0	0	0	0	0	0	0	0
1700054O05Rik	0	0	0	0	0	0	0	0.213154391	0	0	0	0.125379992	0.374573244	0.859548204	0.323752815	0.226525793	0.202801344	0.6480328	0.593485723	0.454313838	0.19231791	0.664135095	0.311583328	0.746139031
1700054O19Rik	0	0	0	0	0	0	0	0	0	0	0	0	0	0	0	0	0	0	0.046682429	0	0	0	0	0
1700055C04Rik	0.29963503	0	0	0.306103552	0	0.247858262	0	0.189975066	0	0.258668463	0	0.399680802	0.174717041	0.562540886	0.1514666	0.207416871	0.185857667	0	0	0.183204459	0	0	0.151809471	0.396800666
1700055D18Rik	0.303536455	0.334395508	0.27075258	0.28173504	0.161512372	0.134042153	0.505347277	0.26007505	0.462201032	0.347887854	0.51901344	0.29413901	0.348838609	0.549484849	0.432717869	0.521484988	0.512574811	0.386120053	0.226163228	0.647065787	0.298243041	0.317176698	0.272137883	0.432204734
1700056E22Rik	0.295222255	0.418550509	0.279668594	0.258463447	0.383674989	0.546373453	0.442181286	0.441858447	0.585024054	0.242997535	0.618287528	0.143949752	0.905976214	0.711078998	1.110970531	0.905139063	0.707770373	0.90139096	0.785704543	0.897365906	0.45423381	0.895459293	0.912630705	0.451751815
1700056N10Rik	0.162059184	0.279334597	0.348532713	0.167848592	0.258493598	0.131988458	0.24014944	0.301890786	0.176801464	0.202983091	0.199474476	0.47172021	0.235044452	0.060549645	0.043205899	0.264329845	0.5537645	0.343531761	0.350651126	0.191160864	0.388311892	0.357860497	0.155439681	0.590686325
1700057G04Rik	0	0	0	0	0.098042192	0	0	0.096006761	0	0	0	0.106243782	0	0.383655085	0.270815958	0.27946773	0.170823681	0	0.075031451	0.168029659	0.366666322	0.408708601	0.171299075	0.181074556
1700057H15Rik	0	0	0	0	0	0	0	0.600933849	0.247618896	0	0	0.105165803	0	0	0	0	0	0	0	0	0	0	0	0
1700057H21Rik	0.700056132	1.153863691	0.952493857	1.495198831	1.170400051	1.259481606	0.543682951	0.310425051	0.785170526	0.71703039	0.748320392	1.341057799	0.10157209	0.441229551	0.172326211	0.227874128	0.464053422	0.251222205	0.487206427	0.199159086	0.535249742	0.599494906	0.659432315	0.417504201
1700058P15Rik	0	0	0	0	0.170601947	0	0	0	0	0	0	0	0.41178091	0.182149437	0	0	0	0	0.131646111	0.152454731	0	0	0	0.175690657
1700060C16Rik	0	0	0	0	0	0	0	0	0	0	0	0	0	0	0	0	0	0	0	0	0	0	0	0
1700060C20Rik	0	0	0	0	0	0	0	0	0	0	0	0	0	0	0	0	0	0	0	0	0	0	0	0
1700060J05Rik	0	0.056217259	0	0	0	0	0	0	0	0	0	0	0	0.055115117	0	0	0	0	0	0	0	0.05975674	0	0
1700060O08Rik	0	0	0	0.28147749	0	0	0	0	0	0	0.337957656	0	0	0	0	0	0	0	0	0	0	0	0	0
1700061A03Rik	0.229301201	0.170753191	0	0	0.534985906	0.186740142	0.143371213	0	0.451951165	0	0.147171216	0	0	0.16455203	0.116987483	0.301836951	0	0	0	0	0	0.335157361	0.113127041	0.153272251
1700061E17Rik	0.143914497	0	0.108789387	0.112804203	0.095543701	0	0.089739484	0.137435322	0.10589527	0.179319952	0.09060009	0.201830807	0.08623484	0.201185929	0.109621324	0.097455732	0.043928185	0	0.179418052	0.165909367	0.083544256	0.056973281	0.069392837	0.226387684
1700061E18Rik	0	0	0	0	0	0	0	0	0	0	0	0	0	0	0	0	0	0	0	0	0	0	0	0
1700061F12Rik	0	0	0	0	0	0	0	0	0	0	0	0	0	0	0	0	0	0	0	0	0	0	0	0
1700061H18Rik	0	0	0	0	0	0	0	0	0	0	0	0	0	0	0	0	0	0	0	0	0.120524469	0	0	0
1700061I17Rik	0	0	0	0.021481149	0	0	0.025223031	0.105475604	0	0.034838307	0.051132619	0.059122655	0	0	0.021242338	0	0.048642148	0	0	0	0.023346206	0	0	0
1700061J23Rik	0	0	0	0	0	0	0	0	0	0	0	0	0.11152682	0.134636271	0	0	0	0	0.096353621	0	0	0	0	0
1700061N14Rik	0	0	0	0	0	0	0	0	0	0	0	0	0	0	0	0	0	0	0	0	0	0	0	0
1700062C10Rik	0	0	0	0	0	0	0	0	0	0	0	0	0	0	0	0	0	0	0	0	0	0	0	0
1700063A18Rik	0	0	0	0	0	0	0	0	0	0	0	0	0	0	0	0	0	0	0	0	0	0	0	0
1700063D05Rik	0.263199104	0.597204102	0.200860871	0.503539046	0.165784623	0.070570684	0.204255927	0.309159886	0.184129192	0.074099835	0.252976302	0.614544955	0.149852453	0.122094863	0.428814527	0	0.292338862	0.357924664	0.207471848	0.368996257	0.050011254	0.251092501	0.19023557	0.214890723
1700063H04Rik	0.786404826	1.102802562	0.758444753	0.895397247	1.091714726	1.212600465	0.923264059	0.813682289	1.172473434	1.226420979	1.163951436	1.225028083	0.766445902	0.999743177	0.764234037	1.188869297	0.840750032	0.675927008	1.034993209	0.392402058	1.195559892	0.742257205	0.733298801	0.87958815
1700063H06Rik	0	0	0	0	0	0	0	0	0	0	0	0	0	0	0	0	0	0	0	0	0	0	0	0
1700063I16Rik	0	0	0	0	0	0	0	0	0	0	0	0	0	0	0	0	0	0	0	0	0	0	0	0
1700063J08Rik	0	0	0.252978723	0.094394183	0.226905525	0.138396407	0.306466408	0	0	0.409604914	0.216261148	0	0.199980715	0.449807503	0	0.333628673	0.207742953	0	0.260396673	0.296848534	0.103328434	0.138341355	0.245478625	0.491344152
1700063K16Rik	0	0	0	0	0	0.094054961	0	0	0	0	0	0	0	0	0	0	0	0	0	0	0	0	0	0
1700063O14Rik	0	0	0	0	0	0	0	0	0	0	0	0	0	0	0	0	0	0	0	0	0	0	0	0
1700064H15Rik	0	0	0	0	0.207385633	0	0	0	0	0	0	0	0.342348794	0	0	0	0	0	0.305793127	0	0	0.238311181	0	0
1700064J06Rik	0	0	0	0	0	0	0	0	0	0	0	0	0	0	0	0	0	0	0	0	0	0	0	0
1700064M15Rik	0	0.147031812	0	0	0.133349144	0.152683164	0	0	0	0	0	0	0.223977278	0	0	0.135349678	0.123680762	0	0	0	0	0	0	0
1700065D16Rik	0.507447591	0.242182974	0.15813276	0.183693574	0.145395735	0.310035261	0.115095852	0.156475578	0.383349847	0.223761096	0.122183677	0.339818085	0.016723083	0.040820908	0.028661086	0	0.050040519	0.062874646	0.029175805	0.037012451	0.032916141	0.022715793	0.027834888	0
1700065I16Rik	0	0	0	0	0	0	0	0	0	0	0	0	0	0	0	0	0	0	0	0	0	0	0	0
1700065J11Rik	0	0	0	0	0	0	0	0	0	0	0	0	0	0	0	0	0	0	0	0	0	0	0	0
1700065J18Rik	0	0	0	0	0	0	0	0	0	0	0	0	0	0	0	0	0	0	0	0	0	0	0	0
1700065L07Rik	0	0	0	0	0	0	0	0	0	0	0	0	0	0	0	0	0	0	0	0	0	0	0	0
1700065O20Rik	0	0	0	0	0	0	0	0	0	0	0	0	0	0	0	0	0	0	0	0	0	0	0	0
1700066B17Rik	1.097485398	0.744491801	1.149275627	1.338106602	1.005097403	1.170865332	0.950398237	0.362227479	0.110544989	0.356462746	0.201022782	0.212667694	0.693556094	0.308187271	0.244767743	1.024210444	0.707720023	0.407793243	0.781874166	0.790837083	0.274037374	0.358999322	0.407718206	0.391332207
1700066B19Rik	0.209326091	0.098845323	0.220622179	0.043352905	0.106937875	0.171252952	0.130879485	0.22038568	0.098096108	0.136280649	0.167510796	0.15150167	0.15822714	0.031578698	0.14925156	0.075698283	0.082846988	0.125044011	0.071577345	0.160472341	0.126197133	0.107398632	0.166737294	0.114500293
1700066C05Rik	0	0.394279253	0.216453623	0.36568358	0.157585751	0.368220775	1.138687359	0.748730854	0.810740867	0	0.166828543	0.45755437	0	0	0	0	0.19167887	0	0.233457396	0.139783802	0	0.181949786	0	0
1700066J03Rik	0	0	0	0	0	0	0	0	0	0	0	0	0	0	0	0	0	0	0	0	0	0	0.099089138	0.138461942
1700066M21Rik	2.791135376	2.748067229	2.690743146	2.563871978	2.68017918	2.454878378	2.646573283	2.589962383	2.559639379	2.503315148	2.691278209	2.702446775	2.833588008	3.099551399	2.862949231	3.066114513	3.09107185	2.993388874	3.373969146	3.096120984	3.288958256	3.1809123	3.186826173	3.192084302
1700066N21Rik	0	0	0	0	0	0	0	0	0	0	0	0	0	0	0	0	0	0	0	0	0	0	0	0
1700066O22Rik	0	0	0	0	0	0	0	0	0	0	0	0	0.051234265	0	0	0	0	0	0	0	0	0	0	0
1700067G17Rik	0	0.151033998	0	0	0	0	0	0	0	0.178467346	0	0	0.125464637	0	0	0	0	0.151350992	0.104441335	0	0	0	0	0
1700067K01Rik	1.285061851	1.318332461	1.30585265	1.294175485	1.442593757	0.945741779	0.857507315	0.773017323	0.937356446	0.830171746	1.081607551	1.091649741	1.363376321	1.086520878	1.221007181	1.034784791	1.250212754	1.318853034	1.263729737	1.142236317	1.091883269	1.056549541	0.803679203	1.082633791
1700067P10Rik	0	0	0	0	0	0	0	0	0	0	0	0	0.040931697	0	0	0	0	0	0	0	0	0	0.038108834	0
1700069B07Rik	0	0	0.098771227	0	0	0.105597628	0.082421924	0	0	0	0	0.095829925	0	0.087875563	0	0	0	0.100265877	0.066435051	0	0	0	0.06817825	0
1700069L16Rik	0.245538255	0.267165414	0	0.080495308	0.16333642	0	0.079683259	0	0.09304358	0	0	0.091556319	0.342297586	0	0.128961136	0.109439462	0.095977065	0.097299303	0.129139235	0.217666251	0	0.278856645	0.233245083	0.356171988
1700069P05Rik	0	0	0	0	0	0	0	0	0	0	0	0	0	0	0	0	0	0	0	0	0	0	0	0
1700071G01Rik	0	0	0	0	0	0	0	0	0	0	0	0	0	0	0	0	0	0	0	0	0	0	0	0
1700071K01Rik	0.087445189	0	0	0	0	0	0	0	0	0	0	0	0	0	0	0	0	0	0	0.053294877	0	0	0	0
1700071M16Rik	0	0	0	0	0	0	0	0	0	0	0	0	0	0	0	0	0	0	0	0	0	0	0	0
1700072B07Rik	0	0	0	0	0	0	0	0	0	0	0	0	0	0	0	0	0	0	0	0	0	0	0	0
1700072G22Rik	0	0	0	0.336791813	0	0	0	0.285683924	0	0	0	0.166266822	0	0	0.118763704	0	0	0	0	0	0.129763066	0	0	0
1700072O05Rik	0	0	0	0	0	0	0	0	0	0	0	0	0	0	0	0	0	0	0	0	0	0	0	0
1700073E17Rik	0	0	0	0	0.045654047	0.091435809	0	0	0	0	0	0	0	0	0.058362218	0	0	0.087548382	0	0	0	0	0	0
1700074A21Rik	0	0	0	0	0	0	0	0	0	0	0	0	0	0	0	0	0	0	0	0	0	0	0	0
1700074H08Rik	0	0	0	0	0	0	0	0	0	0	0	0	0	0	0	0	0	0	0	0	0	0	0	0
1700074P13Rik	0	0	0	0	0	0	0	0	0	0	0	0	0	0	0	0	0	0	0	0	0	0	0	0
1700080C20Rik	0	0	0	0	0	0	0	0	0	0	0	0	0	0	0	0	0	0	0	0	0	0	0	0
1700080N15Rik	0	0	0	0	0	0	0	0	0	0	0	0	0	0	0	0	0	0	0	0	0	0	0	0
1700080O16Rik	0	0.048424533	0	0.035008698	0	0	0	0	0	0	0	0	0.745522185	1.223263752	0.87167493	0.619793297	0.558875936	0.501548187	0.790580222	0.797119256	1.17227692	0.846076042	0.864249944	0.916461358
1700081B01Rik	0	0	0	0	0	0	0	0	0	0	0	0	0	0	0	0	0	0	0	0	0	0	0	0
1700081H04Rik	0	0	0	0	0	0	0	0	0	0	0	0	0	0	0	0	0	0	0	0	0	0	0	0
1700081N11Rik	0.228237494	0	0	0.124543861	0.54707072	0	0.143452196	0	0	0.377025992	0.150093	0.169627455	0.858767994	0.456354087	0.576661443	0.383376392	0.389628483	0.175514382	0.525845377	0.269101389	0.579588564	0	0.318350395	0.409569073
1700082M22Rik	0	0	0	0.073260866	0.635169302	0.206439432	0.157769404	0.046784389	0	0	0	0.050387461	0.154213772	0.099180727	0.070710807	0.214509058	0.325627036	0.393241551	0.360839571	0.349753643	0.518277294	0.052698284	0.3510957	0.30498641
1700083H02Rik	0	0	0	0	0	0	0	0	0	0	0	0	0	0	0	0	0	0	0	0	0	0	0	0
1700084C06Rik	0.23101699	0.252115268	0.173099283	0.063351072	0.226529492	0.272911831	0.279654332	0.22099109	0.246190374	0.100762404	0.076399015	0	0.1391525	0.168011681	0.228518271	0.082434188	0.073563884	0.093094977	0.290048051	0.142861698	0.13921014	0	0.221513346	0.07880382
1700084D21Rik	0	0	0	0	0	0	0	0	0	0	0	0	0	0	0	0	0.156744789	0	0	0	0	0	0	0
1700084E18Rik	0.545439613	0.455563162	0.240011408	0.731840995	0.306960958	0.491986459	0.479802765	0.661060918	0.603796996	0.699477008	0.623520424	0.43656804	0.508570633	0.705925721	0.473157235	0.654682996	0.683056811	0.216187876	0.589815251	0.558393038	0.839449315	0.493399349	0.387115453	0.490451013
1700084F23Rik	0	0	0	0	0	0	0	0	0	0	0	0	0	0	0	0	0	0	0	0	0	0	0.153063373	0
1700084J12Rik	0	0	0.030915159	0	0	0	0	0	0	0	0.069832752	0.156039297	0	0.080021782	0.020743268	0	0.130366857	0.05883875	0	0	0.062416025	0	0.018944612	0
1700084M14Rik	0	0	0	0	0	0.153548546	0	0	0	0	0	0	0	0	0	0	0	0	0	0	0	0	0	0.126765421
1700085C21Rik	0	0	0	0	0	0	0	0	0	0	0	0	0	0	0	0	0	0	0	0	0	0	0	0
1700085D07Rik	0	0	0	0	0	0	0	0	0	0	0	0	0	0	0	0	0	0	0	0	0	0	0	0
1700086D15Rik	0.073703716	0.105033011	0	0	0.270093527	0.060043232	0	0	0	0.062454709	0.176746582	0.104507089	0.206966981	0.053144709	0.245869218	0.050259283	0.211113147	0.110361907	0.111988784	0.284509395	0.164411721	0.113883158	0.137990023	0.095858274
1700086L19Rik	0.137622869	0.082992734	0.087134209	0.060274322	0.07729086	0	0	0.09015291	0.285530058	0	0	0	0.134854403	0.238289166	0.171044099	0.078474576	0.163945641	0.244068691	0.141627666	0.256544534	0.06565916	0.109133187	0.067607054	0.073699604
1700086O06Rik	2.074541401	1.712631875	2.001715066	1.984882781	1.615273151	1.844003937	2.045619452	1.885866388	2.081469164	1.83183631	1.95390737	1.989613165	1.553520248	1.877659845	1.889187701	1.562214578	1.750407129	1.551437759	1.687434755	1.799679601	1.681143377	1.608800728	1.97635447	1.256408062
1700086P04Rik	1.854718609	1.570494991	1.386066511	1.740847708	1.898106557	1.751316745	1.592704352	1.750757412	1.603175531	1.781556956	1.168927594	1.614224546	1.943614194	1.859645999	1.73723117	2.110499889	1.94148572	1.76713525	1.766447599	1.891981767	1.957953219	1.988831539	1.669255855	1.959665194
1700087I21Rik	0.023506604	0.098616288	0.017866336	0.151187307	0	0.109184015	0.042665347	0	0.017230674	0	0.029141873	0	0.013950996	0.033523788	0.04727593	0.061983516	0.094142815	0.192945308	0.035184701	0.040693279	0.102048006	0.03605595	0.064302071	0.014655228
1700087M22Rik	0	0	0	0	0	0	0	0	0	0	0	0	0.550273227	0	0	0	0	0	0	0	0	0	0	0
1700088E04Rik	0.922958203	0.306392911	0.543868016	0.217864742	0.386069271	0.387373571	0.839683112	0.436873948	0.878285895	0.2878765	0.736313926	0.663178819	0.840148173	0.806201954	0.681187465	0.673145718	0.80620938	0.731225827	0.786037575	0.551947101	0.571477804	0.56321281	0.56013874	0.498294786
1700091H14Rik	0	0	0	0	0	0	0	0	0	0	0	0	0	0	0	0	0	0	0	0	0	0	0	0
1700092C02Rik	0	0	0	0	0	0	0	0	0	0	0	0	0	0	0	0	0	0	0	0	0	0	0	0
1700092C10Rik	0	0	0	0	0	0	0.196776985	0	0.119960355	0	0	0	0.278823349	0	0.166484081	0.114710832	0.101242622	0.24250739	0.086370732	0.281890498	0	0.248795906	0	0.109702887
1700092C17Rik	0	0	0	0	0	0	0	0	0	0	0	0	0	0	0	0	0	0	0	0	0	0	0	0
1700092E16Rik	0	0	0	0	0	0	0	0	0	0	0	0	0	0	0	0	0	0	0	0	0	0	0	0
1700092E19Rik	0	0	0	0	0	0	0	0	0	0	0	0	0	0	0	0	0	0	0	0	0	0	0	0
1700092K14Rik	0	0.204192062	0	0	0	0	0	0	0	0	0	0	0	0	0	0	0	0	0	0	0	0	0	0
1700092M07Rik	0.748987549	0.990352977	0.305690415	0.850517816	0.658972796	0.593317434	0.359822497	0.568862936	1.024616841	1.128622029	0.302195031	0.734795014	0.646782007	0	0.092242625	0.124489602	0.489792611	0.197518197	0.255753296	0.754965299	0.481458084	0.604034307	0.454909691	0.245119576
1700093J21Rik	0	0	0	0	0	0	0	0	0	0	0	0	0	0	0	0	0	0	0	0	0	0	0	0
1700093K21Rik	0.717126052	0.639926713	0.854001234	0.583498866	0.599354932	0.719320145	0.613190269	0.70050719	0.812050458	0.695409492	0.798526702	0.44915776	0.344443348	0.168740864	0.295429167	0.245193827	0.283139483	0.487550148	0.159259747	0.209118934	0.394212291	0.237219829	0.290157781	0.210628255
1700094D03Rik	1.217936688	1.402316703	0.314930818	0.563746806	0.551647915	0.42785822	0.436320708	0.278531975	0.311720491	0.579592426	0.338682265	0.946935929	0.300140129	0.427126625	0.906564317	0.433119698	0.647639626	0.72989206	0.473458599	0.447430027	0.574327282	0.482880285	0.405290985	0.254550508
1700094J05Rik	0.184699234	0.069083442	0	0	0	0	0.058783348	0.062511353	0	0	0	0	0	0	0.096825865	0	0	0	0.096539839	0	0	0	0	0
1700094M23Rik	0	0	0	0	0	0	0	0	0	0	0	0.189018638	0.078985488	0	0.072001497	0	0	0	0	0	0.0804803	0	0	0.087036419
1700094M24Rik	0	0	0	0	0	0	0	0	0	0	0	0	0	0	0	0	0	0	0	0	0	0	0	0
1700095A13Rik	0	0	0	0	0	0	0	0	0	0	0	0	0	0	0	0	0	0	0	0	0	0	0	0
1700095A21Rik	0	0	0	0	0	0	0	0	0.084247993	0	0	0	0	0	0	0	0	0	0	0	0	0	0	0
1700095B10Rik	0.097730792	0.114546934	0	0.082919182	0	0.080057268	0	0	0	0.082457351	0.098195846	0.093259978	0.058087863	0.199380243	0	0	0.057943737	0.118317195	0.187747481	0	0.178427826	0.074867092	0.090528279	0.064004002
1700095J03Rik	0	0	0	0	0	0	0.105381732	0	0.061506639	0.036959016	0	0.06200701	0.14762842	0.031605515	0.065445476	0.088891929	0.07888851	0.131758041	0.195370278	0.104320555	0.100716661	0.102135375	0.104457439	0.137559919
1700095J07Rik	0	0	0	0	0	0	0	0	0	0	0	0	0	0	0	0	0	0	0	0	0	0	0.030823369	0
1700095J12Rik	0	0	0	0	0	0	0	0	0	0	0	0	0	0	0	0	0	0	0	0	0	0	0	0
1700095K22Rik	0	0	0	0	0	0	0	0	0	0	0	0	0	0	0	0	0	0	0	0	0	0	0	0
1700096J18Rik	0	0	0	0	0	0	0	0	0	0	0	0	0.233935904	0	0	0	0	0	0	0.124410194	0	0	0	0
1700096K18Rik	0.990842344	1.04012653	0.831674601	0.893186669	1.043529292	1.274293273	0.881850181	0.839767753	0.412415183	0.687746925	0.81454222	0.506904524	0.582328622	0.913572282	1.126415884	1.421955201	1.354464009	1.205252992	1.192446062	1.13522292	0.97533817	1.288116961	1.124375121	1.363874167
1700097M23Rik	0.087875563	0.063222659	0.066419896	0.04625356	0	0	0.381149342	0.057490476	0.188956625	0	0.055369212	0.121718336	0.102694408	0	0.087654283	0	0	0.061556407	0	0.05026207	0.096452131	0	0.077588931	0
1700097N02Rik	4.721199394	4.78154017	4.982761676	4.909193846	4.969495843	4.967903512	4.772904399	4.801282946	4.765734217	5.008649755	5.12886008	4.900357344	2.873752576	3.076685642	2.618126807	2.752535596	2.804065747	2.568602015	2.766922461	2.896013129	2.633843383	3.007332049	2.530884277	2.980317284
1700099I09Rik	0	0	0	0	0	0	0	0	0	0	0	0	0	0	0	0	0	0	0	0	0	0	0	0
1700100I10Rik	0	0	0	0	0	0	0	0	0	0	0	0	0	0	0	0	0	0	0	0	0	0	0	0
1700100L14Rik	0	0	0	0	0	0	0	0	0	0	0	0	0	0	0	0	0	0	0	0	0	0	0	0
1700101I11Rik	0.046843047	0.034234031	0.081199169	0.07269168	0.030797949	0.07475066	0.065511652	0	0.034126953	0.116157121	0.067268359	0.033785942	0.081781368	0	0.023935193	0.072175789	0.055133169	0.069648554	0.105636513	0.062367668	0.118323841	0	0	0.068419048
1700101I19Rik	0	0	0	0	0	0	0	0	0	0	0	0	0	0	0	0	0.185596371	0	0	0	0	0	0	0
1700101O22Rik	0	0	0	0	0	0	0	0	0	0	0	0	0	0	0	0	0	0	0	0	0	0	0	0
1700102F20Rik	0	0	0	0	0	0	0	0	0	0	0	0	0	0	0	0	0	0	0	0	0	0	0	0
1700102H20Rik	1.437039132	1.044364741	0.623699271	1.003270487	0.968363594	1.459767859	0.522041684	0.689450356	0.773140579	1.713809291	0.689953928	1.034366458	0.459381255	0.425341134	0.746571611	0.714147026	0.24699903	0.761067363	0.161836099	0.64773816	0.341021352	0	0.287748869	0.667764082
1700102P08Rik	1.569574696	1.864958281	1.821649812	1.551327501	2.00422667	1.999483784	1.040867188	1.285753158	0.70086403	1.272500424	1.234742874	1.36604519	1.493213333	1.821473079	1.579668689	1.600560928	1.133715415	1.384507417	1.599820031	1.507014169	1.654561107	1.414065156	1.541311133	1.472499729
1700104B16Rik	0	0	0	0	0	0	0	0	0	0.180881119	0	0	0	0	0	0	0	0	0	0	0	0	0	0
1700104L18Rik	0	0	0.143393419	0	0.122944337	0	0.217579403	0.123987937	0.136804303	0	0.323551079	0.366421258	0.213424431	0	0	0	0.110789507	0	0.093442538	0.1090128	0	0	0.17036095	0
1700105G05Rik	0	0	0	0	0	0	0	0	0	0	0	0	0	0	0	0	0	0	0	0	0	0	0	0
1700105P06Rik	0.174360395	0.130099269	0.124617968	0.304331132	0.277302801	0.321186936	0.209497036	0.205714049	0.28231525	0.339204671	0.266529906	0.062494774	0.145653981	0.290755844	0.482040767	0.231238234	0.216251213	0.391405901	0.348161019	0.215713382	0.43769329	0	0.260340063	0.120317432
1700106O07Rik	0	0	0	0	0	0	0	0	0	0	0	0	0	0	0	0	0	0	0	0	0	0	0	0
1700108F19Rik	0	0.076195126	0.205806618	0.184135542	0.069552322	0	0.043652471	0.689363577	0.10240148	0.810598573	0.097260193	0.255998566	1.590460222	1.137206429	1.286402141	0.677584913	0.974649716	1.21551211	1.555034238	1.71361708	2.173735413	1.275255623	2.141930389	1.960811931
1700108J01Rik	0	0	0	0	0	0	0	0	0	0	0	0	0	0	0	0	0	0	0	0	0	0	0	0
1700108N06Rik	0	0	0	0	0	0	0	0	0	0	0	0	0	0	0	0	0	0	0	0	0	0	0	0
1700108N11Rik	0	0	0	0	0	0	0	0	0	0	0.12286087	0	0	0	0	0	0	0	0	0	0	0	0	0
1700109G14Rik	0	0	0.086994314	0.116829166	0	0	0	0	0.465654817	0	0	0	0.180340123	0	0	0	0.181082191	0	0.055217871	0.068570386	0.067423949	0	0	0.06994271
1700109G15Rik	0	0	0	0.170525038	0	0	0.195957307	0	0	0	0	0	0	0.230944464	0.165783336	0	0.1963011	0	0	0	0	0	0.157778456	0
1700109H08Rik	1.597432012	1.28106377	1.256957497	1.198770722	1.499450487	1.260514102	1.632576268	1.205239852	1.286632794	1.293921323	1.090028894	1.245813252	1.462785263	1.764684154	1.517762977	1.497212775	2.139880372	1.886948857	1.775571883	1.816987923	1.973616785	1.571861715	1.876461546	1.939876114
1700109I08Rik	0	0	0	0	0	0	0	0	0	0	0	0	0	0	0	0	0	0	0	0	0	0	0	0
1700109K24Rik	0	0	0	0	0	0	0	0	0	0	0	0	0	0	0	0	0	0.066940603	0	0	0	0.07004304	0	0
1700110C19Rik	0.347817571	0.259336371	0.265026354	0.23401196	0.077279921	0.287539671	0.077649084	0	0	0.099818991	0.078392594	0.083917266	0	0.089330007	0.125698706	0.243199885	0.076233443	0.185456825	0.127354618	0.214308862	0.07411354	0.097875042	0.120414319	0.356069419
1700110I01Rik	0.323818518	0	0	0	0	0	0	0.043613279	0	0.062645354	0	0	0	0	0	0	0	0.104668106	0	0.139760231	0	0.101186134	0.1590246	0.042013896
1700110I07Rik	0.13739335	0	0	0	0	0	0	0	0	0	0	0	0	0	0	0	0	0	0	0	0	0.107610209	0	0
1700110K17Rik	0	0	0	0.054385907	0.057800982	0.085079238	0.107187023	0.111482752	0.064379338	0.087625772	0.054838755	0.063048663	0.118804892	0.063225421	0	0.059879924	0.121163974	0.077707868	0.103627888	0	0.050880562	0	0.049481612	0
1700111E14Rik	0	0	0	0	0	0	0	0	0	0	0	0	0	0	0	0	0	0	0	0	0	0	0	0
1700111N16Rik	0	0	0	0	0	0	0	0	0	0	0.058022731	0	0	0	0	0	0	0	0	0	0	0	0	0
1700112D23Rik	1.076657597	0.902178569	0.345072712	0.466377579	0.141189487	0.622833856	0.290659132	0.516667743	0	0.334650648	0.30035688	0	0.658716024	0.45817829	0.42033256	0.271227247	0.441918985	0	0.29552791	0	0.378180875	0.658855838	0.099130893	0.253674682
1700112H15Rik	0	0	0.097563605	0.134259061	0.08709618	0	0	0	0.095981114	0	0	0.093745403	0.077735209	0.181210709	0.065983073	0	0	0	0	0.150317907	0.146491004	0.366628278	0.234492737	0
1700112J05Rik	0	0	0	0	0	0	0	0	0	0	0	0	0	0	0	0	0	0	0	0	0	0	0	0
1700112J16Rik	0	0.026594704	0	0.170858283	0.024423232	0	0.045115811	0.024027422	0	0.031443191	0.023080728	0	0.568144013	0.128835795	0.091824383	0.481706063	0.261828049	0.130467025	0.404356015	0.063621666	0.279953797	0.028513989	0.471940743	0.023752136
1700112K13Rik	0	0	0	0	0	0	0	0	0	0	0	0	0	0	0	0	0	0	0	0	0	0	0	0
1700112L15Rik	0	0	0	0.098808949	0	0.15432915	0.115918836	0	0	0	0.319572849	0	0	0	0	0	0	0	0	0	0	0	0	0
1700112M02Rik	0	0	0	0	0	0	0	0	0	0	0	0	0	0	0	0	0	0	0	0	0	0	0	0
1700113A16Rik	1.985463269	2.150815375	1.87031658	1.974596857	1.926683398	1.726826423	1.491017759	1.791577387	1.536831745	1.779162206	1.811767349	1.535960366	1.205874165	1.628174467	1.468046279	1.546721635	1.486191768	0.9687418	1.396029575	1.407749744	1.537367144	1.331553889	1.584989912	1.147068944
1700113B09Rik	0.338129998	0	0.476337097	0.48864354	0	0	0.549364583	0.225540243	0.252151609	0.530521264	0.103844046	0.458247598	0.830172558	1.523290955	1.289873999	0.611054315	0.829571951	0.647621208	1.017435228	1.149884961	0.194013907	1.267601115	0.684741552	0.925236107
1700113B19Rik	0	0	0	0	0	0	0	0	0	0	0	0	0	0	0	0	0	0	0	0	0	0	0	0
1700113H08Rik	0	0	0	0	0	0	0	0	0	0	0.076199232	0	0	0	0	0	0	0	0	0	0.038117264	0	0	0.078587976
1700116B05Rik	0	0	0	0.152696142	0	0	0	0	0	0	0.182148165	0	0	0	0.406803307	0	0	0	0.145643547	0	0	0	0	0
1700116H05Rik	0	0	0.159338551	0	0	0	0	0.262810771	0	0	0	0	0	0	0	0	0	0	0	0	0.118242764	0	0.010375971	0
1700119H24Rik	0	0	0	0	0	0	0.08327465	0	0	0	0	0	0	0	0	0	0.081396898	0	0	0	0	0	0	0
1700119I11Rik	0	0	0	0	0	0	0	0	0	0	0	0	0	0	0	0	0	0	0	0	0	0	0	0
[truncated: 53,672 more rows]
