# Supplementary material for: RSL24D1 sustains steady-state ribosome biogenesis and pluripotency translational programs in embryonic stem cells
Source: Nat Commun. 2023 Jan 23;14:356. doi: 10.1038/s41467-023-36037-7 (PMC9870888; doi:10.1038/s41467-023-36037-7)
Supplement: Supplementary file 8 — Supplementary Data 5 [file 41467_2023_36037_MOESM8_ESM.xlsx]

## Sheet: 5A_down_siRSL24d1 no rescue
Supplementary Data 5A. Enriched biological processes GO annotations in genes down-regulated in Rsl24d1 depleted cells without RSL24D1 rescue
GO ID	GO description	p-val	corrected p-val	cluster frequency	total frequency	Genes associated to GO annotations
43436	oxoacid metabolic process	1.8809E-11	2.5159E-8	34/233 14.5%	455/11773 3.8%	GLDC SHMT2 QPRT LPL PLOD1 ALDH1L2 NARS ACOXL PHGDH SCD1 GGT1 PSPH PCK2 YARS NOS3 GPT2 GFPT2 MTHFR PYCR1 SARS ASNS HNF1A CPT1B ACSF2 GNMT SLC7A5 FABP3 BDH2 MTHFD2 PSAT1 ALDH18A1 BCAT1 ATF4 AARS
19752	carboxylic acid metabolic process	1.8809E-11	2.5159E-8	34/233 14.5%	455/11773 3.8%	GLDC SHMT2 QPRT LPL PLOD1 ALDH1L2 NARS ACOXL PHGDH SCD1 GGT1 PSPH PCK2 YARS NOS3 GPT2 GFPT2 MTHFR PYCR1 SARS ASNS HNF1A CPT1B ACSF2 GNMT SLC7A5 FABP3 BDH2 MTHFD2 PSAT1 ALDH18A1 BCAT1 ATF4 AARS
6082	organic acid metabolic process	2.5396E-11	2.5159E-8	34/233 14.5%	460/11773 3.9%	GLDC SHMT2 QPRT LPL PLOD1 ALDH1L2 NARS ACOXL PHGDH SCD1 GGT1 PSPH PCK2 YARS NOS3 GPT2 GFPT2 MTHFR PYCR1 SARS ASNS HNF1A CPT1B ACSF2 GNMT SLC7A5 FABP3 BDH2 MTHFD2 PSAT1 ALDH18A1 BCAT1 ATF4 AARS
6520	cellular amino acid metabolic process	4.1614E-11	2.5636E-8	22/233 9.4%	196/11773 1.6%	YARS GLDC SHMT2 NOS3 GPT2 GFPT2 MTHFR PYCR1 SARS ASNS PLOD1 GNMT NARS SLC7A5 PSAT1 PHGDH ALDH18A1 GGT1 BCAT1 PSPH ATF4 AARS
42180	cellular ketone metabolic process	4.3129E-11	2.5636E-8	34/233 14.5%	469/11773 3.9%	GLDC SHMT2 QPRT LPL PLOD1 ALDH1L2 NARS ACOXL PHGDH SCD1 GGT1 PSPH PCK2 YARS NOS3 GPT2 GFPT2 MTHFR PYCR1 SARS ASNS HNF1A CPT1B ACSF2 GNMT SLC7A5 FABP3 BDH2 MTHFD2 PSAT1 ALDH18A1 BCAT1 ATF4 AARS
44106	cellular amine metabolic process	1.5527E-10	7.6911E-8	24/233 10.3%	251/11773 2.1%	YARS GLDC SHMT2 NOS3 GPT2 GFPT2 MTHFR PYCR1 SARS ASNS PLOD1 GNMT NARS SLC7A5 FABP3 PSAT1 PHGDH ALDH18A1 GGT1 BCAT1 SNCB PSPH ATF4 AARS
6519	cellular amino acid and derivative metabolic process	6.6430E-10	2.8204E-7	25/233 10.7%	292/11773 2.4%	OTUB2 GLDC SHMT2 PLOD1 NARS PHGDH GGT1 SNCB PSPH YARS NOS3 GPT2 GFPT2 MTHFR PYCR1 SARS ASNS GNMT SLC7A5 FABP3 PSAT1 ALDH18A1 BCAT1 ATF4 AARS
9308	amine metabolic process	2.2968E-8	8.5325E-6	24/233 10.3%	322/11773 2.7%	YARS GLDC SHMT2 NOS3 GPT2 GFPT2 MTHFR PYCR1 SARS ASNS PLOD1 GNMT NARS SLC7A5 FABP3 PSAT1 PHGDH ALDH18A1 GGT1 BCAT1 SNCB PSPH ATF4 AARS
44281	small molecule metabolic process	1.1151E-7	3.6823E-5	49/233 21.0%	1136/11773 9.6%	GLDC QPRT PCSK9 VLDLR PLOD1 ENO3 ALDH1L2 RLBP1 NARS ACOXL PLCE1 PHGDH SCD1 GGT1 PSPH GPT2 SARS HNF1A CPT1B DPM1 SLC7A5 BDH2 MTHFD2 ALDOC BCAT1 ATF4 OTUB2 SHMT2 LPL ATP1A2 FUT1 ATP6V0A4 APOE SNCB PCK2 YARS NOS3 GFPT2 MTHFR PYCR1 ASNS GCK ACSF2 GNMT FABP3 PSAT1 ALDH18A1 PFKP AARS
8652	cellular amino acid biosynthetic process	1.5486E-7	4.6025E-5	9/233 3.8%	44/11773 0.3%	PSAT1 MTHFR PYCR1 ASNS PHGDH ALDH18A1 PLOD1 BCAT1 PSPH
267	cell fraction	2.2433E-6	6.0610E-4	38/233 16.3%	861/11773 7.3%	STMN3 ATP1A2 VLDLR SLC1A5 SLC6A1 JAKMIP1 ENO3 FUT1 RLBP1 GLI2 NARS CAMK2N1 PLCE1 SNX9 DLGAP3 A4GALT SNCB PSPH PCK2 YARS GABBR1 SLC15A1 NOS3 APLP1 ASNS NR0B1 CPT1B GCK DPM1 MAPK11 TCL1 SLC6A9 CYP2S1 CSPG5 CERS1 PFKP AARS RAPGEF4
15171	amino acid transmembrane transporter activity	6.3801E-6	1.5801E-3	8/233 3.4%	51/11773 0.4%	SLC7A5 SLC6A9 SLC1A4 SLC7A11 SLC1A5 SLC6A1 SLC7A1 SLC7A3
9309	amine biosynthetic process	7.1250E-6	1.6289E-3	9/233 3.8%	68/11773 0.5%	PSAT1 MTHFR PYCR1 ASNS PHGDH ALDH18A1 PLOD1 BCAT1 PSPH
44459	plasma membrane part	9.6227E-6	1.9484E-3	50/233 21.4%	1362/11773 11.5%	MEGF11 HHIP LY75 PCSK9 LRMP SLC6A1 GM2A FCGRT ITGB7 DLGAP3 GRASP SLC15A1 ACTN3 SCARA5 VWF SLC7A5 HCK CDHR1 KCNQ2 PDE9A ITGA9 NOTCH4 CLCNKA NEXN LPL SLC1A4 ATP1A2 SLC1A5 SLC7A1 FUT1 SYNGR1 CAMK2N1 CD19 ATP6V0A4 APOE JAM2 ASIC1 GABRP GABBR1 KCNB1 NOS3 KCNJ12 SPRY4 MT1 GCK GJB1 SLC6A9 GJB4 GJB3 CSPG5
6563	L-serine metabolic process	9.8339E-6	1.9484E-3	4/233 1.7%	8/11773 0.0%	SHMT2 PSAT1 PHGDH PSPH
48608	reproductive structure development	1.5851E-5	2.9443E-3	12/233 5.1%	136/11773 1.1%	BMP4 STRA8 SFRP1 FGF8 NOS3 ZFP42 NR0B1 INHBB HNF1A PRLR GLI2 VEGFA
46394	carboxylic acid biosynthetic process	1.9766E-5	3.2636E-3	12/233 5.1%	139/11773 1.1%	PSAT1 MTHFR PYCR1 LPL ASNS PHGDH HNF1A ALDH18A1 SCD1 PLOD1 BCAT1 PSPH
16053	organic acid biosynthetic process	1.9766E-5	3.2636E-3	12/233 5.1%	139/11773 1.1%	PSAT1 MTHFR PYCR1 LPL ASNS PHGDH HNF1A ALDH18A1 SCD1 PLOD1 BCAT1 PSPH
5275	amine transmembrane transporter activity	2.1995E-5	3.4405E-3	8/233 3.4%	60/11773 0.5%	SLC7A5 SLC6A9 SLC1A4 SLC7A11 SLC1A5 SLC6A1 SLC7A1 SLC7A3
9069	serine family amino acid metabolic process	2.6962E-5	4.0065E-3	5/233 2.1%	19/11773 0.1%	GLDC SHMT2 PSAT1 PHGDH PSPH
6564	L-serine biosynthetic process	3.0168E-5	4.0771E-3	3/233 1.2%	4/11773 0.0%	PSAT1 PHGDH PSPH
6865	amino acid transport	3.0181E-5	4.0771E-3	9/233 3.8%	81/11773 0.6%	SLC7A5 SLC6A9 SLC1A4 SLC7A11 SLC1A5 SLC6A1 CPT1B SLC7A1 SLC7A3
16769	transferase activity, transferring nitrogenous groups	5.8168E-5	7.2032E-3	5/233 2.1%	22/11773 0.1%	PSAT1 GPT2 GFPT2 ACCSL BCAT1
15175	neutral amino acid transmembrane transporter activity	5.8168E-5	7.2032E-3	5/233 2.1%	22/11773 0.1%	SLC7A5 SLC6A9 SLC1A4 SLC7A11 SLC1A5
5342	organic acid transmembrane transporter activity	6.8475E-5	7.8272E-3	8/233 3.4%	70/11773 0.5%	SLC7A5 SLC6A9 SLC1A4 SLC7A11 SLC1A5 SLC6A1 SLC7A1 SLC7A3
46943	carboxylic acid transmembrane transporter activity	6.8475E-5	7.8272E-3	8/233 3.4%	70/11773 0.5%	SLC7A5 SLC6A9 SLC1A4 SLC7A11 SLC1A5 SLC6A1 SLC7A1 SLC7A3
48513	organ development	8.0299E-5	8.8388E-3	49/233 21.0%	1435/11773 12.1%	HHIP PCSK9 SIX1 TFCP2L1 PRDM1 PLOD1 ENO3 GLI2 FGF4 DMBX1 FGF8 SIX4 PLCE1 PHGDH TEAD4 MEF2B IGFBP5 VWF APLP1 PAX6 HNF1A PRLR HCK SFRP1 MRAS ZFP42 COL8A2 ALDOC LTB PKDCC LAMA1 NOTCH4 NTN1 STRA8 T HESX1 APOE HES3 GABBR1 NOS3 ASNS NR0B1 INHBB PLXDC1 POU4F2 VEGFA BMP4 KRT17 GJB3
5576	extracellular region	9.4053E-5	9.9831E-3	39/233 16.7%	1054/11773 8.9%	PMEL LAMA1 HHIP PCSK9 LPL VLDLR HAPLN4 NTN1 FGF4 LGALS3 FGF8 STC2 LIPG S100A13 ARSI APOE YARS NAPSA GABBR1 MIA IGFBP5 VWF APLP1 GDF1 CELA1 INHBB PLXDC1 PRLR TUBA4A VEGFA BMP4 FGF17 SFRP1 OLFM2 GFOD1 ADM2 COL8A2 SSPO LTB
46942	carboxylic acid transport	1.0652E-4	1.0552E-2	10/233 4.2%	117/11773 0.9%	SLC7A5 SLC6A9 SLC1A4 HNF1A SLC7A11 SLC1A5 SLC6A1 CPT1B SLC7A1 SLC7A3
15849	organic acid transport	1.0652E-4	1.0552E-2	10/233 4.2%	117/11773 0.9%	SLC7A5 SLC6A9 SLC1A4 HNF1A SLC7A11 SLC1A5 SLC6A1 CPT1B SLC7A1 SLC7A3
30246	carbohydrate binding	1.1572E-4	1.0776E-2	14/233 6.0%	219/11773 1.8%	CALR3 GFPT2 APLP1 LY75 LPL HAPLN4 GCK VEGFA FGF4 BMP4 LGALS3 LIPG APOE PFKP
15837	amine transport	1.1602E-4	1.0776E-2	9/233 3.8%	96/11773 0.8%	SLC7A5 SLC6A9 SLC1A4 SLC7A11 SLC1A5 SLC6A1 CPT1B SLC7A1 SLC7A3
16646	oxidoreductase activity, acting on the CH-NH group of donors, NAD or NADP as acceptor	1.2804E-4	1.1240E-2	4/233 1.7%	14/11773 0.1%	MTHFD2 MTHFR PYCR1 ALDH1L2
5624	membrane fraction	1.2858E-4	1.1240E-2	27/233 11.5%	631/11773 5.3%	ATP1A2 VLDLR SLC1A5 SLC6A1 JAKMIP1 ENO3 FUT1 GLI2 CAMK2N1 PLCE1 SNX9 DLGAP3 A4GALT SNCB PSPH GABBR1 SLC15A1 APLP1 NR0B1 CPT1B DPM1 TCL1 SLC6A9 CYP2S1 CSPG5 CERS1 RAPGEF4
48731	system development	1.3698E-4	1.1632E-2	60/233 25.7%	1920/11773 16.3%	HHIP STMN3 PCSK9 SIX1 TFCP2L1 VLDLR PRDM1 PLOD1 ENO3 GLI2 FGF4 DMBX1 LGALS3 FGF8 SIX4 DPF1 PLCE1 PHGDH TEAD4 MEF2B IGFBP5 VWF APLP1 PAX6 HNF1A PRLR SLC7A5 HCK SFRP1 MRAS KCNQ2 ZFP42 COL8A2 ALDOC LTB PKDCC LAMA1 NOTCH4 NTN1 STRA8 T HESX1 ATP6V0A4 APOE HES3 GABBR1 NOS3 ASNS NR0B1 INHBB PLXDC1 POU4F2 VEGFA BMP4 FGF17 REST GJB1 KRT17 GJB3 CSPG5
8483	transaminase activity	1.7190E-4	1.4191E-2	4/233 1.7%	15/11773 0.1%	PSAT1 GPT2 GFPT2 BCAT1
40007	growth	1.8586E-4	1.4929E-2	12/233 5.1%	175/11773 1.4%	DMBX1 BMP4 ST6GAL2 IGFBP5 GDF1 INHBB NUPR1 ENO3 PRLR POU4F2 GLI2 VEGFA
5215	transporter activity	2.0737E-4	1.6219E-2	32/233 13.7%	830/11773 7.0%	CLCNKA SLC1A4 ATP1A2 SLC7A11 SLC1A5 SLC6A1 SLC7A1 ALDH1L2 RLBP1 SLC7A3 SLC17A9 GM2A ATP6V0A4 APOE TMEM38B MSC ASIC1 GABRP SLC15A1 KCNB1 KCNJ12 SYPL2 KCNAB3 SLC7A5 FABP3 GJB1 SLC6A9 GJB4 GJB3 P2RX2 KCNQ2 FXYD6
19842	vitamin binding	2.4771E-4	1.8307E-2	9/233 3.8%	106/11773 0.9%	GLDC SHMT2 PSAT1 GPT2 ACCSL PLOD1 ALDH1L2 RLBP1 GNMT
5243	gap junction channel activity	2.5256E-4	1.8307E-2	3/233 1.2%	7/11773 0.0%	GJB1 GJB4 GJB3
19865	immunoglobulin binding	2.5256E-4	1.8307E-2	3/233 1.2%	7/11773 0.0%	LGALS3 VWF FCGRT
5626	insoluble fraction	2.6656E-4	1.8862E-2	27/233 11.5%	660/11773 5.6%	ATP1A2 VLDLR SLC1A5 SLC6A1 JAKMIP1 ENO3 FUT1 GLI2 CAMK2N1 PLCE1 SNX9 DLGAP3 A4GALT SNCB PSPH GABBR1 SLC15A1 APLP1 NR0B1 CPT1B DPM1 TCL1 SLC6A9 CYP2S1 CSPG5 CERS1 RAPGEF4
5343	organic acid:sodium symporter activity	2.9052E-4	2.0080E-2	4/233 1.7%	17/11773 0.1%	SLC6A9 SLC1A4 SLC1A5 SLC6A1
48856	anatomical structure development	3.3489E-4	2.2100E-2	63/233 27.0%	2112/11773 17.9%	HHIP STMN3 PCSK9 SIX1 TFCP2L1 VLDLR PRDM1 PLOD1 ENO3 GLI2 FGF4 DMBX1 LGALS3 FGF8 SIX4 DPF1 PLCE1 PHGDH TEAD4 MEF2B IGFBP5 VWF APLP1 PAX6 HNF1A PRLR RIPPLY1 SLC7A5 HCK SFRP1 TCL1 MRAS KCNQ2 ZFP42 COL8A2 ALDOC LTB PKDCC LAMA1 NOTCH4 NTN1 STRA8 T HESX1 ATP6V0A4 APOE IGF2BP2 HES3 GABBR1 NOS3 ASNS NR0B1 INHBB PLXDC1 POU4F2 VEGFA BMP4 FGF17 REST GJB1 KRT17 GJB3 CSPG5
15179	L-amino acid transmembrane transporter activity	3.7855E-4	2.2100E-2	5/233 2.1%	32/11773 0.2%	SLC1A4 SLC7A11 SLC6A1 SLC7A1 SLC7A3
44283	small molecule biosynthetic process	3.7957E-4	2.2100E-2	18/233 7.7%	368/11773 3.1%	QPRT MTHFR PYCR1 LPL ASNS ATP1A2 HNF1A PLOD1 PSAT1 ATP6V0A4 PHGDH ALDH18A1 SCD1 GGT1 BCAT1 PSPH ATF4 PCK2
7154	cell communication	3.8217E-4	2.2100E-2	24/233 10.3%	569/11773 4.8%	HRK PCSK9 ASNS SIX1 SLC1A4 INHBB ATP1A2 HNF1A SLC6A1 CPLX1 GLI2 FGF4 BMP4 FGF17 GJB1 GJB4 GJB3 STC2 KCNQ2 SNX9 APOE LTB DLGAP3 RAPGEF4
9058	biosynthetic process	3.8418E-4	2.2100E-2	50/233 21.4%	1572/11773 13.3%	QPRT TFCP2L1 PLOD1 ALDH1L2 NARS PLCE1 TNKS1BP1 PHGDH SCD1 GGT1 A4GALT PSPH ST6GAL2 GPT2 SARS HNF1A PRLR DPM1 BDH2 MTHFD2 ST6GALNAC3 BCAT1 CERS1 ATF4 PMEL LPL ACCSL ATP1A2 FUT1 STRA8 ATP6V0A4 APOE MSC ACSS1 PCK2 YARS NOS3 GFPT2 MTHFR PYCR1 ASNS NR0B1 POU2F2 NFATC4 FABP3 PSAT1 RPL22L1 ALDH18A1 RSL24D1 AARS
16042	lipid catabolic process	3.8827E-4	2.2100E-2	10/233 4.2%	137/11773 1.1%	ACOXL BDH2 GM2A PLA2G4E LIPG PLCE1 LPL HSD17B14 APOE CPT1B
50682	AF-2 domain binding	3.9004E-4	2.2100E-2	2/233 0.8%	2/11773 0.0%	NR0B1 PPARGC1B
51956	negative regulation of amino acid transport	3.9004E-4	2.2100E-2	2/233 0.8%	2/11773 0.0%	GABBR1 SLC15A1
15181	arginine transmembrane transporter activity	3.9004E-4	2.2100E-2	2/233 0.8%	2/11773 0.0%	SLC7A1 SLC7A3
48732	gland development	3.9412E-4	2.2100E-2	11/233 4.7%	163/11773 1.3%	BMP4 SFRP1 LAMA1 NOTCH4 SIX1 NR0B1 TFCP2L1 PRLR NTN1 GLI2 VEGFA
8083	growth factor activity	4.2655E-4	2.3476E-2	9/233 3.8%	114/11773 0.9%	BMP4 FGF17 FGF8 MIA GDF1 CSPG5 INHBB VEGFA FGF4
15267	channel activity	4.5372E-4	2.4254E-2	14/233 6.0%	250/11773 2.1%	GABRP KCNB1 KCNJ12 CLCNKA SLC1A4 KCNAB3 GJB1 GJB4 GJB3 P2RX2 KCNQ2 FXYD6 TMEM38B ASIC1
5102	receptor binding	4.5700E-4	2.4254E-2	26/233 11.1%	647/11773 5.4%	LAMA1 PCSK9 LPL JAKMIP1 FGF4 FGF8 STC2 S100A13 APOE PPARGC1B YARS MIA ACTN3 VWF APLP1 GDF1 NR0B1 INHBB MTSS1 VEGFA BMP4 FGF17 SFRP1 ADM2 CSPG5 LTB
22803	passive transmembrane transporter activity	4.7222E-4	2.4622E-2	14/233 6.0%	251/11773 2.1%	GABRP KCNB1 KCNJ12 CLCNKA SLC1A4 KCNAB3 GJB1 GJB4 GJB3 P2RX2 KCNQ2 FXYD6 TMEM38B ASIC1
5886	plasma membrane	4.8925E-4	2.5070E-2	66/233 28.3%	2272/11773 19.2%	MEGF11 HHIP LY75 PCSK9 LRMP VLDLR SLC7A11 SLC6A1 LGALS3 PREX1 GM2A FCGRT PLCE1 ITGB7 DLGAP3 GRASP SLC15A1 ACTN3 SCARA5 VWF APLP1 UPK3B SLC7A5 HCK MRAS CDHR1 KCNQ2 PDE9A ATF4 ITGA9 PMEL NOTCH4 CLCNKA NEXN LPL SLC1A4 ATP1A2 SLC1A5 SLC7A1 FUT1 SLC7A3 SYNGR1 CAMK2N1 CD19 SNX9 ATP6V0A4 APOE JAM2 ASIC1 GABRP GABBR1 SMAGP KCNB1 NOS3 KCNJ12 SPRY4 MT1 PARP14 ADAP1 GCK GJB1 SLC6A9 GJB4 GJB3 CSPG5 FXYD6
42803	protein homodimerization activity	5.3263E-4	2.6830E-2	16/233 6.8%	315/11773 2.6%	ACTN3 HSPB6 VWF QPRT ASNS NR0B1 INHBB HNF1A PLOD1 ENO3 PRLR VEGFA DMBX1 BMP4 S100A13 APOE
9070	serine family amino acid biosynthetic process	5.8858E-4	2.8676E-2	3/233 1.2%	9/11773 0.0%	PSAT1 PHGDH PSPH
5922	connexon complex	5.8858E-4	2.8676E-2	3/233 1.2%	9/11773 0.0%	GJB1 GJB4 GJB3
22857	transmembrane transporter activity	6.3111E-4	3.0253E-2	25/233 10.7%	625/11773 5.3%	CLCNKA SLC1A4 ATP1A2 SLC7A11 SLC1A5 SLC6A1 SLC7A1 SLC7A3 ATP6V0A4 TMEM38B MSC ASIC1 GABRP SLC15A1 KCNB1 KCNJ12 KCNAB3 SLC7A5 GJB1 SLC6A9 GJB4 GJB3 P2RX2 KCNQ2 FXYD6
16645	oxidoreductase activity, acting on the CH-NH group of donors	6.8652E-4	3.1442E-2	4/233 1.7%	21/11773 0.1%	MTHFD2 MTHFR PYCR1 ALDH1L2
9066	aspartate family amino acid metabolic process	6.8652E-4	3.1442E-2	4/233 1.7%	21/11773 0.1%	MTHFR ASNS PLOD1 GNMT
8201	heparin binding	6.8766E-4	3.1442E-2	7/233 3.0%	75/11773 0.6%	BMP4 LIPG APLP1 LPL APOE VEGFA FGF4
44242	cellular lipid catabolic process	7.4489E-4	3.3543E-2	7/233 3.0%	76/11773 0.6%	ACOXL BDH2 GM2A PLA2G4E LIPG LPL CPT1B
60541	respiratory system development	7.6012E-4	3.3717E-2	8/233 3.4%	99/11773 0.8%	BMP4 PKDCC LAMA1 NOS3 HHIP HESX1 GLI2 VEGFA
6629	lipid metabolic process	7.9329E-4	3.4671E-2	25/233 10.7%	635/11773 5.3%	PCSK9 LPL HSD17B14 TFCP2L1 VLDLR RLBP1 ACOXL GM2A LIPG PLCE1 APOE SCD1 A4GALT PLA2G4E NR0B1 HNF1A CPT1B PRLR ACSF2 SULT2B1 DPM1 FABP3 BDH2 THRSP CERS1
32330	regulation of chondrocyte differentiation	8.2857E-4	3.5688E-2	3/233 1.2%	10/11773 0.0%	BMP4 PKDCC GLI2
44421	extracellular region part	8.9058E-4	3.7812E-2	24/233 10.3%	604/11773 5.1%	YARS MIA IGFBP5 VWF LAMA1 APLP1 GDF1 PCSK9 LPL VLDLR HAPLN4 NTN1 VEGFA BMP4 FGF17 LGALS3 SFRP1 FGF8 LIPG COL8A2 S100A13 SSPO APOE LTB
5539	glycosaminoglycan binding	9.2560E-4	3.8745E-2	8/233 3.4%	102/11773 0.8%	BMP4 LIPG APLP1 LPL APOE HAPLN4 VEGFA FGF4
1655	urogenital system development	1.0446E-3	4.3117E-2	9/233 3.8%	129/11773 1.0%	BMP4 SFRP1 FGF8 PLCE1 PCSK9 SIX1 PRLR GLI2 VEGFA
8406	gonad development	1.1188E-3	4.4001E-2	8/233 3.4%	105/11773 0.8%	BMP4 STRA8 FGF8 NOS3 ZFP42 NR0B1 INHBB VEGFA
4465	lipoprotein lipase activity	1.1548E-3	4.4001E-2	2/233 0.8%	3/11773 0.0%	LIPG LPL
70326	very-low-density lipoprotein receptor binding	1.1548E-3	4.4001E-2	2/233 0.8%	3/11773 0.0%	PCSK9 APOE
5294	neutral L-amino acid secondary active transmembrane transporter activity	1.1548E-3	4.4001E-2	2/233 0.8%	3/11773 0.0%	SLC6A9 SLC7A11
34447	very-low-density lipoprotein particle clearance	1.1548E-3	4.4001E-2	2/233 0.8%	3/11773 0.0%	APOE VLDLR
51451	myoblast migration	1.1548E-3	4.4001E-2	2/233 0.8%	3/11773 0.0%	SIX4 SIX1
22892	substrate-specific transporter activity	1.2050E-3	4.4731E-2	26/233 11.1%	691/11773 5.8%	CLCNKA SLC1A4 ATP1A2 SLC7A11 SLC1A5 SLC6A1 SLC7A1 ALDH1L2 SLC7A3 GM2A ATP6V0A4 APOE TMEM38B MSC ASIC1 GABRP SLC15A1 KCNB1 KCNJ12 KCNAB3 SLC7A5 FABP3 SLC6A9 P2RX2 KCNQ2 FXYD6
70279	vitamin B6 binding	1.2191E-3	4.4731E-2	5/233 2.1%	41/11773 0.3%	GLDC SHMT2 PSAT1 GPT2 ACCSL
30170	pyridoxal phosphate binding	1.2191E-3	4.4731E-2	5/233 2.1%	41/11773 0.3%	GLDC SHMT2 PSAT1 GPT2 ACCSL
48037	cofactor binding	1.2805E-3	4.6410E-2	12/233 5.1%	217/11773 1.8%	ACOXL BDH2 GLDC SHMT2 NOS3 PSAT1 GPT2 LDHD ASNS ACCSL PHGDH ALDH1L2

## Sheet: 5B_up_siRSL24d1 no rescue
Supplementary Data 5A. Enriched biological processes GO annotations in genes up-regulated in Rsl24d1 depleted cells without RSL24D1 rescue
GO ID	GO description	p-val	corrected p-val	cluster frequency	total frequency	Genes associated to GO annotations
5886	plasma membrane	8.9660E-21	4.2472E-17	258/787 32.7%	2272/11773 19.2%	SERPINE2 SCT FZD10 HTR4 ALCAM CCN2 ANKS1B SLC34A3 GBP5 PRKCH SP110 SYTL1 SLC6A13 MYO7A CLDN5 SLC5A8 FEZ1 CD109 KCNQ3 KCNQ5 KCTD11 KCTD12 GYPA EPB42 SDC4 EPHA10 DHH SLC5A1 LPAR4 EVPL ART3 ART4 CRHR2 NEU3 OTOG KCNE1L PLEK2 CD14 SCN3B APOB RHBDL1 SLC19A2 JAG2 NTNG2 ST14 JAG1 MCAM FERMT1 RAET1E CALY DCHS2 LPAR6 PTK7 KITL FAT2 PLCH2 CDK14 ADA PTPRT DDR1 CLIC6 NRP1 SYNM SH3KBP1 KCNC3 PTPRN GPR20 EDA2R …
31226	intrinsic to plasma membrane	5.9056E-19	1.3987E-15	117/787 14.8%	747/11773 6.3%	CHRM3 KCNG3 ITGA2B FZD10 IL1RAP HTR4 CELSR1 NRCAM KCNH1 CHRNB4 BTN1A1 SLC6A13 GPR75 KCTD1 LTB4R2 LTB4R1 KCNQ3 ROR1 KCNQ5 KCTD11 ADAM8 KCTD12 NOTCH3 SLC26A2 SDC4 EPHA10 CHRNA4 SLC5A1 LPAR4 ADRB2 ART3 CRHR2 NEU3 EFNB1 TBXA2R CLCA2 BTLA CLCA1 KCNE1L RHBDL1 GRIA4 JAG2 NTNG2 ST14 JAG1 CAV2 HTR1A PTPRD CALY PTK7 DDR1 ITGB4 BNC1 KCNC3 PTPRN ITGB2 GPR20 TSPAN12 EDA2R SGCE MMP25 GRM6 SGCB SLC22A17 GRM8 SL…
44459	plasma membrane part	1.9497E-18	3.0786E-15	174/787 22.1%	1362/11773 11.5%	CHRM3 KCNG3 SERPINE2 CD80 ITGA2B FZD10 IL1RAP HTR4 CELSR1 GRIP1 RIMS1 ALCAM NRCAM RGS9 LZTS1 KCNH1 ANKS1B SLC34A3 CHRNB4 SP110 BTN1A1 SYTL1 SLC6A13 GPR75 KCTD1 MYO7A CLDN5 TANC1 SLC5A8 LTB4R2 FEZ1 LTB4R1 KCNQ3 ROR1 KCNQ5 KCTD11 ADAM8 KCTD12 DSC3 NOTCH3 SLC26A2 SDC4 EPHA10 CHRNA4 CACNA1B SLC5A1 LPAR4 ADRB2 EVPL CACNA1E ART3 CACNA1G CRHR2 NEU3 EFNB1 TBXA2R CLCA2 BTLA OTOG CLCA1 KCNE1L PLEK2 RHBDL1 …
5887	integral to plasma membrane	3.1229E-18	3.6983E-15	114/787 14.4%	733/11773 6.2%	CHRM3 KCNG3 ITGA2B FZD10 IL1RAP HTR4 CELSR1 NRCAM KCNH1 CHRNB4 BTN1A1 SLC6A13 GPR75 KCTD1 LTB4R2 LTB4R1 KCNQ3 ROR1 KCNQ5 KCTD11 ADAM8 KCTD12 NOTCH3 SLC26A2 SDC4 EPHA10 CHRNA4 SLC5A1 LPAR4 ADRB2 ART3 CRHR2 NEU3 EFNB1 TBXA2R CLCA2 BTLA CLCA1 KCNE1L RHBDL1 GRIA4 JAG2 ST14 JAG1 CAV2 HTR1A PTPRD CALY PTK7 DDR1 ITGB4 BNC1 KCNC3 PTPRN ITGB2 GPR20 TSPAN12 EDA2R SGCE MMP25 GRM6 SGCB SLC22A17 GRM8 SLC18A3 …
60089	molecular transducer activity	4.6233E-13	3.6501E-10	133/787 16.8%	1071/11773 9.0%	CHRM3 CD80 ITGA2B LOXL3 FZD10 IL1RAP HTR4 NR3C1 CELSR1 NIPAL4 RGS5 GRIP1 MAP3K9 RGS9 MS4A10 KCNH1 CHRNB4 SEMA6A SP110 BTN1A1 FST WNT5A GPR75 UNC5C TIAM2 DOK1 LTB4R2 LTB4R1 ROR1 NSMAF GNAZ NOTCH3 SHC3 SDC4 EPHA10 CHRNA4 GPR87 NPR2 IL20RB LPAR4 ADRB2 CRHR2 WNT6 TBXA2R BTLA SCAP CD14 GRIA3 WNT3 GRIA4 FZD1 VDR PLK2 HTR1A TNFRSF10B SSC5D PTPRD PTPRE GNAL LPAR6 PTK7 CASS4 PLCH2 MAP3K14 FGFR2 PTPRT DDR1…
4871	signal transducer activity	4.6233E-13	3.6501E-10	133/787 16.8%	1071/11773 9.0%	CHRM3 CD80 ITGA2B LOXL3 FZD10 IL1RAP HTR4 NR3C1 CELSR1 NIPAL4 RGS5 GRIP1 MAP3K9 RGS9 MS4A10 KCNH1 CHRNB4 SEMA6A SP110 BTN1A1 FST WNT5A GPR75 UNC5C TIAM2 DOK1 LTB4R2 LTB4R1 ROR1 NSMAF GNAZ NOTCH3 SHC3 SDC4 EPHA10 CHRNA4 GPR87 NPR2 IL20RB LPAR4 ADRB2 CRHR2 WNT6 TBXA2R BTLA SCAP CD14 GRIA3 WNT3 GRIA4 FZD1 VDR PLK2 HTR1A TNFRSF10B SSC5D PTPRD PTPRE GNAL LPAR6 PTK7 CASS4 PLCH2 MAP3K14 FGFR2 PTPRT DDR1…
4872	receptor activity	6.8700E-13	4.3483E-10	96/787 12.1%	677/11773 5.7%	PTPRT DDR1 GLP1R NRP1 CHRM3 ROBO3 ITGB4 PTPRN CD80 ITGB2 ITGA2B LOXL3 GPR20 FZD10 IL1RAP HTR4 NR3C1 CELSR1 EDA2R NIPAL4 GPR132 GRM6 SLC22A17 GRM8 MS4A10 CHRNB4 SEMA6A ITGA4 DCC BTN1A1 ITGA2 NFAM1 RIPK4 TNFRSF19 ITGA1 GLP2R GPR75 UNC5C GFRA1 OSMR GFRA3 ADRA2B AGTR1B TGFBR3 LTB4R2 ADRB3 RTN4RL1 LTB4R1 ITGA8 ROR1 MET PPARD ENG NOTCH3 LRP1 SDC4 EPHA10 CHRNA4 NPY4R GPR87 TMPRSS3 NPR2 IL20RB CXCR4 LPAR…
4888	transmembrane receptor activity	7.3435E-13	4.3483E-10	68/787 8.6%	403/11773 3.4%	DDR1 GLP1R NRP1 CHRM3 PTPRN LOXL3 GPR20 FZD10 IL1RAP HTR4 CELSR1 EDA2R GPR132 GRM6 SLC22A17 GRM8 CHRNB4 DCC NFAM1 TNFRSF19 GLP2R GPR75 UNC5C GFRA1 GFRA3 ADRA2B AGTR1B TGFBR3 LTB4R2 ADRB3 LTB4R1 ROR1 MET ENG EPHA10 CHRNA4 NPY4R GPR87 TMPRSS3 NPR2 CXCR4 LPAR4 ADRB2 EGFR CRHR2 P2RY6 TBXA2R P2RY1 CD14 TAS1R1 GRIA3 GRIA4 FZD1 NTRK2 GABRA5 HTR1A SSC5D TSHR PTPRD P2RX7 PTPRE P2RX6 P2RX5 LPAR6 PTK7 FAS T…
31224	intrinsic to membrane	1.6882E-11	8.8854E-9	290/787 36.8%	3108/11773 26.3%	SCT KLHDC7A FZD10 HTR4 TMEM92 HS6ST2 NIPAL4 ALCAM CREB3L1 MS4A10 SCN1B SLC34A3 SP110 SLC6A13 UNC5C CPT1C CLDN5 SLC5A8 SOAT2 CD109 NINJ1 ORAI2 KCNQ3 KCNQ5 KCTD11 KCTD12 CTXN1 GYPA SDC4 EPHA10 TMEM63B SLC35D1 MAOB TMTC3 IL20RB SLC5A1 LPAR4 ART3 ART4 CRHR2 NEU3 SCAP KCNE1L CD14 STXBP6 SCN3B RHBDL1 SLC19A2 JAG2 FZD1 NTNG2 ST14 JAG1 FER1L4 MCAM ABCA9 RAET1E CALY DCHS2 LPAR6 PTK7 KITL FAT2 PAM ITM2A PT…
32501	multicellular organismal process	2.1756E-11	1.0306E-8	276/787 35.0%	2926/11773 24.8%	RB1 SPON2 SERPINE2 SCT WIPF3 FZD10 SPIB ALCAM CYP1B1 HOXA1 CCN2 CCN1 SCN1B NKX2-9 HES6 SRRM4 SP110 SOX14 EBF2 UNC5C MYO7A KRT5 SOX10 HOXB9 RFX6 SOAT2 FEZ1 NINJ1 KCNQ3 SERPING1 KCNQ5 KCTD11 ZFPM1 EPB42 SDC4 DHH GATA6 IL20RB TWIST1 SLC5A1 GATA2 EVPL OTOG SCAP APOB NKX2-2 JAG2 FZD1 NTNG2 JUN PHC2 JAG1 DMPK LIF NFATC2 GADD45G FOSL1 AKR1B10 KITL MKX DZIP1 PAM ADA NODAL PCSK2 MESP2 NRP1 ROBO3 BTG2 CDKN…
30154	cell differentiation	3.9953E-11	1.7205E-8	150/787 19.0%	1338/11773 11.3%	RB1 SPON2 STEAP4 SERPINE2 SCT WIPF3 FZD10 SPIB FGF5 CCND2 ALCAM SALL3 HOXA1 NRCAM CCN2 CCN1 LZTS1 KCNH1 NKX2-9 HES6 SRRM4 SEMA6A SP110 FST ANXA13 WNT5A DYRK1B UNC5C MYO7A NPNT POU3F1 MYT1 SOX10 OBSCN RFX6 SOAT2 FEZ1 ROR1 KCTD11 GCM1 NOTCH3 EPB42 DHH NTM GATA6 TWIST1 ABHD5 ADRB2 GATA2 FOXO3 EVPL NEUROD1 ARHGAP22 WNT6 EFNB1 SCAP MYH11 WNT3 NKX2-2 JAG2 FZD1 NTNG2 JUN JAG1 CAV2 LIF FOXN4 BMP7 ARHGAP2…
48869	cellular developmental process	6.3365E-11	2.5013E-8	153/787 19.4%	1382/11773 11.7%	RB1 SPON2 STEAP4 SERPINE2 SCT WIPF3 FZD10 SPIB FGF5 CCND2 ALCAM SALL3 HOXA1 NRCAM CCN2 CCN1 LZTS1 KCNH1 NKX2-9 HES6 SRRM4 SEMA6A SP110 FST ANXA13 WNT5A DYRK1B UNC5C MYO7A NPNT POU3F1 MYT1 SOX10 OBSCN RFX6 SOAT2 FEZ1 ROR1 KCTD11 GCM1 NOTCH3 EPB42 DHH NTM GATA6 TWIST1 ABHD5 ADRB2 GATA2 FOXO3 EVPL NEUROD1 ARHGAP22 WNT6 EFNB1 SCAP MYH11 WNT3 NKX2-2 JAG2 FZD1 NTNG2 JUN JAG1 CAV2 LIF FOXN4 BMP7 ARHGAP2…
7275	multicellular organismal development	1.5484E-10	5.6420E-8	227/787 28.8%	2327/11773 19.7%	RB1 SPON2 SERPINE2 SCT WIPF3 FZD10 SPIB ALCAM HOXA1 CCN2 CCN1 NKX2-9 HES6 SRRM4 SP110 SOX14 EBF2 UNC5C MYO7A KRT5 SOX10 HOXB9 RFX6 FEZ1 NINJ1 KCTD11 ZFPM1 EPB42 SDC4 DHH GATA6 TWIST1 GATA2 EVPL SCAP APOB NKX2-2 JAG2 FZD1 NTNG2 JUN PHC2 JAG1 LIF GADD45G KITL MKX DZIP1 PAM ADA NODAL PCSK2 MESP2 NRP1 ROBO3 BTG2 CDKN1A TCF21 HOXC13 BMI1 EDA2R TAF7L CASP14 CHL1 HEY2 TCTN1 BBS7 APC2 FOXD4 ARG2 IL15 NFA…
48856	anatomical structure development	1.8755E-10	6.3458E-8	210/787 26.6%	2112/11773 17.9%	RB1 SPON2 SERPINE2 SCT FZD10 SPIB ALCAM HOXA1 CCN2 CCN1 NKX2-9 HES6 SRRM4 SP110 SOX14 UNC5C MYO7A KRT5 SOX10 HOXB9 RFX6 FEZ1 NINJ1 KCTD11 ZFPM1 EPB42 SDC4 DHH GATA6 TWIST1 GATA3 GATA2 EVPL SCAP APOB NKX2-2 JAG2 FZD1 NTNG2 JUN JAG1 MCAM LIF KITL MKX DZIP1 PAM ADA NODAL PCSK2 MESP2 NRP1 ROBO3 BTG2 CDKN1A TCF21 HOXC13 BMI1 EDA2R CASP14 CHL1 HEY2 BBS7 APC2 ARG2 IL15 NFAM1 MST1 EN1 GFRA1 WNT9A FOS TEX…
7166	cell surface receptor linked signaling pathway	2.7329E-10	8.6304E-8	110/787 13.9%	906/11773 7.6%	CHRM3 TRIO DGKA ITGA2B FZD10 HTR4 CELSR1 FGF5 CCN2 RGS9 SEMA6A FST WNT5A GPR75 DOK1 LTB4R1 ROR1 DGKI GNAZ NOTCH3 SHC3 EPHA10 NPR2 PIK3R3 LTBP2 LPAR4 ADRB2 CRHR2 WNT6 TBXA2R BTLA CD14 GRIA3 WNT3 GRIA4 NKX2-2 JAG2 FZD1 JUN JAG1 HTR1A LIF TNFRSF10B BMP7 PTPRD PTPRE CXCL10 GNAL CALY LPAR6 CPD FGF18 CDK14 NODAL FGFR2 PTPRT DDR1 MESP2 ITGB4 PTPRN ITGB2 GPR20 TSPAN12 CPZ GRM6 APC2 ITGA4 ITGA2 NFAM1 ITGA…
32502	developmental process	3.0620E-10	8.8720E-8	242/787 30.7%	2540/11773 21.5%	RB1 SPON2 SERPINE2 SCT WIPF3 FZD10 SPIB ALCAM HOXA1 CCN2 CCN1 NKX2-9 HES6 SRRM4 SP110 SOX14 EBF2 UNC5C MYO7A KRT5 SOX10 HOXB9 RFX6 SOAT2 FEZ1 NINJ1 KCTD11 ZFPM1 EPB42 SDC4 DHH GATA6 TWIST1 GATA3 GATA2 EVPL SCAP APOB NKX2-2 JAG2 FZD1 NTNG2 JUN PHC2 JAG1 MCAM LIF GADD45G KITL MKX DZIP1 PAM ADA NODAL PCSK2 MESP2 NRP1 ROBO3 BTG2 CDKN1A TCF21 HOXC13 BMI1 EDA2R TAF7L CASP14 CHL1 HEY2 TCTN1 BBS7 APC2 FO…
48731	system development	3.1840E-10	8.8720E-8	194/787 24.6%	1920/11773 16.3%	RB1 SPON2 SERPINE2 SCT FZD10 SPIB ALCAM HOXA1 CCN2 CCN1 NKX2-9 HES6 SRRM4 SP110 SOX14 UNC5C MYO7A KRT5 SOX10 HOXB9 RFX6 FEZ1 NINJ1 KCTD11 ZFPM1 EPB42 DHH GATA6 TWIST1 GATA2 EVPL SCAP APOB NKX2-2 JAG2 FZD1 NTNG2 JUN JAG1 LIF KITL MKX PAM ADA NODAL PCSK2 MESP2 NRP1 ROBO3 BTG2 CDKN1A TCF21 HOXC13 BMI1 EDA2R CASP14 CHL1 HEY2 BBS7 APC2 IL15 NFAM1 EN1 GFRA1 WNT9A FOS TEX15 GFRA3 CBFA2T3 AGTR1B ITPKB GA…
44425	membrane part	5.3666E-10	1.4123E-7	329/787 41.8%	3739/11773 31.7%	SERPINE2 SCT KLHDC7A FZD10 HTR4 TMEM92 HS6ST2 NIPAL4 ALCAM CREB3L1 CYP1B1 MS4A10 SCN1B ANKS1B SLC34A3 SP110 SYTL1 SLC6A13 UNC5C MYO7A CPT1C CLDN5 SLC5A8 SOAT2 FEZ1 CD109 NINJ1 ORAI2 KCNQ3 KCNQ5 KCTD11 KCTD12 CTXN1 GYPA SDC4 EPHA10 TMEM63B SLC35D1 MAOB TMTC3 IL20RB SLC5A1 LPAR4 EVPL ART3 ART4 CRHR2 NEU3 OTOG SCAP KCNE1L PLEK2 CD14 STXBP6 SCN3B RHBDL1 SLC19A2 JAG2 FZD1 NTNG2 ST14 JAG1 FER1L4 MCAM A…
30182	neuron differentiation	8.0961E-10	1.9184E-7	57/787 7.2%	361/11773 3.0%	SPON2 NRP1 ROBO3 BTG2 ONECUT2 FZD10 ALCAM SALL3 HOXA1 NRCAM NKX2-9 SEMA6A DCC ITGA1 WNT5A EN1 UNC5C WNT9A MYO7A GFRA3 VCAN RTN4RL1 FEZ1 ROR1 DSCAML1 NOTCH3 NTM NTN4 WNT8B GATA2 ASCL1 EGFR WNT6 EFNB1 RELN SLIT1 SLITRK5 PTK2B WNT3 NKX2-2 JAG2 FZD1 NTNG2 JAG1 IRX5 WHRN LIF FOXN4 BAIAP2 BMP7 POU4F1 POU4F3 KLF7 LHX1 MDGA1 PAM NEUROG2
16021	integral to membrane	8.0997E-10	1.9184E-7	277/787 35.1%	3034/11773 25.7%	SCT KLHDC7A FZD10 HTR4 TMEM92 HS6ST2 NIPAL4 ALCAM CREB3L1 MS4A10 SCN1B SLC34A3 SP110 SLC6A13 UNC5C CPT1C CLDN5 SLC5A8 SOAT2 NINJ1 ORAI2 KCNQ3 KCNQ5 KCTD11 KCTD12 CTXN1 GYPA SDC4 EPHA10 TMEM63B SLC35D1 MAOB TMTC3 IL20RB SLC5A1 LPAR4 ART3 CRHR2 NEU3 SCAP KCNE1L CD14 STXBP6 SCN3B RHBDL1 SLC19A2 JAG2 FZD1 ST14 JAG1 FER1L4 MCAM ABCA9 RAET1E CALY DCHS2 LPAR6 PTK7 KITL FAT2 PAM ITM2A PTPRT DDR1 CLIC6 NR…
23052	signaling	1.4092E-9	3.1788E-7	227/787 28.8%	2381/11773 20.2%	RB1 TRIO TRAF3IP2 SCT FZD10 HTR4 ALCAM CCN2 CCN1 GTSE1 SCN1B PRKCH DAPK1 SP110 UNC5C TIAM2 KCNQ3 KCNQ5 EPHA10 DHH IL20RB PIK3R3 LPAR4 CRHR2 SCAP PLEK2 CD14 RHBDL1 NKX2-2 JAG2 FZD1 JUN JAG1 DMPK PDE2A LIF NFATC1 GADD45G CALY LPAR6 PTK7 KITL CDK14 NODAL PTPRT DDR1 MESP2 NRP1 CDKN1A SH3KBP1 PTPRN GPR20 PANX1 PCLO CHL1 IKBKE APC2 DFFB DUSP2 FGFBP1 IL15 NFAM1 MST1 GFRA1 WNT9A FOS KREMEN2 DUSP8 OSMR GF…
16020	membrane	7.9197E-9	1.7053E-6	391/787 49.6%	4709/11773 39.9%	SERPINE2 SCT FZD10 HTR4 TMEM92 ALCAM CREB3L1 CYP1B1 MS4A10 ANKS1B GBP5 PRKCH SYTL1 UNC5C CLDN5 SLC5A8 FEZ1 ORAI2 DHH IL20RB SLC5A1 KCNE1L PLEK2 RHBDL1 SLC19A2 JAG2 FZD1 ST14 JAG1 MCAM ABCA9 FOSL1 FERMT1 DCHS2 KITL FAT2 PLCH2 PAM CDK14 ADA KCNC3 LRRC38 STON1 LRRC3 GPR20 LETM2 PANX1 MMP25 GPR132 TMEM43 TMEM44 CHL1 FLVCR2 LDLRAP1 IKBKE SLC18A3 APC2 IKBIP FGFBP1 ELOVL2 NFAM1 RIPK4 ROM1 TMC8 EMP3 AGTR…
22008	neurogenesis	8.4476E-9	1.7398E-6	72/787 9.1%	538/11773 4.5%	SPON2 NRP1 ROBO3 BTG2 ONECUT2 SERPINE2 FZD10 FGF5 CCND2 ALCAM SALL3 HOXA1 NRCAM LZTS1 APC2 NKX2-9 SEMA6A DCC ITGA1 WNT5A EN1 UNC5C WNT9A MYO7A POU3F1 GFRA3 SOX10 ADRA2B VCAN RTN4RL1 FEZ1 ROR1 DSCAML1 GCM1 NOTCH3 NTM NTN4 WNT8B TWIST1 GATA2 ASCL1 DLL1 EGFR NEUROD1 WNT6 EFNB1 RELN SLIT1 SLITRK5 PTK2B PAK3 WNT3 NKX2-2 JAG2 FZD1 NTNG2 JAG1 IRX5 WHRN LIF VEGFC FOXN4 BAIAP2 BMP7 POU4F1 REC8 POU4F3 KLF7…
22803	passive transmembrane transporter activity	8.8166E-9	1.7402E-6	43/787 5.4%	251/11773 2.1%	CLIC6 HCN4 KCNG3 BNC1 CHRNA4 KCNC3 KCNA3 CACNA1B KCNA6 CACNA1E CACNA1G PANX1 KCNT1 CLCA2 CLCA1 CNGA3 SCN3B GRIA3 SCN1B KCNH1 GRIA4 KCNJ4 CHRNB4 TRPA1 GABRA5 TRPC1 KCNJ15 SLC4A11 KCTD1 ANO7 KCNAB2 ANO3 P2RX7 P2RX6 SLC5A8 P2RX5 KCNQ3 KCNQ5 KCTD11 SCN4A KCTD12 KCNK2 SCN4B
7399	nervous system development	1.0254E-8	1.9430E-6	109/787 13.8%	953/11773 8.0%	SPON2 CHRM3 SERPINE2 FZD10 CELSR1 FGF5 GRIP1 CCND2 ALCAM SALL3 HOXA1 NRCAM RGS9 LZTS1 NKX2-9 HES6 SRRM4 SEMA6A SP110 WNT5A SOX14 UNC5C MYO7A POU3F1 MYT1 SOX10 FEZ1 NINJ1 ROR1 KCTD11 GCM1 NOTCH3 SHC3 DHH NTM TWIST1 GATA2 NEUROD1 WNT6 EFNB1 APOB WNT3 NKX2-2 JAG2 FZD1 NTNG2 JAG1 LIF FOXN4 BMP7 MAFB LHX1 PAM NODAL PCSK2 NRP1 ROBO3 BTG2 ONECUT2 BNC1 CHL1 HEY2 APC2 APAF1 DCC ITGA1 EN1 GFRA1 WNT9A FOS G…
5216	ion channel activity	1.1438E-8	2.0840E-6	41/787 5.2%	235/11773 1.9%	CLIC6 HCN4 KCNG3 BNC1 CHRNA4 KCNC3 KCNA3 CACNA1B KCNA6 CACNA1E CACNA1G KCNT1 CLCA2 CLCA1 CNGA3 SCN3B GRIA3 SCN1B KCNH1 GRIA4 KCNJ4 CHRNB4 TRPA1 GABRA5 TRPC1 KCNJ15 SLC4A11 KCTD1 ANO7 KCNAB2 ANO3 P2RX7 P2RX6 P2RX5 KCNQ3 KCNQ5 KCTD11 SCN4A KCTD12 KCNK2 SCN4B
22836	gated channel activity	1.3084E-8	2.2955E-6	36/787 4.5%	192/11773 1.6%	CLIC6 HCN4 KCNG3 BNC1 CHRNA4 KCNC3 KCNA3 CACNA1B KCNA6 CACNA1E CACNA1G KCNT1 CLCA2 CNGA3 SCN3B GRIA3 SCN1B KCNH1 GRIA4 KCNJ4 CHRNB4 GABRA5 TRPC1 KCNJ15 KCTD1 KCNAB2 P2RX7 P2RX6 P2RX5 KCNQ3 KCNQ5 KCTD11 SCN4A KCTD12 KCNK2 SCN4B
22838	substrate-specific channel activity	2.1328E-8	3.6083E-6	41/787 5.2%	240/11773 2.0%	CLIC6 HCN4 KCNG3 BNC1 CHRNA4 KCNC3 KCNA3 CACNA1B KCNA6 CACNA1E CACNA1G KCNT1 CLCA2 CLCA1 CNGA3 SCN3B GRIA3 SCN1B KCNH1 GRIA4 KCNJ4 CHRNB4 TRPA1 GABRA5 TRPC1 KCNJ15 SLC4A11 KCTD1 ANO7 KCNAB2 ANO3 P2RX7 P2RX6 P2RX5 KCNQ3 KCNQ5 KCTD11 SCN4A KCTD12 KCNK2 SCN4B
15267	channel activity	2.3630E-8	3.8403E-6	42/787 5.3%	250/11773 2.1%	CLIC6 HCN4 KCNG3 BNC1 CHRNA4 KCNC3 KCNA3 CACNA1B KCNA6 CACNA1E CACNA1G PANX1 KCNT1 CLCA2 CLCA1 CNGA3 SCN3B GRIA3 SCN1B KCNH1 GRIA4 KCNJ4 CHRNB4 TRPA1 GABRA5 TRPC1 KCNJ15 SLC4A11 KCTD1 ANO7 KCNAB2 ANO3 P2RX7 P2RX6 P2RX5 KCNQ3 KCNQ5 KCTD11 SCN4A KCTD12 KCNK2 SCN4B
9653	anatomical structure morphogenesis	2.4321E-8	3.8403E-6	114/787 14.4%	1027/11773 8.7%	SPON2 CELSR1 ALCAM HOXA1 NRCAM CCN2 CCN1 KCNH1 PHLDA3 NKX2-9 SEMA6A SP110 FST WNT5A DYRK1B UNC5C MYO7A SOX10 FEZ1 NINJ1 ROR1 GCM1 NOTCH3 GATA6 TWIST1 GATA3 ADRB2 BHLHE23 CACNA1G NEUROD1 ARHGAP22 WNT6 EFNB1 SCAP MYH11 APOB WNT3 JAG2 NTNG2 JUN JAG1 VDR MCAM LIF BMP7 ARHGAP24 MAFB LHX3 LHX1 FGF18 SP8 PAM ADA NODAL MESP2 NRP1 ROBO3 CDKN1A ONECUT2 ONECUT1 TCF21 HOXC13 TSPAN12 CYP26B1 HEY2 BBS7 APAF1 I…
5261	cation channel activity	3.6673E-8	5.6039E-6	32/787 4.0%	165/11773 1.4%	HCN4 KCNG3 BNC1 CHRNA4 KCNC3 KCNA3 CACNA1B KCNA6 CACNA1E CACNA1G KCNT1 SCN3B SCN1B KCNH1 KCNJ4 CHRNB4 TRPA1 TRPC1 KCNJ15 SLC4A11 KCTD1 KCNAB2 P2RX7 P2RX6 P2RX5 KCNQ3 KCNQ5 KCTD11 SCN4A KCTD12 KCNK2 SCN4B
48699	generation of neurons	5.3584E-8	7.9321E-6	66/787 8.3%	498/11773 4.2%	SPON2 NRP1 ROBO3 BTG2 ONECUT2 SERPINE2 FZD10 CCND2 ALCAM SALL3 HOXA1 NRCAM LZTS1 APC2 NKX2-9 SEMA6A DCC ITGA1 WNT5A EN1 UNC5C WNT9A MYO7A GFRA3 ADRA2B VCAN RTN4RL1 FEZ1 ROR1 DSCAML1 NOTCH3 NTM NTN4 WNT8B TWIST1 GATA2 ASCL1 DLL1 EGFR NEUROD1 WNT6 EFNB1 RELN SLIT1 SLITRK5 PTK2B WNT3 NKX2-2 JAG2 FZD1 NTNG2 JAG1 IRX5 WHRN LIF VEGFC FOXN4 BAIAP2 BMP7 POU4F1 POU4F3 KLF7 LHX1 MDGA1 PAM NEUROG2
4930	G-protein coupled receptor activity	6.1325E-8	8.8029E-6	31/787 3.9%	160/11773 1.3%	GLP1R CHRM3 NPY4R GPR87 NPR2 GPR20 CXCR4 FZD10 LPAR4 ADRB2 HTR4 CELSR1 CRHR2 GPR132 P2RY6 GRM6 TBXA2R GRM8 P2RY1 TAS1R1 FZD1 GLP2R HTR1A GPR75 ADRA2B TSHR AGTR1B LTB4R2 ADRB3 LPAR6 LTB4R1
3008	system process	2.6333E-7	3.6689E-5	86/787 10.9%	743/11773 6.3%	GLP1R SCT BNC1 RIMS1 PCLO GRM6 GRM8 CYP1B1 CNGA3 BBS7 FGFBP3 CCN1 RGS9 SCN1B CHRNB4 SP110 ITGA2 TRPC1 ROM1 ITGA1 TBC1D8 FOS MYO7A POU3F1 ADRA2B AGTR1B GAL SOAT2 LTB4R1 ITGA8 KCNQ3 CASQ2 SERPING1 KCNQ5 SCN4A PLCB1 PPARD ENG HCN4 SHC3 DHH CHRNA4 NPY4R NPR2 RGS16 CACNA1B SLC5A1 ADRB2 CACNA1E CACNA1G ADCY5 TTN DLL4 ABLIM1 ATXN1 CALD1 P2RY1 SLIT1 OTOG SLC17A6 MYH11 TAS1R1 PRPH JUN DMPK IRX5 TRPA1 VDR …
22843	voltage-gated cation channel activity	3.6570E-7	4.9496E-5	22/787 2.7%	98/11773 0.8%	KCNJ4 HCN4 KCNG3 KCNC3 KCNA3 CACNA1B KCNJ15 KCTD1 KCNA6 KCNAB2 CACNA1E CACNA1G KCNQ3 KCNQ5 KCTD11 SCN4A KCTD12 SCN3B KCNK2 SCN4B SCN1B KCNH1
7154	cell communication	3.9347E-7	5.1774E-5	70/787 8.8%	569/11773 4.8%	NRP1 CDKN1A TNFAIP6 ITGB4 BNC1 SH3KBP1 CD80 ITGB2 FZD10 PANX1 FGF5 RIMS1 PCLO GRM8 CCN1 SCN1B FGFBP1 CHRNB4 IL15 SP110 ATG9B WNT5A WNT9A FOS POU3F1 ADRA2B GAL KCNQ3 KCNQ5 PPARD SHC3 DHH CHRNA4 NTN4 CACNA1B WNT8B NOXO1 CACNA1E DLL1 NEUROD1 DLL4 WNT6 EFNB1 ATXN1 SLIT1 SLC17A6 WNT3 JAG2 FZD1 JUN CDKN2B JAG1 DMPK VDR CAV2 GABRA5 WHRN PCDH8 KRT13 SNX20 REC8 TSHR FOSL1 P2RX7 CXCL10 LHX1 FGF18 APBA1 TEK…
23033	signaling pathway	5.1552E-7	6.6001E-5	157/787 19.9%	1625/11773 13.8%	RB1 CHRM3 RTKN TRIO TRAF3IP2 CD80 DGKA RASL11A ITGA2B FZD10 HTR4 CELSR1 FGF5 GRIP1 MAP3K9 CCN2 CCN1 GTSE1 RGS9 PHLDA3 PRKCH SEMA6A DAPK1 FST WNT5A GPR75 DOK1 RAB30 LTB4R1 ROR1 ARL8A DGKI GNAZ NOTCH3 SHC3 EPHA10 NPR2 IL20RB PIK3R3 LTBP2 LPAR4 ADRB2 PLCXD1 CRHR2 NEUROD1 WNT6 TBXA2R BTLA SCAP PLEK2 CD14 GRIA3 WNT3 GRIA4 NKX2-2 JAG2 FZD1 JUN JAG1 VDR HTR1A LIF TNFRSF10B NFATC1 CORO2A BMP7 GADD45G PTP…
48513	organ development	8.8005E-7	1.0971E-4	141/787 17.9%	1435/11773 12.1%	RB1 SCT CELSR1 SPIB CCND2 SALL3 HOXA1 CCN2 CCN1 NKX2-9 SEMA6A FST USP2 WNT5A UNC5C MYO7A KRT5 POU3F1 HOXB9 RFX6 NINJ1 ROR1 ZFPM1 GCM1 NOTCH3 EPB42 DHH GATA6 TWIST1 GATA2 FOXO3 BHLHE23 EVPL NEUROD1 FAM83H ARHGAP22 WNT6 EFNB1 SCAP MYH11 APOB WNT3 PRPH NKX2-2 JAG2 FZD1 JUN JAG1 VDR CAV2 LIF NEB BMP7 ARHGAP24 CXCL10 MAFB LHX3 KITL LHX1 FGF18 MKX ADA NODAL MESP2 NRP1 CDKN1A ONECUT2 BNC1 ONECUT1 TCHH T…
902	cell morphogenesis	1.5523E-6	1.8772E-4	41/787 5.2%	280/11773 2.3%	SPON2 NRP1 NOTCH3 ROBO3 ONECUT2 ONECUT1 WNT8A EGFR EFNB1 RELN ALCAM SLIT1 SLITRK5 HOXA1 NRCAM BBS7 WNT3 NKX2-9 NTNG2 SEMA6A DCC ITGA1 MST1 WNT5A FOXJ1 UNC5C MYO7A BAIAP2 BMP7 POU4F1 POU4F3 P2RX7 TGFBR3 KLF7 VCAN RTN4RL1 FEZ1 DSCAML1 PAM NODAL NEUROG2
16502	nucleotide receptor activity	1.6247E-6	1.8772E-4	8/787 1.0%	15/11773 0.1%	P2RX7 P2RX6 P2RY6 P2RX5 LPAR6 GPR87 P2RY1 LPAR4
1614	purinergic nucleotide receptor activity	1.6247E-6	1.8772E-4	8/787 1.0%	15/11773 0.1%	P2RX7 P2RX6 P2RY6 P2RX5 LPAR6 GPR87 P2RY1 LPAR4
48666	neuron development	1.6961E-6	1.9130E-4	40/787 5.0%	271/11773 2.3%	SPON2 NRP1 ROBO3 ONECUT2 NTM NTN4 ASCL1 EGFR EFNB1 RELN ALCAM SALL3 SLIT1 SLITRK5 PTK2B HOXA1 NRCAM NKX2-9 NTNG2 SEMA6A IRX5 WHRN DCC ITGA1 LIF EN1 UNC5C MYO7A BAIAP2 GFRA3 BMP7 POU4F1 POU4F3 KLF7 VCAN RTN4RL1 FEZ1 DSCAML1 PAM NEUROG2
3700	transcription factor activity	1.7668E-6	1.9464E-4	80/787 10.1%	707/11773 6.0%	RB1 MESP2 ONECUT2 BNC1 FOXI3 ONECUT1 TCF21 HR HOXC13 NR3C1 ETS1 SPIB DACH1 SALL2 TRIM29 CREB3L1 HEY2 DMRTB1 HOXA1 LZTS1 PKNOX2 FOXD4 NKX2-9 LMO1 HES6 ZHX3 EN1 FOXL2 FOS POU3F1 MYT1 ZHX1 SOX10 CBFA2T3 HIC1 ELF1 HOXB9 TAL1 FEZ1 IRF2 ROR1 IRF6 ATF3 PPARD CREB5 GCM1 DLX3 GATA6 GATA3 GATA2 FOXO3 ASCL1 ARNTL2 NEUROD1 NKX2-2 IRX2 JUN ZFHX2 TFAP2E IRX5 SNAI3 IRX3 FOXJ1 NFATC2 FOXN4 NFATC1 TBX4 POU4F1 TBX…
32989	cellular component morphogenesis	2.1665E-6	2.3325E-4	44/787 5.5%	314/11773 2.6%	SPON2 NRP1 NOTCH3 ROBO3 ONECUT2 ONECUT1 WNT8A EGFR TTN EFNB1 RELN ALCAM SLIT1 SLITRK5 HOXA1 NRCAM MYH11 BBS7 WNT3 NKX2-9 NTNG2 SEMA6A SP110 DCC ITGA1 MST1 WNT5A FOXJ1 UNC5C MYO7A BAIAP2 BMP7 POU4F1 POU4F3 P2RX7 TGFBR3 KLF7 VCAN RTN4RL1 FEZ1 DSCAML1 PAM NODAL NEUROG2
31012	extracellular matrix	2.6397E-6	2.7787E-4	37/787 4.7%	246/11773 2.0%	SPON2 SERPINE2 PAPLN WNT8A NTN4 WNT8B LTBP2 CPZ ADAMTSL1 WNT6 MMP25 ADAMTS2 RELN CHL1 HMCN2 OTOG CCN3 CCN2 GPC4 GRIA3 WNT3 ADAMTS7 NTNG2 COL27A1 LAMB3 WNT5A WNT9A NPNT PODN BMP7 MFAP4 VCAN MMP15 MMRN2 MATN1 ANGPTL2 COL6A5
5576	extracellular region	3.1887E-6	3.2836E-4	108/787 13.7%	1054/11773 8.9%	SPON2 SERPINE2 SCT PROS1 LOXL3 IL1RAP C4B FGF5 C4A IGHG1 HMCN2 CCN3 CCN2 CCN1 COL27A1 BTN1A1 FST WNT5A NPNT FNDC1 CD109 SERPING1 CPB1 EPHA10 DHH LTBP2 WNT6 CLCA2 OTOG CLCA1 CD14 APOB GRIA3 WNT3 NTNG2 ST14 JAG1 BTBD17 LIF SSC5D BMP7 PM20D1 CXCL10 KITL FGF18 RLN1 PAM ADA NODAL FGFR2 PCSK2 DDR1 NRP1 DMKN CPZ ADAMTSL1 MMP25 ADAMTS2 HYAL1 CHL1 TCTN1 FGFBP3 ADAMTS7 FGFBP1 IZUMO4 IL15 GPX3 GPX6 MST1 WNT…
6811	ion transport	3.8424E-6	3.8577E-4	62/787 7.8%	515/11773 4.3%	CLIC6 KCNG3 STEAP4 BNC1 KCNC3 PANX1 NIPAL4 KCNT1 SLC22A17 CNGA3 CCN2 CCN1 SCN1B KCNH1 SLC34A3 CHRNB4 SVOP TRPC1 KCTD1 ANO7 KCNAB2 ANO3 SLC22A23 SLC5A8 SLCO4A1 KCNQ3 KCNQ5 KCTD11 SCN4A KCTD12 SCN4B HCN4 SLC26A2 CHRNA4 KCNA3 CACNA1B SLC5A1 KCNA6 CACNA1E CACNA1G P2RY6 CLCA2 SLC17A6 CLCA1 SCN3B RHBG GRIA3 GRIA4 KCNJ4 TRPA1 SLC31A2 VDR GABRA5 ATP2B4 KCNJ15 SLC4A11 P2RX7 P2RX6 SLC4A8 P2RX5 SLC26A9 KCNK2
7155	cell adhesion	3.9090E-6	3.8577E-4	60/787 7.6%	493/11773 4.1%	PTPRT DDR1 SPON2 NRP1 TNFAIP6 ITGB4 ITGB2 ITGA2B CELSR1 SGCE ALCAM HYAL1 CHL1 SIRPA NRCAM CCN2 CCN1 COL27A1 ITGA4 ITGA2 ROM1 ITGA1 NPNT CLDN5 VCAN FEZ1 NINJ1 CDHR2 ITGA8 CERCAM COL6A5 DSCAML1 PPARD DSC3 ENG NTM EGFR EFNB1 RELN EFS PERP CLCA2 PTK2B PRPH CGREF1 LAMB3 MCAM PCDHGC4 PCDH8 PCDHGC3 FERMT1 MFAP4 THEMIS2 DCHS2 PTK7 KITL CASS4 FAT2 APBA1 ADA
48468	cell development	4.0440E-6	3.9095E-4	63/787 8.0%	527/11773 4.4%	SPON2 NRP1 ROBO3 ONECUT2 ONECUT1 ALCAM SALL3 HOXA1 NRCAM CCN1 NKX2-9 SEMA6A DCC ITGA1 WNT5A EN1 UNC5C MYO7A POU3F1 GFRA3 SOX10 TGFBR3 VCAN RTN4RL1 FEZ1 IRF6 DSCAML1 ENG NOTCH3 EPB42 DHH NTM WNT8A NTN4 GATA2 FOXO3 ASCL1 EGFR TTN EFNB1 RELN SLIT1 SLITRK5 PTK2B MYH11 NKX2-2 NTNG2 IRX5 CAV2 WHRN LIF BAIAP2 BMP7 POU4F1 REC8 POU4F3 KLF7 KITL FGF18 DZIP1 PAM NODAL NEUROG2
22610	biological adhesion	4.4508E-6	4.2167E-4	60/787 7.6%	495/11773 4.2%	PTPRT DDR1 SPON2 NRP1 TNFAIP6 ITGB4 ITGB2 ITGA2B CELSR1 SGCE ALCAM HYAL1 CHL1 SIRPA NRCAM CCN2 CCN1 COL27A1 ITGA4 ITGA2 ROM1 ITGA1 NPNT CLDN5 VCAN FEZ1 NINJ1 CDHR2 ITGA8 CERCAM COL6A5 DSCAML1 PPARD DSC3 ENG NTM EGFR EFNB1 RELN EFS PERP CLCA2 PTK2B PRPH CGREF1 LAMB3 MCAM PCDHGC4 PCDH8 PCDHGC3 FERMT1 MFAP4 THEMIS2 DCHS2 PTK7 KITL CASS4 FAT2 APBA1 ADA
48858	cell projection morphogenesis	5.0800E-6	4.7184E-4	32/787 4.0%	204/11773 1.7%	SPON2 NRP1 ROBO3 ONECUT2 ONECUT1 EGFR EFNB1 RELN ALCAM SLIT1 SLITRK5 HOXA1 NRCAM BBS7 NKX2-9 NTNG2 SEMA6A DCC ITGA1 FOXJ1 UNC5C BAIAP2 BMP7 POU4F1 POU4F3 KLF7 VCAN RTN4RL1 FEZ1 DSCAML1 PAM NEUROG2
7186	G-protein coupled receptor protein signaling pathway	5.6641E-6	5.1598E-4	37/787 4.7%	254/11773 2.1%	GNAZ CHRM3 LRP1 NPY4R DGKA GPR20 CXCR4 ADCY2 LPAR4 ADRB2 HTR4 CELSR1 ADCY5 CRHR2 P2RY6 RASD1 GRM6 TBXA2R P2RY1 RGS9 GABRA5 ECEL1 GLP2R HTR1A GPR75 ADRA2B TSHR AGTR1B GAL GNAL CALY ADRB3 LPAR6 CPD LTB4R1 KCNK2 DGKI
22834	ligand-gated channel activity	6.0989E-6	5.3501E-4	16/787 2.0%	67/11773 0.5%	KCNJ4 HCN4 CHRNB4 GABRA5 BNC1 CHRNA4 TRPC1 KCNJ15 P2RX7 P2RX6 P2RX5 CLCA2 KCNQ5 CNGA3 GRIA3 GRIA4
15276	ligand-gated ion channel activity	6.0989E-6	5.3501E-4	16/787 2.0%	67/11773 0.5%	KCNJ4 HCN4 CHRNB4 GABRA5 BNC1 CHRNA4 TRPC1 KCNJ15 P2RX7 P2RX6 P2RX5 CLCA2 KCNQ5 CNGA3 GRIA3 GRIA4
7409	axonogenesis	6.2294E-6	5.3653E-4	26/787 3.3%	150/11773 1.2%	SPON2 NRP1 ROBO3 EFNB1 RELN ALCAM SLIT1 SLITRK5 HOXA1 NRCAM NKX2-9 NTNG2 SEMA6A DCC UNC5C BAIAP2 BMP7 POU4F1 POU4F3 KLF7 VCAN RTN4RL1 FEZ1 DSCAML1 PAM NEUROG2
34702	ion channel complex	6.9117E-6	5.8466E-4	24/787 3.0%	133/11773 1.1%	KCNJ4 CLIC6 KCNG3 CHRNB4 GABRA5 CHRNA4 KCNC3 KCNA3 CACNA1B KCTD1 KCNA6 ANO7 CACNA1E ANO3 CACNA1G KCNQ3 KCNE1L KCNQ5 KCTD11 SCN4A KCTD12 KCNK2 SCN4B KCNH1
48518	positive regulation of biological process	7.8688E-6	6.4849E-4	168/787 21.3%	1845/11773 15.6%	RB1 CHRM3 TRIO SERPINE2 TRAF3IP2 CD80 RASL11A HTR4 ETS1 C4B FGF5 C4A GRIP1 CCND2 HOXA1 NRCAM CCN2 CCN1 GTSE1 PHLDA3 DAPK1 FST USP2 WNT5A TAP1 DYRK1B EBF2 POU3F1 SOX10 TIAM2 HOXB9 OBSCN RFX6 FEZ1 SERPING1 ROR1 TRIB2 ATF3 NOTCH3 SDC4 MAOB DCUN1D3 GATA6 IL20RB ABHD5 ADRB2 GATA2 FOXO3 BHLHE23 CACNA1G NEUROD1 WNT6 EFNB1 ATXN1 SCIN ZMAT3 BLOC1S2 SCAP PMAIP1 CD14 APOB GRIA4 NKX2-2 JUN JAG1 TFAP2E VDR CA…
7267	cell-cell signaling	7.9401E-6	6.4849E-4	49/787 6.2%	383/11773 3.2%	NRP1 TNFAIP6 BNC1 SH3KBP1 CD80 ITGB2 PANX1 FGF5 RIMS1 PCLO GRM8 CCN1 SCN1B FGFBP1 CHRNB4 IL15 SP110 WNT9A ADRA2B GAL KCNQ3 KCNQ5 SHC3 DHH CHRNA4 CACNA1B CACNA1E NEUROD1 WNT6 EFNB1 ATXN1 SLIT1 SLC17A6 WNT3 FZD1 DMPK CAV2 GABRA5 WHRN PCDH8 REC8 TSHR P2RX7 CXCL10 LHX1 FGF18 APBA1 TEK APBA2
904	cell morphogenesis involved in differentiation	9.4373E-6	7.5771E-4	32/787 4.0%	210/11773 1.7%	SPON2 NRP1 NOTCH3 ROBO3 WNT8A EFNB1 RELN ALCAM SLIT1 SLITRK5 HOXA1 NRCAM NKX2-9 NTNG2 SEMA6A DCC WNT5A UNC5C MYO7A BAIAP2 BMP7 POU4F1 POU4F3 TGFBR3 KLF7 VCAN RTN4RL1 FEZ1 DSCAML1 PAM NODAL NEUROG2
48812	neuron projection morphogenesis	9.6064E-6	7.5843E-4	28/787 3.5%	172/11773 1.4%	SPON2 NRP1 ROBO3 EGFR EFNB1 RELN ALCAM SLIT1 SLITRK5 HOXA1 NRCAM NKX2-9 NTNG2 SEMA6A DCC ITGA1 UNC5C BAIAP2 BMP7 POU4F1 POU4F3 KLF7 VCAN RTN4RL1 FEZ1 DSCAML1 PAM NEUROG2
7411	axon guidance	9.7824E-6	7.5966E-4	17/787 2.1%	77/11773 0.6%	SPON2 NRP1 ROBO3 SEMA6A DCC UNC5C BMP7 POU4F3 KLF7 EFNB1 RELN ALCAM FEZ1 SLIT1 HOXA1 PAM NEUROG2
48667	cell morphogenesis involved in neuron differentiation	9.9449E-6	7.5982E-4	27/787 3.4%	163/11773 1.3%	SPON2 NRP1 ROBO3 EFNB1 RELN ALCAM SLIT1 SLITRK5 HOXA1 NRCAM NKX2-9 NTNG2 SEMA6A DCC UNC5C MYO7A BAIAP2 BMP7 POU4F1 POU4F3 KLF7 VCAN RTN4RL1 FEZ1 DSCAML1 PAM NEUROG2
42127	regulation of cell proliferation	1.0372E-5	7.7987E-4	77/787 9.7%	705/11773 5.9%	RB1 NRP1 BTG2 CDKN1A BNC1 CD80 HTR4 BMI1 ETS1 FGF5 CCND2 HYAL1 CHL1 HEY2 CCN2 CCN1 NKX2-9 FGFBP1 IL15 SP110 ITGA2 WNT5A GLP2R TBC1D8 PLA2G4A WNT9A EMP3 OSMR KLF14 AGTR1B TGFBR3 GAL KCTD11 IRF6 ATF3 PPARD ENG IL20RB ADRB2 EGFR EFNB1 SCIN BLOC1S2 SLIT1 BTLA PTK2B JAG2 RBM38 CGREF1 JUN CDKN2B JAG1 VDR CAV2 HTR1A LIF FOXJ1 VEGFC PODN BMP7 TSHR TBX2 FOSL1 CXCL10 KITL FABP7 LHX1 MAB21L1 FGF18 MDM2 SP6 …
31225	anchored to membrane	1.1649E-5	8.6222E-4	19/787 2.4%	94/11773 0.7%	NTNG2 NTM GFRA1 GFRA3 ART3 ART4 DOK1 MMP25 HYAL1 RTN4RL1 CD109 CD14 GPC4 FOLR2 MDGA1 RHBG CD55 SPRN DPEP3
6928	cellular component movement	1.3853E-5	1.0095E-3	48/787 6.0%	380/11773 3.2%	MESP2 SPON2 NRP1 ROBO3 ITGB2 TWIST1 ASCL1 ETS1 EGFR EFNB1 RELN ALCAM CALD1 SLIT1 PTK2B HOXA1 NRCAM CCN2 APOB PAK3 SEMA6A ITGA4 DCC ITGA2 ITGA1 FOXJ1 VEGFC UNC5C GFRA3 BMP7 POU4F1 AGTR1B POU4F3 TGFBR3 FERMT1 KLF7 VCAN LTB4R2 KITL FEZ1 LTB4R1 CERCAM MDGA1 PAM NODAL NEUROG2 PPARD ENG
71295	cellular response to vitamin	1.4995E-5	1.0626E-3	8/787 1.0%	19/11773 0.1%	WNT6 VDR WNT5A KRT13 WNT8B FZD10 WNT9A WNT3
43565	sequence-specific DNA binding	1.5029E-5	1.0626E-3	58/787 7.3%	492/11773 4.1%	ONECUT2 FOXI3 ONECUT1 HOXC13 NR3C1 ETS1 SPIB CREB3L1 HOXA1 PKNOX2 FOXD4 NKX2-9 ZHX3 WNT5A SOX14 EN1 FOXL2 FOS POU3F1 ZHX1 SOX10 ELF1 HOXB9 RFX6 TAL1 ROR1 ATF3 PPARD CREB5 DLX3 GATA6 GATA3 GATA2 FOXO3 ASCL1 NKX2-2 IRX2 JUN ZFHX2 IRX5 VDR IRX3 FOXJ1 NFATC2 FOXN4 NFATC1 POU4F1 TBX2 POU4F3 FOSL1 MEIS1 TEC MAFB TEF LHX3 LHX1 MKX NEUROG2
51094	positive regulation of developmental process	1.8369E-5	1.2796E-3	39/787 4.9%	288/11773 2.4%	RB1 NRP1 SERPINE2 CD80 GATA6 ADRB2 GATA2 FOXO3 ASCL1 ETS1 HDAC9 NEUROD1 WNT6 SCIN HEY2 NRCAM APOB NKX2-2 APC2 JUN CDKN2B JAG1 VDR FST WNT5A LIF VEGFC PLA2G4A BMP7 ADRA2B AGTR1B ITPKB P2RX7 KITL TAL1 FGF18 ANGPTL2 ADA PPARD
32990	cell part morphogenesis	1.8705E-5	1.2842E-3	32/787 4.0%	217/11773 1.8%	SPON2 NRP1 ROBO3 ONECUT2 ONECUT1 EGFR EFNB1 RELN ALCAM SLIT1 SLITRK5 HOXA1 NRCAM BBS7 NKX2-9 NTNG2 SEMA6A DCC ITGA1 FOXJ1 UNC5C BAIAP2 BMP7 POU4F1 POU4F3 KLF7 VCAN RTN4RL1 FEZ1 DSCAML1 PAM NEUROG2
31670	cellular response to nutrient	1.9633E-5	1.3228E-3	9/787 1.1%	25/11773 0.2%	WNT6 CDKN2B VDR WNT5A KRT13 WNT8B FZD10 WNT9A WNT3
3310	pancreatic A cell differentiation	1.9827E-5	1.3228E-3	4/787 0.5%	4/11773 0.0%	NEUROD1 RFX6 GATA6 NKX2-2
10646	regulation of cell communication	2.2991E-5	1.4937E-3	96/787 12.1%	952/11773 8.0%	TRIO ONECUT2 TRAF3IP2 CD80 ONECUT1 EDA2R RGS5 CYP26B1 PSD2 HEY2 GRM8 MAP3K9 FGFBP3 CCN1 IKBKE RGS9 LZTS1 PHLDA3 DUSP2 FGFBP1 PLEKHG1 CHRNB4 DCC FST ITGA2 NFAM1 TNFRSF19 ITGA1 MST1 PLEKHG6 WNT5A SIRT4 TBC1D8 ARAP2 DUSP8 ADRA2B ITPKB TIAM2 ELF1 OBSCN RFX6 ADRB3 FEZ1 DDIT4 ITGA8 ARHGEF4 TRIB2 PPARD ENG LRP1 MAOB RGS14 CHRNA4 RGS16 ASAP3 CXCR4 ADRB2 ASCL1 CXXC4 EGFR TTN NEUROD1 ATXN1 RELN P2RY1 SLIT1…
31018	endocrine pancreas development	2.3248E-5	1.4937E-3	7/787 0.8%	15/11773 0.1%	NEUROD1 RFX6 ONECUT2 ONECUT1 GATA6 INSM1 NKX2-2
45165	cell fate commitment	2.3334E-5	1.4937E-3	20/787 2.5%	107/11773 0.9%	JAG2 GCM1 NOTCH3 JAG1 ONECUT2 ONECUT1 WNT8A FOXN4 GATA2 ASCL1 DLL1 TBX2 NEUROD1 CYP26B1 TAL1 DSCAML1 WNT3 NODAL NEUROG2 NKX2-2
5244	voltage-gated ion channel activity	2.8109E-5	1.7384E-3	23/787 2.9%	135/11773 1.1%	KCNJ4 CLIC6 HCN4 KCNG3 KCNC3 KCNA3 CACNA1B KCNJ15 KCTD1 KCNA6 KCNAB2 CACNA1E CACNA1G KCNQ3 KCNQ5 KCTD11 SCN4A KCTD12 SCN3B KCNK2 SCN4B SCN1B KCNH1
22832	voltage-gated channel activity	2.8109E-5	1.7384E-3	23/787 2.9%	135/11773 1.1%	KCNJ4 CLIC6 HCN4 KCNG3 KCNC3 KCNA3 CACNA1B KCNJ15 KCTD1 KCNA6 KCNAB2 CACNA1E CACNA1G KCNQ3 KCNQ5 KCTD11 SCN4A KCTD12 SCN3B KCNK2 SCN4B SCN1B KCNH1
1709	cell fate determination	2.8257E-5	1.7384E-3	9/787 1.1%	26/11773 0.2%	NOTCH3 CYP26B1 JAG1 GATA2 ASCL1 DSCAML1 DLL1 TBX2 NKX2-2
34703	cation channel complex	3.1288E-5	1.9001E-3	18/787 2.2%	92/11773 0.7%	KCNJ4 KCNG3 KCNC3 KCNA3 CACNA1B KCTD1 KCNA6 CACNA1E CACNA1G KCNQ3 KCNE1L KCNQ5 KCTD11 SCN4A KCTD12 KCNK2 SCN4B KCNH1
43005	neuron projection	3.2944E-5	1.9754E-3	40/787 5.0%	306/11773 2.5%	HCN4 NRP1 CHRM3 LRP1 CHRNA4 ADCY2 ADRB2 CACNA1G RELN ALCAM PSD2 CALD1 ALOX5 GRM8 PTK2B SNCG CCN3 NRCAM PAK3 LZTS1 GRIA3 GRIA4 ANKS1B KCNJ4 SEMA6A WHRN DCC ITGA2 ITGA1 HTR1A KCNAB2 REC8 P2RX7 TIAM2 P2RX6 FEZ1 CCNG1 ITGA8 PAM ADA
65007	biological regulation	3.3395E-5	1.9774E-3	401/787 50.9%	5186/11773 44.0%	RB1 TRIO SERPINE2 SCT HTR4 SPIB ALCAM CREB3L1 CYP1B1 HOXA1 GTSE1 PKNOX2 NKX2-9 HES6 PRKCH DAPK1 SOX14 UNC5C SOX10 HOXB9 RFX6 FEZ1 DDIT4 SERPING1 ATF3 DHH GATA6 IL20RB GATA3 GATA2 BLOC1S2 KCNE1L RHBDL1 NKX2-2 JAG2 CTC1 FZD1 JUN JAG1 DMPK PLK2 SNAI3 NFATC2 NFATC1 PAFAH2 FOSL1 KITL PAM CPEB2 CDK14 ADA MESP2 BTG2 CDKN1A STON1 TCF21 HOXC13 PANX1 TAF7L CHL1 HEY2 FGFBP3 LDLRAP1 IKBKE APC2 IKBIP DUSP2 FG…
51239	regulation of multicellular organismal process	3.4233E-5	2.0020E-3	84/787 10.6%	814/11773 6.9%	RB1 GLP1R NRP1 CHRM3 SERPINE2 CD80 TSPAN12 ETS1 PANX1 CCND2 HEY2 GRM8 NRCAM CCN2 CCN1 LZTS1 APC2 ARG2 CHRNB4 IL15 DCC FST ITGA2 NFAM1 WNT5A PLA2G4A WNT9A ADRA2B AGTR1B ITPKB ELF1 TAL1 FEZ1 KRT36 ANGPTL2 TRIB2 HCN4 NOTCH3 SDC4 TMPRSS6 GATA6 NTN4 IL20RB TWIST1 ADRB2 GATA2 FOXO3 BHLHE23 ASCL1 HDAC9 DLL1 EGFR NEUROD1 WNT6 SCIN ALOX5 P2RY1 SLIT1 PTK2B SNCG KCNE1L CD14 GRIA4 NKX2-2 FZD1 JUN CDKN2B JAG1…
44456	synapse part	3.5298E-5	2.0391E-3	29/787 3.6%	194/11773 1.6%	CHRM3 CHRNA4 CAMK2A SYNE1 GRIP1 RIMS1 PCLO SV2C CALD1 GRM8 PTK2B SLC17A6 LZTS1 GRIA3 GRIA4 ANKS1B CHRNB4 SVOP GABRA5 REC8 SYT17 FOSL1 TANC1 P2RX6 FEZ1 CPD ITGA8 APBA1 SHANK2
71300	cellular response to retinoic acid	3.8951E-5	2.2152E-3	7/787 0.8%	16/11773 0.1%	WNT6 WNT5A KRT13 WNT8B FZD10 WNT9A WNT3
5249	voltage-gated potassium channel activity	3.9282E-5	2.2152E-3	15/787 1.9%	69/11773 0.5%	KCNJ4 HCN4 KCNG3 KCNC3 KCNA3 KCNJ15 KCTD1 KCNA6 KCNAB2 KCNQ3 KCNQ5 KCTD11 KCTD12 KCNK2 KCNH1
5578	proteinaceous extracellular matrix	4.6510E-5	2.5920E-3	32/787 4.0%	227/11773 1.9%	SPON2 PAPLN WNT8A NTN4 WNT8B LTBP2 CPZ ADAMTSL1 WNT6 MMP25 ADAMTS2 RELN CHL1 HMCN2 OTOG CCN2 GPC4 WNT3 ADAMTS7 NTNG2 COL27A1 LAMB3 WNT5A WNT9A NPNT PODN MFAP4 VCAN MMRN2 MATN1 ANGPTL2 COL6A5
48522	positive regulation of cellular process	4.8737E-5	2.6845E-3	153/787 19.4%	1705/11773 14.4%	RB1 TRIO SERPINE2 TRAF3IP2 CD80 RASL11A HTR4 ETS1 FGF5 GRIP1 CCND2 HOXA1 NRCAM CCN2 CCN1 GTSE1 PHLDA3 DAPK1 USP2 WNT5A TAP1 DYRK1B EBF2 SOX10 TIAM2 HOXB9 OBSCN RFX6 FEZ1 ROR1 TRIB2 ATF3 NOTCH3 SDC4 MAOB DCUN1D3 GATA6 ABHD5 ADRB2 GATA2 FOXO3 BHLHE23 CACNA1G NEUROD1 EFNB1 ATXN1 SCIN ZMAT3 BLOC1S2 SCAP PMAIP1 APOB GRIA4 NKX2-2 JUN JAG1 TFAP2E VDR CAV2 PLK2 HTR1A LIF TNFRSF10B NFATC2 BMP7 FOSL1 CXCL1…
9897	external side of plasma membrane	5.2486E-5	2.8578E-3	17/787 2.1%	87/11773 0.7%	ITGA4 SERPINE2 CHRNA4 ITGA2 CD80 ITGA1 ITGA2B GFRA3 P2RX7 TGFBR3 ALCAM RTN4RL1 BTLA NRCAM GPC4 ADA ENG
43025	neuronal cell body	6.0889E-5	3.2408E-3	24/787 3.0%	151/11773 1.2%	KCNJ4 LRP1 WHRN CHRNA4 ITGA1 HTR1A ASCL1 CACNA1E REC8 CACNA1G P2RX7 P2RX6 SRR ALCAM PSD2 CALD1 CCNG1 GRM8 ITGA8 SNCG CCN3 GRIA3 ADA GRIA4
44297	cell body	6.0889E-5	3.2408E-3	24/787 3.0%	151/11773 1.2%	KCNJ4 LRP1 WHRN CHRNA4 ITGA1 HTR1A ASCL1 CACNA1E REC8 CACNA1G P2RX7 P2RX6 SRR ALCAM PSD2 CALD1 CCNG1 GRM8 ITGA8 SNCG CCN3 GRIA3 ADA GRIA4
71299	cellular response to vitamin A	6.2409E-5	3.2848E-3	7/787 0.8%	17/11773 0.1%	WNT6 WNT5A KRT13 WNT8B FZD10 WNT9A WNT3
6355	regulation of transcription, DNA-dependent	7.0946E-5	3.6931E-3	115/787 14.6%	1221/11773 10.3%	RB1 FOXI3 RASL11A HR NR3C1 ETS1 SPIB GRIP1 SALL2 CREB3L1 HOXA1 LZTS1 PKNOX2 KCNH1 NKX2-9 ZFP612 HES6 FST USP2 SOX14 TAP1 DYRK1B EBF2 POU3F1 MYT1 SOX10 HIC1 HOXB9 RFX6 FEZ1 ROR1 ATF3 GCM1 NOTCH3 DLX3 GATA6 TWIST1 GATA3 ADRB2 GATA2 FOXO3 BHLHE23 NEUROD1 ATXN1 BLOC1S2 SCAP NKX2-2 JUN ZFHX2 TFAP2E VDR SNAI3 LIF NFATC2 FOXN4 NFATC1 BMP7 FOSL1 MAFB LHX3 LHX1 MDM2 MKX NODAL MXD4 MESP2 ONECUT2 ONECUT1 TC…
8284	positive regulation of cell proliferation	7.4114E-5	3.8161E-3	45/787 5.7%	372/11773 3.1%	NRP1 CDKN1A BNC1 CD80 ADRB2 HTR4 BMI1 EGFR FGF5 EFNB1 CCND2 CHL1 BLOC1S2 HEY2 PTK2B CCN2 CCN1 JUN FGFBP1 IL15 ITGA2 WNT5A GLP2R HTR1A TBC1D8 LIF VEGFC PLA2G4A OSMR KLF14 TSHR TBX2 FOSL1 CXCL10 KITL LHX1 MAB21L1 FGF18 MDM2 SP6 ATF3 ADA NODAL FGFR2 PPARD
43235	receptor complex	7.8431E-5	3.9949E-3	15/787 1.9%	73/11773 0.6%	CHRNB4 ITGA4 ITGB4 CHRNA4 ITGA2 ITGB2 ITGA1 ITGA2B ADRB2 OSMR ADRB3 ITGA8 CD14 GRIA4 ENG
50789	regulation of biological process	8.1219E-5	4.0606E-3	381/787 48.4%	4934/11773 41.9%	RB1 TRIO SERPINE2 TRAF3IP2 SCT FOXI3 HTR4 SPIB C4B C4A ALCAM CREB3L1 CCN3 HOXA1 CCN2 CCN1 GTSE1 PKNOX2 NKX2-9 ZFP612 HES6 SRRM4 PRKCH DAPK1 SP110 SOX14 EBF2 UNC5C SOX10 TIAM2 HOXB9 RFX6 FEZ1 DDIT4 SERPING1 KCTD11 TRIB2 ZFPM1 ATF3 EPB42 SDC4 MAOB DHH DCUN1D3 GATA6 IL20RB TWIST1 GATA3 GATA2 CRHR2 BLOC1S2 SCAP KCNE1L CD14 APOB RHBDL1 NKX2-2 JAG2 FZD1 JUN JAG1 DMPK PLK2 SNAI3 IQSEC3 PDE2A LIF NFATC2 …
44421	extracellular region part	8.1435E-5	4.0606E-3	65/787 8.2%	604/11773 5.1%	PCSK2 SPON2 SERPINE2 LOXL3 DMKN CPZ C4B ADAMTSL1 FGF5 C4A MMP25 ADAMTS2 HYAL1 CHL1 HMCN2 CCN3 CCN2 ADAMTS7 FGFBP1 COL27A1 IL15 GPX3 WNT5A WNT9A NPNT TGFBR3 VCAN MMP15 CD109 MMRN2 MATN1 ANGPTL2 COL6A5 ENG DHH PAPLN WNT8A NTN4 WNT8B LTBP2 EGFR WNT6 RELN SLIT1 OTOG CLCA1 CD14 GPC4 APOB GRIA3 WNT3 NTNG2 ST14 LAMB3 LIF VEGFC PODN BMP7 DEF6 CXCL10 MFAP4 KITL FGF18 ADA NODAL
30001	metal ion transport	9.4870E-5	4.6567E-3	38/787 4.8%	299/11773 2.5%	STEAP4 CHRNA4 KCNC3 KCNA3 CACNA1B SLC5A1 KCNA6 CACNA1E CACNA1G NIPAL4 SLC22A17 SLC17A6 CLCA1 CCN2 CCN1 SCN3B SCN1B KCNH1 KCNJ4 SLC34A3 TRPA1 SLC31A2 VDR TRPC1 ATP2B4 KCNJ15 SLC4A11 KCTD1 KCNAB2 P2RX7 SLC4A8 SLC5A8 KCNQ3 KCTD11 SCN4A KCTD12 KCNK2 SCN4B
50877	neurological system process	9.5355E-5	4.6567E-3	57/787 7.2%	513/11773 4.3%	GLP1R BNC1 RIMS1 PCLO GRM6 GRM8 CYP1B1 CNGA3 BBS7 CCN1 RGS9 SCN1B CHRNB4 SP110 ITGA2 ROM1 FOS MYO7A POU3F1 ITGA8 KCNQ3 KCNQ5 PLCB1 PPARD SHC3 DHH CHRNA4 RGS16 CACNA1B CACNA1E ADCY5 ABLIM1 ATXN1 P2RY1 SLIT1 OTOG SLC17A6 TAS1R1 PRPH JUN DMPK IRX5 TRPA1 CAV2 GABRA5 WHRN EYA4 KRT12 POU4F1 REC8 POU4F3 FOSL1 P2RX7 TEC APBA1 MAN2B1 APBA2
51252	regulation of RNA metabolic process	9.7665E-5	4.7208E-3	118/787 14.9%	1269/11773 10.7%	RB1 FOXI3 RASL11A HR NR3C1 ETS1 SPIB GRIP1 SALL2 CREB3L1 HOXA1 LZTS1 PKNOX2 KCNH1 NKX2-9 ZFP612 HES6 SRRM4 FST USP2 SOX14 TAP1 DYRK1B EBF2 POU3F1 MYT1 SOX10 HIC1 HOXB9 RFX6 FEZ1 ROR1 ATF3 GCM1 NOTCH3 DLX3 GATA6 TWIST1 GATA3 ADRB2 GATA2 FOXO3 BHLHE23 NEUROD1 ATXN1 BLOC1S2 SCAP NKX2-2 JUN ZFHX2 TFAP2E VDR SNAI3 LIF NFATC2 FOXN4 NFATC1 BMP7 FOSL1 MAFB LHX3 LHX1 MDM2 MKX NODAL MXD4 MESP2 ONECUT2 ONEC…
15075	ion transmembrane transporter activity	1.1110E-4	5.3158E-3	54/787 6.8%	481/11773 4.0%	CLIC6 KCNG3 BNC1 KCNC3 KCNT1 CNGA3 SCN1B KCNH1 SLC34A3 CHRNB4 SVOP TRPC1 SLC6A13 KCTD1 ANO7 KCNAB2 COX6B2 ANO3 KCNQ3 KCNQ5 KCTD11 SCN4A KCTD12 SCN4B HCN4 SLC26A2 CHRNA4 SLC41A2 KCNA3 CACNA1B SLC5A1 KCNA6 CACNA1E CACNA1G CLCA2 CLCA1 SCN3B RHBG GRIA3 ATP9A GRIA4 KCNJ4 TRPA1 SLC31A2 GABRA5 ATP2B4 KCNJ15 SLC4A11 P2RX7 P2RX6 SLC4A8 P2RX5 SLC26A9 KCNK2
8544	epidermis development	1.2603E-4	5.9245E-3	20/787 2.5%	120/11773 1.0%	JAG1 LAMB3 BNC1 FST ITGA2 TNFRSF19 TCHH KRT13 HOXC13 KRT5 POU3F1 EVPL EGFR EDA2R CASP14 ADAMTS2 KRT15 CCN2 IRF6 PPARD
7389	pattern specification process	1.2632E-4	5.9245E-3	32/787 4.0%	239/11773 2.0%	MESP2 NRP1 NOTCH3 BTG2 WNT8A WNT8B HOXC13 BMI1 ASCL1 CXXC4 DLL1 NEUROD1 EFNB1 CYP26B1 RELN RAB23 HOXA1 BBS7 WNT3 NKX2-2 FST PCDH8 FOXJ1 EN1 BMP7 HOXB9 MAFB LHX1 SP8 DSCAML1 NODAL ENG
1608	nucleotide receptor activity, G-protein coupled	1.3241E-4	6.0897E-3	5/787 0.6%	9/11773 0.0%	P2RY6 LPAR6 GPR87 P2RY1 LPAR4
45028	purinergic nucleotide receptor activity, G-protein coupled	1.3241E-4	6.0897E-3	5/787 0.6%	9/11773 0.0%	P2RY6 LPAR6 GPR87 P2RY1 LPAR4
51674	localization of cell	1.5291E-4	6.8986E-3	33/787 4.1%	252/11773 2.1%	MESP2 NRP1 ITGB2 TWIST1 ASCL1 ETS1 EGFR EFNB1 RELN SLIT1 PTK2B NRCAM CCN2 APOB PAK3 ITGA4 DCC ITGA1 FOXJ1 VEGFC GFRA3 POU4F1 AGTR1B TGFBR3 FERMT1 VCAN LTB4R2 KITL MDGA1 NODAL NEUROG2 PPARD ENG
48870	cell motility	1.5291E-4	6.8986E-3	33/787 4.1%	252/11773 2.1%	MESP2 NRP1 ITGB2 TWIST1 ASCL1 ETS1 EGFR EFNB1 RELN SLIT1 PTK2B NRCAM CCN2 APOB PAK3 ITGA4 DCC ITGA1 FOXJ1 VEGFC GFRA3 POU4F1 AGTR1B TGFBR3 FERMT1 VCAN LTB4R2 KITL MDGA1 NODAL NEUROG2 PPARD ENG
34705	potassium channel complex	1.5777E-4	6.9845E-3	13/787 1.6%	61/11773 0.5%	KCNJ4 KCNG3 KCNC3 KCNA3 KCTD1 KCNA6 KCNQ3 KCNE1L KCNQ5 KCTD11 KCTD12 KCNK2 KCNH1
8076	voltage-gated potassium channel complex	1.5777E-4	6.9845E-3	13/787 1.6%	61/11773 0.5%	KCNJ4 KCNG3 KCNC3 KCNA3 KCTD1 KCNA6 KCNQ3 KCNE1L KCNQ5 KCTD11 KCTD12 KCNK2 KCNH1
45202	synapse	1.6035E-4	7.0330E-3	35/787 4.4%	274/11773 2.3%	CHRM3 SERPINE2 SH3KBP1 CHRNA4 CAMK2A SYNE1 GRIP1 RIMS1 EFNB1 PCLO SV2C CALD1 GRM8 PTK2B SLC17A6 LZTS1 GRIA3 GRIA4 ANKS1B CHRNB4 SVOP GABRA5 MYO7A REC8 SYT17 FOSL1 P2RX7 TANC1 P2RX6 FEZ1 CPD RIMBP2 ITGA8 APBA1 SHANK2
31175	neuron projection development	1.6360E-4	7.1099E-3	29/787 3.6%	211/11773 1.7%	SPON2 NRP1 ROBO3 EGFR EFNB1 RELN ALCAM SLIT1 SLITRK5 PTK2B HOXA1 NRCAM NKX2-9 NTNG2 SEMA6A DCC ITGA1 UNC5C BAIAP2 BMP7 POU4F1 POU4F3 KLF7 VCAN RTN4RL1 FEZ1 DSCAML1 PAM NEUROG2
30425	dendrite	1.6661E-4	7.1750E-3	23/787 2.9%	151/11773 1.2%	KCNJ4 CHRM3 LRP1 WHRN CHRNA4 ADCY2 ADRB2 REC8 CACNA1G P2RX6 RELN PSD2 CALD1 FEZ1 ALOX5 CCNG1 ITGA8 CCN3 LZTS1 GRIA3 ADA GRIA4 ANKS1B
5267	potassium channel activity	1.8274E-4	7.7986E-3	16/787 2.0%	87/11773 0.7%	KCNJ4 HCN4 KCNG3 KCNC3 KCNA3 KCNJ15 KCTD1 KCNA6 KCNAB2 KCNT1 KCNQ3 KCNQ5 KCTD11 KCTD12 KCNK2 KCNH1
7398	ectoderm development	2.1117E-4	8.8698E-3	21/787 2.6%	134/11773 1.1%	JAG1 LAMB3 BNC1 FST ITGA2 TNFRSF19 TCHH KRT13 HOXC13 KRT5 POU3F1 EVPL EGFR EDA2R CASP14 ADAMTS2 LHX1 KRT15 CCN2 IRF6 PPARD
48646	anatomical structure formation involved in morphogenesis	2.1159E-4	8.8698E-3	41/787 5.2%	344/11773 2.9%	MESP2 NRP1 NOTCH3 TMPRSS6 GATA6 TWIST1 TSPAN12 CELSR1 DLL1 TTN ARHGAP22 DLL4 PTK2B SCAP HOXA1 MYH11 CCN2 CCN1 WNT3 KCNH1 JUN JAG1 APAF1 SP110 PCDH8 WNT5A VEGFC DYRK1B BMP7 ADRA2B ARHGAP24 TBX2 TGFBR3 TEC LHX1 CCNG1 FGF18 ROR1 ADA NODAL ENG
16477	cell migration	2.4493E-4	1.0177E-2	31/787 3.9%	237/11773 2.0%	MESP2 NRP1 ITGB2 TWIST1 ASCL1 EGFR EFNB1 RELN SLIT1 PTK2B NRCAM CCN2 PAK3 ITGA4 DCC ITGA1 FOXJ1 VEGFC GFRA3 POU4F1 AGTR1B TGFBR3 FERMT1 VCAN LTB4R2 KITL MDGA1 NODAL NEUROG2 PPARD ENG
50794	regulation of cellular process	2.5294E-4	1.0419E-2	362/787 45.9%	4713/11773 40.0%	RB1 TRIO SERPINE2 TRAF3IP2 SCT FOXI3 HTR4 SPIB ALCAM CREB3L1 CCN3 HOXA1 CCN2 CCN1 GTSE1 PKNOX2 NKX2-9 ZFP612 HES6 SRRM4 PRKCH DAPK1 SP110 SOX14 EBF2 UNC5C SOX10 TIAM2 HOXB9 RFX6 FEZ1 DDIT4 KCTD11 TRIB2 ZFPM1 ATF3 EPB42 SDC4 MAOB DCUN1D3 GATA6 IL20RB TWIST1 GATA3 GATA2 CRHR2 BLOC1S2 SCAP APOB RHBDL1 NKX2-2 JAG2 FZD1 JUN JAG1 PLK2 SNAI3 IQSEC3 PDE2A LIF NFATC2 DDIT4L NFATC1 PAFAH2 GADD45G FOSL1 CAL…
30054	cell junction	2.5782E-4	1.0528E-2	46/787 5.8%	404/11773 3.4%	CHRM3 SYNM SDC4 SH3KBP1 CHRNA4 ITGA2B CAMK2A NTN4 PARD6G SLC5A1 EVPL PANX1 GRIP1 RIMS1 PCLO SV2C PERP MICALL2 CLCA2 PTK2B SLC17A6 PAK3 LZTS1 GRIA3 GRIA4 ANKS1B CHRNB4 SVOP GABRA5 SP110 ITGA2 ANO7 ARHGAP24 P2RX7 CLDN5 FERMT1 TANC1 P2RX6 FEZ1 CPD CDHR2 RIMBP2 CASS4 SHANK2 ADA DSC3
5272	sodium channel activity	2.9461E-4	1.1928E-2	7/787 0.8%	21/11773 0.1%	HCN4 BNC1 SLC4A11 SCN4A SCN3B SCN4B SCN1B
3309	pancreatic B cell differentiation	2.9766E-4	1.1949E-2	3/787 0.3%	3/11773 0.0%	RFX6 GATA6 NKX2-2
14069	postsynaptic density	3.0789E-4	1.2256E-2	13/787 1.6%	65/11773 0.5%	REC8 TANC1 P2RX6 CALD1 FEZ1 CPD ITGA8 PTK2B LZTS1 GRIA3 SHANK2 GRIA4 ANKS1B
30030	cell projection organization	3.1799E-4	1.2553E-2	38/787 4.8%	317/11773 2.6%	SPON2 NRP1 ROBO3 ONECUT2 ITGB4 ONECUT1 EGFR EFNB1 RELN ALCAM SLIT1 SLITRK5 PTK2B HOXA1 NRCAM BBS7 NKX2-9 NTNG2 SEMA6A WHRN DCC ITGA1 FOXJ1 UNC5C MYO7A BAIAP2 BMP7 POU4F1 POU4F3 P2RX7 KLF7 VCAN RTN4RL1 FEZ1 ITGA8 DSCAML1 PAM NEUROG2
5509	calcium ion binding	3.4326E-4	1.3438E-2	49/787 6.2%	444/11773 3.7%	NRP1 PROS1 DGKA TCHH CELSR1 SGCE MMP25 PCLO HMCN2 ANXA8 CCN1 APC2 MST1 ANXA13 HPCAL1 NPNT VCAN MMP15 PITPNM2 CDHR2 PADI3 CASQ2 PLCB1 DSC3 NOTCH3 LRP1 DHH LTBP2 VWCE DLL1 TTN DLL4 PRRG4 SRR SCIN SLIT1 JAG2 PLA2G2F CGREF1 JAG1 PCDHGC4 PCDH8 PLCL2 PCDHGC3 DLK2 DCHS2 FAT2 PLCH2 PLCD4
45639	positive regulation of myeloid cell differentiation	3.7035E-4	1.4225E-2	9/787 1.1%	35/11773 0.2%	RB1 JUN JAG1 SCIN KITL TAL1 LIF FOXO3 ETS1
42063	gliogenesis	3.7490E-4	1.4225E-2	12/787 1.5%	58/11773 0.4%	FGF5 GCM1 VCAN RELN PTK2B PAK3 POU3F1 ASCL1 SOX10 EGFR REC8 NKX2-2
45761	regulation of adenylate cyclase activity	3.7490E-4	1.4225E-2	12/787 1.5%	58/11773 0.4%	GLP1R NTRK2 GNAZ GNAL LTB4R2 ADRB3 GRM8 HTR1A ADCY2 ADRB2 TSHR ADCY5
7423	sensory organ development	3.7536E-4	1.4225E-2	26/787 3.3%	190/11773 1.6%	HOXC13 TSPAN12 BHLHE23 ASCL1 DLL1 EGFR NEUROD1 NHS HOXA1 PRPH JAG2 JAG1 IRX5 WHRN WNT5A KRT13 FOXL2 WNT9A MYO7A BMP7 POU4F3 TEC MAFB LHX3 MAB21L1 ITGA8
9887	organ morphogenesis	3.8461E-4	1.4460E-2	56/787 7.1%	529/11773 4.4%	MESP2 NRP1 CDKN1A ONECUT2 TCF21 HOXC13 TSPAN12 CELSR1 HEY2 HOXA1 CCN2 BBS7 CCN1 SEMA6A APAF1 FST ITGA2 WNT5A FOXL2 WNT9A MYO7A TGFBR3 ITGA8 DSCAML1 ENG GCM1 NOTCH3 GATA6 TWIST1 BHLHE23 EGFR TTN NEUROD1 WNT6 ABLIM1 SLIT1 WNT3 JAG2 JAG1 IRX5 VDR PCDH8 LIF KRT13 VEGFC TBX4 BMP7 TBX2 POU4F3 P2RX7 TEC MAFB LHX3 LHX1 FGF18 NODAL
8227	G-protein coupled amine receptor activity	3.9207E-4	1.4624E-2	6/787 0.7%	16/11773 0.1%	CHRM3 ADRB3 HTR1A ADRB2 HTR4 ADRA2B
35466	regulation of signaling pathway	4.0384E-4	1.4945E-2	82/787 10.4%	850/11773 7.2%	TRIO ONECUT2 TRAF3IP2 ONECUT1 EDA2R RGS5 CYP26B1 PSD2 HEY2 MAP3K9 FGFBP3 IKBKE RGS9 PHLDA3 DUSP2 FGFBP1 PLEKHG1 DCC FST NFAM1 TNFRSF19 ITGA1 MST1 PLEKHG6 WNT5A TBC1D8 ARAP2 DUSP8 ADRA2B ITPKB TIAM2 ELF1 OBSCN ADRB3 ITGA8 ARHGEF4 TRIB2 PPARD ENG LRP1 RGS14 RGS16 ASAP3 CXCR4 ADRB2 ASCL1 CXXC4 EGFR TTN ATXN1 RELN RAB23 SLIT1 PTK2B PAK3 ARHGEF33 CDKN2B JAG1 ARHGEF37 VDR CAV2 PLK2 IQSEC3 DAB2IP LIF TN…
40011	locomotion	4.1304E-4	1.5167E-2	37/787 4.7%	310/11773 2.6%	MESP2 NRP1 ROBO3 ITGB2 TWIST1 ASCL1 ETS1 EGFR EFNB1 RELN SLIT1 PTK2B NRCAM CCN2 CCN1 APOB PAK3 ITGA4 DCC ITGA1 FOXJ1 VEGFC GFRA3 POU4F1 AGTR1B FOSL1 TGFBR3 FERMT1 CXCL10 VCAN LTB4R2 KITL MDGA1 NODAL NEUROG2 PPARD ENG
6812	cation transport	4.2487E-4	1.5482E-2	42/787 5.3%	367/11773 3.1%	HCN4 STEAP4 BNC1 CHRNA4 KCNC3 KCNA3 CACNA1B SLC5A1 KCNA6 CACNA1E CACNA1G PANX1 NIPAL4 SLC22A17 SLC17A6 CLCA1 CCN2 CCN1 SCN3B RHBG SCN1B KCNH1 KCNJ4 SLC34A3 TRPA1 SLC31A2 VDR TRPC1 ATP2B4 KCNJ15 SLC4A11 KCTD1 KCNAB2 P2RX7 SLC4A8 SLC5A8 KCNQ3 KCTD11 SCN4A KCTD12 KCNK2 SCN4B
9888	tissue development	4.3687E-4	1.5797E-2	61/787 7.7%	592/11773 5.0%	MESP2 NRP1 ONECUT2 BNC1 ONECUT1 TCHH TCF21 HOXC13 CELSR1 EDA2R CASP14 ADAMTS2 CCN2 BBS7 CCN1 APAF1 FST ITGA2 TNFRSF19 WNT5A PLA2G4A FOXL2 KRT5 POU3F1 TGFBR3 NINJ1 IRF6 PPARD ENG GCM1 NOTCH3 GATA6 WNT8A TWIST1 ASCL1 EVPL EGFR TTN FAM83H EFNB1 MYH11 WNT3 JAG2 FZD1 JUN JAG1 LAMB3 VDR CAV2 PCDH8 LIF KRT13 VEGFC BMP7 TBX2 TEC KITL LHX1 KRT15 FGF18 NODAL
31279	regulation of cyclase activity	4.4250E-4	1.5880E-2	12/787 1.5%	59/11773 0.5%	GLP1R NTRK2 GNAZ GNAL LTB4R2 ADRB3 GRM8 HTR1A ADCY2 ADRB2 TSHR ADCY5
22891	substrate-specific transmembrane transporter activity	5.0425E-4	1.7960E-2	59/787 7.4%	571/11773 4.8%	CLIC6 KCNG3 BNC1 KCNC3 KCNT1 CNGA3 SCN1B SLC18A3 KCNH1 SLC34A3 CHRNB4 SVOP TRPC1 SLC6A13 KCTD1 ANO7 KCNAB2 COX6B2 ANO3 KCNQ3 KCNQ5 KCTD11 SCN4A KCTD12 SCN4B HCN4 SLC26A2 SLC35D1 CHRNA4 SLC41A2 KCNA3 CACNA1B SLC5A1 KCNA6 CACNA1E CACNA1G CLCA2 SLC17A6 CLCA1 SLC25A21 SCN3B RHBG GRIA3 ATP9A GRIA4 SLC19A2 KCNJ4 TRPA1 SLC31A2 GABRA5 ATP2B4 KCNJ15 SLC4A11 P2RX7 P2RX6 SLC4A8 P2RX5 SLC26A9 KCNK2
51339	regulation of lyase activity	5.2011E-4	1.8386E-2	12/787 1.5%	60/11773 0.5%	GLP1R NTRK2 GNAZ GNAL LTB4R2 ADRB3 GRM8 HTR1A ADCY2 ADRB2 TSHR ADCY5
23046	signaling process	5.4534E-4	1.8952E-2	145/787 18.4%	1684/11773 14.3%	RB1 CHRM3 RTKN SCT RASL11A FAM13A HTR4 NR3C1 RIMS1 ALCAM MAP3K9 CCN1 GTSE1 SCN1B KCNH1 CHRNB4 PRKCH DAPK1 SP110 WNT5A UNC5C POU3F1 TIAM2 DOK1 RAB30 LTB4R1 KCNQ3 ROR1 KCNQ5 ARL8A NSMAF GNAZ SHC3 DHH CHRNA4 NPR2 CACNA1B ADRB2 CACNA1E CRHR2 NEUROD1 ARHGAP22 ARHGAP20 ATXN1 SCAP SRGAP2 RHBDL1 JUN DMPK VDR CAV2 PDE2A HTR1A TNFRSF10B ARHGAP28 BMP7 ARHGAP24 GADD45G ARHGAP23 CXCL10 GNAL PTK7 KITL FGF18 CA…
23060	signal transmission	5.4534E-4	1.8952E-2	145/787 18.4%	1684/11773 14.3%	RB1 CHRM3 RTKN SCT RASL11A FAM13A HTR4 NR3C1 RIMS1 ALCAM MAP3K9 CCN1 GTSE1 SCN1B KCNH1 CHRNB4 PRKCH DAPK1 SP110 WNT5A UNC5C POU3F1 TIAM2 DOK1 RAB30 LTB4R1 KCNQ3 ROR1 KCNQ5 ARL8A NSMAF GNAZ SHC3 DHH CHRNA4 NPR2 CACNA1B ADRB2 CACNA1E CRHR2 NEUROD1 ARHGAP22 ARHGAP20 ATXN1 SCAP SRGAP2 RHBDL1 JUN DMPK VDR CAV2 PDE2A HTR1A TNFRSF10B ARHGAP28 BMP7 ARHGAP24 GADD45G ARHGAP23 CXCL10 GNAL PTK7 KITL FGF18 CA…
8305	integrin complex	5.5213E-4	1.8952E-2	7/787 0.8%	23/11773 0.1%	ITGA4 ITGB4 ITGA2 ITGB2 ITGA1 ITGA2B ITGA8
5231	excitatory extracellular ligand-gated ion channel activity	5.5213E-4	1.8952E-2	7/787 0.8%	23/11773 0.1%	P2RX7 P2RX6 P2RX5 CHRNB4 CHRNA4 GRIA3 GRIA4
45595	regulation of cell differentiation	5.7626E-4	1.9638E-2	50/787 6.3%	466/11773 3.9%	RB1 NRP1 SERPINE2 CD80 ETS1 CCND2 NRCAM LZTS1 APC2 IL15 DCC FST NFAM1 WNT5A WNT9A ADRA2B AGTR1B ITPKB TAL1 FEZ1 KRT36 TRIB2 PPARD NOTCH3 GATA6 TWIST1 FOXO3 BHLHE23 ASCL1 HDAC9 DLL1 NEUROD1 SCIN SLIT1 APOB NKX2-2 FZD1 JUN CDKN2B JAG1 VDR LIF FOXJ1 VEGFC BMP7 MAFB KITL FGF18 ADA NODAL
10628	positive regulation of gene expression	5.8443E-4	1.9748E-2	55/787 6.9%	526/11773 4.4%	RB1 MESP2 ONECUT2 CD80 RASL11A ONECUT1 CITED4 TCF21 ETS1 GRIP1 HOXA1 CCN2 CCN1 WNT5A TAP1 DYRK1B EBF2 FOXL2 FOS POU3F1 SOX10 ELF1 PSRC1 HOXB9 RFX6 ROR1 MAPRE3 IRF6 CREB5 ENG NOTCH3 GATA6 ADRB2 GATA2 FOXO3 BHLHE23 ASCL1 NEUROD1 WNT6 ATXN1 BLOC1S2 SCAP NKX2-2 JUN MPP4 TFAP2E LIF NFATC2 BMP7 FOSL1 KLF7 TEC MAFB NODAL NEUROG2
33273	response to vitamin	5.9199E-4	1.9748E-2	15/787 1.9%	87/11773 0.7%	VDR ITGA2 WNT5A WNT8A KRT13 WNT8B PLA2G4A FZD10 WNT9A ASCL1 BMP7 CXCL10 WNT6 KYNU WNT3
31668	cellular response to extracellular stimulus	5.9199E-4	1.9748E-2	15/787 1.9%	87/11773 0.7%	JUN CDKN1A CDKN2B VDR ATG9B WNT5A KRT13 WNT8B FZD10 WNT9A FOS FOSL1 P2RX7 WNT6 WNT3
71496	cellular response to external stimulus	6.7053E-4	2.2212E-2	15/787 1.9%	88/11773 0.7%	JUN CDKN1A CDKN2B VDR ATG9B WNT5A KRT13 WNT8B FZD10 WNT9A FOS FOSL1 P2RX7 WNT6 WNT3
45597	positive regulation of cell differentiation	6.9374E-4	2.2821E-2	28/787 3.5%	219/11773 1.8%	RB1 SERPINE2 CD80 GATA6 FOXO3 ASCL1 ETS1 NEUROD1 SCIN NRCAM APOB NKX2-2 APC2 JUN CDKN2B JAG1 VDR LIF VEGFC BMP7 ADRA2B AGTR1B ITPKB KITL TAL1 FGF18 ADA PPARD
7190	activation of adenylate cyclase activity	7.6310E-4	2.4930E-2	8/787 1.0%	31/11773 0.2%	GLP1R NTRK2 GNAL ADRB3 ADCY2 ADRB2 TSHR ADCY5
7223	Wnt receptor signaling pathway, calcium modulating pathway	8.0971E-4	2.6271E-2	6/787 0.7%	18/11773 0.1%	WNT6 WNT5A WNT8A WNT8B WNT9A WNT3
19933	cAMP-mediated signaling	8.8067E-4	2.8379E-2	11/787 1.3%	55/11773 0.4%	GLP1R GNAZ GNAL ADRB3 GLP2R HTR1A ADCY2 ADRB2 TSHR ADCY5 CRHR2
45762	positive regulation of adenylate cyclase activity	9.5869E-4	3.0479E-2	8/787 1.0%	32/11773 0.2%	GLP1R NTRK2 GNAL ADRB3 ADCY2 ADRB2 TSHR ADCY5
5230	extracellular ligand-gated ion channel activity	9.5869E-4	3.0479E-2	8/787 1.0%	32/11773 0.2%	P2RX7 P2RX6 P2RX5 CHRNB4 GABRA5 CHRNA4 GRIA3 GRIA4
22857	transmembrane transporter activity	1.0431E-3	3.2941E-2	62/787 7.8%	625/11773 5.3%	CLIC6 KCNG3 BNC1 KCNC3 PANX1 KCNT1 CNGA3 SCN1B SLC18A3 KCNH1 SLC34A3 CHRNB4 SVOP TRPC1 SLC6A13 TAP1 KCTD1 ANO7 KCNAB2 COX6B2 ANO3 SLC5A8 KCNQ3 KCNQ5 KCTD11 SCN4A KCTD12 SCN4B HCN4 SLC26A2 SLC35D1 CHRNA4 SLC41A2 KCNA3 CACNA1B SLC5A1 KCNA6 CACNA1E CACNA1G CLCA2 SLC17A6 CLCA1 SLC25A21 SCN3B RHBG GRIA3 ATP9A GRIA4 SLC19A2 KCNJ4 TRPA1 SLC31A2 GABRA5 ATP2B4 KCNJ15 SLC4A11 P2RX7 P2RX6 SLC4A8 P2RX5 SLC26…
7188	G-protein signaling, coupled to cAMP nucleotide second messenger	1.0748E-3	3.3719E-2	10/787 1.2%	48/11773 0.4%	GNAZ GNAL ADRB3 GLP2R HTR1A ADCY2 ADRB2 TSHR ADCY5 CRHR2
35567	non-canonical Wnt receptor signaling pathway	1.1171E-3	3.4348E-2	6/787 0.7%	19/11773 0.1%	WNT6 WNT5A WNT8A WNT8B WNT9A WNT3
4629	phospholipase C activity	1.1171E-3	3.4348E-2	6/787 0.7%	19/11773 0.1%	CHRM3 PLCL2 PLCH2 PLCB1 PLCXD1 PLCD4
7610	behavior	1.1215E-3	3.4348E-2	35/787 4.4%	304/11773 2.5%	GLP1R ROBO3 SHC3 CHRNA4 NPY4R ITGB2 ADCY5 ATXN1 P2RY1 SLIT1 OTOG SNCG CCN1 JUN CHRNB4 GABRA5 ITGA1 HTR1A FOS POU4F1 TSHR AGTR1B FOSL1 CXCL10 GAL TEC LTB4R2 ADRB3 ITGA8 APBA1 MAN2B1 PLCB1 APBA2 ADA ENG
51546	keratinocyte migration	1.1311E-3	3.4348E-2	3/787 0.3%	4/11773 0.0%	FERMT1 LTB4R2 PPARD
5109	frizzled binding	1.1311E-3	3.4348E-2	3/787 0.3%	4/11773 0.0%	WNT5A WNT8A WNT3
2682	regulation of immune system process	1.1883E-3	3.5523E-2	35/787 4.4%	305/11773 2.5%	RB1 CDKN1A CD80 IL20RB FOXO3 ETS1 C4B C4A EFNB1 SCIN BTLA CD55 JUN JAG1 IL15 ITGA2 NFAM1 WNT5A LIF FOXJ1 VEGFC TAP1 TRAFD1 ITPKB P2RX7 PTPRE CXCL10 ELF1 GAL MAFB KITL TAL1 SERPING1 ROR1 ADA

## Sheet: 5C_down_siRSL24d1 with rescue
Supplementary Data 5C. Enriched biological processes GO annotations in genes up-regulated in Rsl24d1 depleted cells
GO ID	GO description	p-val	corrected p-val	cluster frequency	total frequency	Genes associated to GO annotations
6520	cellular amino acid metabolic process	2.4982E-6	1.2126E-3	9/71 12.6%	196/11773 1.6%	NARS SLC7A5 PSAT1 GPT2 SARS PYCR1 ALDH18A1 BCAT1 AARS
43436	oxoacid metabolic process	2.7099E-6	1.2126E-3	13/71 18.3%	455/11773 3.8%	GPT2 SARS PYCR1 ALDH1L2 PTGS1 NARS SLC7A5 MTHFD2 PSAT1 ALDH18A1 BCAT1 PCK2 AARS
19752	carboxylic acid metabolic process	2.7099E-6	1.2126E-3	13/71 18.3%	455/11773 3.8%	GPT2 SARS PYCR1 ALDH1L2 PTGS1 NARS SLC7A5 MTHFD2 PSAT1 ALDH18A1 BCAT1 PCK2 AARS
6082	organic acid metabolic process	3.0569E-6	1.2126E-3	13/71 18.3%	460/11773 3.9%	GPT2 SARS PYCR1 ALDH1L2 PTGS1 NARS SLC7A5 MTHFD2 PSAT1 ALDH18A1 BCAT1 PCK2 AARS
42180	cellular ketone metabolic process	3.7822E-6	1.2126E-3	13/71 18.3%	469/11773 3.9%	GPT2 SARS PYCR1 ALDH1L2 PTGS1 NARS SLC7A5 MTHFD2 PSAT1 ALDH18A1 BCAT1 PCK2 AARS
15175	neutral amino acid transmembrane transporter activity	8.1838E-6	2.1864E-3	4/71 5.6%	22/11773 0.1%	SLC7A5 SLC6A9 SLC1A4 SLC7A11
15171	amino acid transmembrane transporter activity	1.3097E-5	2.9992E-3	5/71 7.0%	51/11773 0.4%	SLC7A5 SLC6A9 SLC1A4 SLC7A11 SLC7A1
44106	cellular amine metabolic process	1.8543E-5	3.7155E-3	9/71 12.6%	251/11773 2.1%	NARS SLC7A5 PSAT1 GPT2 SARS PYCR1 ALDH18A1 BCAT1 AARS
5275	amine transmembrane transporter activity	2.9197E-5	4.7390E-3	5/71 7.0%	60/11773 0.5%	SLC7A5 SLC6A9 SLC1A4 SLC7A11 SLC7A1
30850	prostate gland development	2.9563E-5	4.7390E-3	4/71 5.6%	30/11773 0.2%	SFRP1 TNC PRLR GLI2
48732	gland development	5.4185E-5	7.0706E-3	7/71 9.8%	163/11773 1.3%	SFRP1 TNC TFCP2L1 PRLR NTN1 GLI2 VEGFA
6519	cellular amino acid and derivative metabolic process	6.0719E-5	7.0706E-3	9/71 12.6%	292/11773 2.4%	NARS SLC7A5 PSAT1 GPT2 SARS PYCR1 ALDH18A1 BCAT1 AARS
5342	organic acid transmembrane transporter activity	6.1752E-5	7.0706E-3	5/71 7.0%	70/11773 0.5%	SLC7A5 SLC6A9 SLC1A4 SLC7A11 SLC7A1
46943	carboxylic acid transmembrane transporter activity	6.1752E-5	7.0706E-3	5/71 7.0%	70/11773 0.5%	SLC7A5 SLC6A9 SLC1A4 SLC7A11 SLC7A1
16646	oxidoreductase activity, acting on the CH-NH group of donors, NAD or NADP as acceptor	7.2952E-5	7.7961E-3	3/71 4.2%	14/11773 0.1%	MTHFD2 PYCR1 ALDH1L2
8483	transaminase activity	9.0795E-5	9.0965E-3	3/71 4.2%	15/11773 0.1%	PSAT1 GPT2 BCAT1
5294	neutral L-amino acid secondary active transmembrane transporter activity	1.0716E-4	1.0105E-2	2/71 2.8%	3/11773 0.0%	SLC6A9 SLC7A11
6865	amino acid transport	1.2419E-4	1.0827E-2	5/71 7.0%	81/11773 0.6%	SLC7A5 SLC6A9 SLC1A4 SLC7A11 SLC7A1
9308	amine metabolic process	1.2833E-4	1.0827E-2	9/71 12.6%	322/11773 2.7%	NARS SLC7A5 PSAT1 GPT2 SARS PYCR1 ALDH18A1 BCAT1 AARS
8652	cellular amino acid biosynthetic process	1.3741E-4	1.1014E-2	4/71 5.6%	44/11773 0.3%	PSAT1 PYCR1 ALDH18A1 BCAT1
60740	prostate gland epithelium morphogenesis	1.6073E-4	1.2269E-2	3/71 4.2%	18/11773 0.1%	SFRP1 TNC GLI2
60429	epithelium development	1.9476E-4	1.4191E-2	8/71 11.2%	267/11773 2.2%	SFRP1 T TNC TFCP2L1 PRLR NTN1 GLI2 VEGFA
15184	L-cystine transmembrane transporter activity	2.1349E-4	1.4869E-2	2/71 2.8%	4/11773 0.0%	SLC1A4 SLC7A11
60512	prostate gland morphogenesis	2.2262E-4	1.4869E-2	3/71 4.2%	20/11773 0.1%	SFRP1 TNC GLI2
16645	oxidoreductase activity, acting on the CH-NH group of donors	2.5860E-4	1.6581E-2	3/71 4.2%	21/11773 0.1%	MTHFD2 PYCR1 ALDH1L2
15837	amine transport	2.7628E-4	1.7034E-2	5/71 7.0%	96/11773 0.8%	SLC7A5 SLC6A9 SLC1A4 SLC7A11 SLC7A1
16769	transferase activity, transferring nitrogenous groups	2.9814E-4	1.7700E-2	3/71 4.2%	22/11773 0.1%	PSAT1 GPT2 BCAT1
99	sulfur amino acid transmembrane transporter activity	3.5442E-4	1.9591E-2	2/71 2.8%	5/11773 0.0%	SLC1A4 SLC7A11
6561	proline biosynthetic process	3.5442E-4	1.9591E-2	2/71 2.8%	5/11773 0.0%	PYCR1 ALDH18A1
22612	gland morphogenesis	6.2305E-4	3.1571E-2	4/71 5.6%	65/11773 0.5%	SFRP1 TNC NTN1 GLI2
40007	growth	6.3742E-4	3.1571E-2	6/71 8.4%	175/11773 1.4%	ST6GAL2 IGFBP5 NUPR1 PRLR GLI2 VEGFA
46942	carboxylic acid transport	6.8684E-4	3.1571E-2	5/71 7.0%	117/11773 0.9%	SLC7A5 SLC6A9 SLC1A4 SLC7A11 SLC7A1
15849	organic acid transport	6.8684E-4	3.1571E-2	5/71 7.0%	117/11773 0.9%	SLC7A5 SLC6A9 SLC1A4 SLC7A11 SLC7A1
9058	biosynthetic process	7.3726E-4	3.1571E-2	20/71 28.1%	1572/11773 13.3%	PMEL ST6GAL2 GPT2 SARS PYCR1 TFCP2L1 ALDH1L2 PRLR PTGS1 NARS COL1A1 KLF5 MTHFD2 PSAT1 TNKS1BP1 ALDH18A1 BCAT1 ACSS1 PCK2 AARS
1839	neural plate morphogenesis	7.3849E-4	3.1571E-2	2/71 2.8%	7/11773 0.0%	T GLI2
6560	proline metabolic process	7.3849E-4	3.1571E-2	2/71 2.8%	7/11773 0.0%	PYCR1 ALDH18A1
9309	amine biosynthetic process	7.3934E-4	3.1571E-2	4/71 5.6%	68/11773 0.5%	PSAT1 PYCR1 ALDH18A1 BCAT1
48729	tissue morphogenesis	7.4840E-4	3.1571E-2	7/71 9.8%	250/11773 2.1%	COL1A1 SFRP1 T TNC NTN1 GLI2 VEGFA
9888	tissue development	7.7459E-4	3.1837E-2	11/71 15.4%	592/11773 5.0%	COL1A1 HCK SFRP1 IGFBP5 T TNC TFCP2L1 PRLR NTN1 GLI2 VEGFA
15179	L-amino acid transmembrane transporter activity	9.1964E-4	3.4939E-2	3/71 4.2%	32/11773 0.2%	SLC1A4 SLC7A11 SLC7A1
61180	mammary gland epithelium development	9.1964E-4	3.4939E-2	3/71 4.2%	32/11773 0.2%	PRLR NTN1 GLI2
2009	morphogenesis of an epithelium	9.2714E-4	3.4939E-2	6/71 8.4%	188/11773 1.5%	SFRP1 T TNC NTN1 GLI2 VEGFA
46653	tetrahydrofolate metabolic process	9.8081E-4	3.4939E-2	2/71 2.8%	8/11773 0.0%	MTHFD2 ALDH1L2
1840	neural plate development	9.8081E-4	3.4939E-2	2/71 2.8%	8/11773 0.0%	T GLI2
30903	notochord development	9.8081E-4	3.4939E-2	2/71 2.8%	8/11773 0.0%	T GLI2
1655	urogenital system development	1.0671E-3	3.6461E-2	5/71 7.0%	129/11773 1.0%	SFRP1 TNC PRLR GLI2 VEGFA
30879	mammary gland development	1.0690E-3	3.6461E-2	4/71 5.6%	75/11773 0.6%	PRLR NTN1 GLI2 VEGFA
35295	tube development	1.1487E-3	3.8361E-2	7/71 9.8%	269/11773 2.2%	SFRP1 PKDCC T HHIP NTN1 GLI2 VEGFA
51953	negative regulation of amine transport	1.2561E-3	4.1093E-2	2/71 2.8%	9/11773 0.0%	SLC15A1 PTGS1
5576	extracellular region	1.3150E-3	4.2157E-2	15/71 21.1%	1054/11773 8.9%	PMEL NAPSA IGFBP5 HHIP TNC VLDLR PRLR NTN1 VEGFA COL1A1 SFRP1 GFOD1 ADM2 ARSI SSPO
48608	reproductive structure development	1.3509E-3	4.2460E-2	5/71 7.0%	136/11773 1.1%	SFRP1 TNC PRLR GLI2 VEGFA
46394	carboxylic acid biosynthetic process	1.4882E-3	4.5011E-2	5/71 7.0%	139/11773 1.1%	PSAT1 PYCR1 ALDH18A1 BCAT1 PTGS1
16053	organic acid biosynthetic process	1.4882E-3	4.5011E-2	5/71 7.0%	139/11773 1.1%	PSAT1 PYCR1 ALDH18A1 BCAT1 PTGS1
7350	blastoderm segmentation	1.5640E-3	4.5585E-2	2/71 2.8%	10/11773 0.0%	T GLI2
32330	regulation of chondrocyte differentiation	1.5640E-3	4.5585E-2	2/71 2.8%	10/11773 0.0%	PKDCC GLI2

## Sheet: 5D_up_siRSL24d1 with rescue
Supplementary Data 5D. Enriched Molecular functions GO annotations in genes up-regulated in Rsl24d1 depleted cells
GO ID	GO description	p-val	corrected p-val	cluster frequency	total frequency	Genes associated to GO annotations
5576	extracellular region	1.0859E-7	2.8007E-4	59/326 18.0%	1054/11773 8.9%	SPON2 SERPINE2 SCT PROS1 LOXL3 CPZ ADAMTSL1 C4B C4A HYAL1 HMCN2 FGFBP3 FGFBP1 GPX3 IL15 GPX6 MST1 WNT5A WNT9A NPNT VCAN CD109 MMRN2 MATN1 COL6A5 MATN4 ENG DHH PAPLN WNT8A NTN4 WNT8B LTBP2 VWCE SBSN DLL1 EGFR TTN WNT6 CLCA2 CLCA1 GRIA3 WNT3 CGREF1 R3HDML BTBD17 VEGFC SSC5D PODN BMP7 HS3ST4 DEF6 PM20D1 CXCL10 MFAP4 FGF18 FAS RLN1 FOLR2
31012	extracellular matrix	3.3455E-7	2.8007E-4	23/326 7.0%	246/11773 2.0%	SPON2 SERPINE2 PAPLN WNT5A WNT8A NTN4 WNT8B LTBP2 WNT9A CPZ PODN NPNT BMP7 ADAMTSL1 MFAP4 WNT6 VCAN MMRN2 HMCN2 MATN1 COL6A5 GRIA3 WNT3
5886	plasma membrane	4.2059E-7	2.8007E-4	100/326 30.6%	2272/11773 19.2%	SERPINE2 SCT CD80 LGALS4 SIRPA NRCAM ANKS1B PHLDA3 SLC34A3 GBP5 CHRNB4 SP110 SYTL1 GPR75 MYO7A RAB30 LTB4R2 FEZ1 CD109 LTB4R1 GYPA SDC4 DHH NTM ADRB2 CACNA1E ART4 CACNA1G TBXA2R CLCA2 BTLA CLCA1 PLEK2 SCN3B RHBDL1 GRIA3 MCAM SLC4A11 FERMT1 PTPRE GNAL LPAR6 MDM2 PLCH2 PTPRT SYNM ITGB4 KCNC3 ITGB2 SGCB HYAL1 SLC22A17 GRM6 LDLRAP1 APC2 FGFBP1 PRMT8 TMEM150A SVOP IL15 NFAM1 GFRA1 GFRA3 PTP4A3 RAP2B I…
60089	molecular transducer activity	4.3570E-7	2.8007E-4	58/326 17.7%	1071/11773 9.0%	PTPRT ROBO3 ITGB4 CD80 ITGB2 LOXL3 NIPAL4 SLC22A17 GRM6 MS4A10 CHRNB4 SP110 IL15 NFAM1 RIPK4 WNT5A GPR75 GFRA1 WNT9A GFRA3 TIAM2 LTB4R2 RTN4RL1 LTB4R1 ENG SDC4 RGS14 RGS16 WNT8A WNT8B ADRB2 EGFR ARNTL2 WNT6 TBXA2R BTLA RGS20 TAS1R1 GRIA3 WNT3 NTRK2 GABRA5 VDR PLK2 SSC5D TSHR P2RX7 PTPRE P2RX6 P2RX5 GNAL LPAR6 FAS RGS12 PLCH2 TEK FOLR2 PLCD4
4871	signal transducer activity	4.3570E-7	2.8007E-4	58/326 17.7%	1071/11773 9.0%	PTPRT ROBO3 ITGB4 CD80 ITGB2 LOXL3 NIPAL4 SLC22A17 GRM6 MS4A10 CHRNB4 SP110 IL15 NFAM1 RIPK4 WNT5A GPR75 GFRA1 WNT9A GFRA3 TIAM2 LTB4R2 RTN4RL1 LTB4R1 ENG SDC4 RGS14 RGS16 WNT8A WNT8B ADRB2 EGFR ARNTL2 WNT6 TBXA2R BTLA RGS20 TAS1R1 GRIA3 WNT3 NTRK2 GABRA5 VDR PLK2 SSC5D TSHR P2RX7 PTPRE P2RX6 P2RX5 GNAL LPAR6 FAS RGS12 PLCH2 TEK FOLR2 PLCD4
44421	extracellular region part	6.6874E-7	3.5822E-4	39/326 11.9%	604/11773 5.1%	SPON2 SERPINE2 DHH PAPLN WNT8A NTN4 LOXL3 WNT8B LTBP2 CPZ EGFR ADAMTSL1 C4B C4A WNT6 HYAL1 HMCN2 CLCA1 GRIA3 WNT3 FGFBP1 GPX3 IL15 WNT5A VEGFC WNT9A PODN NPNT BMP7 DEF6 CXCL10 MFAP4 VCAN CD109 FGF18 MMRN2 MATN1 COL6A5 ENG
4872	receptor activity	4.3913E-6	1.9914E-3	40/326 12.2%	677/11773 5.7%	PTPRT ROBO3 SDC4 ITGB4 CD80 ITGB2 LOXL3 ADRB2 EGFR NIPAL4 TBXA2R SLC22A17 GRM6 BTLA TAS1R1 MS4A10 GRIA3 NTRK2 CHRNB4 GABRA5 VDR NFAM1 RIPK4 GPR75 GFRA1 SSC5D GFRA3 TSHR P2RX7 PTPRE P2RX6 P2RX5 LTB4R2 RTN4RL1 LPAR6 LTB4R1 FAS TEK FOLR2 ENG
5578	proteinaceous extracellular matrix	4.9567E-6	1.9914E-3	20/326 6.1%	227/11773 1.9%	SPON2 PAPLN WNT5A WNT8A NTN4 WNT8B LTBP2 WNT9A CPZ PODN NPNT ADAMTSL1 MFAP4 WNT6 VCAN MMRN2 HMCN2 MATN1 COL6A5 WNT3
7223	Wnt receptor signaling pathway, calcium modulating pathway	6.0324E-6	2.1292E-3	6/326 1.8%	18/11773 0.1%	WNT6 WNT5A WNT8A WNT8B WNT9A WNT3
48699	generation of neurons	7.9814E-6	2.1292E-3	32/326 9.8%	498/11773 4.2%	SPON2 ROBO3 BTG2 SERPINE2 NTM NTN4 WNT8B TWIST1 DLL1 EGFR NEUROD1 WNT6 HOXA1 NRCAM WNT3 NKX2-2 NKX2-9 APC2 IRX5 WNT5A VEGFC FOXN4 WNT9A MYO7A GFRA3 BMP7 POU4F3 VCAN RTN4RL1 FEZ1 DSCAML1 MDGA1
30182	neuron differentiation	8.1423E-6	2.1292E-3	26/326 7.9%	361/11773 3.0%	SPON2 ROBO3 BTG2 NTM NTN4 WNT8B EGFR WNT6 HOXA1 NRCAM WNT3 NKX2-2 NKX2-9 IRX5 WNT5A FOXN4 WNT9A MYO7A GFRA3 BMP7 POU4F3 VCAN RTN4RL1 FEZ1 DSCAML1 MDGA1
35567	non-canonical Wnt receptor signaling pathway	8.6121E-6	2.1292E-3	6/326 1.8%	19/11773 0.1%	WNT6 WNT5A WNT8A WNT8B WNT9A WNT3
71295	cellular response to vitamin	8.6121E-6	2.1292E-3	6/326 1.8%	19/11773 0.1%	WNT6 VDR WNT5A WNT8B WNT9A WNT3
48869	cellular developmental process	1.0548E-5	2.4214E-3	65/326 19.9%	1382/11773 11.7%	RB1 SPON2 ROBO3 BTG2 SERPINE2 SCT ONECUT1 SPIB CASP14 HEY2 HOXA1 NRCAM NKX2-9 APC2 HES6 UNC45B SRRM4 SP110 IL15 NFAM1 MST1 WNT5A WNT9A MYO7A GFRA3 NPNT ITPKB VCAN OBSCN TAL1 RTN4RL1 FEZ1 DSCAML1 ENG GCM1 DHH NXN NTM WNT8A NTN4 WNT8B TWIST1 ADRB2 HDAC9 DLL1 EGFR TTN NEUROD1 DLL4 WNT6 WNT3 NKX2-2 NTRK2 IRX5 FOXJ1 VEGFC FOXN4 BMP7 TSHR POU4F3 GADD45G P2RX7 FGF18 INSM1 MDGA1
22008	neurogenesis	1.5053E-5	3.2254E-3	33/326 10.1%	538/11773 4.5%	SPON2 ROBO3 GCM1 BTG2 SERPINE2 NTM NTN4 WNT8B TWIST1 DLL1 EGFR NEUROD1 WNT6 HOXA1 NRCAM WNT3 NKX2-2 NKX2-9 APC2 IRX5 WNT5A VEGFC FOXN4 WNT9A MYO7A GFRA3 BMP7 POU4F3 VCAN RTN4RL1 FEZ1 DSCAML1 MDGA1
7154	cell communication	1.9184E-5	3.8143E-3	34/326 10.4%	569/11773 4.8%	CDKN1A TNFAIP6 DHH ITGB4 CD80 ITGB2 NTN4 WNT8B NOXO1 CACNA1E DLL1 NEUROD1 DLL4 WNT6 SCN1B WNT3 FGFBP1 CHRNB4 GABRA5 SP110 IL15 VDR ATG9B PCDH8 WNT5A WNT9A SNX20 TSHR FOSL1 P2RX7 CXCL10 FGF18 TEK APBA2
4888	transmembrane receptor activity	2.0175E-5	3.8143E-3	27/326 8.2%	403/11773 3.4%	LOXL3 ADRB2 EGFR TBXA2R SLC22A17 GRM6 TAS1R1 GRIA3 NTRK2 CHRNB4 GABRA5 NFAM1 GPR75 GFRA1 SSC5D GFRA3 TSHR P2RX7 PTPRE P2RX6 P2RX5 LTB4R2 LPAR6 LTB4R1 FAS TEK ENG
30154	cell differentiation	2.7954E-5	4.9913E-3	62/326 19.0%	1338/11773 11.3%	RB1 SPON2 ROBO3 BTG2 SERPINE2 SCT ONECUT1 SPIB CASP14 HEY2 HOXA1 NRCAM NKX2-9 APC2 HES6 UNC45B SRRM4 SP110 IL15 NFAM1 WNT5A WNT9A MYO7A GFRA3 NPNT ITPKB VCAN OBSCN TAL1 RTN4RL1 FEZ1 DSCAML1 ENG GCM1 DHH NXN NTM WNT8A NTN4 WNT8B TWIST1 ADRB2 HDAC9 DLL1 EGFR TTN NEUROD1 DLL4 WNT6 WNT3 NKX2-2 NTRK2 IRX5 VEGFC FOXN4 BMP7 TSHR POU4F3 GADD45G FGF18 INSM1 MDGA1
32501	multicellular organismal process	3.7871E-5	6.4061E-3	113/326 34.6%	2926/11773 24.8%	RB1 SPON2 SERPINE2 SCT PROS1 SPIB HOXA1 NRCAM SCN1B NKX2-9 HES6 SRRM4 CHRNB4 SP110 WNT5A EBF2 KRT5 MYO7A NPNT HIC1 OBSCN FEZ1 LTB4R1 GCM1 SDC4 DHH NTM TWIST1 LTBP2 ADRB2 BHLHE23 CACNA1E CACNA1G NEUROD1 WNT6 RAI2 WNT3 NKX2-2 PRPH VDR FOXN4 BMP7 GADD45G FOSL1 CXCL10 AKR1B10 FGF18 MAN2B1 MESP2 ROBO3 BTG2 CDKN1A ONECUT1 NRARP HOXC13 CASP14 SGCB HYAL1 GRM6 HEY2 CNGA3 FGFBP3 LDLRAP1 APC2 UNC45B APAF1 I…
31670	cellular response to nutrient	4.8844E-5	7.8493E-3	6/326 1.8%	25/11773 0.2%	WNT6 VDR WNT5A WNT8B WNT9A WNT3
71300	cellular response to retinoic acid	5.3630E-5	8.2080E-3	5/326 1.5%	16/11773 0.1%	WNT6 WNT5A WNT8B WNT9A WNT3
32989	cellular component morphogenesis	6.2023E-5	9.0610E-3	22/326 6.7%	314/11773 2.6%	NKX2-9 SPON2 ROBO3 SP110 ONECUT1 MST1 WNT5A WNT8A FOXJ1 MYO7A BMP7 EGFR POU4F3 TTN P2RX7 VCAN RTN4RL1 FEZ1 HOXA1 NRCAM DSCAML1 WNT3
30234	enzyme regulator activity	6.7612E-5	9.4480E-3	37/326 11.3%	683/11773 5.8%	CDKN1A RTKN SERPINE2 RGS14 PROS1 RGS16 FAM13A PAPLN TWIST1 PIK3R3 NOXO1 TTN C4B C4A PSD2 TBXA2R RGS20 SRGAP2 ARHGEF33 R3HDML PLEKHG1 APAF1 ARHGEF37 MST1 SYTL1 TBC1D8 ARAP2 P2RX7 TIAM2 CXCL10 OBSCN PPP2R2B CD109 ARHGEF4 MAPRE3 RGS12 CDK5R2
71299	cellular response to vitamin A	7.4261E-5	9.9447E-3	5/326 1.5%	17/11773 0.1%	WNT6 WNT5A WNT8B WNT9A WNT3
5109	frizzled binding	8.2437E-5	1.0485E-2	3/326 0.9%	4/11773 0.0%	WNT5A WNT8A WNT3
16020	membrane	8.4823E-5	1.0485E-2	164/326 50.3%	4709/11773 39.9%	SERPINE2 SCT CD80 RASL11A LOXL3 KLHDC7A NIPAL4 LGALS4 SIRPA NRCAM MS4A10 SCN1B ANKS1B PHLDA3 SLC34A3 GBP5 CHRNB4 SP110 ATG9B SYTL1 TAP1 GPR75 SHISA4 MYO7A COX6B2 NPNT RAB30 LTB4R2 FEZ1 CD109 LTB4R1 SLC27A3 CTXN1 GYPA SDC4 DHH NTM TMTC3 ADRB2 CACNA1E ART4 CACNA1G CALHM2 TBXA2R CLCA2 BTLA CLCA1 PLEK2 SRGAP2 SCN3B RHBDL1 GRIA3 PRPH SLC37A2 FER1L4 VDR MCAM EPHX1 SLC4A11 SSC5D FOSL1 FERMT1 PTPRE GNAL …
902	cell morphogenesis	1.0285E-4	1.2242E-2	20/326 6.1%	280/11773 2.3%	NKX2-9 SPON2 ROBO3 ONECUT1 MST1 WNT5A WNT8A FOXJ1 MYO7A BMP7 EGFR POU4F3 P2RX7 VCAN RTN4RL1 FEZ1 HOXA1 NRCAM DSCAML1 WNT3
48731	system development	1.2193E-4	1.3657E-2	79/326 24.2%	1920/11773 16.3%	RB1 MESP2 SPON2 ROBO3 BTG2 CDKN1A SERPINE2 SCT ONECUT1 HOXC13 SPIB CASP14 SGCB HEY2 HOXA1 NRCAM NKX2-9 APC2 HES6 UNC45B SRRM4 APAF1 SP110 IL15 NFAM1 WNT5A GFRA1 WNT9A KRT5 MYO7A GFRA3 ITPKB VCAN TAL1 RTN4RL1 FEZ1 CASQ2 DSCAML1 ENG GCM1 DHH TMPRSS6 NTM WNT8A NTN4 WNT8B TWIST1 LTBP2 BHLHE23 HDAC9 DLL1 EGFR TTN NEUROD1 DLL4 WNT6 WNT3 NKX2-2 PRPH NTRK2 IRX5 GABRA5 VDR PCDH8 FOXJ1 VEGFC FOXN4 TBX4 BMP…
7275	multicellular organismal development	1.2323E-4	1.3657E-2	92/326 28.2%	2327/11773 19.7%	RB1 MESP2 SPON2 ROBO3 BTG2 CDKN1A SERPINE2 SCT ONECUT1 NRARP HOXC13 SPIB CASP14 SGCB HEY2 HOXA1 NRCAM NKX2-9 APC2 HES6 UNC45B SRRM4 APAF1 SP110 IL15 NFAM1 WNT5A EBF2 GFRA1 WNT9A KRT5 MYO7A GFRA3 NPNT HIC1 ITPKB VCAN OBSCN TAL1 RTN4RL1 FEZ1 CASQ2 DSCAML1 ENG GCM1 SDC4 DHH TMPRSS6 NXN NTM WNT8A NTN4 WNT8B TWIST1 LTBP2 ADRB2 BHLHE23 CXXC4 HDAC9 DLL1 EGFR TTN CACNA1G NEUROD1 DLL4 WNT6 RAI2 WNT3 NKX2-…
48856	anatomical structure development	1.3433E-4	1.4037E-2	85/326 26.0%	2112/11773 17.9%	RB1 MESP2 SPON2 ROBO3 BTG2 CDKN1A SERPINE2 SCT ONECUT1 HOXC13 SPIB CASP14 SGCB HEY2 HOXA1 NRCAM PHLDA3 NKX2-9 APC2 HES6 UNC45B SRRM4 APAF1 SP110 IL15 NFAM1 MST1 WNT5A GFRA1 WNT9A KRT5 MYO7A GFRA3 ITPKB VCAN TAL1 RTN4RL1 FEZ1 CASQ2 DSCAML1 ENG GCM1 SDC4 DHH TMPRSS6 NTM WNT8A NTN4 WNT8B TWIST1 LTBP2 ADRB2 BHLHE23 HDAC9 DLL1 EGFR TTN CACNA1G NEUROD1 DLL4 WNT6 WNT3 NKX2-2 PRPH NTRK2 IRX5 GABRA5 VDR M…
31668	cellular response to extracellular stimulus	1.3951E-4	1.4037E-2	10/326 3.0%	87/11773 0.7%	FOSL1 P2RX7 WNT6 CDKN1A VDR ATG9B WNT5A WNT8B WNT9A WNT3
7399	nervous system development	1.3976E-4	1.4037E-2	46/326 14.1%	953/11773 8.0%	SPON2 ROBO3 GCM1 BTG2 SERPINE2 DHH NTM NTN4 WNT8B TWIST1 DLL1 EGFR NEUROD1 WNT6 HEY2 HOXA1 NRCAM WNT3 NKX2-2 NKX2-9 APC2 HES6 NTRK2 SRRM4 APAF1 IRX5 GABRA5 SP110 WNT5A VEGFC FOXN4 GFRA1 WNT9A MYO7A GFRA3 BMP7 POU4F3 P2RX5 VCAN RTN4RL1 FEZ1 FABP7 DSCAML1 MDGA1 APBA2 ENG
71496	cellular response to external stimulus	1.5360E-4	1.4960E-2	10/326 3.0%	88/11773 0.7%	FOSL1 P2RX7 WNT6 CDKN1A VDR ATG9B WNT5A WNT8B WNT9A WNT3
44459	plasma membrane part	1.6274E-4	1.5384E-2	60/326 18.4%	1362/11773 11.5%	SYNM SERPINE2 ITGB4 KCNC3 CD80 ITGB2 SGCB SLC22A17 GRM6 NRCAM LDLRAP1 ANKS1B APC2 SLC34A3 CHRNB4 SVOP SP110 IL15 SYTL1 GPR75 MYO7A GFRA3 LTB4R2 RTN4RL1 FEZ1 LTB4R1 CDHR2 ARHGEF4 SCN4B ENG SDC4 NTN4 NOXO1 ADRB2 CACNA1E DLL1 EGFR CACNA1G TBXA2R MLANA PERP CLCA2 BTLA CLCA1 PLEK2 RHBG RHBDL1 GRIA3 NTRK2 GABRA5 PCDH8 SLC4A11 TSHR P2RX7 FERMT1 P2RX6 P2RX5 FAS TEK MDGA1
7166	cell surface receptor linked signaling pathway	1.7277E-4	1.5759E-2	44/326 13.4%	906/11773 7.6%	MESP2 PTPRT ITGB4 NXN ITGB2 WNT8A WNT8B PIK3R3 ADCY2 LTBP2 ADRB2 CPZ DLL1 EGFR ADCY5 DLL4 WNT6 TBXA2R GRM6 BTLA GRIA3 WNT3 NKX2-2 APC2 NTRK2 GABRA5 NFAM1 WNT5A GPR75 GFRA1 WNT9A BMP7 TSHR ITPKB P2RX7 CXCL10 PTPRE GNAL LPAR6 LTB4R1 FGF18 TEK DGKI ENG
7190	activation of adenylate cyclase activity	1.7651E-4	1.5759E-2	6/326 1.8%	31/11773 0.2%	NTRK2 GNAL ADCY2 ADRB2 TSHR ADCY5
8285	negative regulation of cell proliferation	1.8262E-4	1.5863E-2	21/326 6.4%	315/11773 2.6%	RB1 NKX2-9 CGREF1 BTG2 CDKN1A FGFBP1 SP110 IL15 VDR WNT5A FOXJ1 EMP3 WNT9A PODN BMP7 FOSL1 HYAL1 FABP7 BTLA ENG MXD4
31224	intrinsic to membrane	2.1006E-4	1.6638E-2	115/326 35.2%	3108/11773 26.3%	SCT CD80 KLHDC7A NIPAL4 SIRPA NRCAM MS4A10 SCN1B SLC34A3 CHRNB4 SP110 ATG9B TAP1 GPR75 SHISA4 LTB4R2 CD109 LTB4R1 SLC27A3 CTXN1 GYPA SDC4 NTM TMTC3 ADRB2 CACNA1E ART4 CACNA1G CALHM2 TBXA2R CLCA2 BTLA CLCA1 SCN3B RHBDL1 GRIA3 PRPH SLC37A2 FER1L4 MCAM EPHX1 SLC4A11 PTPRE LPAR6 FAM163B PQLC3 SLC26A9 ITM2A SERINC5 PTPRT ROBO3 ITGB4 KCNC3 ITGB2 PSD2 SGCB HYAL1 SLC22A17 GRM6 CNGA3 APC2 TMEM150A SVOP IL…
9653	anatomical structure morphogenesis	2.1218E-4	1.6638E-2	48/326 14.7%	1027/11773 8.7%	MESP2 SPON2 ROBO3 GCM1 CDKN1A TMPRSS6 ONECUT1 WNT8A WNT8B TWIST1 HOXC13 ADRB2 BHLHE23 DLL1 EGFR TTN CACNA1G NEUROD1 DLL4 WNT6 HEY2 HOXA1 NRCAM WNT3 PHLDA3 NKX2-9 APAF1 IRX5 SP110 VDR MCAM PCDH8 MST1 WNT5A FOXJ1 VEGFC WNT9A MYO7A TBX4 BMP7 POU4F3 P2RX7 VCAN RTN4RL1 FEZ1 FGF18 DSCAML1 ENG
45762	positive regulation of adenylate cyclase activity	2.1224E-4	1.6638E-2	6/326 1.8%	32/11773 0.2%	NTRK2 GNAL ADCY2 ADRB2 TSHR ADCY5
5230	extracellular ligand-gated ion channel activity	2.1224E-4	1.6638E-2	6/326 1.8%	32/11773 0.2%	P2RX7 P2RX6 P2RX5 CHRNB4 GABRA5 GRIA3
7155	cell adhesion	2.5099E-4	1.8736E-2	28/326 8.5%	493/11773 4.1%	PTPRT SPON2 TNFAIP6 ITGB4 NTM ITGB2 EGFR LGALS4 EFS HYAL1 PERP CLCA2 SIRPA NRCAM PRPH CGREF1 MCAM PCDHGC4 PCDH8 NPNT FERMT1 MFAP4 VCAN FEZ1 CDHR2 COL6A5 DSCAML1 ENG
31281	positive regulation of cyclase activity	2.5343E-4	1.8736E-2	6/326 1.8%	33/11773 0.2%	NTRK2 GNAL ADCY2 ADRB2 TSHR ADCY5
31225	anchored to membrane	2.6579E-4	1.8736E-2	10/326 3.0%	94/11773 0.7%	RTN4RL1 HYAL1 CD109 NTM GFRA1 FOLR2 GFRA3 RHBG MDGA1 ART4
10646	regulation of cell communication	2.6615E-4	1.8736E-2	45/326 13.8%	952/11773 8.0%	RGS14 CD80 RGS16 ONECUT1 ADRB2 CXXC4 EGFR TTN NEUROD1 PSD2 HEY2 SNCG RGS20 FGFBP3 PHLDA3 ARHGEF33 DUSP2 FGFBP1 PLEKHG1 CHRNB4 ARHGEF37 VDR PLK2 NFAM1 MST1 WNT5A TBC1D8 ARAP2 FOXJ1 DDIT4L BMP7 ITPKB P2RX7 TIAM2 PTPRE P2RX5 OBSCN FEZ1 DDIT4 FGF18 MDM2 ARHGEF4 RGS12 TEK ENG
22610	biological adhesion	2.6816E-4	1.8736E-2	28/326 8.5%	495/11773 4.2%	PTPRT SPON2 TNFAIP6 ITGB4 NTM ITGB2 EGFR LGALS4 EFS HYAL1 PERP CLCA2 SIRPA NRCAM PRPH CGREF1 MCAM PCDHGC4 PCDH8 NPNT FERMT1 MFAP4 VCAN FEZ1 CDHR2 COL6A5 DSCAML1 ENG
5216	ion channel activity	2.9145E-4	1.9930E-2	17/326 5.2%	235/11773 1.9%	CHRNB4 GABRA5 KCNC3 SLC4A11 CACNA1E ANO3 CACNA1G P2RX7 P2RX6 P2RX5 CLCA2 CLCA1 CNGA3 SCN3B SCN4B GRIA3 SCN1B
51349	positive regulation of lyase activity	3.0065E-4	2.0131E-2	6/326 1.8%	34/11773 0.2%	NTRK2 GNAL ADCY2 ADRB2 TSHR ADCY5
10578	regulation of adenylate cyclase activity involved in G-protein signaling pathway	3.5221E-4	2.1769E-2	5/326 1.5%	23/11773 0.1%	GNAL ADCY2 ADRB2 TSHR ADCY5
10579	positive regulation of adenylate cyclase activity by G-protein signaling pathway	3.5221E-4	2.1769E-2	5/326 1.5%	23/11773 0.1%	GNAL ADCY2 ADRB2 TSHR ADCY5
5231	excitatory extracellular ligand-gated ion channel activity	3.5221E-4	2.1769E-2	5/326 1.5%	23/11773 0.1%	P2RX7 P2RX6 P2RX5 CHRNB4 GRIA3
7189	activation of adenylate cyclase activity by G-protein signaling pathway	3.5221E-4	2.1769E-2	5/326 1.5%	23/11773 0.1%	GNAL ADCY2 ADRB2 TSHR ADCY5
22838	substrate-specific channel activity	3.7262E-4	2.2596E-2	17/326 5.2%	240/11773 2.0%	CHRNB4 GABRA5 KCNC3 SLC4A11 CACNA1E ANO3 CACNA1G P2RX7 P2RX6 P2RX5 CLCA2 CLCA1 CNGA3 SCN3B SCN4B GRIA3 SCN1B
35381	ATP-gated ion channel activity	3.9543E-4	2.2808E-2	3/326 0.9%	6/11773 0.0%	P2RX7 P2RX6 P2RX5
4931	extracellular ATP-gated cation channel activity	3.9543E-4	2.2808E-2	3/326 0.9%	6/11773 0.0%	P2RX7 P2RX6 P2RX5
6952	defense response	3.9740E-4	2.2808E-2	20/326 6.1%	310/11773 2.6%	SPON2 APAF1 TNFAIP6 GABRA5 IL15 VDR NFAM1 ITGB2 WNT5A NTN4 TAP1 HDAC9 DEF6 FOSL1 P2RX7 C4B CXCL10 C4A ALOX5 LTB4R1
51094	positive regulation of developmental process	4.1989E-4	2.3676E-2	19/326 5.8%	288/11773 2.4%	RB1 APC2 SERPINE2 VDR CD80 WNT5A VEGFC ADRB2 HDAC9 BMP7 ITPKB NEUROD1 P2RX7 WNT6 TAL1 HEY2 FGF18 NRCAM NKX2-2
32502	developmental process	4.4271E-4	2.4532E-2	96/326 29.4%	2540/11773 21.5%	RB1 MESP2 SPON2 ROBO3 BTG2 CDKN1A SERPINE2 SCT ONECUT1 NRARP HOXC13 SPIB CASP14 SGCB HEY2 DMRTB1 HOXA1 NRCAM PHLDA3 NKX2-9 APC2 HES6 UNC45B SRRM4 APAF1 SP110 IL15 NFAM1 MST1 WNT5A EBF2 GFRA1 WNT9A KRT5 MYO7A GFRA3 NPNT HIC1 ITPKB VCAN OBSCN TAL1 RTN4RL1 FEZ1 CASQ2 DSCAML1 ENG GCM1 SDC4 DHH TMPRSS6 NXN NTM WNT8A NTN4 WNT8B TWIST1 LTBP2 ADRB2 BHLHE23 CXXC4 HDAC9 DLL1 EGFR TTN CACNA1G NEUROD1 DLL4 W…
22834	ligand-gated channel activity	4.9896E-4	2.6728E-2	8/326 2.4%	67/11773 0.5%	P2RX7 P2RX6 P2RX5 CHRNB4 GABRA5 CLCA2 CNGA3 GRIA3
15276	ligand-gated ion channel activity	4.9896E-4	2.6728E-2	8/326 2.4%	67/11773 0.5%	P2RX7 P2RX6 P2RX5 CHRNB4 GABRA5 CLCA2 CNGA3 GRIA3
15267	channel activity	5.9506E-4	3.0784E-2	17/326 5.2%	250/11773 2.1%	CHRNB4 GABRA5 KCNC3 SLC4A11 CACNA1E ANO3 CACNA1G P2RX7 P2RX6 P2RX5 CLCA2 CLCA1 CNGA3 SCN3B SCN4B GRIA3 SCN1B
16502	nucleotide receptor activity	6.1858E-4	3.0784E-2	4/326 1.2%	15/11773 0.1%	P2RX7 P2RX6 P2RX5 LPAR6
1614	purinergic nucleotide receptor activity	6.1858E-4	3.0784E-2	4/326 1.2%	15/11773 0.1%	P2RX7 P2RX6 P2RX5 LPAR6
31018	endocrine pancreas development	6.1858E-4	3.0784E-2	4/326 1.2%	15/11773 0.1%	NEUROD1 ONECUT1 INSM1 NKX2-2
22803	passive transmembrane transporter activity	6.2257E-4	3.0784E-2	17/326 5.2%	251/11773 2.1%	CHRNB4 GABRA5 KCNC3 SLC4A11 CACNA1E ANO3 CACNA1G P2RX7 P2RX6 P2RX5 CLCA2 CLCA1 CNGA3 SCN3B SCN4B GRIA3 SCN1B
33273	response to vitamin	6.5896E-4	3.1572E-2	9/326 2.7%	87/11773 0.7%	CXCL10 WNT6 VDR WNT5A WNT8A WNT8B WNT9A BMP7 WNT3
51393	alpha-actinin binding	6.7781E-4	3.1572E-2	3/326 0.9%	7/11773 0.0%	PTPRT SDC4 TTN
43539	protein serine/threonine kinase activator activity	6.7781E-4	3.1572E-2	3/326 0.9%	7/11773 0.0%	P2RX7 MST1 CDK5R2
48708	astrocyte differentiation	6.7781E-4	3.1572E-2	3/326 0.9%	7/11773 0.0%	GCM1 EGFR NKX2-2
23052	signaling	7.2137E-4	3.2554E-2	90/326 27.6%	2381/11773 20.2%	RB1 MESP2 PTPRT CDKN1A RTKN TNFAIP6 SCT ITGB4 CD80 RASL11A FAM13A ITGB2 CPZ GRM6 CNGA3 SCN1B PHLDA3 APC2 DFFB DUSP2 FGFBP1 CHRNB4 SP110 IL15 NFAM1 MST1 WNT5A ARAP2 GPR75 GFRA1 WNT9A GFRA3 ITPKB TIAM2 RAB30 RAP2B LTB4R1 ARHGEF4 DGKI ENG DHH TMPRSS6 NXN WNT8A NTN4 WNT8B PIK3R3 ADCY2 LTBP2 ADRB2 CACNA1E DLL1 EGFR ADCY5 NEUROD1 DLL4 WNT6 EFS TBXA2R BTLA PLEK2 SRGAP2 RHBDL1 GRIA3 WNT3 NKX2-2 NTRK2 GAB…
45165	cell fate commitment	7.5279E-4	3.2554E-2	10/326 3.0%	107/11773 0.9%	NEUROD1 GCM1 TAL1 ONECUT1 WNT8A FOXN4 DSCAML1 DLL1 WNT3 NKX2-2
42132	fructose 1,6-bisphosphate 1-phosphatase activity	7.6448E-4	3.2554E-2	2/326 0.6%	2/11773 0.0%	FBP1 FBP2
3312	pancreatic PP cell differentiation	7.6448E-4	3.2554E-2	2/326 0.6%	2/11773 0.0%	NEUROD1 NKX2-2
3326	pancreatic A cell fate commitment	7.6448E-4	3.2554E-2	2/326 0.6%	2/11773 0.0%	NEUROD1 NKX2-2
3329	pancreatic PP cell fate commitment	7.6448E-4	3.2554E-2	2/326 0.6%	2/11773 0.0%	NEUROD1 NKX2-2
9887	organ morphogenesis	7.6978E-4	3.2554E-2	28/326 8.5%	529/11773 4.4%	MESP2 GCM1 CDKN1A TWIST1 HOXC13 BHLHE23 EGFR TTN NEUROD1 WNT6 HEY2 HOXA1 WNT3 APAF1 IRX5 VDR PCDH8 WNT5A VEGFC WNT9A MYO7A TBX4 BMP7 POU4F3 P2RX7 FGF18 DSCAML1 ENG
31226	intrinsic to plasma membrane	8.0347E-4	3.3537E-2	36/326 11.0%	747/11773 6.3%	SDC4 ITGB4 KCNC3 ITGB2 NOXO1 ADRB2 DLL1 TBXA2R SGCB SLC22A17 GRM6 MLANA PERP CLCA2 BTLA CLCA1 NRCAM RHBG RHBDL1 NTRK2 CHRNB4 GABRA5 IL15 PCDH8 GPR75 TSHR P2RX7 P2RX6 P2RX5 LTB4R2 RTN4RL1 LTB4R1 TEK MDGA1 SCN4B ENG
10648	negative regulation of cell communication	9.0637E-4	3.7082E-2	18/326 5.5%	283/11773 2.4%	RGS14 RGS16 ONECUT1 MST1 WNT5A DDIT4L ADRB2 CXXC4 BMP7 P2RX7 PTPRE DDIT4 HEY2 MDM2 RGS20 RGS12 ENG PHLDA3
22836	gated channel activity	9.1147E-4	3.7082E-2	14/326 4.2%	192/11773 1.6%	CHRNB4 GABRA5 KCNC3 CACNA1E CACNA1G P2RX7 P2RX6 P2RX5 CLCA2 CNGA3 SCN3B SCN4B GRIA3 SCN1B
7267	cell-cell signaling	9.9453E-4	3.9955E-2	22/326 6.7%	383/11773 3.2%	FGFBP1 CHRNB4 TNFAIP6 DHH GABRA5 SP110 IL15 CD80 ITGB2 PCDH8 WNT9A CACNA1E TSHR NEUROD1 P2RX7 CXCL10 WNT6 FGF18 TEK APBA2 SCN1B WNT3
7389	pattern specification process	1.0113E-3	4.0127E-2	16/326 4.9%	239/11773 2.0%	MESP2 BTG2 PCDH8 WNT8A WNT8B FOXJ1 HOXC13 CXXC4 BMP7 DLL1 NEUROD1 HOXA1 DSCAML1 WNT3 NKX2-2 ENG
51239	regulation of multicellular organismal process	1.0392E-3	4.0532E-2	38/326 11.6%	814/11773 6.9%	RB1 SERPINE2 SDC4 TMPRSS6 CD80 NTN4 TWIST1 ADRB2 BHLHE23 HDAC9 DLL1 EGFR NEUROD1 WNT6 ALOX5 HEY2 SNCG NRCAM NKX2-2 APC2 ZBP1 CHRNB4 IRX5 IL15 VDR NFAM1 WNT5A FOXJ1 VEGFC WNT9A BMP7 TSHR ITPKB P2RX7 CXCL10 TAL1 FEZ1 FGF18
45761	regulation of adenylate cyclase activity	1.0467E-3	4.0532E-2	7/326 2.1%	58/11773 0.4%	NTRK2 GNAL LTB4R2 ADCY2 ADRB2 TSHR ADCY5
31279	regulation of cyclase activity	1.1600E-3	4.4382E-2	7/326 2.1%	59/11773 0.5%	NTRK2 GNAL LTB4R2 ADCY2 ADRB2 TSHR ADCY5
35466	regulation of signaling pathway	1.2305E-3	4.6527E-2	39/326 11.9%	850/11773 7.2%	RGS14 RGS16 ONECUT1 ADRB2 CXXC4 EGFR TTN PSD2 HEY2 RGS20 FGFBP3 PHLDA3 ARHGEF33 DUSP2 FGFBP1 PLEKHG1 ARHGEF37 VDR PLK2 NFAM1 MST1 WNT5A TBC1D8 ARAP2 FOXJ1 VEGFC BMP7 ITPKB P2RX7 TIAM2 PTPRE P2RX5 OBSCN FGF18 MDM2 ARHGEF4 RGS12 TEK ENG
5615	extracellular space	1.2510E-3	4.6752E-2	24/326 7.3%	441/11773 3.7%	FGFBP1 SERPINE2 DHH GPX3 IL15 WNT5A LOXL3 VEGFC LTBP2 PODN BMP7 EGFR DEF6 C4B CXCL10 C4A VCAN HYAL1 CD109 FGF18 MMRN2 CLCA1 WNT3 ENG
51339	regulation of lyase activity	1.2826E-3	4.7382E-2	7/326 2.1%	60/11773 0.5%	NTRK2 GNAL LTB4R2 ADCY2 ADRB2 TSHR ADCY5
