# Supplementary material for: RSL24D1 sustains steady-state ribosome biogenesis and pluripotency translational programs in embryonic stem cells
Source: Nat Commun. 2023 Jan 23;14:356. doi: 10.1038/s41467-023-36037-7 (PMC9870888; doi:10.1038/s41467-023-36037-7)
Supplement: Supplementary file 9 — Supplementary Data 6 [file 41467_2023_36037_MOESM9_ESM.xlsx]

## Sheet: 6A. Down genes no rescue
Supplementary Data 6A. Transcription and chromatin factors analysis by StemChecker for downregulated genes upon si-Rsl24d1 treatment without rescue
Stemchecker Set Name	Set Size	Overlapping Genes	Pvalue	Adjusted Pvalue	Gene Symbols
Mm_Nanog_Chen	1805	70	<1E-16	<7.3E-15	Nr0b1 Slc7a3 Bcat1 Fgf4 Gjb3 Mybl2 T Zfp42 Asns Nupr1 Tcfcp2l1 Bmp4 Scd1 Mov10 S100a13 Hck Cyp2s1 Sfrp1 Rest Acss1 Plce1 D630039A03Rik Esrrb Pax6 Dmtn Fgf8 Fkbp5 Fut1 Gli2 Hes3 Hesx1 Hhip Lama1 Mt1 Ntn1 Sars Tuba4a Spry4 Dpf1 Ldhd Slc15a1 Srrm3 Hsd17b14 Camk2n1 Jam2 Lrriq4 Chac1 Ttc39b 2810408A11Rik Lrrc34 Nfatc4 Tspan17 Serpinb6c Itga9 Tmem179 Stk38 Cdhr1 Mtss1 Fbxw10 Megf11 Slc17a9 Tmem125 Slc6…
Mm_Nanog_Marson	3038	108	<1E-16	<7.3E-15	Nr0b1 Slc7a3 Bcat1 Fabp3 Fgf4 Gjb3 Mybl2 T Tcl1 Zfp42 Asns Tcfcp2l1 Bmp4 Scd1 Apoe Ltb Mov10 S100a13 Fgf17 Hck Krt17 Kcnq2 Sfrp1 Ly75 Rest Mia1 Plce1 D630039A03Rik Pax6 Dmtn Fgf8 Fkbp5 Fut1 Gli2 Hes3 Hesx1 Hhip Lama1 Mt1 Ntn1 Sars Tuba4a Spry4 Ldhd Slc15a1 Srrm3 Hsd17b14 Jam2 Lrriq4 Ttc39b 2810408A11Rik Lrrc34 Tspan17 Serpinb6c Itga9 Stk38 Cdhr1 Mtss1 Fbxw10 Megf11 Slc17a9 Tmem125 Slc6a1 A4galt D…
Mm_Nanog_Mathur	1040	48	<1E-16	<7.3E-15	Nr0b1 Slc7a3 Bcat1 Fgf4 Gjb3 Mybl2 Six4 Tcl1 Zfp42 Asns Tcfcp2l1 Scd1 Apoe Mov10 Vldlr Hck Sfrp1 Rest Pax6 Fut1 Hes3 Hesx1 Hhip Sars Spry4 Slc15a1 Lrriq4 Lrrc34 Itga9 Stk38 Cdhr1 Mtss1 Slc17a9 Tmem125 Slc6a1 Igf2bp2 Pla2g4e Sypl2 Notch4 Plod1 Aurkc Polr3gl Calr3 Smagp Hmces Pmel Acot3 9630014M24Rik
Mm_Nanog_Cole	1904	69	<1E-16	<7.3E-15	Nr0b1 Slc7a3 Bcat1 Gjb3 Mybl2 Tcl1 Zfp42 Asns Tcfcp2l1 Bmp4 Mov10 S100a13 Hck Sfrp1 Rest Stmn3 Vwf D630039A03Rik Esrrb Pax6 Dmtn Hes3 Hesx1 Hhip Lama1 Ntn1 Sars Spry4 Slc15a1 Srrm3 Camk2n1 Jam2 Lrriq4 Ttc39b 2810408A11Rik Lrrc34 Serpinb6c Itga9 Cdhr1 Mtss1 Slc17a9 Tmem125 Slc6a1 Dlgap3 Igf2bp2 Pla2g4e Fam169b Hexa Mras Fam129a 1190005I06Rik Gabrp Klf12 Mef2b Sypl2 Mthfr Notch4 Pfkp Calr3 Jakmip1 …
Mm_Nanog_Kim1	1230	49	<1E-16	<7.3E-15	Nr0b1 Slc7a3 Fgf4 Gjb3 Msc Mybl2 T Tcl1 Zfp42 Asns Tcfcp2l1 Bmp4 Scd1 Vldlr Gabbr1 Hck Krt17 Sfrp1 Rest Plce1 D630039A03Rik Pax6 Hesx1 Hhip Ntn1 Sars Spry4 Slc15a1 Ttc39b Lrrc34 Tspan17 Serpinb6c Stk38 Cdhr1 Mtss1 Slc6a1 Pla2g4e Fam169b Kcnb1 Gjb4 Sypl2 Notch4 Oas1g Plekhf1 Pkdcc Psat1 9630014M24Rik Sspo Oas1a
Mm_Sox2_Marson	3309	107	<1E-16	<7.3E-15	Nr0b1 Slc7a3 Bcat1 Fabp3 Fgf4 Gjb3 Mybl2 Six4 T Tcl1 Zfp42 Asns Nars Tcfcp2l1 Scd1 Slc1a4 Snx9 Apoe Gfpt2 Mov10 S100a13 Slc7a5 Fgf17 Kcnq2 Slc1a5 Ly75 Rest Stmn3 Trib3 Acss1 Plce1 Acoxl D630039A03Rik Syngr1 Pax6 Dmtn Gli2 Hesx1 Hhip Lama1 Mt1 Ntn1 Sars Spry4 Ldhd Slc15a1 Hsd17b14 Camk2n1 Jam2 Lrriq4 Ttc39b 2810408A11Rik Lrrc34 Tspan17 Itga9 Tmem179 Stk38 Mtss1 Fbxw10 Slc17a9 Tmem125 Slc6a1 Aars A…
Mm_Oct4_Marson	4221	121	<1E-16	<7.3E-15	Nr0b1 Slc7a3 Bcat1 Fabp3 Fgf4 Gjb3 Mybl2 Six4 T Tcl1 Zfp42 Nars Tcfcp2l1 Scd1 Slc1a4 Snx9 Apoe Mov10 Slc7a5 Fgf17 Hck Kcnq2 Sfrp1 Slc1a5 Ly75 Rest Stmn3 Trib3 Acss1 Mia1 Plce1 Acoxl D630039A03Rik Syngr1 Pax6 Dmtn Gli2 Hes3 Hesx1 Hhip Mt1 Ntn1 Sars Tuba4a Spry4 Ldhd Slc15a1 Hsd17b14 Camk2n1 Jam2 Lrriq4 Chac1 Ttc39b Lrrc34 Nfatc4 Tspan17 Serpinb6c Itga9 Tmem179 Stk38 Mtss1 Fbxw10 Slc17a9 Tmem125 Aa…
Mm_Klf4_Kim1	1690	59	<1E-16	<7.3E-15	Mybl2 T Tcl1 Zfp42 Nupr1 Tcfcp2l1 Bmp4 Scd1 Slc1a4 Apoe Gfpt2 Mov10 Slc7a5 Gabbr1 Pck2 Hck Krt17 Cyp2s1 Igfbp5 Sfrp1 Ly75 Rest Stmn3 Trib3 D630039A03Rik Pax6 Fkbp5 Mt1 Spry4 Slc15a1 Hsd17b14 Camk2n1 Jam2 Ttc39b Lrrc34 Nfatc4 Mtss1 Tmem125 Slc6a1 Aars Atf4 Ebf1 Twf2 Gjb4 Mthfr Notch4 Pfkp Plekhf1 Jakmip1 Rnf207 Parp14 9630014M24Rik Arl4d Psph Pou4f2 Eno3 Hrk Lgals3 Ggt1
Mm_Stat3_Chen	1314	52	<1E-16	<7.3E-15	Fabp3 Gjb3 Mybl2 Zfp42 Asns Nupr1 Pde9a Apoe Gfpt2 Krt17 Kcnq2 Rest Grasp Trib3 Fxyd6 Acss1 D630039A03Rik Lama1 Mt1 Ntn1 Slc15a1 Srrm3 Hsd17b14 Camk2n1 Jam2 Lrriq4 Lrrc34 Nfatc4 Tmem179 Stk38 Slc17a9 Aars A4galt Ebf1 Gldc Rsl24d1 Gjb4 Gstt2 Pfkp Gck Psat1 Gpt2 Hmces Rnf207 9530077C05Rik Tspan1 Adhfe1 Hrk Lgals3 Ablim2 Fcgrt Sh3tc1
Mm_Tcf3_Cole	2217	69	<1E-16	<7.3E-15	Nr0b1 Slc7a3 Bcat1 Fabp3 Gjb3 Mybl2 Six4 Tcl1 Zfp42 Asns Tcfcp2l1 Bmp4 Gfpt2 Hck Sfrp1 Slc1a5 Rest Stmn3 Trib3 Acss1 Mia1 D630039A03Rik Syngr1 Pax6 Dmtn Hes3 Hhip Lama1 Mt1 Ntn1 Sars Spry4 Slc15a1 Srrm3 Camk2n1 Jam2 Ttc39b Serpinb6c Itga9 Mtss1 Slc17a9 Tmem125 Dlgap3 Igf2bp2 Fam169b Dpm1 Slc6a9 Hexa Fam129a Gabrp Gjb4 Klf12 Sypl2 Mthfr Notch4 Pfkp Jakmip1 Smagp Adap1 Hmces Accsl Prdm14 Sspo Aldh1…
Mm_Nr0b1_Kim1	1685	68	<1E-16	<7.3E-15	Nr0b1 Slc7a3 Fabp3 Fgf4 Gjb3 Msc Mybl2 T Tcl1 Zfp42 Asns Tcfcp2l1 Bmp4 Scd1 Apoe Mov10 Gabbr1 Hck Krt17 Stra8 Cyp2s1 Sfrp1 Ly75 Rest Stmn3 Trib3 Mia1 D630039A03Rik Pax6 Hes3 Hesx1 Lama1 Mt1 Ntn1 Sars Spry4 Slc15a1 Srrm3 Camk2n1 Lrrc34 Nfatc4 Tspan17 Stk38 Mtss1 Slc6a1 Dlgap3 Fam169b Mras Fam129a Aldh1b1 Cplx1 Gjb4 Gstt2 Notch4 Oas1g Pfkp Plekhf1 Jakmip1 Tmco4 1700102P08Rik Kank4 9630014M24Rik Oas…
Mm_Oct4_Mathur	1248	47	4.185E-16	3.055E-14	Nr0b1 Slc7a3 Bcat1 Fgf4 Gjb3 Mthfd2 Mybl2 Tcl1 Zfp42 Tcfcp2l1 Bmp4 Scd1 Slc1a4 Hck Sfrp1 Ly75 Rest Stmn3 Syngr1 Esrrb Pax6 Hes3 Hesx1 Hhip Spry4 Nfatc4 Stk38 Mtss1 Tmem125 A4galt Fam169b Atf4 Ebf1 Fam129a Lipg Sypl2 Notch4 Pfkp Polr3gl Psat1 Ppargc1b Smagp Acot3 9630014M24Rik Oas1a Pou4f2 Mgarp
Mm_Oct4_Cole	2107	62	5.487E-16	4.005E-14	Nr0b1 Slc7a3 Bcat1 Fabp3 Gjb3 Kcnab3 Mybl2 Tcl1 Zfp42 Asns Tcfcp2l1 Bmp4 Scd1 Slc7a5 Hck Sfrp1 Slc1a5 Rest Trib3 Acss1 D630039A03Rik Syngr1 Pax6 Dmtn Hes3 Hhip Ntn1 Spry4 Slc15a1 Camk2n1 Jam2 Lrriq4 Ttc39b Lrrc34 Mtss1 Slc17a9 Tmem125 Dlgap3 Ebf1 Slc6a9 Atp6v0a4 Gabrp Klf12 Lipg Sypl2 Mthfr Rpl22l1 Jakmip1 Ppargc1b Smagp Tnks1bp1 P2rx2 Adap1 Hmces Kank4 Prdm14 Parp14 Ripply1 Col8a2 Eno3 Hydin Olf…
Mm_Tcf3_Marson	1344	48	1.496E-15	1.092E-13	Nr0b1 Slc7a3 Bcat1 Fgf4 Gjb3 Mybl2 T Asns Tcfcp2l1 Mov10 Fgf17 Slc1a5 Ly75 Rest D630039A03Rik Pax6 Dmtn Gli2 Ntn1 Ldhd Slc15a1 Hsd17b14 Jam2 Lrriq4 Ttc39b Lrrc34 Tspan17 Itga9 Stk38 Mtss1 Slc17a9 Tmem125 A4galt Pla2g4e Fam169b Twf2 Gabrp Gjb4 Sypl2 Gck Psat1 Gpt2 Lrtm2 Adap1 Gfod1 Accsl Prdm14 Cpne9
Mm_Sox2_Chen	1632	53	2.049E-15	1.496E-13	Nr0b1 Slc7a3 Bcat1 Zfp42 Slc1a4 Pck2 Sfrp1 Slc1a5 Rest Stmn3 Fxyd6 Acss1 D630039A03Rik Dmtn Lama1 Ntn1 Sars Tuba4a Dpf1 Slc15a1 Hsd17b14 Camk2n1 Jam2 Ttc39b 2810408A11Rik Serpinb6c Itga9 Stk38 Fbxw10 Pla2g4e Tnfsfm13 Dpm1 Mras Aldh1b1 Gldc Gstt2 Mthfr Qprt Psat1 1700102P08Rik Lrtm2 Tnks1bp1 Actn3 Gjb1 Itgb7 Aldh18a1 Bdh2 Myh14 Arl4d Cpne9 Aldh1l2 Hspb6 Olfm2
Mm_Sox2_Kim1	786	36	4.945E-15	3.61E-13	Nr0b1 Slc7a3 Fgf4 Gjb3 Msc Mybl2 T Tcl1 Tcfcp2l1 Bmp4 Hck Sfrp1 Ly75 Rest Trib3 Mia1 D630039A03Rik Pax6 Hesx1 Hhip Lama1 Ntn1 Spry4 Slc15a1 Camk2n1 Lrrc34 Serpinb6c Stk38 Mtss1 Slc6a1 Mras Rsl24d1 Sypl2 Notch4 Plxdc1 9630014M24Rik
Mm_Max_Kim2	5356	102	1.821E-13	1.329E-11	Slc7a3 Bcat1 Fabp3 Gjb3 Kcnab3 Msc Mybl2 T Tcl1 Asns Tmem38b Nupr1 Nars Tcfcp2l1 Bmp4 Rlbp1 Scd1 Slc1a4 Apoe Gfpt2 S100a13 Slc7a5 Vldlr Pck2 Krt17 H2-Q7 Ly75 Stmn3 Trib3 Plce1 D630039A03Rik Fgf8 Fkbp5 Fut1 Mt1 Ntn1 Sars Tuba4a Slc15a1 Hsd17b14 Camk2n1 Jam2 Chac1 Serpinb6c Itga9 Tmem179 Stk38 Mtss1 Tmem125 Aars Atf4 Dpm1 Ebf1 Slc6a9 Hexa Kcnb1 Slc7a11 Fam129a Gldc Gjb4 Gstt2 Lipg Pfkp Rpl22l1 Polr…
Mm_Nanog_Loh	2177	57	1.348E-12	9.844E-11	Nr0b1 Bcat1 Prdm1 Fgf4 Msc Mybl2 Six4 Asns Tcfcp2l1 Bmp4 Pde9a Scd1 Ltb Mov10 Gabbr1 Igfbp5 Rest Acoxl D630039A03Rik Syngr1 Esrrb Fkbp5 Gli2 Mt1 Ntn1 Sars Tuba4a Spry4 Slc15a1 Jam2 Nfatc4 Tspan17 Itga9 Stk38 Slc17a9 Slc6a1 Dlgap3 Pla2g4e Atf4 Dpm1 Ebf1 Slc6a9 Hexa Kcnb1 Mras Twf2 Slc7a11 Fam129a Slc5a4b 1190005I06Rik Aldh1b1 Gldc Atp6v0a4 Gabrp Rsl24d1 Zmat4 Arl4d
Mm_Nacc1_Kim1	767	32	2.174E-12	1.587E-10	Nr0b1 Fgf4 Gjb3 Msc Mybl2 T Zfp42 Tcfcp2l1 Bmp4 Hck Cyp2s1 Sfrp1 Ly75 Rest Trib3 Acss1 D630039A03Rik Hesx1 Hhip Spry4 Camk2n1 Nfatc4 Mtss1 Tnfsfm13 Mras Gjb4 Plekhf1 Psat1 Acot3 Mgarp Stc2 Hrk
Mm_Oct4_Chen	1701	46	9.836E-11	7.18E-9	Slc7a3 Bcat1 Fgf4 Gjb3 Zfp42 Tcfcp2l1 Scd1 Slc1a5 Thrsp Ly75 Rest Stmn3 D630039A03Rik Syngr1 Esrrb Pax6 Dmtn Hesx1 Hhip Mt1 Ntn1 Sars Slc15a1 Srrm3 Hsd17b14 Camk2n1 Jam2 Ttc39b Stk38 Mtss1 Slc17a9 Aars Kcnb1 Mthfr Atp1a2 Gck Psat1 Lrtm2 Tnks1bp1 Actn3 Aldh1l2 Olfm2 Cers1 Psph Prex1 Sap25
Mm_E2f4_Kim2	5432	95	2.492E-10	1.819E-8	Bcat1 Fgf4 Gjb3 Inhbb Kcnab3 Msc Mthfd2 Mybl2 Tmem38b Tcfcp2l1 Bmp4 Rlbp1 Scd1 Slc1a4 Apoe Gfpt2 S100a13 Slc7a5 Pck2 Hck Six1 Igfbp5 Slc1a5 H2-Q7 Ly75 Stmn3 Trib3 Gm2a Fxyd6 Syngr1 Pax6 Fkbp5 Mt1 Ntn1 Sars Tuba4a Dpf1 Jam2 Chac1 Ttc39b 2810408A11Rik Lrrc34 Mtss1 Aars A4galt Atf4 Dpm1 Slc6a9 Hexa Fam129a Cplx1 Gstt2 Lipg Mef2b Sypl2 Pfkp Rpl22l1 Polr3gl Plekhf1 Plxdc1 Calr3 Tmco4 Yars Psat1 Gpt2 P…
Mm_Pu1_Wilson	10614	150	7.871E-10	5.746E-8	Bcat1 Inhbb Mthfd2 Mybl2 Six4 T Tmem38b Nupr1 Nars H2-Bl Pde9a Slc1a4 Snx9 Gfpt2 Ltb Mov10 Pou2f2 Slc7a5 Vegfa Vldlr Gabbr1 Pck2 Hck Six1 Slc1a5 Ly75 Rest Vwf Grasp Trib3 Gm2a Acss1 Phgdh Acoxl Syngr1 Pax6 Fkbp5 Gli2 Hesx1 Hhip Lama1 Mt1 Tuba4a Spry4 Dpf1 Ldhd Slc15a1 Srrm3 Hsd17b14 Camk2n1 Chac1 Ttc39b 2810408A11Rik Nfatc4 Tspan17 Itga9 Tmem179 Stk38 Mtss1 Megf11 Slc17a9 Tmem125 Slc6a1 Aars Igf2…
Mm_Smad1_Chen	607	25	8.215E-10	5.997E-8	Mybl2 Tcfcp2l1 Apoe Fgf17 Six1 Fxyd6 D630039A03Rik Esrrb Dmtn Gli2 Ntn1 Slc15a1 Jam2 Lrriq4 Lrrc34 Itga9 Slc17a9 Tnfsfm13 Twf2 Aldh1b1 Rsl24d1 Yars Cspg5 Pou4f2 Pycr1
Mm_E2f1_Chen	4163	78	9.066E-10	6.618E-8	Nr0b1 Slc7a3 Bcat1 Prdm1 Fgf4 Inhbb Kcnab3 Msc Mthfd2 Mybl2 Zfp42 Tmem38b Nars Tcfcp2l1 Slc1a4 Apoe Gfpt2 Mov10 S100a13 Slc7a5 Gabbr1 Pck2 Slc1a5 Rest Grasp Trib3 Mia1 Esrrb Hes3 Lama1 Sars Tuba4a Ldhd Hsd17b14 Chac1 Ttc39b Stk38 Fbxw10 Slc17a9 Tmem125 A4galt Igf2bp2 Pla2g4e Atf4 Dpm1 Slc6a9 Hexa Gldc Aplp1 Gjb4 Mthfr Notch4 Tead4 Rpl22l1 Plekhf1 Calr3 Yars Psat1 Gpt2 1700102P08Rik Ppargc1b Hmces…
Mm_Ezh2_Ku	2436	55	9.399E-10	6.862E-8	Bcat1 Inhbb Msc T Bmp4 Ltb Vldlr Six1 Igfbp5 Kcnq2 Sfrp1 Acss1 Pax6 Fgf8 Gli2 Hhip Ntn1 Camk2n1 Tspan17 Tmem179 Megf11 Ebf1 Kcnb1 Mras Zmat4 Lipg Sypl2 Sncb Pkdcc Ppargc1b Lrtm2 Kank4 Gfod1 Prdm14 Acot3 Pianp Aldh1l2 Olfm2 Nexn Pou4f2 Col8a2 Stc2 Asic1 Mapk11 Dmbx1 Hapln4 Hrk Jdp2 Arsi Prlr Pcsk9 Lpl Ripply3 St6gal2 Rapgef4
Mm_Oct4_Kim1	747	27	2.838E-9	2.072E-7	Slc7a3 Gjb3 Mybl2 T Tcl1 Zfp42 Tcfcp2l1 Apoe Hck Sfrp1 Rest Trib3 Mia1 D630039A03Rik Pax6 Mt1 Ntn1 Camk2n1 Jam2 Lrrc34 Mtss1 Slc6a1 Kcnb1 Sypl2 Psph Stc2 Wdr31
Mm_Suz12_Marson	1908	46	3.833E-9	2.798E-7	Inhbb Msc T Bmp4 H2-Bl Vldlr Six1 Igfbp5 Sfrp1 H2-Q7 Pax6 Fgf8 Hhip Ntn1 Camk2n1 Jam2 Tmem179 Mtss1 Megf11 Slc6a1 Ebf1 Mras Cplx1 Lipg Sypl2 Sncb Pkdcc Lrtm2 Kank4 Prdm14 Olfm2 Cspg5 Pou4f2 Mgarp Stc2 Dmbx1 Hapln4 Hrk Jdp2 Lgals3 Arsi Pcsk9 H2-Q10 Lpl Ripply3 St6gal2
Mm_Esrrb_Chen	2699	57	5.024E-9	3.668E-7	Nr0b1 Fabp3 Kcnab3 Tcl1 Zfp42 Asns Tmem38b Nupr1 Tcfcp2l1 Snx9 Mov10 Gabbr1 Hck Stra8 Cyp2s1 Slc1a5 D630039A03Rik Syngr1 Dmtn Fkbp5 Hes3 Lama1 Mt1 Spry4 Srrm3 Camk2n1 Ttc39b 2810408A11Rik Lrrc34 Stk38 A4galt Kcnb1 1190005I06Rik Zmat4 Cplx1 Sypl2 Notch4 Plxdc1 Jakmip1 Tmco4 Sncb 1700102P08Rik Hmces Kank4 Gfod1 Prdm14 Actn3 Foxr1 Cers1 Prex1 Lrmp Cpt1b Dmbx1 Hapln4 Hrk Jdp2 Lgals3
Mm_Klf4_Chen	2441	53	7.702E-9	5.622E-7	Fabp3 Mybl2 Tcl1 Zfp42 Asns Tcfcp2l1 Mov10 Pou2f2 Gabbr1 Hck Stra8 Cyp2s1 Sfrp1 Slc1a5 Grasp Gm2a Syngr1 Lama1 Sars Spry4 Srrm3 2810408A11Rik Tspan17 Tmem179 Stk38 Cdhr1 Mtss1 Megf11 Tmem125 A4galt Kcnb1 Mthfr Notch4 Plod1 Rpl22l1 Yars Gpt2 1700102P08Rik Smagp Hmces Gfod1 Prdm14 Ripply1 Actn3 Cers1 Prex1 Mgarp Tspan1 Adm2 Gnmt Cpt1b Lgals3 Arsi
Mm_Myc_Liu	3675	68	2.567E-8	1.874E-6	Slc7a3 Bcat1 Prdm1 Fabp3 Gjb3 Mthfd2 Mybl2 Zfp42 Asns Nars Bmp4 Rlbp1 Slc1a4 Apoe Slc7a5 Vegfa Pck2 Six1 Slc1a5 Rest Stmn3 Fxyd6 Phgdh Syngr1 Dmtn Mt1 Sars Tuba4a Hsd17b14 2810408A11Rik Lrrc34 Nfatc4 Mtss1 Slc17a9 Tmem125 Aars Fam169b Atf4 Slc6a9 Gldc Rsl24d1 Gstt2 Pfkp Rpl22l1 Calr3 Gck Yars Gpt2 1700102P08Rik Ppargc1b Gfod1 Rnf207 Parp14 Actn3 Aldh18a1 Cspg5 Herpud1 Psph Pou4f2 Stc2 Adhfe1 Lrmp…
Mm_Gfi1b_Wilson	6107	97	2.569E-8	1.875E-6	Bcat1 Mthfd2 Six4 T H2-Bl Pde9a Rlbp1 Scd1 Slc1a4 Snx9 Apoe Gfpt2 Ltb Slc7a5 Vegfa Vldlr Pck2 Six1 Slc1a5 Stmn3 Grasp Gm2a Phgdh Fkbp5 Hesx1 Hhip Spry4 Dpf1 Camk2n1 Ttc39b Nfatc4 Itga9 Tmem179 Stk38 Mtss1 Megf11 Igf2bp2 Dpm1 Slc6a9 Fam129a Gldc Rsl24d1 Lipg Mthfr Notch4 Qprt Polr3gl Plekhf1 Plxdc1 Atp1a2 Sncb Pkdcc Yars Psat1 Gpt2 Ppargc1b Tnks1bp1 Adap1 Gfod1 Accsl Parp14 Sspo Gjb1 Itgb7 Aldh18a…
Mm_Ring1B_Ku	1294	34	6.99E-8	5.103E-6	Inhbb Msc T Bmp4 Vldlr Six1 Igfbp5 Sfrp1 Pax6 Fgf8 Hhip Ntn1 Camk2n1 Tmem179 Megf11 Igf2bp2 Ebf1 Lipg Sypl2 Pkdcc Ppargc1b Gfod1 Prdm14 Olfm2 Nexn Cers1 Pou4f2 Mapk11 Dmbx1 Hapln4 Hrk Arsi Lpl Ripply3
Mm_Klf4_Liu	1424	36	7.249E-8	5.292E-6	Bcat1 Gjb3 Inhbb Mybl2 Zfp42 Asns Tcfcp2l1 Rlbp1 Apoe Six1 Igfbp5 Slc1a5 Pax6 Dmtn Fgf8 Hes3 Mt1 Ntn1 Jam2 Lrrc34 Nfatc4 Dlgap3 Atf4 Ebf1 Gstt2 Notch4 1700102P08Rik P2rx2 Rnf207 Cspg5 Col8a2 Cpt1b Dmbx1 Prlr Slc51a Ablim2
Mm_Tcfcp2l1_Chen	1981	44	9.387E-8	6.853E-6	Bcat1 Fabp3 Gjb3 Six4 Zfp42 Tmem38b Tcfcp2l1 Mov10 Fgf17 Hck Six1 Stra8 Cyp2s1 Igfbp5 Slc1a5 Ly75 Gli2 Hes3 Dpf1 Slc15a1 Srrm3 Cdhr1 Tmem125 Aars A4galt Dpm1 Kcnb1 Fam129a 1190005I06Rik Gabrp Polr3gl Sncb Gpt2 1700102P08Rik Car14 Arl4d Adhfe1 Cpt1b Ablim2 Fcgrt St6gal2 Arhgap9 Napsa Oasl1
Mm_Erg_Wilson	13145	167	1.595E-7	1.164E-5	Bcat1 Prdm1 Mthfd2 Mybl2 Six4 T Tmem38b Nupr1 Nars H2-Bl Pde9a Rlbp1 Scd1 Slc1a4 Snx9 Apoe Gfpt2 Ltb Mov10 Pou2f2 S100a13 Slc7a5 Vegfa Vldlr Gabbr1 Pck2 Hck Six1 Stra8 Cyp2s1 Slc1a5 Ly75 Rest Vwf Grasp Trib3 Gm2a Fxyd6 Acss1 Plce1 Phgdh Acoxl Syngr1 Esrrb Pax6 Dmtn Fkbp5 Gli2 Hes3 Hesx1 Hhip Mt1 Sars Tuba4a Spry4 Dpf1 Ldhd Slc15a1 Srrm3 Hsd17b14 Camk2n1 Jam2 Chac1 Ttc39b Nfatc4 Itga9 Tmem179 Stk3…
Mm_Suz12_Ku	1926	42	3.125E-7	2.281E-5	Inhbb Kcnab3 Msc T Bmp4 Vldlr Six1 Igfbp5 Kcnq2 Pax6 Dmtn Fgf8 Ntn1 Megf11 Igf2bp2 Ebf1 Slc7a11 Zmat4 Lipg Sypl2 Rpl22l1 Sncb Pkdcc Kank4 Prdm14 Acot3 Pianp Olfm2 Nexn Pou4f2 Mgarp Stc2 Mapk11 Dmbx1 Hapln4 Hrk Jdp2 Arsi Pcsk9 Lpl Ripply3 St6gal2
Mm_Tbx3_Han	1067	29	3.454E-7	2.521E-5	Prdm1 Mybl2 Zfp42 Bmp4 Acss1 Pax6 Gli2 Hesx1 Hhip Ntn1 Sars Nfatc4 Itga9 Stk38 Mtss1 Dlgap3 Fam169b Dpm1 Ebf1 Twf2 Slc5a4b Aldh1b1 Gldc Plxdc1 Prdm14 Cspg5 St6galnac3 Stc2 Oasl1
Mm_Sox2_Lodato	924	26	7.588E-7	5.539E-5	Nr0b1 Slc7a3 Bcat1 Prdm1 Fabp3 Gjb3 Apoe Sfrp1 Slc1a5 Hes3 Hesx1 Spry4 Lrrc34 Serpinb6c Itga9 Stk38 Fbxw10 Gabrp Aplp1 Sypl2 Notch4 Gpt2 1700102P08Rik Hmces Prdm14 Ripply1
Mm_Smad4_Fei	2513	47	4.273E-6	3.119E-4	Slc7a3 Six4 Tcl1 Pde9a Aldoc S100a13 Vegfa Pck2 Six1 Kcnq2 Slc1a5 Stmn3 Fxyd6 Esrrb Fut1 Srrm3 Lrriq4 Serpinb6c Megf11 Slc6a1 Aars Kcnb1 Slc5a4b 1190005I06Rik Aldh1b1 Cplx1 Gstt2 Plxdc1 P2rx2 Aldh18a1 Cpne9 Hspb6 Cspg5 Olfr985 Stc2 Wdr31 Tspan1 Adm2 Mapk11 Pycr1 Dmbx1 Prlr Gdf1 Pcsk9 Mamstr Nos3 Kcnj12
Mm_Oct4_Loh	903	24	5.405E-6	3.946E-4	Slc7a3 Inhbb Six4 Tcl1 Tcfcp2l1 Gabbr1 Pck2 Rest Acoxl Esrrb Dmtn Ntn1 Sars Spry4 Jam2 Megf11 Dlgap3 Igf2bp2 Dpm1 Ebf1 Zmat4 Smagp Lrtm2 St6galnac3
Mm_Myc_Chen	2341	44	8.006E-6	5.845E-4	Bcat1 Fabp3 Gjb3 Mthfd2 Tcl1 Asns Nupr1 Nars Slc1a4 Gfpt2 Slc7a5 Vldlr Pck2 Trib3 Gli2 Mt1 Sars Chac1 Mtss1 Fbxw10 Aars Atf4 Dpm1 Slc6a9 Hexa Rsl24d1 Gstt2 Calr3 Yars Psat1 Gpt2 Actn3 Aldh18a1 Herpud1 Psph Prex1 Eno3 Stc2 Adm2 Pycr1 Shmt2 Slc7a1 Hrk Patl2
Mm_Sox2_Liu	834	22	1.509E-5	0.001	Nr0b1 Slc7a3 Mthfd2 Tcl1 Asns Tcfcp2l1 Bmp4 Rest Plce1 Phgdh D630039A03Rik Dmtn Hes3 Jam2 Nfatc4 Itga9 Fbxw10 Atf4 Sypl2 Kank4 Herpud1 Nexn
Mm_Rnf2_Boyer2	1200	27	2.767E-5	0.002	Prdm1 Tcl1 Bmp4 Scd1 Snx9 Six1 Igfbp5 Sfrp1 H2-Q7 Plce1 Pax6 Fgf8 Hhip Ntn1 Megf11 Ebf1 Fam129a Plod1 Pianp Nexn Pou4f2 Dmbx1 Hapln4 H2-Q10 Lpl Ripply3 St6gal2
Mm_Myc_Kim2	3534	55	1.122E-4	0.008	Bcat1 Fabp3 Kcnab3 Mthfd2 Mybl2 Tcl1 Asns Nupr1 Nars Rlbp1 S100a13 Slc7a5 Stmn3 Trib3 Syngr1 Fgf8 Mt1 Ntn1 Tuba4a Hsd17b14 2810408A11Rik Nfatc4 Tmem179 Tmem125 Aars Atf4 Dpm1 Slc6a9 Fam129a Gldc Gjb4 Gstt2 Pfkp Rpl22l1 Plxdc1 Calr3 Yars Psat1 Ppargc1b Rnf207 Parp14 Aldh18a1 Herpud1 Psph Pou4f2 Eno3 Stc2 Wdr31 Asic1 Adhfe1 Lrmp Pycr1 Shmt2 Slc7a1 Cux2
Mm_Suz12_Boyer2	1260	26	1.581E-4	0.012	Prdm1 Bmp4 Scd1 Six1 Igfbp5 Sfrp1 H2-Q7 Pax6 Fgf8 Hhip Ntn1 Megf11 Ebf1 Fam129a P2rx2 Pianp Pou4f2 Col8a2 Asic1 Dmbx1 Hapln4 Pcsk9 H2-Q10 Lpl Ripply3 St6gal2
Mm_Lyl1_Wilson	3117	48	4.185E-4	0.031	Bcat1 T Nupr1 Pde9a Rlbp1 Slc1a4 Snx9 Vegfa Vldlr Six1 Sfrp1 Syngr1 Esrrb Fkbp5 Gli2 Hhip Lama1 Slc15a1 Chac1 Ttc39b Nfatc4 Itga9 Stk38 Mtss1 Megf11 Mras Twf2 Fam129a Zmat4 Notch4 Polr3gl Atp1a2 Pkdcc Psat1 Ppargc1b Adap1 Gfod1 Prex1 St6galnac3 Hydin Lrmp Dmbx1 Ggt1 Cux2 Ripply3 Nos3 H2-M5 Aldoart2
Mm_Myc_Kim1	3403	51	5.08E-4	0.037	Bcat1 Kcnab3 Mthfd2 Mybl2 Tcl1 Asns Nupr1 Nars Rlbp1 S100a13 Slc7a5 Stmn3 Trib3 Fgf8 Mt1 Ntn1 Tuba4a Nfatc4 Tmem179 Tmem125 Aars Atf4 Dpm1 Slc6a9 Fam129a Gldc Rsl24d1 Gjb4 Gstt2 Pfkp Rpl22l1 Plxdc1 Calr3 Gck Yars Psat1 Ppargc1b Rnf207 Parp14 Aldh18a1 Herpud1 Psph Eno3 Stc2 Wdr31 Asic1 Adhfe1 Lrmp Pycr1 Shmt2 Cux2
Mm_Stat3_Kidder	941	20	6.326E-4	0.046	Prdm1 Tcfcp2l1 Slc7a5 Sfrp1 Rest Trib3 Pax6 Jam2 Ebf1 Kcnb1 Mras Plekhf1 Herpud1 Pou4f2 Col8a2 Adm2 Cux2 Ceacam9 Pcsk9 Upk3b
Mm_Suz12_Chen	1055	20	0.002	0.179	Msc T Vldlr Six1 Igfbp5 Fgf8 Ntn1 Ebf1 Kcnb1 Lipg Sncb Pkdcc P2rx2 Pianp Nexn Pou4f2 Stc2 Dmbx1 Arsi Pcsk9
Mm_Tip60_Kim2	692	15	0.002	0.179	Slc1a4 Syngr1 Mt1 Aars Gabrp Gstt2 Yars Psat1 Rnf207 Herpud1 Psph Hydin Stc2 Wdr31 Slc7a1
Mm_Tcf3_Tam	1434	25	0.002	0.168	Slc7a3 Fgf4 Inhbb Slc1a4 Hck Six1 Cyp2s1 Kcnq2 Sfrp1 D630039A03Rik Syngr1 Pax6 Dmtn Hes3 Slc17a9 Dlgap3 Igf2bp2 Dpm1 Kcnb1 1190005I06Rik Sypl2 Notch4 Hrk Ablim2 Cux2
Mm_Eed_Boyer2	825	17	0.002	0.161	Bmp4 Six1 Igfbp5 H2-Q7 Pax6 Fgf8 Ntn1 Megf11 Ebf1 Sncb Pianp Pou4f2 Dmbx1 Hapln4 Pcsk9 H2-Q10 Lpl
Mm_Meis1_Wilson	5119	66	0.004	0.272	T Nupr1 Rlbp1 Snx9 Gfpt2 Ltb S100a13 Vegfa Vldlr Pck2 Hck Rest Stmn3 Grasp Gm2a Acoxl Syngr1 Fkbp5 Gli2 Hhip Lama1 Ntn1 Tuba4a Dpf1 Slc15a1 Ttc39b 2810408A11Rik Itga9 Stk38 Mtss1 Megf11 Dlgap3 Igf2bp2 Pla2g4e Tnfsfm13 Slc6a9 Fam129a Notch4 Plxdc1 Atp1a2 Pkdcc Yars Psat1 Ppargc1b Smagp Gfod1 Accsl Prdm14 Parp14 Pianp Sspo Gjb1 Itgb7 Prex1 St6galnac3 Lrmp Jdp2 Ggt1 Cux2 H2-Q10 Lpl Ripply3 Kcnj12 Ra…
Mm_Phc1_Boyer2	912	17	0.006	0.435	Bmp4 Snx9 Six1 Igfbp5 H2-Q7 Pax6 Fgf8 Hhip Ntn1 Megf11 Ebf1 Lipg Calr3 Pou4f2 Dmbx1 Hapln4 H2-Q10
Mm_Smad1_Fei	560	12	0.007	0.513	Fabp3 Fxyd6 Hhip Ldhd Slc6a9 Cpne9 St6galnac3 Col8a2 Stc2 Fcgrt Gdf1 Sh3tc1
Mm_Smad5_Fei	560	12	0.007	0.513	Fabp3 Fxyd6 Hhip Ldhd Slc6a9 Cpne9 St6galnac3 Col8a2 Stc2 Fcgrt Gdf1 Sh3tc1
Mm_Zfp281_Kim1	574	12	0.008	0.617	Mybl2 Tcl1 Kcnq2 Sfrp1 Grasp Trib3 Camk2n1 Yars Sspo Stc2 Mapk11 Hrk
Mm_Fli1_Wilson	8990	103	0.01	0.733	Bcat1 Msc Mybl2 T Nupr1 Pde9a Rlbp1 Scd1 Slc1a4 Snx9 Apoe Gfpt2 Ltb Vegfa Vldlr Pck2 Hck Six1 Ly75 Rest Vwf Grasp Gm2a Acss1 Plce1 Phgdh Acoxl Syngr1 Fkbp5 Gli2 Hesx1 Hhip Lama1 Tuba4a Slc15a1 Camk2n1 Lrriq4 Chac1 Ttc39b Nfatc4 Itga9 Tmem179 Stk38 Mtss1 Megf11 Igf2bp2 Pla2g4e Atf4 Hexa Kcnb1 Twf2 Fam129a Rsl24d1 Lipg Notch4 Plod1 Qprt Polr3gl Atp1a2 Gck Pkdcc Psat1 Gpt2 Ppargc1b Smagp Adap1 Gfod1…
Mm_Ctcf_Chen	2143	30	0.019	1	Inhbb Slc1a4 Pou2f2 Vegfa Syngr1 Fkbp5 Gli2 Lama1 Srrm3 Hsd17b14 Jam2 Itga9 Tead4 Plxdc1 Tmco4 Sncb 1700102P08Rik Smagp Rnf207 Car14 Aldh18a1 Bdh2 Myh14 Arl4d Hspb6 Sap25 9530077C05Rik Asic1 Scara5 Tspan1
Mm_Zfp42_Kim1	1477	22	0.023	1	Prdm1 Msc Nars S100a13 Rest Pax6 Ntn1 Ldhd Camk2n1 Jam2 Mtss1 Aars Atf4 Dpm1 Gstt2 Plod1 Jakmip1 Gck Psph Adhfe1 Sh3tc1 Hnf1a
Mm_Gata2_Wilson	1390	20	0.039	1	Tcl1 Tcfcp2l1 H2-Bl Dmtn Hhip Slc15a1 Itga9 1190005I06Rik Atp1a2 9530077C05Rik Asic1 Adm2 Lrmp Cux2 Oasl1 Acsf2 Hnf1a H2-M5 Susd1 Aldoart2
Mm_Scl_Wilson	5231	61	0.039	1	T Nupr1 Nars H2-Bl Rlbp1 Snx9 Apoe Ltb Mov10 Slc7a5 Vegfa Vldlr Gm2a Acoxl Syngr1 Pax6 Fkbp5 Mt1 Tuba4a Ttc39b 2810408A11Rik Itga9 Stk38 Mtss1 Megf11 Aars Pla2g4e Atf4 Mthfr Notch4 Polr3gl Calr3 Tmco4 Atp1a2 Pkdcc Psat1 Gpt2 Smagp Adap1 Gfod1 Accsl Gjb1 Itgb7 Arl4d Herpud1 Prex1 St6galnac3 Asic1 Lrmp Slc7a1 Jdp2 Ggt1 Sh3tc1 Ripply3 Oasl1 Patl2 Nos3 Rapgef4 Cela1 H2-M5 Susd1
Mm_Myc_Kidder	1448	19	0.089	1	Mybl2 Nars Rest Trib3 Fxyd6 Ntn1 Lrriq4 Nfatc4 Aars Kcnb1 Mras Fam129a Atp6v0a4 Gstt2 Yars Psat1 Car14 Adm2 Slc7a1
Mm_Mycn_Chen	2252	27	0.113	1	Fabp3 Tcl1 Nupr1 Slc1a4 Slc7a5 Pck2 Grasp Fkbp5 Gli2 Mt1 Srrm3 Jam2 Chac1 Mtss1 Slc17a9 Aars Sypl2 Yars Psat1 Gpt2 Aldh18a1 Herpud1 Psph Sap25 Eno3 9530077C05Rik Pycr1
Mm_Dmap1_Kim2	1746	21	0.146	1	Rlbp1 S100a13 Vldlr Grasp Camk2n1 Chac1 Ttc39b 2810408A11Rik Stk38 Fbxw10 Aars Atf4 Slc6a9 Yars Psat1 Rnf207 Mgarp Eno3 Stc2 Adhfe1 Slc7a1
Mm_Gcn5_Kim2	307	5	0.163	1	Syngr1 Mt1 Calr3 Asic1 Tspan1
Mm_Zfx_Chen	3245	36	0.164	1	Inhbb Mybl2 Tcl1 Asns Tmem38b Tcfcp2l1 Gfpt2 Gabbr1 Kcnq2 Stmn3 Grasp Syngr1 Esrrb Tspan17 A4galt Igf2bp2 Tnfsfm13 Atf4 Hexa Kcnb1 Mras Gldc Aplp1 Tead4 Qprt Rpl22l1 Tmco4 Psat1 Gpt2 1700102P08Rik P2rx2 Gfod1 Cers1 Stc2 Gm128 Lrmp
Mm_Brn2_Lodato1	438	6	0.23	1	Pax6 Jam2 Ttc39b Yars Oasl1 Acsf2
Mm_Tcf7_Wu	7895	79	0.271	1	Mthfd2 Six4 Asns Nars Slc1a4 Apoe Ltb Mov10 Slc7a5 Gabbr1 Fgf17 Six1 Slc1a5 Rest Vwf Grasp Trib3 Acoxl Syngr1 Pax6 Fkbp5 Hes3 Mt1 Sars Tuba4a Spry4 Dpf1 Chac1 Tspan17 Itga9 Mtss1 Aars Dlgap3 Tnfsfm13 Atf4 Dpm1 Slc6a9 Hexa Twf2 Slc7a11 Fam129a 1190005I06Rik Rsl24d1 Mef2b Mthfr Notch4 Plod1 Pfkp Rpl22l1 Plekhf1 Tmco4 Gck Yars Psat1 Ppargc1b Smagp Adap1 Hmces Gfod1 Pmel Actn3 Itgb7 Aldh18a1 Arl4d He…
Mm_Runx1_Wu	5332	54	0.289	1	Kcnab3 Mthfd2 Nars Slc1a4 Apoe Ltb Pou2f2 Slc7a5 Vegfa Thrsp Stmn3 Syngr1 Pax6 Fgf8 Fkbp5 Mt1 Spry4 Chac1 2810408A11Rik Nfatc4 Tspan17 Itga9 Fbxw10 Atf4 Dpm1 Slc6a9 Gstt2 Mthfr Plod1 Rpl22l1 Plekhf1 Calr3 Gck Psat1 P2rx2 Gfod1 Acot3 Itgb7 Aldh18a1 Arl4d Hspb6 Herpud1 Psph Tspan1 Adm2 Cpt1b Lgals3 Ablim2 Fcgrt Sh3tc1 Napsa Mamstr Cd19 H2-M5
Mm_Runx1_Wilson	855	9	0.41	1	Slc15a1 Itga9 Tnfsfm13 Atp1a2 Myh14 Asic1 Oasl1 H2-M5 Susd1
Mm_Sox2_Lodato1	4110	40	0.426	1	Prdm1 Scd1 Slc1a4 Aldoc Gfpt2 Mov10 Pou2f2 Pck2 Slc1a5 Trib3 Gm2a Acoxl Syngr1 Pax6 Hes3 Spry4 Dpf1 Jam2 2810408A11Rik Tspan17 Itga9 Stk38 Atf4 Dpm1 Hexa Gldc Aplp1 Rpl22l1 Yars Psat1 Gpt2 Gfod1 Bdh2 Arl4d Psph Slc7a1 Jdp2 St6gal2 Otub2 Calr4
Mm_Lmo2_Wilson	1474	13	0.629	1	Cyp2s1 H2-Q7 Hhip Itga9 Tnfsfm13 Atp1a2 Asic1 Lrmp Oasl1 Acsf2 H2-M5 Susd1 Aldoart2

## Sheet: 6B. Up genes no rescue
Supplementary Data 6B. Transcription and chromatin factors analysis by StemChecker for upregulated genes upon si-Rsl24d1 treatment without rescue
Stemchecker Set Name	Set Size	Overlapping Genes	Pvalue	Adjusted Pvalue	Gene Symbols
Mm_Suz12_Chen	1055	138	<1E-16	<7.3E-15	Hoxa1 Bmi1 Dcc Egfr Mmp15 Nfatc1 Serpine2 Rprm Atf3 Bnc1 Gata6 Msx3 Nkx2-9 Scn1b Plk2 Zfpm1 Dlx3 Prph Ptpn14 Wnt6 Dhh Nrp1 Reln Kcnk2 Ltbp2 Unc5c 3732412D22Rik Nrcam Lhx1 Gfra1 Nfia Cited4 Pcdh8 Peli2 AI836003 ECEL1 Samd5 Syt13 Dgki Prkch Ror1 Fgf5 Ptprt Slc5a1 Tgfbr3 Irx5 Dll4 Fbxo32 Slc41a2 Sp9 Prmt8 Chl1 Eya4 Gria4 Tcf21 Ppp2r2b Prickle1 Npnt Pknox2 Slc35f1 Trib2 Plcl2 Frmd4b Tmem229a Cdk5r2 C…
Mm_Suz12_Marson	1908	253	<1E-16	<7.3E-15	Cyp1b1 Hoxa1 Twist1 Bmi1 Dll1 Egfr Fbp1 Fgf18 Meis1 Kitl Mmp15 Nfatc1 Pftk1 Ptp4a3 Shc3 Sall3 Rprm Atf3 Bmp7 Bnc1 Dusp2 Gata2 Gata3 Gata6 Jun Msx3 Nfatc2 Nkx2-9 Pam Ptpre Rasd1 Rtkn Tal1 Tap1 Tec Zfpm1 Zhx1 Dlx3 Prph Wnt3 Wnt6 Neurog2 Cpd Vcan Mesp2 Nrp1 Reln Gadd45g Alcam Kcnk2 Ltbp2 Dusp8 Unc5c Gria3 3732412D22Rik Trim47 Nrcam Lhx1 Gfra1 Grip1 Itga1 Clic6 Nfia Tnfrsf19 Cited4 Dach1 Pcdh8 Peli2 …
Mm_Suz12_Boyer2	1260	158	<1E-16	<7.3E-15	Cyp1b1 Hoxa1 Magel2 Rhod Bmi1 Dcc Dll1 Egfr Fgf18 Meis1 Mmp15 Nfatc1 Pftk1 Shc3 Serpine2 Atf3 Bmp7 Dusp2 Gata3 Gata6 Jun Nkx2-9 Rasd1 Sgce Tal1 Tec Zfpm1 Dlx3 Wnt3 Wnt6 Neurog2 Nrp1 Reln Gadd45g Kcnk2 Ltbp2 Unc5c 3732412D22Rik Hspa1a Gfra1 Clic6 Nfia Tnfrsf19 Dach1 Pcdh8 Peli2 AA103796 BG069106 Samd5 Ror1 Wnt5a Fzd1 Fgf5 Cacna1g Cd14 Gnal St14 Ptprt Irx5 Dll4 Pcdhgc3 Pcdhgc4 Lmo1 Steap4 Nxn Tcf21…
Mm_Suz12_Ku	1926	241	<1E-16	<7.3E-15	Cdkn2b Cyp1b1 Hoxa1 Twist1 Bmi1 Dll1 Egfr Fbp1 Fgf18 Meis1 Kitl Mmp15 Nfatc1 Pftk1 Scin Shc3 Sall3 Serpine2 Rprm Atf3 Bmp7 Bnc1 Dusp2 Fgfr2 Gata2 Gata3 Gata6 Jun Msx3 Nfatc2 Nkx2-9 Ptpre Tal1 Vegfc Zfpm1 Zhx1 Dlx3 Ltb4r1 Prph Wnt3 Wnt6 Slc27a3 Neurog2 Vcan Dhh Efnb1 Nrp1 Reln Gadd45g Alcam Kcnk2 Ltbp2 Unc5c Gria3 Plxdc2 3732412D22Rik Trim47 Nrcam Lhx1 Gfra1 Clic6 Nfia Tnfrsf19 Dach1 Pcdh8 Peli2 C…
Mm_Tcf3_Cole	2217	146	<1E-16	<7.3E-15	Gpc4 Nodal Abcb1b Pros1 Ddit4 Bmi1 Dcc Dll1 Lpin1 Meis1 Shc3 Sall3 Tnfaip6 Rprm 5430432M24Rik Atf3 Elf1 Fgfr2 Fos Gata6 Jun Kit Nkx2-9 Nsmaf Tal1 Tec Vegfc Rasl11b Fgfbp1 Wnt8a Wnt3 Crip2 Neurog2 Vcan Gadd45g D0H4S114 Alcam Casq2 Gria3 Dab2ip Itga1 Rgs12 Tnfrsf19 Dach1 Pcdh8 Sesn3 Lpar6 AA103796 Ror1 Fgf5 Commd3 Cnga3 Kif21a Sirpa Ptprt Slc5a1 Tgfbr3 Ttn Hs6st2 Dll4 Ms4a10 Rab30 Lpar4 Pcdhgc3 Pcd…
Mm_Eed_Boyer2	825	111	<1E-16	<7.3E-15	Cyp1b1 Hoxa1 Dll1 Egfr Meis1 Nfatc1 Pftk1 Shc3 Serpine2 Atf3 Bmp7 Fgfr2 Gata3 Gata6 Jun Nkx2-9 Rasd1 Tal1 Zfpm1 Dlx3 Wnt3 Neurog2 Nrp1 Reln Gadd45g Ltbp2 Unc5c 3732412D22Rik Hspa1a Gfra1 Dach1 Pcdh8 Samd5 Wnt5a Fzd1 Fgf5 Cd14 Gnal Ptprt Irx5 Dll4 Pcdhgc3 Pcdhgc4 Nxn Tcf21 Tiam2 Npnt Tox Tmem229a Cdk5r2 Ebf2 Foxd4 Onecut1 Irx2 Mafb Nkx2-2 Ntrk2 Atxn1 Sema6a Tbx4 Trp73 Cbx8 Insm1 Fam53b Bhlhe23 Slc…
Mm_Phc1_Boyer2	912	120	<1E-16	<7.3E-15	Cyp1b1 Hoxa1 Bmi1 Dcc Dll1 Meis1 Nfatc1 Pftk1 Shc3 Serpine2 Atf3 Bmp7 Fgfr2 Gata3 Gata6 Jun Nkx2-9 Sgce Tal1 Tec Zfpm1 Dlx3 Prph Wnt3 Neurog2 Nrp1 Reln Gadd45g Alcam Unc5c Gria3 3732412D22Rik Hspa1a Gfra1 Grip1 Clic6 Nfia Cited4 Dach1 Pcdh8 Peli2 Samd5 Wnt5a Fzd1 Fgf5 Cd14 Gnal Kif21a Ptprt Irx5 Dll4 Pmaip1 Pcdhgc3 Pcdhgc4 Lmo1 Tcf21 Tiam2 Npnt Trib2 Tox Tmem229a Cdk5r2 Ebf2 Foxd4 Onecut1 Hoxc13 …
Mm_Rnf2_Boyer2	1200	137	<1E-16	<7.3E-15	Cyp1b1 H2-Eb1 Hoxa1 Zmat3 Bmi1 Dll1 Meis1 Nfatc1 Pftk1 Shc3 Serpine2 Rprm Rap2b Atf3 Bmp7 Dusp2 Fgfr2 Gata3 Gata6 Jun Nkx2-9 Rasd1 Sgce Tal1 Tec Zfpm1 Dlx3 Wnt3 Wnt6 Neurog2 Nrp1 Reln Gadd45g Alcam Unc5c Hspa1a Gfra1 Nfia Tnfrsf19 Cited4 Dach1 Pcdh8 Peli2 Samd5 Wnt5a Fzd1 Fgf5 Commd3 Cd14 Gnal Kif21a Ptprt Irx5 Dll4 Pmaip1 Pcdhgc3 Pcdhgc4 Lmo1 Nxn Tcf21 Tiam2 Npnt Slc35f1 Tox Tmem229a Cdk5r2 Ebf2…
Mm_Ring1B_Ku	1294	169	<1E-16	<7.3E-15	Cyp1b1 Efs Has2 Bmi1 Dll1 Meis1 Kitl Mmp15 Nfatc1 Pftk1 Shc3 Sall3 Bmp7 Bnc1 Dusp2 Fgfr2 Gata2 Gata3 Gata6 Jun Msx3 Nkx2-9 Zfpm1 Zhx1 Dlx3 Ptpn14 Wnt3 Wnt6 Neurog2 Vcan Dhh Nrp1 Reln Gadd45g Kcnk2 Ltbp2 Unc5c 3732412D22Rik Trim47 Nrcam Lhx1 Gfra1 Grip1 Clic6 Nfia Cited4 Dach1 Pcdh8 AA103796 ECEL1 Samd5 Prkch Wnt5a Fzd1 Fgf5 Commd3 Cacna1g Gnal Sirpa Ptprt Slc5a1 Tgfbr3 Hs6st2 Irx5 Dll4 Fbxo32 Adc…
Mm_Ezh2_Ku	2436	307	<1E-16	<7.3E-15	Adrb3 Cdkn2b Cyp1b1 Has2 Hoxa1 Twist1 Perp Bmi1 Dll1 Egfr Fbp1 Meis1 Kitl Mmp15 Nfatc1 Pftk1 Scin Shc3 Sall3 Serpine2 Rprm Atf3 Bmp7 Bnc1 Dusp2 Fgfr2 Gata2 Gata3 Gata6 Jun Kit Msx3 Nfatc2 Nkx2-9 Ptpre Rasd1 Scn1b Tal1 Tap1 Zfpm1 Zhx1 Sgcb Slc22a17 Adrb2 Dlx3 Ltb4r1 Prph Ptpn14 Sct Wnt3 Wnt6 Neurog2 Cacna1b Cpd Vcan Dhh Efnb1 Nrp1 Reln Gadd45g Alcam Kcnk2 Ltbp2 Unc5c Gria3 3732412D22Rik Trim47 Trp…
Mm_Meis1_Wilson	5119	273	<1E-16	<7.3E-15	Ccng1 Cdkn1a H2-Eb1 Mdm2 Nodal Notch3 Pde4b Pla2g4a Zmat3 Ercc5 Phlda3 Perp Gpn3 Dhx16 Ddit4 Rap2a Ak1 Ampd3 Ddr1 Fbp1 Lrrfip1 Meis1 Mmp15 Nfatc1 Pcx Pftk1 Ptp4a3 Rb1 Scin Hes6 Dmrtb1 Hsdl2 5430432M24Rik Rap2b Atf3 Bnc1 Serping1 Cd80 Dusp2 Elf1 Eng Fos Gata2 Il15 Jag2 Jun Kit Nfatc2 Ninj1 Nsmaf Ptk2b Ptpre Rgs16 Rtkn Tec Vdr Vegfc Zfp28 Zfpm1 Zhx1 Phc2 Bet1l Rbm38 Adrb2 Dlx3 Cpd Gadd45g D0H4S114 …
Mm_Fli1_Wilson	8990	411	<1E-16	<7.3E-15	Cdkn1a Cdkn2b H2-Eb1 Nodal Notch3 Pde4b Pla2g4a Rab23 Zmat3 Ercc5 Angptl2 Phlda3 Perp Ddit4 Rap2a Ak1 Ampd3 Rhod Ddr1 Dll1 Fbp1 Lpin1 Srgap2 Lrrfip1 Meis1 Mmp15 Nfatc1 Pftk1 Ptp4a3 Rb1 Scin Sall3 Gtse1 Sh3bgr Hes6 Dmrtb1 Hsdl2 5430432M24Rik Rap2b Tmem43 Atf3 Bmp7 Bnc1 Serping1 Cd80 Dusp2 Elf1 Eng Fgfr2 Fos Gata2 Il15 Jag2 Jun Kit Nfatc2 Ninj1 Nsmaf Ptk2b Ptpre Rgs16 Rtkn Slc25a17 Tal1 Tec Vegfc Z…
Mm_Pu1_Wilson	10614	493	<1E-16	<7.3E-15	Ccng1 Cdkn1a Cdkn2b H2-Eb1 Hoxa1 Pde4b Pla2g4a Pros1 Zmat3 Ercc5 Angptl2 Phlda3 Srr Perp Tanc1 Dhx16 Ddit4 Rap2a Ckap2 Ak1 Ampd3 Bmi1 Ddr1 Ephx1 Fbp1 Fgf18 Lpin1 Srgap2 Kcnc3 Lrrfip1 Meis1 Mmp15 Nfatc1 Pcx Pftk1 Ptp4a3 Rb1 Shc3 Sall3 Sh3bgr Hes6 Dmrtb1 Abhd5 5430432M24Rik Rap2b Atf3 Serping1 Cd80 Dusp2 Elf1 Eng Fos Gata2 Il15 Itm2a Jag2 Jun Kit Nfatc2 Ninj1 Nsmaf Pam Ptk2b Ptpre Rgs16 Rtkn Scn1b …
Mm_Erg_Wilson	13145	577	<1E-16	<7.3E-15	Adrb3 Ccng1 Cdkn1a Cdkn2b H2-Eb1 Mdm2 Nodal Notch3 Pde4b Pla2g4a Pros1 Rab23 Zmat3 Ercc5 Angptl2 Phlda3 Srr Perp Tanc1 1200009F10Rik Gpn3 Dhx16 Ddit4 Rap2a Ckap2 Ak1 Ampd3 Bmi1 Ddr1 Egfr Ephx1 Fbp1 Fgf18 Lpin1 Srgap2 Kcnc3 Lrrfip1 Meis1 Mmp15 Nfatc1 Pcx Pftk1 Ptp4a3 Rb1 Scin Sall3 Tnfaip6 Gtse1 Sh3bgr Hes6 Dmrtb1 Abhd5 5430432M24Rik Rap2b Tmem43 Atf3 Bmp7 Bnc1 Serping1 Cd80 Dusp2 Elf1 Eng Fos Gat…
Mm_Oct4_Marson	4221	230	<1E-16	<7.3E-15	Adrb3 Cdkn1a Gpc4 Hoxa1 Nodal Rab23 Zmat3 Phlda3 Gpn3 Ddit4 Ak1 Bmi1 Dll1 Ephx1 Fbp1 Kcnc3 Meis1 Kitl Pftk1 Sall3 Hes6 Rap2b Tmem43 Fgfr2 Fos Jag2 Kit Nfatc2 Nsmaf Ptk2b Rgs16 Rtkn Sgce Tec Vegfc Irf6 Mcm3ap 1500011H22Rik Dgka Dffb Fgfbp1 Krt13 Prph Wnt8a Mesp2 Mybl1 Myt1 Gadd45g Dpep3 Casq2 Gria3 Dab2ip Cald1 Hspa1a Trp53i11 Itga1 Nfia Rgs12 Tnfrsf19 Psrc1 Dach1 Pcdh8 Sesn3 Lpar6 AA103796 FBP2 R…
Mm_Oct4_Cole	2107	141	<1E-16	<7.3E-15	Adrb3 Gpc4 Nodal Abcb1b Rab23 Zmat3 Ddit4 Bmi1 Dll1 Meis1 Sall3 Tnfaip6 Hes6 Rprm Atf3 Fgfr2 Fos Jun Kit Nkx2-9 Nsmaf Rgs16 Tal1 Tec Vegfc Dffb Fgfbp1 Wnt8a Crip2 Vcan Mybl1 Gadd45g Casq2 Gria3 Dab2ip Lhx1 Grip1 Itga1 Nfia Rgs12 Tnfrsf19 Cited4 Pcdh8 Sesn3 Cttnbp2 Lpar6 AA103796 BG069106 ECEL1 Ror1 Fzd1 Commd3 Cnga3 Kif21a Sirpa Ptprt Slc5a1 Ttn Hs6st2 Dll4 Dnajb5 Ms4a10 Lpar4 Ccp110 Adcy5 Gbp5 S…
Mm_Nanog_Marson	3038	171	1.034E-14	7.551E-13	Adrb3 Cyp1b1 Gpc4 Hoxa1 Mdm2 Nodal Ddit4 Rap2a Ckap2 Bmi1 Ddr1 Dcc Dll1 Fbp1 Meis1 Kitl Pftk1 Rb1 Sall3 Gtse1 Rprm Hsdl2 Atf3 Cd59a Fgfr2 Gata3 Kit Ninj1 Nkx2-9 Nsmaf Pam Ptpre Rgs16 Sgce Tec Vegfc Rasl11b Fgfbp1 Wnt8a Slc27a3 Neurog2 Vcan Mybl1 Myt1 Gadd45g Dpep3 Casq2 Dab2ip Cald1 Trp53i11 Itga1 Rgs12 Tnfrsf19 Lpar6 AA103796 FBP2 Dapk1 Ror1 Wnt5a Fgf5 Commd3 Cd14 Cnga3 Kif21a St14 Sirpa Ptprt S…
Mm_Lyl1_Wilson	3117	173	2.459E-14	1.795E-12	Cdkn1a Cdkn2b Pde4b Pla2g4a Rab23 Phlda3 Perp Ddit4 Rap2a Ddr1 Meis1 Nfatc1 Pftk1 Ptp4a3 Scin Sall3 Sh3bgr Bmp7 Dusp2 Elf1 Gata2 Il15 Kit Ninj1 Nsmaf Ptk2b Ptpre Tec Zfpm1 Phc2 Rbm38 Adrb2 Ptpn14 Reln Btg2 Cbfa2t3h Plxdc2 Dab2ip 3732412D22Rik Pde2a Ttc28 Trim47 Pqlc3 Grip1 Rgs12 Sesn3 BG069106 Dapk1 Dgki Ror1 Rbl2 Cnga3 Nr3c1 Tgfbr3 Plek2 Pcdhgc3 Ccp110 Slco4a1 Lmo1 Siglecf Klhdc7a Ada Chl1 Plcb1…
Mm_Gfi1b_Wilson	6107	285	6.707E-14	4.896E-12	Ccng1 Cdkn1a Cdkn2b H2-Eb1 Pde4b Pla2g4a Rab23 Zmat3 Ercc5 Phlda3 Dhx16 Ddit4 Rap2a Ak1 Ampd3 Bmi1 Ddr1 Fbp1 Srgap2 Lrrfip1 Meis1 Mmp15 Nfatc1 Pftk1 Ptp4a3 Rb1 Scin Sall3 Hes6 5430432M24Rik Rap2b Tmem43 Atf3 Dusp2 Elf1 Eng Fos Gata2 Gata3 Il15 Jag2 Jun Kit Nfatc2 Ninj1 Nsmaf Ptk2b Ptpre Rgs16 Tal1 Tap1 Tec Vdr Zfp28 Zfpm1 Irf6 Phc2 Mcm3ap Rbm38 Rasl11b Adrb2 Dffb Dlx3 Ptpn14 Wnt6 Mybl1 Gadd45g D0…
Mm_Tcf3_Tam	1434	98	2.487E-13	1.815E-11	Gpc4 Nodal Rab23 Ercc5 Phlda3 Tanc1 Dll1 Fgf18 Kitl Sall3 Hes6 Abhd5 Bmp7 Dusp2 Fgfr2 Gata2 Kit Nfatc2 Sgce Rasl11b Gpx3 Wnt6 Cpd Casq2 Dusp8 Unc5c 3732412D22Rik Cited4 Peli2 Cttnbp2 BG069106 Fzd1 Fgf5 Commd3 Sirpa Hs6st2 Dll4 Slmap Eogt Adcy5 Arhgap28 Slc41a2 Sp9 Prmt8 Gria4 Pdzrn3 Slc22a23 Pknox2 Trib2 Plcl2 Arhgap24 Ccser1 Frmd4b Tmem229a Ckmt1 Onecut1 Irx2 Mxd4 Atxn1 Sema6a Trim36 Insm1 Foxo3…
Mm_Nanog_Cole	1904	119	2.66E-13	1.941E-11	Adrb3 Cdkn1a Gpc4 Nodal Ddit4 Bmi1 Ddr1 Dcc Dll1 Meis1 Pftk1 Rprm Fgfr2 Gata3 Kit Nkx2-9 Rgs16 Vegfc Zfpm1 Rasl11b Fgfbp1 Wnt8a Wnt3 Slc27a3 Neurog2 Vcan Gadd45g Casq2 Gria3 Dab2ip 3732412D22Rik Cald1 Lhx1 Itga1 Rgs12 Tnfrsf19 Cited4 Pcdh8 Sesn3 Lpar6 AA103796 BE290490 FBP2 Ror1 Fgf5 Commd3 Cnga3 Kif21a Sirpa Ptprt Slc5a1 Tgfbr3 Ttn Hs6st2 Dll4 Lrrc28 Ms4a10 Lpar4 Slmap Pcdhgc3 Coro6 Adcy5 Siglec…
Mm_Sox2_Marson	3309	177	3.117E-13	2.276E-11	Adrb3 Efs Gpc4 Hoxa1 Nodal Tanc1 Ddit4 Ckap2 Rhod Bmi1 Ddr1 Dll1 Fbp1 Meis1 Kitl Pftk1 Shc3 Sall3 Gtse1 Rprm Hsdl2 Tmem43 Cd59a Fgfr2 Fos Kit Ninj1 Nsmaf Ptk2b Rgs16 Sgce Tec Tek Vegfc Fgfbp1 Prph Crip2 Dhh Mesp2 Mybl1 Myt1 Gadd45g D0H4S114 Dpep3 Casq2 Dab2ip Cald1 Trim47 Trp53i11 Itga1 Tnfrsf19 Sesn3 Fam13a Lpar6 AA103796 Ror1 Rbl2 Wnt5a Commd3 Cd14 Cnga3 Kif21a Sirpa Slc5a1 Ttn Hs6st2 Irx5 Dll4…
Mm_Klf4_Liu	1424	90	1.585E-10	1.157E-8	Has2 Hoxa1 Dll1 Srgap2 Kcnc3 Meis1 Mmp15 Nfatc1 Shc3 Serpine2 Fos Gata2 Gata6 Jun Msx3 Nkx2-9 Tal1 Vegfc Rasl11b Dgka Dlx3 Prph Wnt3 Wnt6 Neurog2 Dhh Mybl1 Reln Gadd45g D0H4S114 Usp2 Gria3 Lhx1 Gfra1 Nfia Arhgef4 Pcdh8 Sesn3 1110033P22RIK Prkch Fzd1 Gnal Slc5a1 Irx5 Dll4 Sp9 Tcf21 Ebf2 Foxd4 Onecut1 Hoxc13 Irx2 Mafb Neurod1 Nkx2-2 Tbx4 Trp73 Cbx8 Insm1 Bhlhe23 Onecut2 Arhgap22 Iqsec3 Cxxc4 Sp8 Us…
Mm_Tcf3_Marson	1344	85	5.138E-10	3.751E-8	Adrb3 Gpc4 Hoxa1 Mdm2 Nodal Abcb1b Ddit4 Bmi1 Dcc Dll1 Kitl Mmp15 Sall3 Hsdl2 Fgfr2 Kit Nsmaf Sgce Tec Vegfc Wnt8a Wnt3 Mesp2 Mybl1 Gadd45g Casq2 Dab2ip Cald1 Grip1 Rgs12 Tnfrsf19 Pcdh8 Lpar6 AA103796 Ror1 Rbl2 Fgf5 Commd3 Kif21a Ptprt Slc5a1 Tgfbr3 Hs6st2 Irx5 Pmaip1 Lrrc28 Ms4a10 Lpar4 Pcdhgc3 Pcdhgc4 Coro6 Siglecf Dcun1d3 Slc41a2 Sp9 Prmt8 Plcxd1 Zfp74 Trib2 Arhgap24 Frmd4b Cldn5 Foxd4 Onecut1…
Mm_Oct4_Mathur	1248	80	9.259E-10	6.759E-8	Gpc4 Nodal Bmi1 Dll1 Sall3 Hes6 Rprm Fgfr2 Fos Kit Nkx2-9 Nsmaf Rgs16 Sgce Vegfc Irf6 Wnt8a Wnt6 Met Myt1 Gadd45g Casq2 Gria3 Lhx1 Tnfrsf19 Pcdh8 Sesn3 Lpar6 AA103796 Ror1 Wnt5a Ptprt Slc5a1 Dll4 Pmaip1 Ms4a10 Ccp110 Slco4a1 Gbp5 Arhgap28 Prmt8 Tcf21 Traf3ip2 Arhgap24 Tmem130 Chrna4 Cdk5r2 Ebf2 Foxd4 Bscl2 Grm8 Onecut1 Irx2 Nkx2-2 Trim36 Insm1 Nrarp Dnaic1 Srrm4 Prox2 Hdac9 Tas1r1 Onecut2 Cd109 S…
Mm_Stat3_Kidder	941	64	5.147E-9	3.757E-7	Cyp1b1 Has2 Ephx1 Nfatc1 Sall3 5430432M24Rik Atf3 Fos Gata2 Gata3 Gata6 Msx3 Sgcb Adrb2 Wnt6 Kcnk2 Rgs5 Dab2ip Lhx1 ECEL1 Lrrc28 Asap3 Slc41a2 Prickle1 Zbtb7c Pknox2 Arhgap24 Tmem229a Ebf2 Foxd4 Grm8 Onecut1 Hoxc13 Mafb Nkx2-2 Fam53b Cep170b Onecut2 Sp8 Tfap2e Ablim1 Kremen2 Pfkfb4 Vwa5a Azin2 Ldlrap1 Col27a1 Gipc3 Tmem44 Mkx Tbx2 Pou4f3 Foxl2 Zfp365 Slc6a13 Hoxb9 Irf2 Ntn4 Tmprss6 Coro2a Scn4a S…
Mm_Ctcf_Chen	2143	114	1.331E-8	9.718E-7	Cyp1b1 Has2 Dhx16 Rhod Ddr1 Fgf18 Mmp15 Nfatc1 Elovl2 Rprm Fgfr2 Gata6 Jag2 Jun Ptk2b Ptpre Rasd1 Sgce Plk2 Dgka Dlx3 Efnb1 Gadd45g Dpep3 Ltbp2 Trp53i11 Nrcam Sesn3 BG069106 Samd5 Prkch Plek2 Irx5 Fbxo32 Ms4a10 Pcdhgc3 Eogt Lmo1 Siglecf Def6 Vwa3b Pknox2 Slc35f1 Trib2 Tox Bscl2 Grm8 Jag1 Mafb Ntrk2 Ppard Rgs9 Sema6a Lix1 Nrarp Dnaic1 Srrm4 Ctc1 1700007K13Rik Pafah2 Tas1r1 Atg9b Kctd11 Rnf144b Sh3…
Mm_Nanog_Mathur	1040	65	9.39E-8	6.854E-6	Gpc4 Has2 Hoxa1 Nodal Bmi1 Dll1 Sall3 Rprm Hsdl2 Cd59a Fgfr2 Fos Kit Nkx2-9 Pam Rgs16 Vegfc Fgfbp1 Mybl1 Gadd45g Alcam Casq2 Gria3 Lhx1 Tnfrsf19 Pcdh8 Peli2 Sesn3 Lpar6 AA103796 FBP2 Ror1 Fgf5 Commd3 Ptprt Slc5a1 Plek2 Hs6st2 Dll4 Pmaip1 Lrrc28 Ms4a10 Lpar4 Pcdhgc4 Ccp110 Slco4a1 Serinc5 Gbp5 Dcun1d3 Arhgap28 Cox6b2 Prmt8 Ppp2r2b Trib2 Foxd4 Irx2 Neurod1 Nkx2-2 Trim36 Trp53inp1 Hdac9 Cxxc4 En1 Zf…
Mm_Nanog_Kim1	1230	73	1.164E-7	8.495E-6	Gpc4 Has2 Nodal Ampd3 Bmi1 Dll1 Fbp1 Sall3 Tnfaip6 Hsdl2 Cd59a Fgfr2 Kit Ninj1 Nsmaf Rgs16 Slc25a17 Vegfc Adrb2 Fgfbp1 Wnt8a Gadd45g Alcam Casq2 Lhx1 Itga1 Tnfrsf19 Sesn3 Lpar6 AA103796 FBP2 Dapk1 Ror1 Fgf5 Commd3 Nr3c1 Sirpa Slc5a1 Hs6st2 Dll4 Ms4a10 Lpar4 Pcdhgc4 Ccp110 Slco4a1 Steap4 Serinc5 Gbp5 Dcun1d3 Klhdc7a Prmt8 Ppp2r2b Syt17 Cdk5r2 Hyal1 Neurod1 Nkx2-2 Caly Ctc1 Baiap2 Cxxc4 Usp44 Ccdc8…
Mm_Nr0b1_Kim1	1685	91	2.29E-7	1.672E-5	Cdkn1a Gpc4 Nodal Notch3 Ddit4 Ak1 Ampd3 Dll1 Fgf18 Lpin1 5430432M24Rik Fos Gata6 Kit Scn1b Tal1 Vegfc Zfp28 Irf6 Mvp Fgfbp1 Wnt8a Neurog2 Nrp1 Gadd45g Btg2 Casq2 Psrc1 Slc19a2 Pcdh8 AA103796 Ror1 Fgf5 Sirpa Hs6st2 Dll4 Rab30 Lpar4 Pcdhgc4 Eogt Ccp110 Slco4a1 Gbp5 Asap3 Dcun1d3 Klhdc7a Prmt8 Sncg Chrna4 Cdk5r2 Ckmt1 Slc26a2 Ebf2 Onecut1 Hyal1 Mafb Neurod1 Nkx2-2 Sall2 Slc4a8 Trp53inp1 Noxo1 Pafah…
Mm_Smad4_Fei	2513	123	3.37E-7	2.46E-5	Anxa8 Cyp1b1 Has2 Egfr Fgf18 Kitl Mmp15 Elovl2 5430432M24Rik Atf3 Bmp7 Serping1 Fgfr2 Fos Itm2a Ptk2b Rgs16 Tal1 Mcm3ap Bet1l Ikbke Adrb2 Efnb1 Myt1 D0H4S114 Stmn4 Unc5c Usp2 Gria3 Cald1 Pde2a Zfp612 Gfra1 Grip1 Arhgef4 AI836003 ECEL1 St14 Sirpa Slc5a1 Apc2 Dll4 Dnajb5 Fbxo32 Rab30 Lpar4 Asap3 Sncg Tcf21 Pdzrn3 Ppp2r2b Pid1 Traf3ip2 Plcl2 Frmd4b Chrna4 Gcm1 Tef Sall2 Sh3kbp1 1700028P14Rik Caly Dn…
Mm_Tbx3_Han	1067	61	4.299E-6	3.138E-4	Gpc4 Mdm2 Ddit4 Bmi1 Pftk1 Tmem43 Serping1 Fgfr2 Gata3 Kit Wnt8a Cpd Vcan Reln Dpep3 Plxdc2 Itga1 Tnfrsf19 Pnpla7 BG069106 BC031353 Kif21a Ptprt Ccp110 Klhdc7a Chl1 Plcb1 Tcf21 Vwa3b Klf7 Rims1 Trio Plcl2 Tmem130 Tox Ntrk2 Sema6a Trim36 Srrm4 Hdac9 Pafah2 Baiap2 Sp8 Ablim1 Ccdc85a Ccnd2 Creb5 Celsr1 Kcna3 Ets1 Gypa Adamts2 Pou4f1 Sertad4 Tox3 Rassf10 Tmem19 Osbpl5 Apob Plekha6 Gm5662
Mm_Max_Kim2	5356	220	4.829E-6	3.525E-4	Cyp1b1 Has2 Nodal Abcb1b Rab23 Zmat3 Ercc5 Phlda3 Perp 1200009F10Rik Gpn3 Ckap2 Ampd3 Dll1 Ephx1 Lpin1 Kcnc3 Lrrfip1 Meis1 Mmp15 Hes6 Rprm 5430432M24Rik Rap2b Tmem43 Atf3 Cd59a Fos Il15 Jag2 Jun Kit Msx3 Nfatc2 Ninj1 Rasd1 Sgce Plk2 Tap1 Tec Tek Zfp28 Zfpm1 Irf6 Bet1l Rbm38 Rasl11b 1500011H22Rik Mvp Adrb2 Dgka Ltb4r1 Ptpn14 Wnt3 Neurog2 Cacna1b Mesp2 Mybl1 Gadd45g Rabl4 Btg2 Usp2 Hspa1a Zfp612 Tn…
Mm_Oct4_Loh	903	53	8.862E-6	6.469E-4	Adrb3 Ddit4 Ckap2 Bmi1 Dll1 Bmp7 Pam Vegfc Vcan Gadd45g Ttc28 Tnfrsf19 Lpar6 AA103796 Syt13 Kif21a Tgfbr3 Ms4a10 Pcdhgc3 Adcy5 Slc41a2 Prmt8 Slc22a23 Gucy2g Anks1b Rnf169 Tmem132c Plcl2 Frmd4b Tox Gcm1 Onecut1 Irx2 Jag1 Arhgap23 Rbp7 Caly Dnaic1 Srrm4 Ackr4 Ttll6 Adamtsl1 Gal Gypa Il1rap Slit1 Tbc1d8 Rhbg 1700003M07Rik Ldlrap1 Shank2 Adamts2 Ntm
Mm_Nanog_Loh	2177	103	1.41E-5	0.001	Adrb3 Gpc4 Hoxa1 Mdm2 Nodal Pros1 Phlda3 Tanc1 Fgf18 Srgap2 Lrrfip1 Rb1 Sall3 Serping1 Cd80 Gata3 Nsmaf Sgce Vegfc Fgfbp1 Wnt8a Wnt3 Efnb1 Reln D0H4S114 Casq2 Gria3 Ttc28 Nrcam Gfra1 Rgs12 Tnfrsf19 Dach1 Pcdh8 BE290490 Syt13 Dgki Ror1 Xist Lif Fgf5 Sirpa Ptprt Hs6st2 Lrrc28 Ms4a10 Adcy5 Siglecf Klhdc7a Sp9 Ada Agtr1b Ccna1 Chl1 Eya4 Gria4 Nxn Plcb1 Ptprd Sncg Sdc4 Tcf21 Def6 Tenm1 Tiam2 Pdzrn3 Co…
Mm_Sox2_Liu	834	49	1.872E-5	0.001	Nodal Ercc5 Rap2b Fgfr2 Gata6 Tec Mybl1 Reln Casq2 Usp2 Gria3 Ttc28 Itga1 Rgs12 Sesn3 Lpar6 AA103796 Fzd1 Tgfbr3 Hs6st2 Lpar4 Eogt Rims1 Trib2 Tmem229a Cdk5r2 Onecut1 Acad11 Prr15l Cxxc4 Per2 Dcaf4 Fbxw9 Hey2 Irx3 Kcna3 Kcna6 Ets1 Rai2 Fam181b Vwa5a Hormad1 Gabra5 Cpped1 Kctd12 Azin2 Itpkb Cass4 Map3k9
Mm_Scl_Wilson	5231	211	2.621E-5	0.002	Cdkn1a Cdkn2b Nodal Notch3 Pde4b Pla2g4a Zmat3 Phlda3 Srr Perp Dhx16 Ddit4 Rap2a Ak1 Ddr1 Fbp1 Lpin1 Srgap2 Lrrfip1 Meis1 Nfatc1 Pftk1 Ptp4a3 Scin Hes6 Rap2b Bmp7 Bnc1 Dusp2 Elf1 Eng Fos Gata2 Il15 Jag2 Jun Kit Nfatc2 Ninj1 Nsmaf Ptk2b Ptpre Rtkn Sgce Tal1 Tec Vegfc Zfpm1 Zhx1 Phc2 Mcm3ap Rbm38 Adrb2 Dlx3 Gadd45g Btg2 Cbfa2t3h Kcnk2 Ppp1r13b Plxdc2 Dab2ip 3732412D22Rik Ttc28 Trim47 Pqlc3 Grip1 Nf…
Mm_Esrrb_Chen	2699	121	2.823E-5	0.002	Rab23 Phlda3 Gpn3 Ak1 Ddr1 Egfr Fgf18 Lpin1 Kcnc3 Lrrfip1 Mmp15 Shc3 Hes6 Abhd5 Hsdl2 Tmem43 Dusp2 Elf1 Gata6 Kit Ninj1 Scn1b Plk2 Zfp28 Zfpm1 Mcm3ap 1500011H22Rik Dlx3 Prph Slc27a3 Crip2 Nrp1 Gadd45g Ltbp2 Ppp1r13b Usp2 Pqlc3 Slc19a2 AA103796 BE290490 FBP2 ECEL1 Syt13 Lif Commd3 St14 Sirpa Dnajb5 Eogt Asap3 Klhdc7a Plcxd1 Ccna1 Def6 Slc22a23 Foxn4 Zbtb7c Trib2 Ckmt1 Onecut1 Irx2 Atxn1 Tbx4 Insm1…
Mm_Tcfcp2l1_Chen	1981	94	3.067E-5	0.002	Anxa8 Ccng1 Cdkn1a Cdkn2b Cyp1b1 Mdm2 Pros1 Angptl2 Rap2a Dll1 Lrrfip1 Sall3 Gtse1 Hes6 Tmem43 Atf3 Cd80 Kit Rasd1 Tap1 Vdr Zfp28 Zfpm1 Sgcb Mcm3ap Gadd45g Rabl4 Ppp1r13b Dab2ip Tnfrsf19 Prkch Lif Cacna1g Kif21a St14 Pmaip1 Slmap Eogt Slco4a1 Asap3 Dcun1d3 Plcxd1 Ccna1 Gria4 Plcb1 Sdc4 Zbtb7c Tmem229a Ckmt1 Cldn5 Bscl2 Mxd4 Ppard Tef Cbx8 Nrarp Dnaic1 Ctc1 Mcam Prr15l Zfp324 Apba2 Ddit4l Celsr1 P…
Mm_Sox2_Kim1	786	45	7.439E-5	0.005	Gpc4 Nodal Dll1 Rprm Hsdl2 Fgfr2 Fos Kit Ninj1 Rgs16 Vegfc Wnt8a Crip2 Gadd45g Casq2 Gfra1 Itga1 Pcdh8 Sesn3 Lpar6 Ror1 Sirpa Hs6st2 Dll4 Ccp110 Serinc5 Dcun1d3 Arhgap28 Prmt8 Cdk5r2 Slc26a2 Onecut1 Jag1 Nkx2-2 Ntrk2 Trim36 Insm1 Trp53inp1 Nrarp Srrm4 Baiap2 Slc26a9 Per2 Pcyox1l Cpne2
Mm_E2f4_Kim2	5432	209	4.498E-4	0.033	Cdkn1a Cyp1b1 Has2 Mdm2 Abcb1b Pla2g4a Pros1 Rab23 Ercc5 Perp 1200009F10Rik Gpn3 Ckap2 Ampd3 Bmi1 Dll1 Egfr Ephx1 Kcnc3 Lrrfip1 Meis1 Rb1 Gtse1 Hes6 5430432M24Rik Rap2b Tmem43 Atf3 Cd80 Fgfr2 Fos Jun Kit Rasd1 Sgce Tap1 Tec Tek Zfp28 Zfpm1 Zhx1 Sgcb Rbm38 1500011H22Rik Mvp Dgka Dffb Cxcl10 Prph Wnt6 Slc27a3 Crip2 Neurog2 Cpd Mesp2 Mybl1 Gadd45g Rabl4 Alcam Btg2 Dusp8 Usp2 Hspa1a Pqlc3 Gfra1 Pnpla…
Mm_Zfp281_Kim1	574	33	6.038E-4	0.044	Dll1 Meis1 Bnc1 Gadd45g Lhx1 Nfia ECEL1 Wnt5a Cacna1g Nr3c1 Pcdhgc4 Prmt8 Sdc4 Cyyr1 Cdk5r2 Hyal1 Sema6a Cbx8 Igdcc4 Nrarp Srrm4 Ptk7 Usp44 Ccnd2 Cacna1e Celsr1 Irx3 Slc37a2 Soat2 Foxl2 Wnt9a Susd4 Sprn
Mm_Sox2_Chen	1632	74	7.944E-4	0.058	Adrb3 Ccng1 Efs Pros1 Ddit4 Dll1 Serping1 Cd80 Fos Gata3 Msx3 Tek Vegfc Slc22a17 Crip2 Mybl1 Myt1 Gadd45g Casq2 Itga1 Pnpla7 Sesn3 BE290490 BC031353 Ror1 Kif21a Sirpa Hs6st2 Dll4 Ms4a10 Coro6 Adcy5 Siglecf Prmt8 Plcxd1 Sncg Col6a4 Gucy2g Klf7 Cldn5 Jag1 Insm1 Nrarp Srrm4 Hdac9 Pafah2 Cep170b Klhl26 Cd109 Rtn4rl1 Zfp324 Ccdc113 Ccdc85a Creb5 Stox2 Calhm2 Ttll6 Arg2 Btn1a1 Fosl1 Hic1 Mab21l1 Per2 P…
Mm_Klf4_Kim1	1690	74	0.002	0.146	Cdkn1a Nodal Rap2a Ak1 Fgf18 Lrrfip1 Rprm Atf3 Cd59a Cd80 Gata3 Kit Nfatc2 Vegfc Sgcb Irf6 Rbm38 Dgka Prph Ptpn14 Wnt8a Mybl1 Btg2 Casq2 Hspa1a Pqlc3 Lpar6 AA103796 1110033P22RIK St14 Plek2 Irx5 Dll4 Eogt Ccp110 Slco4a1 Dcun1d3 Arhgap28 Ada Chl1 Def6 Chrnb4 Ckmt1 Slc26a2 Hyal1 Mafb Nkx2-2 Srrm4 Noxo1 Pafah2 Baiap2 Atg9b Cd109 Arhgap22 Ccdc113 Cenpt Tmc8 Slc18a3 Pidd1 Calhm2 Fosl1 Trim7 Letm2 Got1…
Mm_Nanog_Chen	1805	77	0.003	0.234	Adrb3 Gpc4 Nodal Ddit4 Bmi1 Rb1 Sall3 Rap2b Atf3 Fgfr2 Gata3 Kit Nsmaf Tec Vegfc Fgfbp1 Mybl1 Gadd45g Casq2 Itga1 Tnfrsf19 Sesn3 Lpar6 AA103796 FBP2 ECEL1 Ror1 Fgf5 Commd3 Cacna1g Cd14 Cnga3 Gnal Nr3c1 Kif21a St14 Sirpa Ptprt Slc5a1 Tgfbr3 Ttn Apc2 Plek2 Hs6st2 Irx5 Dll4 Dnajb5 Pmaip1 Fbxo32 Lrrc28 Ms4a10 Snx20 Rab30 Lpar4 Slmap Pcdhgc3 Pcdhgc4 Eogt Ccp110 Slco4a1 Lmo1 Steap4 Coro6 Serinc5 Adcy5 …
Mm_Brn2_Lodato1	438	25	0.003	0.211	Pde4b Ckap2 Dll1 Ephx1 Sall3 Jag2 Fabp7 Btg2 Lpar6 Hs6st2 Lpar4 Tef Foxo3 Nrarp Dnaic1 Hdac9 Cxxc4 Cenpt Creb5 Per2 P2rx7 Fbxw7 Cyp2d22 Zhx3 1110012L19Rik
Mm_Nacc1_Kim1	767	38	0.004	0.259	Cdkn1a Gpc4 Nodal Pros1 Dll1 Sall3 Rap2b Kit Nsmaf Vegfc Fgfbp1 Btg2 Casq2 Gria3 Tnfrsf19 Lpar6 Ror1 Nr3c1 Sirpa Hs6st2 Coro6 Dcun1d3 Prmt8 Gcm1 Sema6a Kctd11 Cxxc4 Usp44 Ccdc85a Dzip1 Ttll6 Trim7 Atp9a Cxcr4 Slc37a2 Epha10 Susd4 Pla2g2f
Mm_Sox2_Lodato	924	44	0.004	0.271	Ddit4 Fbp1 Hes6 Serping1 Rgs16 Vegfc Zfp28 Dgka Wnt8a Crip2 Vcan Gadd45g Usp2 Itga1 Tnfrsf19 Lpar6 AA103796 AI836003 Rab30 Serinc5 Arhgap28 Cox6b2 Plcxd1 Klf7 Jag1 Neurod1 Trim36 Sall2 Insm1 Nrarp Srrm4 1700007K13Rik Hdac9 Acad11 Cd109 Zfhx2 Slc4a11 Cxxc4 Per2 Pik3r3 Btbd17 Adamtsl1 Ctxn1 Agbl5
Mm_Sox2_Lodato1	4110	154	0.008	0.56	Cdkn1a Cyp1b1 Efs Hoxa1 Mdm2 Notch3 Ercc5 Srr Dhx16 Ddit4 Rap2a Ckap2 Ddr1 Dll1 Ephx1 Lpin1 Srgap2 Lrrfip1 Meis1 Mmp15 Rb1 Serpine2 Hes6 Hsdl2 Rap2b Elf1 Fos Gata3 Jun Kit Nfatc2 Rtkn Slc25a17 Plk2 Zfp28 Zfpm1 Zhx1 Bet1l Rbm38 Slc27a3 Crip2 Neurog2 Fabp7 Nrp1 Gadd45g D0H4S114 Alcam Btg2 Unc5c Usp2 Grip1 Itga1 Rgs12 Tnfrsf19 Peli2 Lpar6 AA103796 AI836003 BC031353 FBP2 Rbl2 Wnt5a Fzd1 Commd3 Cnga3 …
Mm_Oct4_Kim1	747	34	0.018	1	Has2 Nodal Zmat3 Dll1 Meis1 Fgfr2 Vegfc Dgka Wnt8a Gadd45g Casq2 Hspa1a Nfia Dapk1 Ror1 Sirpa Hs6st2 Prmt8 Chrna4 Cdk5r2 Slc26a2 Nkx2-2 Sema6a Nrarp 1700028P14Rik Srrm4 1700007K13Rik Tas1r1 Rtn4rl1 Sytl1 Slc18a3 Per2 Cass4 Prdm8
Mm_Oct4_Chen	1701	67	0.029	1	Adrb3 Nodal Dll1 Bmp7 Fgfr2 Gata2 Gata6 Jag2 Msx3 Tal1 Vegfc Dffb Cacna1b Gadd45g Casq2 Nfia Pnpla7 Sesn3 AA103796 FBP2 Kif21a Sirpa Slc5a1 Tgfbr3 Hs6st2 Irx5 Dll4 Fbxo32 Ms4a10 Slmap Ccp110 Adcy5 Asap3 Siglecf Cdk5r2 Mxd4 Foxo3 Nrarp Dnaic1 Srrm4 Ctc1 Ptk7 Dmkn Hdac9 Acad11 Atg9b Prr15l Klhl42 Cd109 Rtn4rl1 Cxxc4 Mansc4 Creb5 Pidd1 Hic1 Mab21l1 Scap Padi3 Gpr132 Rec8 Smtnl1 Exoc3l2 Cpt1c Nipal4 …
Mm_Tcf7_Wu	7895	270	0.037	1	Cdkn1a Mdm2 Notch3 Twist1 Zmat3 Angptl2 Srr Perp 1200009F10Rik Gpn3 Dhx16 Ddit4 Rap2a Bmi1 Fbp1 Fgf18 Lpin1 Srgap2 Lrrfip1 Nfatc1 Pcx Ptp4a3 Rb1 Scin Shc3 Hes6 Abhd5 5430432M24Rik Rap2b Tmem43 Dusp2 Elf1 Fos Gata2 Gata3 Jag2 Jun Kit Nfatc2 Ninj1 Nsmaf Pam Ptk2b Ptpre Scn1b Tal1 Tap1 Tec Vegfc Zfpm1 Zhx1 Sgcb Phc2 Mcm3ap Bet1l Rbm38 Rasl11b 1500011H22Rik Mvp Dffb Wnt6 Cpd Dhh Mybl1 Btg2 Cbfa2t3h P…
Mm_Gata2_Wilson	1390	55	0.041	1	Adrb3 Cyp1b1 Dll1 Pftk1 Kit Rgs16 Dlx3 Ptpn14 Dab2ip Hspa1a Pde2a BE290490 BC031353 Dgki Prkch Chl1 Col6a4 Traf3ip2 Trio Ccser1 Neurod1 Trp73 Foxo3 Nrarp Ptk7 Cep170b Cyp26b1 Mab21l3 Srsf12 Slc26a9 Apba2 Kcng3 Cacna1e Celsr1 Clca1 Ssc5d Ptprv Kcnab2 R74862 Sowahb Rcsd1 Whrn Itga2 Draxin Micall2 Crtc3 Rab17 Fat2 Plch2 Arntl2 Kif19a Celf5 Arhgef37 Arhgef33 Rec114
Mm_Lmo2_Wilson	1474	54	0.121	1	Adrb3 Pftk1 Serpine2 Kit Rgs16 Dlx3 Ptpn14 D0H4S114 Dab2ip BE290490 BC031353 Dgki Prkch Asap3 Arhgap28 Chl1 Ppp2r2b Traf3ip2 Trio Ccser1 Nrarp Dnaic1 Cyp26b1 Mab21l3 Srsf12 Slc26a9 Apba2 Ccnd2 Kcng3 Celsr1 Clca1 Zfp362 Azin2 Padi3 Zfp874a Ptprv Rnpepl1 Rcsd1 Cdkl1 Itga2 Draxin Micall2 Crtc3 Rab17 Ptpdc1 Raet1d Cyp4f17 Arap2 Fat2 Plch2 Arhgef37 9230114K14Rik Cnbd2 Rec114
Mm_Klf4_Chen	2441	85	0.149	1	Anxa8 Cdkn1a Cyp1b1 Gpc4 Hoxa1 Rab23 Angptl2 Phlda3 Srr 1200009F10Rik Rap2a Lrrfip1 Rb1 Rap2b Tmem43 Atf3 Elf1 Il15 Ninj1 Ptk2b Zfp28 Zfpm1 Zhx1 Sgcb Irf6 Rbm38 Adrb2 Wnt8a Wnt6 Crip2 Mybl1 Ltbp2 Pqlc3 AA103796 1110033P22RIK St14 Dll4 Pmaip1 Eogt Asap3 Arhgap28 Sdc4 Wdr91 Ckmt1 Hoxc13 Mxd4 Sema6a Tef Snai3 Foxo3 Dnaic1 Srrm4 Baiap2 Tas1r1 Cd109 Zfhx2 Ccdc113 Slc4a11 Apba1 Apba2 Ddit4l Tmem150a Ce…
Mm_Smad1_Fei	560	22	0.158	1	Shc3 Cd59a Gata6 Tal1 Kcnk2 Rbl2 St14 Snx20 Frmd4b Noxo1 Mcam Klhl26 Rtn4rl1 Zfhx2 Sbsn Irx3 Fam181b Kctd12 P2ry6 Cpeb2 Pou3f1 Fez1
Mm_Smad5_Fei	560	22	0.158	1	Shc3 Cd59a Gata6 Tal1 Kcnk2 Rbl2 St14 Snx20 Frmd4b Noxo1 Mcam Klhl26 Rtn4rl1 Zfhx2 Sbsn Irx3 Fam181b Kctd12 P2ry6 Cpeb2 Pou3f1 Fez1
Mm_Runx1_Wu	5332	171	0.34	1	Mdm2 Pde4b 1200009F10Rik Gpn3 Dhx16 Rap2a Fgf18 Srgap2 Lrrfip1 Pcx Pftk1 Hes6 Abhd5 5430432M24Rik Rap2b Tmem43 Serping1 Elf1 Fos Gata2 Gata3 Nfatc2 Ninj1 Nsmaf Pam Ptk2b Rasd1 Tal1 Tec Vegfc Zfpm1 Zhx1 Phc2 Mcm3ap Bet1l Rbm38 1500011H22Rik Dgka Dffb Ltb4r1 Cpd Efnb1 Rabl4 Btg2 Cbfa2t3h Ppp1r13b Pqlc3 Grip1 Itga1 Rgs12 Pnpla7 Dach1 Wdr35 nudt18 Carkl Prkch Rbl2 Nr3c1 Irx5 Ms4a10 Rab30 Ccp110 Slco4…
Mm_Smad1_Chen	607	19	0.522	1	Adrb3 Has2 Nodal Ddit4 Fgfr2 Kit Tec Gadd45g Casq2 Trim47 Kif21a Dcun1d3 Vwa3b Insm1 Zfhx2 Plekhg6 Atp9a Got1l1 Slc31a2
Mm_Runx1_Wilson	855	26	0.575	1	Kit Rgs16 Dab2ip Dgki Slc5a1 Chl1 Ppp2r2b Trio Ccser1 Foxo3 Nrarp Cyp26b1 Mab21l3 Slc26a9 Apba2 Rgs14 Clca1 Azin2 Ptprv Rcsd1 Itga2 Micall2 Crtc3 Rab17 Raet1d Rec114
Mm_Gcn5_Kim2	307	9	0.618	1	Rap2b Bet1l Prph Reln D0H4S114 Slc5a1 Kctd11 Ggt5 Zhx3
Mm_Zfp42_Kim1	1477	43	0.696	1	Efs Hoxa1 Perp Dll1 Rap2b Atf3 Cd80 Mvp Adrb2 Dgka Neurog2 Psrc1 Slc19a2 Wdr35 ECEL1 Nr3c1 Dnajb5 Slmap Sp9 Sncg Bscl2 Hyal1 Snai3 Nrarp Ctc1 Baiap2 Kctd11 Prrg4 Mmp25 Ackr4 Slc18a3 Rgs14 Pidd1 Ttll6 Per2 Scap Ggt5 Atp9a Ets1 Ssc5d Slc37a2 Map3k14 Themis2
Mm_Stat3_Chen	1314	35	0.85	1	Cdkn1a Pros1 Phlda3 Ddr1 Cd80 Fos Tal1 Dpep3 Lif Fgf5 Snx20 Siglecf Slc41a2 Prmt8 Plcxd1 Ada Sncg Mafb Zfhx2 Hcn4 Calhm2 Scap Vwa5a Padi3 Rec8 Smtnl1 Ssc5d Rnpepl1 Tshr Mmrn2 Glp1r Whrn Pak6 Draxin Map3k14
Mm_Tip60_Kim2	692	16	0.914	1	Perp Rap2a Ckap2 Ptpn14 Mybl1 Gadd45g Btg2 Pnpla7 Ptprt Atg9b Rtn4rl1 Zfhx2 Rgs14 Kif18b Irf2 Ppp1r13l
Mm_Myc_Kim2	3534	97	0.918	1	Adrb3 Ccng1 Abcb1b Rab23 Zmat3 Phlda3 Gpn3 Rap2a Ckap2 Ak1 Lrrfip1 Gtse1 Rap2b Tmem43 Atf3 Jag2 Kit Nsmaf Bet1l Rbm38 Rasl11b 1500011H22Rik Dffb Ptpn14 Rabl4 Hspa1a Tnfrsf19 Pnpla7 Psrc1 Slc19a2 AA103796 FBP2 Nr3c1 Ms4a10 Rab30 Ccp110 Dcun1d3 Plcxd1 Sncg Def6 Klf7 Slc26a2 Bscl2 Hyal1 Mxd4 Ntrk2 Snai3 Insm1 Foxo3 Rbp7 Ctc1 Prox2 Fam53b Baiap2 Tas1r1 Atg9b Kctd11 Prrg4 Rtn4rl1 Zfhx2 Zfp750 Cenpt Ma…
Mm_Myc_Kim1	3403	91	0.948	1	Adrb3 Ccng1 Abcb1b Rab23 Zmat3 Phlda3 Gpn3 Rap2a Ckap2 Ak1 Gtse1 Rap2b Tmem43 Atf3 Jag2 Kit Nsmaf Bet1l Rbm38 Rasl11b 1500011H22Rik Dffb Ptpn14 Rabl4 Hspa1a Tnfrsf19 Pnpla7 Psrc1 Slc19a2 Nr3c1 Ms4a10 Rab30 Ccp110 Plcxd1 Ada Sncg Def6 Klf7 Slc26a2 Bscl2 Hyal1 Mxd4 Ntrk2 Snai3 Insm1 Foxo3 Rbp7 Ctc1 Prox2 Fam53b Baiap2 Tas1r1 Atg9b Kctd11 Prrg4 Rtn4rl1 Zfhx2 Zfp750 Cenpt Synm Fbp2 Tmc8 Slc18a3 Rgs14…
Mm_Myc_Kidder	1448	35	0.953	1	Ccng1 Has2 Mdm2 Zmat3 Lpin1 Rb1 Sall3 Gtse1 Tmem43 Fgfr2 Msx3 Zfp28 Adrb2 Btg2 Ttc28 Slc19a2 Rab30 Adcy5 Plcxd1 Klf7 Traf3ip2 Hyal1 Tef Trp73 Arhgap23 Trp53inp1 Fam83d Noxo1 Arhgap22 Pcyox1l Kif18b Mgmt Btbd19 Fgfbp3 Slc35d1
Mm_E2f1_Chen	4163	112	0.96	1	Cdkn1a Nodal Abcb1b Pros1 Rab23 Zmat3 Phlda3 Perp Tanc1 Gpn3 Dhx16 Ddit4 Ckap2 Ephx1 Lpin1 Kcnc3 Hes6 Abhd5 5430432M24Rik Elf1 Eng Fos Kit Rasd1 Slc25a17 Plk2 Tek Vegfc Irf6 Rbm38 Rasl11b Mvp Adrb2 Dffb Slc27a3 Crip2 Btg2 Rgs12 Cited4 Psrc1 Slc19a2 Lpar6 Wdr35 1110033P22RIK FBP2 Commd3 St14 Pmaip1 Eogt Ccp110 Asap3 Klhdc7a Arhgap28 Prmt8 Plcxd1 Sdc4 Col6a4 Wdr91 Foxn4 Ckmt1 Cldn5 Slc26a2 Tef Snai…
Mm_Mycn_Chen	2252	55	0.978	1	Ccng1 Phlda3 Tanc1 1200009F10Rik Gpn3 Srgap2 Lrrfip1 Tmem43 Elf1 Kit Nfatc2 Pam Mcm3ap 1500011H22Rik Slc27a3 Gadd45g Btg2 Pnpla7 Lif Dll4 Rab30 Sdc4 Def6 Slc26a2 Hoxc13 Mxd4 Sema6a Tef Snai3 Trp53inp1 Acad11 Tas1r1 Zfp750 Apba1 Pidd1 Per2 Mfap3l Scap Abhd4 Hormad1 Gabra5 Map3k9 Agbl5 Kif18b Rnpepl1 Tmem44 Nanos1 Slc31a2 Sgsm2 Dyrk1b Gnaz Pou3f1 Rom1 Wnt9a Zfp365
Mm_Zfx_Chen	3245	73	0.999	1	Cdkn2b Efs Mdm2 Pros1 Zmat3 Ercc5 Perp Hes6 Abhd5 Rprm Eng Nsmaf Tal1 Zfp28 Zhx1 Irf6 Mcm3ap 1500011H22Rik Dffb Slc27a3 Mesp2 Mybl1 Zfp612 Klhl8 nudt18 1110033P22RIK FBP2 Rbl2 St14 Pmaip1 Eogt Ada Nxn Pard6g Slc26a2 Tef Snai3 Rbp7 Ptk7 Cep170b Sh3glb2 Klhl42 Klhl26 Srsf12 Tctn1 Slc25a21 Trim7 Adamtsl1 Letm2 Got1l1 Cpped1 Agbl5 Ltb4r2 Ccdc17 Nanos1 R74862 Hmgcll1 Evpl Mgmt Repin1 Smox Pou3f1 Spats…
Mm_Myc_Chen	2341	49	0.999	1	Abcb1b Zmat3 Phlda3 Ddit4 Lpin1 Srgap2 Kcnc3 Rap2b Tmem43 Nfatc2 Mcm3ap Bet1l Rbm38 Rasl11b 1500011H22Rik Dffb Gadd45g Btg2 Psrc1 Arhgef4 Slc19a2 FBP2 Lif Rab30 Dcun1d3 Klf7 Foxo3 Ctc1 1700007K13Rik Tas1r1 Klhl42 Cpz Zfp750 Cenpt Scap Hormad1 Cpped1 Emp3 Agbl5 Svop Tmem44 Nanos1 R74862 Tnfrsf10b Trim11 Sgsm2 Repin1 Eda2r Ppp1r13l
Mm_Dmap1_Kim2	1746	34	0.999	1	Ccng1 Pros1 Zmat3 Tanc1 Dhx16 Rap2b Cd80 Zfp28 Pqlc3 Psrc1 Sncg Bscl2 Mafb P2rx6 Ctc1 Prox2 Atg9b Rtn4rl1 Usp44 Tfap2e Ccdc85a Rgs14 Pidd1 Ttll6 Hsd17b1 Spib Kif18b Myh11 Sgsm2 Panx1 Btbd19 Pak6 Osmr Mettl7a2
Mm_Myc_Liu	3675	62	1	1	Cdkn1a Has2 Abcb1b Zmat3 Ercc5 Gpn3 Ak1 Dll1 Srgap2 Rap2b Atf3 Bmp7 Fos Gata2 Gata6 Jun Kit Msx3 Mcm3ap Bet1l Rbm38 Rasl11b Dgka Dlx3 Crip2 Psrc1 Arhgef4 Slc19a2 Wnt5a Lrrc28 Rab30 Prmt8 Klf7 Trib2 Jag1 Sema6a Foxo3 Ctc1 Ptk7 Fam53b Tas1r1 Prrg4 Zfp324 Cenpt Usp44 Ccnd2 Pidd1 Mfap3l Letm2 Fbxw9 Cxcr4 Hey2 Gabra5 Cpped1 Emp3 Agbl5 Col27a1 R74862 Tnfrsf10b Dyrk1b Draxin Eda2r

## Sheet: 6C. Down genes with rescue
Supplementary Data 6C. Transcription and chromatin factors analysis by StemChecker for downregulated genes upon si-Rsl24d1 treatment with RSL24D1 expression rescue
Stemchecker Set Name	Set Size	Overlapping Genes	Pvalue	Adjusted Pvalue	Gene Symbols
Mm_Oct4_Marson	4221	35	1.023E-10	7.467E-9	Bcat1 Klf5 T Nars Tcfcp2l1 Slc1a4 Mov10 Ptgs1 Slc7a5 Hck Sfrp1 Ly75 Trib3 Acss1 D630039A03Rik Gli2 Hhip Ntn1 Sars Slc15a1 Chac1 Lrrc34 Mtss1 Aars Pla2g4e Hexa Gjb4 Klf12 Mef2b Tead4 Pkdcc Psat1 Gpt2 Tnks1bp1 Gfod1
Mm_Nanog_Chen	1805	23	1.606E-10	1.173E-8	Bcat1 T Nupr1 Tcfcp2l1 Mov10 Ptgs1 Hck Sfrp1 Acss1 D630039A03Rik Gli2 Hhip Ntn1 Sars Slc15a1 Srrm3 Chac1 Lrrc34 Mtss1 Megf11 Kmt2c Aars Pla2g4e
Mm_Myc_Chen	2341	25	8.486E-10	6.195E-8	Bcat1 Mthfd2 Nupr1 Nars Slc1a4 Slc7a5 Vldlr Pck2 Trib3 Gli2 Sars Chac1 Mtss1 Aars Slc6a9 Hexa Psat1 Gpt2 Aldh18a1 Herpud1 Prex1 Adm2 Pycr1 Slc7a1 Hrk
Mm_Nanog_Kim1	1230	18	2.732E-9	1.994E-7	Klf5 T Tcfcp2l1 Vldlr Hck Sfrp1 D630039A03Rik Hhip Ntn1 Sars Slc15a1 Lrrc34 Mtss1 Pla2g4e Gjb4 Pkdcc Psat1 Sspo
Mm_Nanog_Marson	3038	27	8.000E-8	5.84E-7	Bcat1 T Tcfcp2l1 Mov10 Ptgs1 Hck Sfrp1 Ly75 D630039A03Rik Gli2 Hhip Ntn1 Sars Slc15a1 Srrm3 Lrrc34 Mtss1 Megf11 Kmt2c Pla2g4e Hexa Gjb4 Klf12 Tead4 Pkdcc Gpt2 Gfod1
Mm_Sox2_Marson	3309	28	1.119E-8	8.169E-7	Bcat1 T Nars Tcfcp2l1 Slc1a4 Mov10 Ptgs1 Slc7a5 Ly75 Trib3 Acss1 D630039A03Rik Gli2 Hhip Ntn1 Sars Slc15a1 Lrrc34 Mtss1 Aars Pla2g4e Hexa Gjb4 Klf12 Mef2b Gpt2 Gfod1 Pmel
Mm_Klf4_Kim1	1690	20	1.139E-8	8.317E-7	Klf5 T Nupr1 Tcfcp2l1 Slc1a4 Mov10 Slc7a5 Pck2 Hck Igfbp5 Sfrp1 Ly75 Trib3 D630039A03Rik Slc15a1 Lrrc34 Mtss1 Aars Gjb4 Hrk
Mm_Nacc1_Kim1	767	14	1.317E-8	9.611E-7	T Tcfcp2l1 Ptgs1 Hck Sfrp1 Ly75 Trib3 Acss1 D630039A03Rik Hhip Mtss1 Gjb4 Psat1 Hrk
Mm_Tcf3_Marson	1344	17	6.769E-8	4.941E-6	Bcat1 T Tcfcp2l1 Mov10 Ptgs1 Ly75 D630039A03Rik Gli2 Ntn1 Slc15a1 Lrrc34 Mtss1 Pla2g4e Gjb4 Psat1 Gpt2 Gfod1
Mm_Nanog_Cole	1904	20	8.17E-8	5.964E-6	Bcat1 Tcfcp2l1 Mov10 Ptgs1 Hck Sfrp1 D630039A03Rik Hhip Ntn1 Sars Slc15a1 Srrm3 Lrrc34 Mtss1 Kmt2c Pla2g4e Hexa Klf12 Mef2b Pkdcc
Mm_Tcf3_Cole	2217	21	2.057E-7	1.502E-5	Bcat1 Tcfcp2l1 Ptgs1 Hck Sfrp1 Trib3 Acss1 D630039A03Rik Hhip Ntn1 Sars Slc15a1 Srrm3 Mtss1 Slc6a9 Hexa Gjb4 Klf12 Sspo Aldh1l2 Pycr1
Mm_Ezh2_Ku	2436	21	9.683E-7	7.069E-5	Bcat1 T Ptgs1 Vldlr Igfbp5 Sfrp1 Acss1 Fras1 Gli2 Hhip Ntn1 Megf11 Zmat4 Pkdcc Gfod1 Aldh1l2 Hrk Jdp2 Arsi Prlr St6gal2
Mm_Sox2_Kim1	786	12	1.05E-6	7.668E-5	T Tcfcp2l1 Hck Sfrp1 Ly75 Trib3 D630039A03Rik Hhip Ntn1 Slc15a1 Lrrc34 Mtss1
Mm_Max_Kim2	5356	32	2.466E-6	1.8E-4	Bcat1 T Nupr1 Nars Tcfcp2l1 Slc1a4 Slc7a5 Vldlr Pck2 Ly75 Trib3 Fras1 D630039A03Rik Ntn1 Sars Slc15a1 Chac1 Mtss1 Aars Slc6a9 Hexa Slc7a11 Gjb4 Psat1 Aldh18a1 Aldh1l2 Herpud1 Adm2 Pycr1 Slc7a1 Jdp2 Prlr
Mm_Nanog_Mathur	1040	13	3.279E-6	2.393E-4	Bcat1 Tcfcp2l1 Mov10 Vldlr Hck Sfrp1 Hhip Sars Slc15a1 Lrrc34 Mtss1 Pla2g4e Pmel
Mm_Lyl1_Wilson	3117	23	3.765E-6	2.748E-4	Bcat1 T Nupr1 Slc1a4 Ptgs1 Vegfa Vldlr Sfrp1 Fras1 Gli2 Hhip Slc15a1 Chac1 Mtss1 Megf11 Zmat4 Pkdcc Psat1 Gfod1 Prex1 Lrrc8b Rnf157 Cfap45
Mm_Nr0b1_Kim1	1685	16	7.38E-6	5.387E-4	T Tcfcp2l1 Mov10 Hck Sfrp1 Ly75 Trib3 D630039A03Rik Ntn1 Sars Slc15a1 Srrm3 Lrrc34 Mtss1 Gjb4 Scara5
Mm_Stat3_Chen	1314	14	8.274E-6	6.04E-4	Nupr1 Trib3 Acss1 D630039A03Rik Ntn1 Slc15a1 Srrm3 Lrrc34 Aars Gjb4 Psat1 Gpt2 Tspan1 Hrk
Mm_Sox2_Chen	1632	15	2.18E-5	0.002	Bcat1 Slc1a4 Ptgs1 Pck2 Sfrp1 Acss1 D630039A03Rik Ntn1 Sars Slc15a1 Pla2g4e Psat1 Tnks1bp1 Aldh18a1 Aldh1l2
Mm_Oct4_Cole	2107	17	3.039E-5	0.002	Bcat1 Tcfcp2l1 Ptgs1 Slc7a5 Hck Sfrp1 Trib3 Acss1 D630039A03Rik Hhip Ntn1 Slc15a1 Lrrc34 Mtss1 Slc6a9 Klf12 Tnks1bp1
Mm_Oct4_Chen	1701	15	3.519E-5	0.003	Bcat1 Tcfcp2l1 Ly75 D630039A03Rik Hhip Ntn1 Sars Slc15a1 Srrm3 Mtss1 Aars Psat1 Tnks1bp1 Aldh1l2 Prex1
Mm_Erg_Wilson	13145	53	3.906E-5	0.003	Bcat1 Klf5 Mthfd2 T Nupr1 Nars Slc1a4 Mov10 Ptgs1 Slc7a5 Vegfa Vldlr Pck2 Hck Col1a1 Ly75 Trib3 Acss1 Gli2 Hhip Sars Slc15a1 Srrm3 Chac1 Mtss1 Megf11 Kmt2c Aars Pla2g4e Slc6a9 Hexa Zmat4 Mef2b Pkdcc Psat1 Gpt2 Tnks1bp1 Gfod1 Sspo Aldh18a1 Herpud1 Prex1 Tspan1 Slc7a1 Jdp2 Arsi Prlr Lrrc8b Napsa Rnf157 Wdfy4 4930523C07Rik Cfap45
Mm_Pu1_Wilson	10614	46	3.92E-5	0.003	Bcat1 Mthfd2 T Nupr1 Nars Slc1a4 Mov10 Ptgs1 Slc7a5 Vegfa Vldlr Pck2 Hck Ly75 Trib3 Acss1 Gli2 Hhip Slc15a1 Srrm3 Chac1 Mtss1 Megf11 Aars Pla2g4e Hexa Zmat4 Mef2b Pkdcc Psat1 Gpt2 Gfod1 Pmel Sspo Herpud1 Prex1 Tspan1 Slc7a1 Jdp2 Arsi Lrrc8b Napsa Dyrk4 Rnf157 Wdfy4 Cfap45
Mm_Gfi1b_Wilson	6107	31	1.075E-4	0.008	Bcat1 Mthfd2 T Slc1a4 Ptgs1 Slc7a5 Vegfa Vldlr Pck2 Col1a1 Hhip Mtss1 Megf11 Kmt2c Slc6a9 Pkdcc Psat1 Gpt2 Tnks1bp1 Gfod1 Sspo Aldh18a1 Herpud1 Prex1 Slc7a1 Jdp2 Lrrc8b Rnf157 Wdfy4 4930523C07Rik Cfap45
Mm_Suz12_Ku	1926	15	1.424E-4	0.01	Klf5 T Vldlr Igfbp5 Fras1 Ntn1 Megf11 Kmt2c Slc7a11 Zmat4 Pkdcc Hrk Jdp2 Arsi St6gal2
Mm_Ring1B_Ku	1294	12	1.468E-4	0.011	T Vldlr Igfbp5 Sfrp1 Fras1 Hhip Ntn1 Megf11 Pkdcc Gfod1 Hrk Arsi
Mm_Oct4_Kim1	747	9	1.584E-4	0.012	T Tcfcp2l1 Hck Sfrp1 Trib3 D630039A03Rik Ntn1 Lrrc34 Mtss1
Mm_Nanog_Loh	2177	16	1.617E-4	0.012	Bcat1 Klf5 Tcfcp2l1 Mov10 Ptgs1 Igfbp5 D630039A03Rik Gli2 Ntn1 Sars Slc15a1 Pla2g4e Slc6a9 Hexa Slc7a11 Zmat4
Mm_E2f1_Chen	4163	23	3.625E-4	0.026	Bcat1 Klf5 Mthfd2 Nars Tcfcp2l1 Slc1a4 Mov10 Slc7a5 Pck2 Trib3 Sars Chac1 Pla2g4e Slc6a9 Hexa Gjb4 Tead4 Psat1 Gpt2 Herpud1 Adm2 Pycr1 Slc7a1
Mm_Suz12_Marson	1908	14	4.471E-4	0.033	T Vldlr Igfbp5 Sfrp1 Fras1 Hhip Ntn1 Mtss1 Megf11 Pkdcc Hrk Jdp2 Arsi St6gal2
Mm_E2f4_Kim2	5432	27	5.285E-4	0.039	Bcat1 Klf5 Mthfd2 Tcfcp2l1 Slc1a4 Slc7a5 Pck2 Hck Igfbp5 Ly75 Trib3 Fras1 Ntn1 Sars Chac1 Lrrc34 Mtss1 Aars Slc6a9 Hexa Mef2b Psat1 Gpt2 Pmel Herpud1 Adm2 Slc7a1
Mm_Tcfcp2l1_Chen	1981	14	6.49E-4	0.047	Bcat1 Tcfcp2l1 Mov10 Hck Igfbp5 Ly75 Gli2 Slc15a1 Srrm3 Aars Gpt2 Lrrc8b St6gal2 Napsa
Mm_Mycn_Chen	2252	15	7.524E-4	0.055	Nupr1 Slc1a4 Slc7a5 Pck2 Gli2 Srrm3 Chac1 Mtss1 Aars Psat1 Gpt2 Aldh18a1 Herpud1 Pycr1 Lrrc8b
Mm_Smad1_Chen	607	7	0.001	0.083	Tcfcp2l1 D630039A03Rik Gli2 Ntn1 Slc15a1 Lrrc34 Pycr1
Mm_Meis1_Wilson	5119	25	0.001	0.088	T Nupr1 Ptgs1 Vegfa Vldlr Pck2 Hck Gli2 Hhip Ntn1 Slc15a1 Mtss1 Megf11 Kmt2c Pla2g4e Slc6a9 Pkdcc Psat1 Gfod1 Sspo Prex1 Jdp2 Lrrc8b Rnf157 Cfap45
Mm_Fli1_Wilson	8990	37	0.001	0.1	Bcat1 T Nupr1 Slc1a4 Ptgs1 Vegfa Vldlr Pck2 Hck Ly75 Acss1 Gli2 Hhip Slc15a1 Chac1 Mtss1 Megf11 Pla2g4e Hexa Pkdcc Psat1 Gpt2 Gfod1 Sspo Aldh18a1 Aldh1l2 Herpud1 Prex1 Tspan1 Slc7a1 Jdp2 Prlr Lrrc8b Rnf157 Wdfy4 4930523C07Rik Cfap45
Mm_Oct4_Mathur	1248	10	0.002	0.121	Bcat1 Mthfd2 Tcfcp2l1 Slc1a4 Hck Sfrp1 Ly75 Hhip Mtss1 Psat1
Mm_Klf4_Chen	2441	15	0.002	0.124	Klf5 Tcfcp2l1 Mov10 Hck Sfrp1 Sars Srrm3 Mtss1 Megf11 Gpt2 Gfod1 Prex1 Tspan1 Adm2 Arsi
Mm_Scl_Wilson	5231	25	0.002	0.12	T Nupr1 Nars Mov10 Ptgs1 Slc7a5 Vegfa Vldlr Mtss1 Megf11 Kmt2c Aars Pla2g4e Pkdcc Psat1 Gpt2 Gfod1 Herpud1 Prex1 Slc7a1 Jdp2 Lrrc8b Rnf157 4930523C07Rik Cfap45
Mm_Myc_Liu	3675	19	0.003	0.212	Bcat1 Klf5 Mthfd2 Nars Slc1a4 Slc7a5 Vegfa Pck2 Sars Lrrc34 Mtss1 Aars Slc6a9 Gpt2 Gfod1 Aldh18a1 Herpud1 Pycr1 Slc7a1
Mm_Stat3_Kidder	941	7	0.012	0.896	Tcfcp2l1 Slc7a5 Sfrp1 Trib3 Fras1 Herpud1 Adm2
Mm_Suz12_Chen	1055	7	0.022	1	T Vldlr Igfbp5 Fras1 Ntn1 Pkdcc Arsi
Mm_Tbx3_Han	1067	7	0.023	1	Klf5 Acss1 Gli2 Hhip Ntn1 Sars Mtss1
Mm_Esrrb_Chen	2699	13	0.024	1	Nupr1 Tcfcp2l1 Mov10 Hck D630039A03Rik Srrm3 Lrrc34 Kmt2c Zmat4 Gfod1 Prex1 Hrk Jdp2
Mm_Oct4_Loh	903	6	0.032	1	Tcfcp2l1 Pck2 Ntn1 Sars Megf11 Zmat4
Mm_Tip60_Kim2	692	5	0.036	1	Slc1a4 Aars Psat1 Herpud1 Slc7a1
Mm_Myc_Kidder	1448	8	0.037	1	Klf5 Nars Trib3 Ntn1 Aars Psat1 Adm2 Slc7a1
Mm_Rnf2_Boyer2	1200	7	0.039	1	Igfbp5 Sfrp1 Fras1 Hhip Ntn1 Megf11 St6gal2
Mm_Myc_Kim2	3534	15	0.043	1	Bcat1 Mthfd2 Nupr1 Nars Slc7a5 Trib3 Ntn1 Aars Slc6a9 Gjb4 Psat1 Aldh18a1 Herpud1 Pycr1 Slc7a1
Mm_Suz12_Boyer2	1260	7	0.049	1	Igfbp5 Sfrp1 Fras1 Hhip Ntn1 Megf11 St6gal2
Mm_Myc_Kim1	3403	14	0.062	1	Bcat1 Mthfd2 Nupr1 Nars Slc7a5 Trib3 Ntn1 Aars Slc6a9 Gjb4 Psat1 Aldh18a1 Herpud1 Pycr1
Mm_Zfp281_Kim1	574	4	0.066	1	Sfrp1 Trib3 Sspo Hrk
Mm_Smad4_Fei	2513	11	0.066	1	Vegfa Pck2 Srrm3 Megf11 Aars Aldh18a1 Tspan1 Adm2 Pycr1 Prlr Dyrk4
Mm_Tcf7_Wu	7895	27	0.079	1	Klf5 Mthfd2 Nars Slc1a4 Mov10 Slc7a5 Trib3 Sars Chac1 Mtss1 Kmt2c Aars Slc6a9 Hexa Slc7a11 Mef2b Psat1 Gfod1 Pmel Aldh18a1 Herpud1 Prex1 Slc7a1 Jdp2 Lrrc8b Rnf157 Wdfy4
Mm_Klf4_Liu	1424	7	0.082	1	Bcat1 Klf5 Tcfcp2l1 Igfbp5 Ntn1 Lrrc34 Prlr
Mm_Phc1_Boyer2	912	5	0.094	1	Igfbp5 Fras1 Hhip Ntn1 Megf11
Mm_Runx1_Wu	5332	18	0.159	1	Mthfd2 Nars Slc1a4 Slc7a5 Vegfa Chac1 Kmt2c Slc6a9 Psat1 Gfod1 Aldh18a1 Herpud1 Tspan1 Adm2 Lrrc8b Napsa Rnf157 Wdfy4
Mm_Eed_Boyer2	825	4	0.174	1	Igfbp5 Fras1 Ntn1 Megf11
Mm_Tcf3_Tam	1434	6	0.178	1	Klf5 Slc1a4 Hck Sfrp1 D630039A03Rik Hrk
Mm_Sox2_Liu	834	4	0.179	1	Mthfd2 Tcfcp2l1 D630039A03Rik Herpud1
Mm_Ctcf_Chen	2143	8	0.205	1	Slc1a4 Vegfa Gli2 Srrm3 Tead4 Aldh18a1 Scara5 Tspan1
Mm_Sox2_Lodato	924	4	0.228	1	Bcat1 Sfrp1 Lrrc34 Gpt2
Mm_Sox2_Lodato1	4110	13	0.287	1	Slc1a4 Mov10 Pck2 Trib3 Kmt2c Hexa Psat1 Gpt2 Gfod1 Slc7a1 Jdp2 Lrrc8b St6gal2
Mm_Gata2_Wilson	1390	5	0.306	1	Tcfcp2l1 Hhip Slc15a1 Adm2 4930523C07Rik
Mm_Dmap1_Kim2	1746	6	0.315	1	Vldlr Chac1 Aars Slc6a9 Psat1 Slc7a1
Mm_Smad1_Fei	560	2	0.437	1	Hhip Slc6a9
Mm_Smad5_Fei	560	2	0.437	1	Hhip Slc6a9
Mm_Zfp42_Kim1	1477	4	0.552	1	Nars Ntn1 Mtss1 Aars
Mm_Gcn5_Kim2	307	1	0.558	1	Tspan1
Mm_Runx1_Wilson	855	2	0.664	1	Slc15a1 4930523C07Rik
Mm_Zfx_Chen	3245	7	0.767	1	Tcfcp2l1 Kmt2c Hexa Tead4 Psat1 Gpt2 Gfod1
Mm_Lmo2_Wilson	1474	2	0.906	1	Hhip 4930523C07Rik

## Sheet: 6D. Up genes with rescue
Supplementary Data 6D. Transcription and chromatin factors analysis by StemChecker for upregulated genes upon si-Rsl24d1 treatment with RSL24D1 expression rescue
Stemchecker Set Name	Set Size	Overlapping Genes	Pvalue	Adjusted Pvalue	Gene Symbols
Mm_Suz12_Chen	1055	54	<1E-16	<7.3E-15	Hoxa1 Egfr Nfatc1 Serpine2 Nkx2-9 Scn1b Plk2 Prph Ptpn14 Wnt6 Dhh Ltbp2 3732412D22Rik Nrcam Gfra1 Nfia Cited4 Pcdh8 Dgki Ptprt Irx5 Dll4 Prmt8 Ppp2r2b Prickle1 Npnt Tmem229a Cdk5r2 Onecut1 Hoxc13 Irx2 Nkx2-2 Igdcc4 Bhlhe23 Rtn4rl1 Cxxc4 Apba2 Synm Cacna1e Hic1 Mdga1 Irx3 Fam181b Gabra5 Itpkb Ndnf Ltb4r2 Hpcal1 Hs3st6 Rcsd1 Pou4f3 Eva1c Dscaml1 Podn
Mm_Suz12_Marson	1908	108	<1E-16	<7.3E-15	Hoxa1 Twist1 Dll1 Egfr Fbp1 Fgf18 Nfatc1 Ptp4a3 Bmp7 Dusp2 Nkx2-9 Ptpre Rtkn Tal1 Tap1 Prph Wnt3 Wnt6 Vcan Mesp2 Gadd45g Ltbp2 Dbndd2 Gria3 3732412D22Rik Trim47 Nrcam Gfra1 Nfia Cited4 Pcdh8 Cttnbp2 D030068H01 Dgki Wnt5a Commd3 Cacna1g Gnal Ptprt Plek2 Irx5 Dll4 Adcy5 Prmt8 Tiam2 Pdzrn3 Ppp2r2b Prickle1 Npnt Zbtb7c Tmem229a Cdk5r2 Ebf2 Onecut1 Hoxc13 Irx2 Nkx2-2 Ntrk2 Tbx4 Trp73 Trim36 Sall2 Insm…
Mm_Suz12_Boyer2	1260	67	<1E-16	<7.3E-15	Hoxa1 Dll1 Egfr Fgf18 Nfatc1 Serpine2 Bmp7 Dusp2 Nkx2-9 Tal1 Wnt3 Wnt6 Gadd45g Ltbp2 3732412D22Rik Gfra1 Nfia Pcdh8 Wnt5a Cacna1g Gnal Ptprt Irx5 Dll4 Pcdhgc4 Nxn Tiam2 Npnt Zbtb7c Tmem229a Cdk5r2 Ebf2 Onecut1 Irx2 Nkx2-2 Ntrk2 Tbx4 Trp73 Insm1 Bhlhe23 Atg9b Sh3rf3 Rtn4rl1 Krt12 Srsf12 Cxxc4 Apba2 Loxl3 Ripk4 Cacna1e Rgs20 Hic1 Hsd17b1 Hey2 Irx3 Gabra5 Nipal4 Ntm Ndnf Ltb4r2 Rcsd1 Pou4f3 Ntn4 Cbl…
Mm_Suz12_Ku	1926	99	<1E-16	<7.3E-15	Hoxa1 Twist1 Dll1 Egfr Fbp1 Fgf18 Nfatc1 Serpine2 Bmp7 Dusp2 Nkx2-9 Ptpre Tal1 Vegfc Ltb4r1 Prph Wnt3 Wnt6 Slc27a3 Vcan Dhh Gadd45g Ltbp2 Dbndd2 Gria3 Plxdc2 3732412D22Rik Trim47 Nrcam Gfra1 Nfia Pcdh8 Cttnbp2 Dgki Wnt5a Commd3 Cacna1g Gnal Sirpa Ptprt Irx5 Dll4 Pcdhgc4 Adcy5 Pdzrn3 Ppp2r2b Prickle1 Npnt Zbtb7c Tmem229a Cdk5r2 Ebf2 Onecut1 Hoxc13 Irx2 Nkx2-2 Ntrk2 Tbx4 Trp73 Sall2 Insm1 Bhlhe23 S…
Mm_Eed_Boyer2	825	49	<1E-16	<7.3E-15	Hoxa1 Dll1 Egfr Nfatc1 Serpine2 Bmp7 Nkx2-9 Tal1 Wnt3 Gadd45g Ltbp2 3732412D22Rik Gfra1 Pcdh8 Wnt5a Gnal Ptprt Irx5 Dll4 Pcdhgc4 Nxn Tiam2 Npnt Tmem229a Cdk5r2 Ebf2 Onecut1 Irx2 Nkx2-2 Ntrk2 Tbx4 Trp73 Insm1 Bhlhe23 Sh3rf3 Rtn4rl1 Cxxc4 Cacna1e Rgs20 Hic1 Hsd17b1 Hey2 Irx3 Gabra5 Ntm Ndnf Pou4f3 Cbln2 Matn4
Mm_Phc1_Boyer2	912	51	<1E-16	<7.3E-15	Hoxa1 Dll1 Nfatc1 Serpine2 Bmp7 Nkx2-9 Tal1 Prph Wnt3 Gadd45g Gria3 3732412D22Rik Gfra1 Nfia Cited4 Pcdh8 Wnt5a Gnal Ptprt Irx5 Dll4 Pmaip1 Pcdhgc4 Tiam2 Npnt Tmem229a Cdk5r2 Ebf2 Onecut1 Hoxc13 Irx2 Nkx2-2 Ntrk2 Tbx4 Trp73 Insm1 Bhlhe23 Atg9b Rtn4rl1 Cxxc4 Loxl3 Ripk4 Rgs20 Hsd17b1 Hey2 Irx3 Rai2 Ndnf Pou4f3 Cbln2 Matn4
Mm_Rnf2_Boyer2	1200	58	<1E-16	<7.3E-15	H2-Eb1 Hoxa1 Dll1 Nfatc1 Serpine2 Rap2b Bmp7 Dusp2 Nkx2-9 Tal1 Wnt3 Wnt6 Gadd45g Gfra1 Nfia Cited4 Pcdh8 Wnt5a Commd3 Gnal Ptprt Irx5 Dll4 Pmaip1 Pcdhgc4 Nxn Tiam2 Npnt Tmem229a Cdk5r2 Ebf2 Onecut1 Hoxc13 Irx2 Neurod1 Nkx2-2 Tbx4 Trp73 Insm1 Bhlhe23 Atg9b Sh3rf3 Rtn4rl1 Cxxc4 Ddit4l Loxl3 Ripk4 Cacna1e Rgs20 Hist1h4n Hey2 Irx3 Pou4f3 Ntn4 Cbln2 Galnt6 Adcy2 Raet1d
Mm_Ring1B_Ku	1294	70	<1E-16	<7.3E-15	Efs Dll1 Nfatc1 Bmp7 Dusp2 Nkx2-9 Ptpn14 Wnt3 Wnt6 Vcan Dhh Gadd45g Ltbp2 3732412D22Rik Trim47 Nrcam Gfra1 Nfia Cited4 Pcdh8 Wnt5a Commd3 Cacna1g Gnal Sirpa Ptprt Irx5 Dll4 Adcy5 Prickle1 Npnt Zbtb7c Tmem229a Cdk5r2 Ebf2 Onecut1 Hoxc13 Irx2 Nkx2-2 Ntrk2 Tbx4 Trp73 Insm1 Mcam Bhlhe23 Sh3rf3 Rtn4rl1 Cxxc4 Synm Ripk4 Cacna1e Rgs20 Hic1 Mdga1 Irx3 Fam181b Gabra5 Itpkb Nipal4 Dlk2 Ndnf Rcsd1 Klrg2 Scn…
Mm_Ezh2_Ku	2436	124	<1E-16	<7.3E-15	Hoxa1 Twist1 Perp Dll1 Egfr Fbp1 Nfatc1 Serpine2 Bmp7 Dusp2 Nkx2-9 Ptpre Scn1b Tal1 Tap1 Sgcb Slc22a17 Adrb2 Ltb4r1 Prph Ptpn14 Sct Wnt3 Wnt6 Vcan Dhh Gadd45g Ltbp2 Dbndd2 Gria3 3732412D22Rik Trim47 Trp53i11 Nrcam Gfra1 Nfia Cited4 Pcdh8 Cttnbp2 Dgki Wnt5a Commd3 Cacna1g Gnal Sirpa Ptprt Irx5 Dll4 Pcdhgc4 Adcy5 Prmt8 Pdzrn3 Ppp2r2b Prickle1 Npnt Zbtb7c Cyyr1 Tmem229a Cdk5r2 Ebf2 Onecut1 Hoxc13 Ir…
Mm_Oct4_Cole	2107	71	2.591E-13	1.891E-11	Ddit4 Dll1 Tnfaip6 Hes6 Nkx2-9 Rgs16 Tal1 Vegfc Dffb Fgfbp1 Wnt8a Crip2 Vcan Gadd45g Casq2 Gria3 Nfia Rgs12 Cited4 Pcdh8 Cttnbp2 Lpar6 Commd3 Cnga3 Sirpa Ptprt Ttn Dll4 Dnajb5 Ms4a10 Adcy5 Gbp5 Klhdc7a Prmt8 Pid1 Tmem229a Cdk5r2 Onecut1 Irx2 Mxd4 Neurod1 Nkx2-2 Ntrk2 Tbx4 Trp73 Trim36 Insm1 Zbp1 Lix1 Nrarp Dnaic1 Srrm4 Hdac9 Tas1r1 Prr15l Cd109 Ackr4 Krt12 Slc4a11 Sytl1 Cxxc4 Zfp750 Samd12 Ddit4l…
Mm_Oct4_Marson	4221	108	3.874E-12	2.828E-10	Cdkn1a Hoxa1 Phlda3 Ddit4 Dll1 Ephx1 Fbp1 Kcnc3 Hes6 Rap2b Rgs16 Rtkn Vegfc Mcm3ap Dffb Fgfbp1 Prph Wnt8a Mesp2 Gadd45g Casq2 Gria3 Trp53i11 Nfia Rgs12 Psrc1 Pcdh8 Lpar6 FBP2 Rbl2 Wnt5a Commd3 Cnga3 Sirpa Ptprt Ttn Dll4 Dnajb5 Pmaip1 Lrrc28 Ms4a10 Snx20 Rab30 Slco4a1 Serinc5 Gbp5 Klhdc7a Prmt8 Nxn Sdc4 Def6 Ppp2r2b Cdk5r2 Ebf2 Folr2 Gcm1 Onecut1 Hoxc13 Hyal1 Irx2 Mxd4 Neurod1 Nkx2-2 Ntrk2 P2rx6 T…
Mm_Pu1_Wilson	10614	206	1.003E-11	7.322E-10	Cdkn1a H2-Eb1 Hoxa1 Pros1 Phlda3 Perp Dhx16 Ddit4 Ephx1 Fbp1 Fgf18 Lpin1 Srgap2 Kcnc3 Nfatc1 Ptp4a3 Rb1 Hes6 Dmrtb1 Rap2b Cd80 Dusp2 Eng Il15 Itm2a Ptpre Rgs16 Rtkn Scn1b Plk2 Tal1 Tap1 Vdr Vegfc Rasl11b Adrb2 Dffb Fgfbp1 Gpx3 Ltb4r1 Ptpn14 Wnt6 Slc27a3 Gadd45g Btg2 Gria3 3732412D22Rik Trim47 Pqlc3 Trp53i11 Nfia Rgs12 Psrc1 Arhgef4 Lpar6 Wdr35 nudt18 BC031353 FBP2 Dgki Rbl2 Cacna1g Cnga3 Gnal Sir…
Mm_Tcf3_Cole	2217	68	6.011E-11	4.388E-9	Pros1 Ddit4 Dll1 Lpin1 Tnfaip6 Nkx2-9 Tal1 Vegfc Rasl11b Fgfbp1 Wnt8a Wnt3 Crip2 Vcan Gadd45g Casq2 Gria3 Rgs12 Pcdh8 Lpar6 Commd3 Cnga3 Sirpa Ptprt Ttn Dll4 Ms4a10 Rab30 Pcdhgc4 Gbp5 Klhdc7a Cox6b2 Prmt8 Sdc4 Ppp2r2b Cdk5r2 Ebf2 Onecut1 Hyal1 Irx2 Neurod1 Nkx2-2 Tbx4 Trim36 Insm1 Nrarp Srrm4 Mcam Grm6 Tas1r1 Prr15l Klhl26 Sh3rf3 Cpz Ackr4 Krt12 Slc4a11 Cxxc4 Zfp750 Btla Ddit4l Synm Tmc8 Dlk2 Dra…
Mm_Nanog_Cole	1904	60	3.422E-10	2.498E-8	Cdkn1a Ddit4 Dll1 Nkx2-9 Rgs16 Vegfc Rasl11b Fgfbp1 Wnt8a Wnt3 Slc27a3 Vcan Gadd45g Casq2 Gria3 3732412D22Rik Rgs12 Cited4 Pcdh8 Lpar6 BE290490 FBP2 Commd3 Cnga3 Sirpa Ptprt Ttn Dll4 Lrrc28 Ms4a10 Adcy5 Klhdc7a Cox6b2 Prmt8 Ppp2r2b Foxn4 Onecut1 Hyal1 Irx2 Neurod1 Nkx2-2 Ntrk2 Tbx4 Trim36 Mcam Klhl26 Ackr4 Krt12 Cxxc4 Fermt1 Apba2 Ddit4l Synm Fbp2 Loxl3 Myo7a Nfam1 Ripk4 Tmc8 Tmem150a
Mm_Erg_Wilson	13145	235	4.676E-10	3.414E-8	Cdkn1a H2-Eb1 Mdm2 Pros1 Phlda3 Perp Dhx16 Ddit4 Egfr Ephx1 Fbp1 Fgf18 Lpin1 Srgap2 Kcnc3 Nfatc1 Ptp4a3 Rb1 Tnfaip6 Hes6 Dmrtb1 Rap2b Bmp7 Cd80 Dusp2 Eng Il15 Itm2a Ptpre Rgs16 Rtkn Tal1 Tap1 Vdr Vegfc Mcm3ap Slc22a17 Rasl11b Adrb2 Dffb Fgfbp1 Prph Ptpn14 Wnt3 Wnt6 Slc27a3 Crip2 Col22a1 Ckm Dhh Gadd45g Btg2 Ltbp2 3732412D22Rik Trim47 Pqlc3 Trp53i11 Gfra1 Nfia Rgs12 Psrc1 Arhgef4 Lpar6 BE290490 nu…
Mm_Nanog_Marson	3038	79	3.252E-9	2.374E-7	Hoxa1 Mdm2 Ddit4 Dll1 Fbp1 Rb1 Nkx2-9 Ptpre Rgs16 Vegfc Rasl11b Fgfbp1 Wnt8a Slc27a3 Vcan Gadd45g Casq2 Trp53i11 Rgs12 Lpar6 FBP2 Wnt5a Commd3 Cnga3 Sirpa Ptprt Ttn Plek2 Irx5 Dll4 Pmaip1 Lrrc28 Ms4a10 Pcdhgc4 Slco4a1 Serinc5 Gbp5 Klhdc7a Cox6b2 Prmt8 Sdc4 Ppp2r2b Syt17 Ebf2 Folr2 Onecut1 Hoxc13 Hyal1 Irx2 Neurod1 Nkx2-2 Ntrk2 Tbx4 Trp73 Trim36 Zbp1 Lix1 Mcam Tas1r1 Ccdc113 Ackr4 Krt12 Srsf12 Sbs…
Mm_Sox2_Marson	3309	82	1.367E-8	9.981E-7	Efs Hoxa1 Ddit4 Dll1 Fbp1 Rgs16 Tek Vegfc Fgfbp1 Prph Crip2 Dhh Mesp2 Gadd45g Casq2 Trim47 Trp53i11 Fam13a Lpar6 Rbl2 Wnt5a Commd3 Cnga3 Sirpa Ttn Irx5 Dll4 Pmaip1 Lrrc28 Ms4a10 Snx20 Rab30 Slco4a1 Serinc5 Klhdc7a Cox6b2 Prmt8 Nxn Sdc4 Ebf2 Folr2 Gcm1 Onecut1 Hoxc13 Hyal1 Irx2 Neurod1 Nkx2-2 Tbx4 Trp73 Rnf112 Trim36 Sall2 Insm1 Slc4a8 Lix1 Nrarp Srrm4 Hdac9 Tas1r1 Atg9b Klhl26 Cd109 Ccdc113 Ackr4…
Mm_Klf4_Liu	1424	45	6.385E-8	4.661E-6	Hoxa1 Dll1 Srgap2 Kcnc3 Nfatc1 Serpine2 Nkx2-9 Tal1 Vegfc Rasl11b Prph Wnt3 Wnt6 Dhh Gadd45g Gria3 Gfra1 Nfia Arhgef4 Pcdh8 Gnal Irx5 Dll4 Ebf2 Onecut1 Hoxc13 Irx2 Neurod1 Nkx2-2 Tbx4 Trp73 Insm1 Bhlhe23 Cxxc4 Rgs20 Trim7 Adamtsl1 Hey2 Irx3 Itpkb Spib Emp3 P2rx7 Pou4f3 Eva1c
Mm_Oct4_Mathur	1248	41	9.195E-8	6.712E-6	Dll1 Hes6 Nkx2-9 Rgs16 Vegfc Wnt8a Wnt6 Gadd45g Casq2 Gria3 Pcdh8 Lpar6 Wnt5a Ptprt Dll4 Pmaip1 Ms4a10 Slco4a1 Gbp5 Prmt8 Cdk5r2 Ebf2 Onecut1 Irx2 Nkx2-2 Trim36 Insm1 Nrarp Dnaic1 Srrm4 Hdac9 Tas1r1 Cd109 Sytl1 Cxxc4 Samd12 Slc26a9 Hist1h4n Emp3 P2rx7 Dcxr
Mm_Fli1_Wilson	8990	166	2.828E-7	2.064E-5	Cdkn1a H2-Eb1 Phlda3 Perp Ddit4 Dll1 Fbp1 Lpin1 Srgap2 Nfatc1 Ptp4a3 Rb1 Hes6 Dmrtb1 Rap2b Bmp7 Cd80 Dusp2 Eng Il15 Ptpre Rgs16 Rtkn Tal1 Vegfc Mcm3ap Adrb2 Ptpn14 Wnt3 Wnt6 Slc27a3 Col22a1 Gadd45g Btg2 Ltbp2 Gria3 3732412D22Rik Trim47 Pqlc3 Nfia Rgs12 Psrc1 Arhgef4 BE290490 BC031353 FBP2 Dgki Rbl2 Cnga3 Sirpa Ttn Plek2 Pmaip1 Lrrc28 Pcdhgc4 Slco4a1 Serinc5 Klhdc7a Prmt8 Nxn Sdc4 Def6 Tiam2 Ppp2r…
Mm_Meis1_Wilson	5119	106	7.628E-7	5.568E-5	Cdkn1a H2-Eb1 Mdm2 Phlda3 Perp Dhx16 Ddit4 Fbp1 Nfatc1 Ptp4a3 Rb1 Hes6 Dmrtb1 Rap2b Cd80 Dusp2 Eng Il15 Ptpre Rgs16 Rtkn Vdr Vegfc Adrb2 Gadd45g Btg2 Ltbp2 Plxdc2 3732412D22Rik Nfia Rgs12 Arhgef4 nudt18 BC031353 FBP2 Dgki Rbl2 Commd3 Cnga3 Sirpa Plek2 Slco4a1 Def6 Onecut1 Tbx4 Tef Insm1 Slc4a8 Lix1 Nrarp Dnaic1 Hdac9 Rtn4rl1 Mab21l3 Slc4a11 Cxxc4 Slc26a9 Apba2 Loxl3 Nfam1 Ripk4 Pik3r3 Clca1 Rasl1…
Mm_Nr0b1_Kim1	1685	47	1.152E-6	8.408E-5	Cdkn1a Ddit4 Dll1 Fgf18 Lpin1 Scn1b Tal1 Vegfc Fgfbp1 Wnt8a Gadd45g Btg2 Casq2 Psrc1 Pcdh8 Sirpa Dll4 Rab30 Pcdhgc4 Slco4a1 Gbp5 Klhdc7a Prmt8 Sncg Cdk5r2 Ebf2 Onecut1 Hyal1 Neurod1 Nkx2-2 Sall2 Slc4a8 Noxo1 Atg9b Slc26a9 Ddit4l Tmc8 Rgs14 Calhm2 Ttll6 Trim7 Fam181b Slc37a2 Pm20d1 Aldh1l1 Btbd19 Akr1b10
Mm_Nanog_Mathur	1040	33	3.671E-6	2.68E-4	Hoxa1 Dll1 Nkx2-9 Rgs16 Vegfc Fgfbp1 Gadd45g Casq2 Gria3 Pcdh8 Lpar6 FBP2 Commd3 Ptprt Plek2 Dll4 Pmaip1 Lrrc28 Ms4a10 Pcdhgc4 Slco4a1 Serinc5 Gbp5 Cox6b2 Prmt8 Ppp2r2b Irx2 Neurod1 Nkx2-2 Trim36 Hdac9 Cxxc4 Btla
Mm_Nanog_Kim1	1230	34	4.507E-5	0.003	Dll1 Fbp1 Tnfaip6 Rgs16 Vegfc Adrb2 Fgfbp1 Wnt8a Gadd45g Casq2 Lpar6 FBP2 Commd3 Sirpa Dll4 Ms4a10 Pcdhgc4 Slco4a1 Serinc5 Gbp5 Klhdc7a Prmt8 Ppp2r2b Syt17 Cdk5r2 Hyal1 Neurod1 Nkx2-2 Cxxc4 Cacna1e Rgs14 Rgs20 Calhm2 Ttll6
Mm_Sox2_Lodato	924	28	4.559E-5	0.003	Ddit4 Fbp1 Hes6 Rgs16 Vegfc Wnt8a Crip2 Vcan Gadd45g Lpar6 Rab30 Serinc5 Cox6b2 Neurod1 Trim36 Sall2 Insm1 Nrarp Srrm4 1700007K13Rik Hdac9 Cd109 Slc4a11 Cxxc4 Pik3r3 Btbd17 Adamtsl1 Ctxn1
Mm_Sox2_Kim1	786	25	5.43E-5	0.004	Dll1 Rgs16 Vegfc Wnt8a Crip2 Gadd45g Casq2 Gfra1 Pcdh8 Lpar6 Sirpa Dll4 Serinc5 Prmt8 Cdk5r2 Onecut1 Nkx2-2 Ntrk2 Trim36 Insm1 Nrarp Srrm4 Slc26a9 Rgs20 Cpne2
Mm_Oct4_Loh	903	27	7.778E-5	0.006	Ddit4 Dll1 Bmp7 Vegfc Vcan Gadd45g Lpar6 Ms4a10 Adcy5 Prmt8 Gucy2g Anks1b Gcm1 Onecut1 Irx2 Rbp7 Dnaic1 Srrm4 Ackr4 Ttll6 Adamtsl1 Gypa Tbc1d8 Rhbg 1700003M07Rik Ldlrap1 Ntm
Mm_Lyl1_Wilson	3117	66	7.871E-5	0.006	Cdkn1a Phlda3 Perp Ddit4 Nfatc1 Ptp4a3 Bmp7 Dusp2 Il15 Ptpre Adrb2 Ptpn14 Btg2 Plxdc2 3732412D22Rik Trim47 Pqlc3 Rgs12 Dgki Rbl2 Cnga3 Plek2 Slco4a1 Klhdc7a Sdc4 Anks1b Prickle1 Cyyr1 Ebf2 Trp73 Slc4a8 Nrarp Hdac9 Bhlhe23 Sh3rf3 Mab21l3 Cxxc4 Samd12 Slc26a9 Apba2 Myo7a Rasl11a Mdga1 Irx3 Fam181b Azin2 Itpkb Gypa Tbc1d8 P2rx7 Pitpnm2 Svop Hpcal1 Aldh1l1 Rcsd1 Zfp365 Dscaml1 Galnt6 Adcy2 Fam163b Ro…
Mm_Tcf3_Tam	1434	37	8.655E-5	0.006	Phlda3 Dll1 Fgf18 Hes6 Bmp7 Dusp2 Rasl11b Gpx3 Wnt6 Casq2 Dbndd2 3732412D22Rik Cited4 Cttnbp2 Commd3 Sirpa Dll4 Adcy5 Prmt8 Pdzrn3 Tmem229a Onecut1 Irx2 Mxd4 Trim36 Insm1 Dnaic1 Loxl3 Tmem150a Cpne2 Ctxn1 Ndnf Nanos1 Hs3st6 Klrg2 Draxin Gm16551
Mm_Sox2_Chen	1632	39	2.685E-4	0.02	Efs Pros1 Ddit4 Dll1 Cd80 Tek Vegfc Slc22a17 Crip2 Gadd45g Casq2 BE290490 BC031353 Sirpa Dll4 Ms4a10 Adcy5 Prmt8 Sncg Col6a4 Gucy2g Insm1 Zbp1 Nrarp Srrm4 Hdac9 Klhl26 Cd109 Rtn4rl1 Ccdc113 Calhm2 Ttll6 Fosl1 Hic1 Pik3r3 Rln1 Clca1 Rasl11a Trim7
Mm_Zfp281_Kim1	574	18	6.96E-4	0.051	Dll1 Gadd45g Nfia Wnt5a Cacna1g Pcdhgc4 Prmt8 Sdc4 Cyyr1 Cdk5r2 Hyal1 Igdcc4 Nrarp Srrm4 Cacna1e Irx3 Slc37a2 Wnt9a
Mm_Smad4_Fei	2513	52	8.249E-4	0.06	Anxa8 Egfr Fgf18 Elovl2 Bmp7 Itm2a Rgs16 Tal1 Mcm3ap Adrb2 Gria3 Gfra1 Arhgef4 Sirpa Apc2 Dll4 Dnajb5 Rab30 Sncg Pdzrn3 Ppp2r2b Pid1 Gcm1 Tef Sall2 Zbp1 Dnaic1 Grm6 Ackr4 Cxxc4 Synm Nfam1 Rgs14 Ttll6 Clca1 Cpne2 Ctxn1 Pitpnm2 Ssc5d Ltb4r2 Slc37a2 Mmrn2 Psd2 Scn4b Wnt9a Arpp21 Galnt6 Syndig1l Rhbdl1 Astl Robo3 Wnt8b
Mm_Nanog_Loh	2177	46	0.001	0.08	Hoxa1 Mdm2 Pros1 Phlda3 Fgf18 Srgap2 Rb1 Cd80 Vegfc Fgfbp1 Wnt8a Wnt3 Casq2 Gria3 Nrcam Gfra1 Rgs12 Pcdh8 BE290490 Dgki Sirpa Ptprt Lrrc28 Ms4a10 Adcy5 Klhdc7a Nxn Sncg Sdc4 Def6 Tenm1 Tiam2 Pdzrn3 Col6a4 Ppp2r2b Gucy2g Anks1b Pid1 Prickle1 Chrnb4 Syt17 Npnt Foxn4 Zbtb7c Cyyr1 Tmem229a
Mm_Tcf3_Marson	1344	32	0.001	0.074	Hoxa1 Mdm2 Ddit4 Dll1 Vegfc Wnt8a Wnt3 Mesp2 Gadd45g Casq2 Rgs12 Pcdh8 Lpar6 Rbl2 Commd3 Ptprt Irx5 Pmaip1 Lrrc28 Ms4a10 Pcdhgc4 Prmt8 Onecut1 Hyal1 Nkx2-2 Trim36 Grm6 Tas1r1 Ackr4 Sbsn Btla Mdga1
Mm_Nacc1_Kim1	767	20	0.003	0.236	Cdkn1a Pros1 Dll1 Rap2b Vegfc Fgfbp1 Btg2 Casq2 Gria3 Lpar6 Sirpa Prmt8 Gcm1 Cxxc4 Rgs20 Ttll6 Trim7 Hist1h4n Atp9a Slc37a2
Mm_Esrrb_Chen	2699	52	0.004	0.272	Phlda3 Egfr Fgf18 Lpin1 Kcnc3 Hes6 Dusp2 Scn1b Plk2 Mcm3ap Prph Slc27a3 Crip2 Gadd45g Ltbp2 Pqlc3 BE290490 FBP2 Commd3 Sirpa Dnajb5 Klhdc7a Def6 Foxn4 Zbtb7c Onecut1 Irx2 Tbx4 Insm1 Slc4a8 Bhlhe23 Prr15l Klhl26 Rtn4rl1 Cpz Slc4a11 Ddit4l Tmem150a Hic1 Rasl11a Foxj1 Azin2 Ldlrap1 Slc37a2 Pm20d1 Aldh1l1 Hmgcll1 Hs3st6 Matn1 Psd2 Rcsd1 Tbxa2r
Mm_Stat3_Kidder	941	23	0.004	0.268	Ephx1 Nfatc1 Sgcb Adrb2 Wnt6 Lrrc28 Prickle1 Zbtb7c Tmem229a Ebf2 Onecut1 Hoxc13 Nkx2-2 Azin2 Ldlrap1 Pou4f3 Zfp365 Ntn4 Lce1h Tmprss6 Coro2a Slc34a3 Itgb4
Mm_Gfi1b_Wilson	6107	103	0.004	0.267	Cdkn1a H2-Eb1 Phlda3 Dhx16 Ddit4 Fbp1 Srgap2 Nfatc1 Ptp4a3 Rb1 Hes6 Rap2b Dusp2 Eng Il15 Ptpre Rgs16 Tal1 Tap1 Vdr Mcm3ap Rasl11b Adrb2 Dffb Ptpn14 Wnt6 Gadd45g Ltbp2 Plxdc2 3732412D22Rik Pqlc3 Nfia Arhgef4 Lpar6 Wdr35 FBP2 Dgki Rbl2 Cacna1g Sirpa Irx5 Dnajb5 Slco4a1 Sdc4 Def6 Tiam2 Ppp2r2b Npnt Gcm1 Tbx4 Insm1 Slc4a8 Lix1 Rtn4rl1 Slc26a9 Loxl3 Nfam1 Tmem150a Rgs14 Calhm2 Ttll6 Pik3r3 Rasl11a Tri…
Mm_E2f4_Kim2	5432	92	0.006	0.41	Cdkn1a Mdm2 Pros1 Perp Dll1 Egfr Ephx1 Kcnc3 Rb1 Hes6 Rap2b Cd80 Tap1 Tek Sgcb Dffb Cxcl10 Prph Wnt6 Slc27a3 Crip2 Mesp2 Gadd45g Btg2 Pqlc3 Gfra1 Cited4 Psrc1 Pcdh8 Wdr35 nudt18 FBP2 Commd3 Dll4 Pmaip1 Rab30 Pcdhgc4 Slco4a1 Cox6b2 Prmt8 Nxn Zbtb7c Ebf2 Neurod1 Nkx2-2 Insm1 Rbp7 Nrarp Srrm4 1700007K13Rik Noxo1 Shisa4 Mcam Atg9b Prr15l Rtn4rl1 Ddit4l Synm Tmc8 Rgs14 Rgs20 Ttll6 Fosl1 Pik3r3 Rln1 Ra…
Mm_Klf4_Kim1	1690	34	0.01	0.721	Cdkn1a Fgf18 Cd80 Vegfc Sgcb Prph Ptpn14 Wnt8a Btg2 Casq2 Pqlc3 Lpar6 Plek2 Irx5 Dll4 Slco4a1 Def6 Chrnb4 Hyal1 Nkx2-2 Srrm4 Noxo1 Atg9b Cd109 Ccdc113 Tmc8 Rgs20 Calhm2 Fosl1 Trim7 Hist1h4n Btbd19 Pak6 Scn4b
Mm_Tcfcp2l1_Chen	1981	38	0.013	0.981	Anxa8 Cdkn1a Mdm2 Pros1 Dll1 Hes6 Cd80 Tap1 Vdr Sgcb Mcm3ap Gadd45g Cacna1g Pmaip1 Slco4a1 Sdc4 Zbtb7c Tmem229a Mxd4 Tef Nrarp Dnaic1 Mcam Prr15l Apba2 Ddit4l Pik3r3 Rln1 Smtnl1 Pm20d1 Ccdc17 Pou4f3 Zfp365 Draxin Gfra3 Mapre3 Syndig1l Tmtc3
Mm_Brn2_Lodato1	438	12	0.014	1	Dll1 Ephx1 Fabp7 Btg2 Lpar6 Tef Nrarp Dnaic1 Hdac9 Cxxc4 P2rx7 Fbxw7
Mm_Nanog_Chen	1805	35	0.015	1	Ddit4 Rb1 Rap2b Vegfc Fgfbp1 Gadd45g Casq2 Lpar6 FBP2 Commd3 Cacna1g Cnga3 Gnal Lgals4 Sirpa Ptprt Ttn Apc2 Plek2 Irx5 Dll4 Dnajb5 Pmaip1 Lrrc28 Ms4a10 Snx20 Rab30 Pcdhgc4 Slco4a1 Serinc5 Adcy5 Gbp5 Klhdc7a Cox6b2 Prmt8
Mm_Max_Kim2	5356	88	0.015	1	Phlda3 Perp Dll1 Ephx1 Lpin1 Kcnc3 Hes6 Rap2b Il15 Plk2 Tap1 Tek Rasl11b Adrb2 Ltb4r1 Ptpn14 Wnt3 Mesp2 Gadd45g Btg2 Cited4 Psrc1 Pcdh8 Fam13a Lpar6 Wdr35 FBP2 Plek2 Dll4 Pmaip1 Rab30 Slco4a1 Klhdc7a Cox6b2 Nxn Sncg Sdc4 Onecut1 Hyal1 Mxd4 Nkx2-2 Ntrk2 P2rx6 Tef Insm1 Nrarp Dnaic1 Srrm4 1700007K13Rik Noxo1 Shisa4 Tas1r1 Atg9b Cd109 Sh3rf3 Rtn4rl1 Samd12 Ddit4l Synm Tmc8 Rgs14 Rgs20 Trim7 Hist1h4n…
Mm_Oct4_Kim1	747	17	0.022	1	Dll1 Vegfc Wnt8a Gadd45g Casq2 Nfia Sirpa Prmt8 Cdk5r2 Nkx2-2 Nrarp Srrm4 1700007K13Rik Tas1r1 Rtn4rl1 Sytl1 Ndnf
Mm_Ctcf_Chen	2143	39	0.026	1	Dhx16 Fgf18 Nfatc1 Elovl2 Ptpre Plk2 Gadd45g Ltbp2 Trp53i11 Nrcam Plek2 Irx5 Ms4a10 Def6 Ntrk2 Zbp1 Lix1 Nrarp Dnaic1 Srrm4 1700007K13Rik Tas1r1 Atg9b Sh3rf3 Rtn4rl1 Apba2 Synm Myo7a Ttll6 Rasl11a Atp9a Gypa Ssc5d Ltb4r2 Ptprv Slc25a34 Slc37a2 Svop Tshr
Mm_Sox2_Liu	834	18	0.029	1	Rap2b Casq2 Gria3 Rgs12 Lpar6 Tmem229a Cdk5r2 Onecut1 Prr15l Cxxc4 Fbxw9 Hey2 Irx3 Rai2 Fam181b Gabra5 Azin2 Itpkb
Mm_Scl_Wilson	5231	84	0.029	1	Cdkn1a Phlda3 Perp Dhx16 Ddit4 Fbp1 Lpin1 Srgap2 Nfatc1 Ptp4a3 Hes6 Rap2b Bmp7 Dusp2 Eng Il15 Ptpre Rtkn Tal1 Vegfc Mcm3ap Adrb2 Gadd45g Btg2 Plxdc2 3732412D22Rik Trim47 Pqlc3 Nfia Rgs12 BC031353 Rbl2 Pmaip1 Lrrc28 Slco4a1 Sdc4 Def6 Ppp2r2b Anks1b Gcm1 Slc4a8 Lix1 Nrarp Mab21l3 Cxxc4 Slc26a9 Nfam1 Pik3r3 Clca1 Trim7 Mdga1 Fam181b Azin2 Itpkb Gypa Tbc1d8 Emp3 P2rx7 Pitpnm2 Ptprv Fbxw7 Hpcal1 Matn1…
Mm_Gata2_Wilson	1390	26	0.048	1	Dll1 Rgs16 Ptpn14 BE290490 BC031353 Dgki Col6a4 Neurod1 Trp73 Nrarp Mab21l3 Srsf12 Slc26a9 Apba2 Cacna1e Clca1 Ssc5d Ptprv Rcsd1 Draxin Plch2 Arntl2 Kif19a Celf5 Arhgef37 Arhgef33
Mm_Sox2_Lodato1	4110	66	0.051	1	Cdkn1a Efs Hoxa1 Mdm2 Dhx16 Ddit4 Dll1 Ephx1 Lpin1 Srgap2 Rb1 Serpine2 Hes6 Rap2b Rtkn Plk2 Slc27a3 Crip2 Fabp7 Gadd45g Btg2 Rgs12 Lpar6 BC031353 FBP2 Rbl2 Wnt5a Commd3 Cnga3 Apc2 Dnajb5 Lrrc28 Rab30 Klhdc7a Sdc4 Zbtb7c Tmem229a Mxd4 Neurod1 Ntrk2 Tef Insm1 Igdcc4 Nrarp Dnaic1 Hdac9 Cd109 Rtn4rl1 Cxxc4 Pik3r3 Plcd4 Btbd17 Hey2 Fam181b Itpkb Ctxn1 Dcxr Svop Nanos1 Klrg2 Zfp365 Draxin Ntn4 Trafd1 M…
Mm_Oct4_Chen	1701	30	0.065	1	Dll1 Bmp7 Tal1 Vegfc Dffb Gadd45g Casq2 Nfia FBP2 Sirpa Irx5 Dll4 Ms4a10 Adcy5 Cdk5r2 Mxd4 Nrarp Dnaic1 Srrm4 Hdac9 Atg9b Prr15l Cd109 Rtn4rl1 Cxxc4 Hic1 Smtnl1 Nipal4 Spib Ctxn1
Mm_Smad1_Fei	560	12	0.069	1	Tal1 Rbl2 Lgals4 Snx20 Noxo1 Mcam Klhl26 Rtn4rl1 Sbsn Irx3 Fam181b Fez1
Mm_Smad5_Fei	560	12	0.069	1	Tal1 Rbl2 Lgals4 Snx20 Noxo1 Mcam Klhl26 Rtn4rl1 Sbsn Irx3 Fam181b Fez1
Mm_Lmo2_Wilson	1474	23	0.231	1	Serpine2 Rgs16 Ptpn14 BE290490 BC031353 Dgki Ppp2r2b Nrarp Dnaic1 Mab21l3 Srsf12 Slc26a9 Apba2 Clca1 Azin2 Ptprv Rcsd1 Draxin Raet1d Arap2 Plch2 Arhgef37 9230114K14Rik
Mm_Klf4_Chen	2441	36	0.264	1	Anxa8 Cdkn1a Hoxa1 Phlda3 Rb1 Rap2b Il15 Sgcb Adrb2 Wnt8a Wnt6 Crip2 Ltbp2 Pqlc3 Dll4 Pmaip1 Sdc4 Hoxc13 Mxd4 Tef Dnaic1 Srrm4 Tas1r1 Cd109 Ccdc113 Slc4a11 Apba2 Ddit4l Tmem150a Trim7 Hey2 Ldlrap1 Apaf1 Hmgcll1 Klrg2 Mgmt
Mm_Runx1_Wilson	855	13	0.34	1	Rgs16 Dgki Ppp2r2b Nrarp Mab21l3 Slc26a9 Apba2 Rgs14 Clca1 Azin2 Ptprv Rcsd1 Raet1d
Mm_Tbx3_Han	1067	15	0.437	1	Mdm2 Ddit4 Wnt8a Vcan Plxdc2 BC031353 Ptprt Klhdc7a Ntrk2 Trim36 Srrm4 Hdac9 Gypa Plekha6 Gm5662
Mm_E2f1_Chen	4163	55	0.515	1	Cdkn1a Pros1 Phlda3 Perp Dhx16 Ddit4 Ephx1 Lpin1 Kcnc3 Hes6 Eng Plk2 Tek Vegfc Rasl11b Adrb2 Dffb Slc27a3 Crip2 Btg2 Rgs12 Cited4 Psrc1 Lpar6 Wdr35 FBP2 Commd3 Pmaip1 Klhdc7a Prmt8 Sdc4 Col6a4 Foxn4 Tef Nrarp Mcam Klhl26 Slc4a11 Tmc8 Rln1 Rasl11a Atp9a Fbxw9 Azin2 Ctxn1 P2rx7 Pm20d1 Apaf1 Cutal Fbxw7 Hpcal1 Ccdc17 Man2b1 Mmrn2 Nanos1
Mm_Tip60_Kim2	692	9	0.563	1	Perp Ptpn14 Gadd45g Btg2 Ptprt Atg9b Rtn4rl1 Rgs14 Rgs20
Mm_Zfp42_Kim1	1477	19	0.577	1	Efs Hoxa1 Perp Dll1 Rap2b Cd80 Adrb2 Psrc1 Wdr35 Dnajb5 Sncg Hyal1 Nrarp Ackr4 Rgs14 Ttll6 Atp9a Ssc5d Slc37a2
Mm_Tcf7_Wu	7895	100	0.697	1	Cdkn1a Mdm2 Twist1 Perp Dhx16 Ddit4 Fbp1 Fgf18 Lpin1 Srgap2 Nfatc1 Ptp4a3 Rb1 Hes6 Rap2b Dusp2 Ptpre Scn1b Tal1 Tap1 Vegfc Sgcb Mcm3ap Rasl11b Dffb Wnt6 Dhh Btg2 Pqlc3 Trp53i11 Rgs12 Arhgef4 Cttnbp2 nudt18 Rbl2 Commd3 Gnal Sirpa Irx5 Dnajb5 Pmaip1 Lrrc28 Rab30 Serinc5 Nxn Def6 Mxd4 Tef Trim36 Dnaic1 Srrm4 1700007K13Rik Noxo1 Tas1r1 Sytl1 Loxl3 Tmem150a Rgs14 Hic1 Pik3r3 Trim7 Mdga1 Azin2 Itpkb Cp…
Mm_Stat3_Chen	1314	15	0.751	1	Cdkn1a Pros1 Phlda3 Cd80 Tal1 Snx20 Prmt8 Sncg Calhm2 Smtnl1 Ssc5d Tshr Mmrn2 Pak6 Draxin
Mm_Smad1_Chen	607	6	0.813	1	Ddit4 Gadd45g Casq2 Trim47 Insm1 Atp9a
Mm_Dmap1_Kim2	1746	19	0.835	1	Pros1 Dhx16 Rap2b Cd80 Dbndd2 Pqlc3 Psrc1 Sncg P2rx6 Atg9b Rtn4rl1 Rgs14 Ttll6 Hsd17b1 Spib Btbd19 Pak6 Rpph1 Mettl7a2
Mm_Runx1_Wu	5332	63	0.848	1	Mdm2 Dhx16 Fgf18 Srgap2 Hes6 Rap2b Tal1 Vegfc Mcm3ap Dffb Ltb4r1 Btg2 Pqlc3 Rgs12 Wdr35 nudt18 Rbl2 Irx5 Ms4a10 Rab30 Slco4a1 Def6 Tef Trim36 Dnaic1 Tas1r1 Atg9b Prr15l Slc4a11 Sytl1 Slc26a9 Fbp2 Tmc8 Rgs14 Calhm2 Ttll6 Hic1 Trim7 Foxj1 Cpne2 Gypa Emp3 P2rx7 Ptprv Apaf1 Cutal Man2b1 Rcsd1 Btbd19 Wnt9a Slc34a3 Galnt6 Itgb2 Trafd1 Papln Astl Robo3 Mst1 Apol10b C4a Them5 Cgref1 1500009L16Rik
Mm_Myc_Kidder	1448	14	0.912	1	Mdm2 Lpin1 Rb1 Adrb2 Btg2 Rab30 Adcy5 Hyal1 Tef Trp73 Noxo1 Mgmt Btbd19 Fgfbp3
Mm_Gcn5_Kim2	307	2	0.914	1	Rap2b Prph
Mm_Myc_Kim2	3534	37	0.947	1	Phlda3 Rap2b Rasl11b Dffb Ptpn14 Psrc1 FBP2 Ms4a10 Rab30 Sncg Def6 Hyal1 Mxd4 Ntrk2 Insm1 Rbp7 Tas1r1 Atg9b Rtn4rl1 Zfp750 Synm Tmc8 Rgs14 Rgs20 Fbxw9 Azin2 Smtnl1 Ctxn1 Emp3 Unc45b Pm20d1 Cutal Man2b1 Nanos1 Tbxa2r Btbd19 Rpph1
Mm_Myc_Chen	2341	22	0.966	1	Phlda3 Ddit4 Lpin1 Srgap2 Kcnc3 Rap2b Mcm3ap Rasl11b Dffb Gadd45g Btg2 Psrc1 Arhgef4 FBP2 Rab30 1700007K13Rik Tas1r1 Cpz Zfp750 Emp3 Svop Nanos1
Mm_Myc_Kim1	3403	34	0.969	1	Phlda3 Rap2b Rasl11b Dffb Ptpn14 Psrc1 Ms4a10 Rab30 Sncg Def6 Hyal1 Mxd4 Ntrk2 Insm1 Rbp7 Tas1r1 Atg9b Rtn4rl1 Zfp750 Synm Fbp2 Tmc8 Rgs14 Rgs20 Azin2 Smtnl1 Ctxn1 Emp3 Unc45b Pm20d1 Cutal Man2b1 Tbxa2r Btbd19
Mm_Zfx_Chen	3245	32	0.971	1	Efs Mdm2 Pros1 Perp Hes6 Eng Tal1 Mcm3ap Dffb Slc27a3 Mesp2 nudt18 FBP2 Rbl2 Pmaip1 Nxn Tef Rbp7 Klhl26 Srsf12 Rgs20 Trim7 Adamtsl1 Ltb4r2 Ccdc17 Nanos1 Hmgcll1 Mgmt Fgfbp3 Syndig1l Trafd1 Ttll9
Mm_Mycn_Chen	2252	19	0.988	1	Phlda3 Srgap2 Mcm3ap Slc27a3 Gadd45g Btg2 Dll4 Rab30 Sdc4 Def6 Hoxc13 Mxd4 Tef Tas1r1 Zfp750 Gabra5 Nanos1 Wnt9a Zfp365
Mm_Myc_Liu	3675	21	1	1	Cdkn1a Dll1 Srgap2 Rap2b Bmp7 Mcm3ap Rasl11b Crip2 Psrc1 Arhgef4 Wnt5a Lrrc28 Rab30 Prmt8 Tas1r1 Rgs20 Fbxw9 Hey2 Gabra5 Emp3 Draxin
