# Supplementary material for: RSL24D1 sustains steady-state ribosome biogenesis and pluripotency translational programs in embryonic stem cells
Source: Nat Commun. 2023 Jan 23;14:356. doi: 10.1038/s41467-023-36037-7 (PMC9870888; doi:10.1038/s41467-023-36037-7)
Supplement: Supplementary file 10 — Supplementary Data 7 [file 41467_2023_36037_MOESM10_ESM.xlsx]

## Sheet: Sup. Data 7
Supplementary Data 7 - Predicted binding site for chromatin associated factors located in the -1kb to +1kb region from know transcription start sites (TSS)
Data from mouse ESC ChIP-seq experiment available in the Chip_Atlas database
Factors	total number of predicted sites in the -/+ 1kb promoter regions	number of predicted sites in the -/+ 1kb to TSS for downregulated genes	number of predicted sites in the -/+ 1kb to TSS for upregulated genes
Pou5f1	3105	55	100
Nanog	3504	71	108
Sox2	2023	56	110
Smad4	2978	49	163
Ezh2	3272	68	402
Suz12	3958	82	466
Eed	2049	47	261
Rnf2	6416	122	511
Tcf3	6312	99	320
