# Supplementary material for: RSL24D1 sustains steady-state ribosome biogenesis and pluripotency translational programs in embryonic stem cells
Source: Nat Commun. 2023 Jan 23;14:356. doi: 10.1038/s41467-023-36037-7 (PMC9870888; doi:10.1038/s41467-023-36037-7)
Supplement: Supplementary file 11 — Supplementary Data 8 [file 41467_2023_36037_MOESM11_ESM.xlsx]

## Sheet: 8A_down_siRSL24d1 no rescue
Supplementary Data 8A. Enriched biological processes GO annotations in genes up-regulated in si-CTL between the day 4 and 0 conditions
GO ID	GO description	p-val	corrected p-val	cluster frequency	total frequency	Genes associated to GO annotations
48731	system development	3.6388E-9	1.5308E-5	304/1166 26.0%	1990/10199 19.5%	POP1 LST1 AQP6 STMN2 STMN3 AQP5 SPIB LGALS3 SOX3 GJA1 TRIM28 DPYSL5 SOX18 ANPEP MYC ZC3H12A STMN1 DPF1 TNFSF11 JUNB TNS3 SMARCC1 MEF2B KRT1 FOXH1 ACSL6 PRKCA ACSL4 HNF1A OVOL1 HPCAL4 TIAM1 RFX6 MIP EPHA2 SPTBN4 EPAS1 THY1 PPL EVPL CYP27B1 T GALR2 MAP2 ST8SIA4 PLCG2 HMOX1 SFN GPM6B HEXIM1 BBS2 PLK4 EGR1 NGFR EGR2 JUP FZD5 BCL11B BCL11A NR0B1 L1CAM SMARCA1 DCLK1 SMARCA4 GDF7 VANGL2 GJB1 ID1 ID3 SFX…
48856	anatomical structure development	9.4899E-8	1.9962E-4	321/1166 27.5%	2187/10199 21.4%	POP1 LST1 AQP6 STMN2 STMN3 AQP5 SPIB LGALS3 SOX3 GJA1 TRIM28 DPYSL5 SOX18 ANPEP MYC ZC3H12A STMN1 DPF1 TNFSF11 JUNB TNS3 SMARCC1 MEF2B KRT1 FOXH1 ACSL6 PRKCA ACSL4 HNF1A OVOL1 HPCAL4 TIAM1 RFX6 MIP SFRP5 EPHA2 SPTBN4 EPAS1 THY1 PPL EVPL PGS1 CYP27B1 T GALR2 MAP2 ST8SIA4 PLCG2 HMOX1 SFN GPM6B HEXIM1 BBS2 PLK4 EGR1 NGFR CREBBP EGR2 JUP FZD5 BCL11B BCL11A NR0B1 L1CAM SMARCA1 DCLK1 SMARCA4 GDF7 VANGL…
7275	multicellular organismal development	4.7642E-7	5.3761E-4	344/1166 29.5%	2407/10199 23.6%	POP1 LST1 AQP6 STMN2 STMN3 AQP5 SPIB LGALS3 SOX3 GJA1 TRIM28 DPYSL5 SOX18 ANPEP MYC ZC3H12A STMN1 DPF1 NKX1-2 TNFSF11 JUNB TNS3 SMARCC1 MEF2B ST6GAL2 KRT1 FOXH1 EBF1 ACSL6 PRKCA ACSL4 HNF1A OVOL1 HPCAL4 TIAM1 SFRP4 RFX6 MIP SFRP5 EPHA2 SPTBN4 ADCYAP1R1 EPAS1 THY1 PPL EVPL PGS1 CYP27B1 T GALR2 MAP2 ST8SIA4 PLCG2 HMOX1 SFN GPM6B HEXIM1 BBS2 PLK4 EGR1 NGFR EGR2 PHC1 JUP FZD5 BCL11B BCL11A NR0B1 L1CA…
32501	multicellular organismal process	5.1115E-7	5.3761E-4	420/1166 36.0%	3032/10199 29.7%	POP1 STMN2 STMN3 SPIB EPS8 CRHBP GJA1 DPYSL5 SOX18 MYC ZC3H12A STMN1 NKX1-2 JUNB MEF2B PRKCA PDYN GABRG3 HPCAL4 RFX6 IL20RB THY1 SLC5A1 T GALR2 PLCG2 HMOX1 SFN HEXIM1 PLK4 ABCA1 NGFR PHC1 JUP FZD5 MTHFR NR0B1 L1CAM FOSL1 VANGL2 GJB1 PNOC SFXN1 SERPINI1 ADA RARG NRSN1 NCAN ELN FMN2 ECSIT GLI1 SLC6A1 JPH1 AACS GLI2 ATIC NEFL NEFM JARID2 NEFH MYBPC3 HELLS BRD2 LEFTY1 MYBPC2 ELOVL4 TCF15 PLLP TNNC2 E…
7399	nervous system development	2.0953E-6	1.7630E-3	159/1166 13.6%	987/10199 9.6%	SEMA5A LST1 STMN2 STMN3 FAIM2 CELSR2 FGF2 CELSR3 ARHGAP35 SOX3 GJA1 CDH4 SALL1 DPYSL5 SALL3 TUBB3 CDH1 STMN1 DPF1 EP300 SMARCC1 SEMA6A APLP1 ACSL6 TSC2 PRKCA ACSL4 POU3F1 HPCAL4 POU3F4 PYGO2 TIAM1 GPRIN1 LY6H EPHA2 SPTBN4 BRSK2 SEMA7A CABP4 HPCA CACNA1A SLC1A3 DTX1 THY1 NEUROD1 BRINP2 T CYP11A1 GALR2 MAP2 ST8SIA4 SKIL GPM6B PLXNA3 BPTF BBS2 NGFR EGR2 FZD5 BCL11B NR0B1 FOXN4 L1CAM SMARCA1 MT3 DCLK…
32502	developmental process	3.1985E-6	2.0097E-3	365/1166 31.3%	2624/10199 25.7%	TFRC POP1 LST1 AQP6 STMN2 STMN3 AQP5 SPIB LGALS3 SOX3 GJA1 TRIM28 DPYSL5 SOX18 ANPEP PEG10 MYC ZC3H12A STMN1 DPF1 NKX1-2 TNFSF11 JUNB TNS3 SMARCC1 MEF2B ST6GAL2 KRT1 FOXH1 EBF1 ACSL6 PRKCA ACSL4 HNF1A OVOL1 HPCAL4 TIAM1 SFRP4 RFX6 SOAT2 MIP SFRP5 EPHA2 SPTBN4 ADCYAP1R1 CTBP2 EPAS1 THY1 PPL EVPL PGS1 CYP27B1 T GALR2 MAP2 ST8SIA4 PLCG2 HMOX1 SFN GPM6B HEXIM1 BBS2 PLK4 EGR1 NGFR CREBBP EGR2 PHC1 JUP…
51480	cytosolic calcium ion homeostasis	3.3439E-6	2.0097E-3	25/1166 2.1%	83/10199 0.8%	GLP1R RYR1 CALCA GIPR HPCA CACNA1A ITPR3 JPH1 HK2 JPH4 GNG3 CYSLTR1 JPH3 CALCR GALR2 P2RY2 PLCG2 PTK2B CCR4 RIC3 UTS2R EDN2 NPY1R EPOR LCK
7204	elevation of cytosolic calcium ion concentration	4.5426E-6	2.3147E-3	23/1166 1.9%	74/10199 0.7%	GLP1R RYR1 RIC3 UTS2R CALCA EDN2 GIPR HPCA CACNA1A ITPR3 JPH1 EPOR JPH4 GNG3 CYSLTR1 JPH3 CALCR LCK GALR2 P2RY2 PLCG2 PTK2B CCR4
7610	behavior	4.9519E-6	2.3147E-3	64/1166 5.4%	321/10199 3.1%	GLP1R NRP2 CHD7 PTEN TRH SLC6A1 FGF2 CXCL16 SPN DMBX1 EPS8 CRHBP GRM2 CYSLTR1 ENPP2 TNFSF11 CCR4 SCN1A UTS2R CPT1A RALBP1 EDN2 TCF15 ITGA1 SFTPD NPY1R TSC2 PRKCA ACSL4 NGF LTB4R2 DOCK2 PRKN OPRD1 SPTBN4 CALCA PLA2G1B HPCA CACNA1A SLC1A3 CORO1A PGS1 RASD2 CCL7 NPW CNR1 NUP85 CYP11A1 GALR2 CXCR2 PLXNA3 SNCA BBS2 EGR1 BCHE EGR2 GABRA5 CCL20 STAT3 HTR1B ESR2 FOSL1 APBA1 ADA
7626	locomotory behavior	7.4322E-6	3.1267E-3	41/1166 3.5%	178/10199 1.7%	PRKN OPRD1 SPTBN4 NRP2 CALCA PLA2G1B CHD7 HPCA CACNA1A TRH CORO1A FGF2 CXCL16 SPN DMBX1 EPS8 RASD2 GRM2 CYSLTR1 CCL7 NUP85 CXCR2 ENPP2 TNFSF11 CCR4 PLXNA3 SNCA SCN1A RALBP1 EDN2 CCL20 ITGA1 SFTPD NPY1R TSC2 PRKCA NGF FOSL1 LTB4R2 APBA1 DOCK2
30001	metal ion transport	8.2853E-6	3.1688E-3	61/1166 5.2%	306/10199 3.0%	RYR1 KCNK6 SLC23A2 STEAP4 KCNC3 SLC23A1 ATP2A3 JPH1 HK2 JPH4 CYSLTR1 JPH3 ATP7B NIPAL1 FTH1 SCN9A SCN1A KCNH3 KCNH4 SCARA5 SLC30A2 ABCC8 SLC39A14 SLC5A6 CACNB2 LCK SLC24A1 SLC20A2 TTYH1 SLC20A1 HPCA SLC5A11 ATP1A4 CACNA1A ATP1A3 SLC3A2 ITPR3 SLC5A1 CORO1A SLC5A5 CYP27B1 SLC17A7 SLC38A8 SLC38A3 SLC38A2 SCN3A KCNJ3 ASIC1 KCNJ10 TRPA1 KCNJ9 TRPV2 SLC4A11 KCNJ16 BSPRY KCNS1 CACHD1 SFXN1 KCNK2 KCNK4 S…
6874	cellular calcium ion homeostasis	1.5088E-5	5.2897E-3	32/1166 2.7%	129/10199 1.2%	GLP1R RYR1 CALCA GIPR HPCA CACNA1A ITPR3 JPH1 HK2 HERPUD1 JPH4 GNG3 CYSLTR1 JPH3 ATP7B CALCR CCL7 SV2A GALR2 P2RY2 PLCG2 PTK2B CCR4 RIC3 UTS2R EDN2 NPY1R PRKCA SYPL2 EPOR CHERP LCK
55074	calcium ion homeostasis	1.8288E-5	5.9182E-3	33/1166 2.8%	136/10199 1.3%	GLP1R RYR1 CALCA GIPR HPCA CACNA1A ITPR3 JPH1 HK2 HERPUD1 JPH4 CYP27B1 GNG3 CYSLTR1 JPH3 ATP7B CALCR CCL7 SV2A GALR2 P2RY2 PLCG2 PTK2B CCR4 RIC3 UTS2R EDN2 NPY1R PRKCA SYPL2 EPOR CHERP LCK
48513	organ development	2.1383E-5	6.0305E-3	218/1166 18.6%	1485/10199 14.5%	POP1 AQP6 AQP5 SPIB SOX3 GJA1 TRIM28 SOX18 ANPEP MYC ZC3H12A TNFSF11 JUNB TNS3 SMARCC1 MEF2B KRT1 FOXH1 PRKCA HNF1A OVOL1 RFX6 MIP EPHA2 EPAS1 THY1 PPL EVPL CYP27B1 T PLCG2 HMOX1 SFN HEXIM1 BBS2 PLK4 EGR1 NGFR EGR2 JUP BCL11B BCL11A NR0B1 SMARCA1 DCLK1 GDF7 VANGL2 ID1 ID3 SFXN1 COL9A3 TDGF1 ADA NODAL CSRNP1 PTPRU NRP2 RARG ELN PCSK9 MYL6B ECSIT BRCA2 CD3E GLI1 JPH1 AACS GLI2 DMBX1 ATIC SUFU RAC3 …
6875	cellular metal ion homeostasis	2.1502E-5	6.0305E-3	33/1166 2.8%	137/10199 1.3%	GLP1R RYR1 CALCA GIPR HPCA CACNA1A ITPR3 JPH1 HK2 HERPUD1 JPH4 GNG3 CYSLTR1 JPH3 ATP7B CALCR CCL7 SV2A GALR2 P2RY2 PLCG2 PTK2B CCR4 RIC3 UTS2R EDN2 NPY1R PRKCA SYPL2 MT3 EPOR CHERP LCK
55066	di-, tri-valent inorganic cation homeostasis	2.4076E-5	6.3304E-3	39/1166 3.3%	174/10199 1.7%	GLP1R RYR1 CALCA TFRC GIPR HPCA CACNA1A ITPR3 JPH1 HK2 HERPUD1 JPH4 CYP27B1 GNG3 CYSLTR1 JPH3 ATP7B CALCR CCL7 SV2A GALR2 P2RY2 FTH1 MYC PLCG2 PTK2B HMOX1 CCR4 RIC3 UTS2R EDN2 SCARA5 NPY1R PRKCA SYPL2 EPOR CHERP BDH2 LCK
30005	cellular di-, tri-valent inorganic cation homeostasis	3.8986E-5	8.8569E-3	36/1166 3.0%	159/10199 1.5%	GLP1R RYR1 CALCA TFRC GIPR HPCA CACNA1A ITPR3 JPH1 HK2 HERPUD1 JPH4 GNG3 CYSLTR1 JPH3 ATP7B CALCR CCL7 SV2A GALR2 P2RY2 FTH1 MYC PLCG2 PTK2B CCR4 RIC3 UTS2R EDN2 SCARA5 NPY1R PRKCA SYPL2 EPOR CHERP LCK
9605	response to external stimulus	3.9779E-5	8.8569E-3	74/1166 6.3%	411/10199 4.0%	HRK NRP2 RARG TFRC PTEN PCSK9 ARRB1 BRCA2 FGF2 AACS CXCL16 SPN CYSLTR1 CCND1 GRM6 ENPP2 TNFSF11 EP300 CCR4 JUNB SREBF1 RALBP1 EDN2 DUSP1 ITGA1 SFTPD ACSL6 ACSL5 TSC2 PRKCA ACSL4 NGF PITPNM1 LTB4R2 SOAT2 CCNE1 RARA DOCK2 PRKN CALCA GIPR PLA2G1B CABP4 HPCA WNT8A CACNA1A SLC1A3 NLRC4 CORO1A SOCS3 CYP27B1 CCL7 CNR1 NUP85 CYP11A1 ALOX5 STC2 CXCR2 PTK2B HMOX1 PLXNA3 BCHE NGFR JUP TRPA1 STAT1 CCL20 INHB…
55065	metal ion homeostasis	4.0000E-5	8.8569E-3	34/1166 2.9%	147/10199 1.4%	GLP1R RYR1 CALCA GIPR HPCA CACNA1A ITPR3 JPH1 HK2 HERPUD1 JPH4 CYP27B1 GNG3 CYSLTR1 JPH3 ATP7B CALCR CCL7 SV2A GALR2 P2RY2 PLCG2 PTK2B CCR4 RIC3 UTS2R EDN2 NPY1R PRKCA SYPL2 MT3 EPOR CHERP LCK

## Sheet: 8B_down_siRSL24d1 with rescue
Supplementary Data 8B. Enriched biological processes GO annotations in genes up-regulated in si-RSL24D1 between the day 4 and 0 conditions
GO ID	GO description	p-val	corrected p-val	cluster frequency	total frequency	Genes associated to GO annotations
32501	multicellular organismal process	3.9262E-9	1.7522E-5	458/1241 36.9%	3032/10199 29.7%	SERPINE2 POP1 WIPF3 STMN2 STMN3 FZD10 SPIB GJA1 DPYSL5 SOX18 MYC ZC3H12A STMN1 NKX1-2 JUNB NKX2-9 HES6 ENDOG SOX14 PRKCA PDYN GABRG3 HPCAL4 WDR77 AR MYL7 RFX6 FEZ1 DHH IL20RB THY1 SLC5A1 T GALR2 GAR1 HMOX1 SFN PCDHA3 NHEJ1 NKX2-2 HEXIM1 JAG2 NGFR PHC1 L1CAM GRIN2B FOSL1 PNOC CYP1A2 SERPINI1 ADA MESP2 GABRB2 RARG MEI1 NCAN ELN FMN2 ECSIT GLI1 SLC6A1 JPH1 AACS LFNG CASP14 CHL1 HEY2 NEFL NEFM JARID2…
48731	system development	1.6585E-8	2.9082E-5	317/1241 25.5%	1990/10199 19.5%	SERPINE2 POP1 AQP6 STMN2 STMN3 AQP5 FZD10 RAPGEFL1 SPIB CDC20 LGALS3 SOX3 GJA1 TRIM28 DPYSL5 SOX18 MYC ZC3H12A STMN1 DPF1 INSC TNFSF11 JUNB NKX2-9 HES6 KRT1 SOX14 PRKCA KRT5 OVOL1 HPCAL4 WDR77 JMJD6 OVOL2 TIAM1 AR ARC RFX6 MIP FEZ1 PFN1 CFTR EPHA2 SPTBN4 EPAS1 DHH STC1 THY1 EVPL CYP27B1 T GALR2 MAP2 HMOX1 SFN PCDHA3 NHEJ1 NKX2-2 HEXIM1 JAG2 BBS2 EGR1 NGFR NMB BCL11B BCL11A L1CAM GRIN2B DCLK1 ID2 …
48856	anatomical structure development	1.9548E-8	2.9082E-5	343/1241 27.6%	2187/10199 21.4%	SERPINE2 POP1 AQP6 STMN2 STMN3 AQP5 FZD10 RAPGEFL1 SPIB CDC20 LGALS3 SOX3 GJA1 TRIM28 DPYSL5 SOX18 MYC ZC3H12A STMN1 DPF1 INSC TNFSF11 GSC2 JUNB NKX2-9 HES6 IFRD1 KRT1 SOX14 PRKCA BHLHA15 KRT5 OVOL1 HPCAL4 WDR77 JMJD6 OVOL2 TIAM1 AR ARC RFX6 MIP FEZ1 PFN1 CFTR EPHA2 SPTBN4 EPAS1 DHH STC1 THY1 EVPL PGS1 CYP27B1 T GALR2 MAP2 HMOX1 SFN PCDHA3 NHEJ1 NKX2-2 HEXIM1 JAG2 BBS2 EGR1 NGFR NMB BCL11B BCL11A…
7275	multicellular organismal development	1.3717E-7	1.5305E-4	367/1241 29.5%	2407/10199 23.6%	SERPINE2 POP1 WIPF3 AQP6 STMN2 STMN3 CSN3 AQP5 FZD10 RAPGEFL1 SPIB CDC20 LGALS3 SOX3 GJA1 TRIM28 DPYSL5 SOX18 MYC ZC3H12A STMN1 DPF1 INSC NKX1-2 TNFSF11 JUNB NKX2-9 HES6 ENDOG ST6GAL2 IFRD1 KRT1 EBF1 SOX14 PRKCA KRT5 OVOL1 HPCAL4 WDR77 JMJD6 OVOL2 TIAM1 AR SFRP4 ARC RFX6 MIP FEZ1 PFN1 CFTR EPHA2 SPTBN4 EPAS1 DHH STC1 THY1 EVPL PGS1 CYP27B1 T GALR2 MAP2 HMOX1 SFN PCDHA3 NHEJ1 NKX2-2 HEXIM1 JAG2 BB…
7186	G-protein coupled receptor protein signaling pathway	2.9620E-7	2.6439E-4	62/1241 4.9%	268/10199 2.6%	GABRB2 DGKB DGKA CHRM4 HTR4 CD3E CELSR3 RAPGEFL1 GNGT2 SPR GRM6 ENPP2 GHSR EDN2 SPHK2 APLP1 NPY1R BHLHA15 AVPR1A PDYN GABRG3 KLF16 AR ADORA2B LTB4R1 SAG DGKI RAPGEF4 PTGER4 OPRD1 CALCA GIPR NXPH3 NPY4R PTGER2 NXPH4 NPR3 HPCA CACNA1A ADRB2 GNA14 GNG3 HRH1 GNA15 CALCR GRK5 HRH3 NPW GALR2 TBXA2R P2RY2 NMB GABRA5 GABRA4 GABRA3 HTR1B GPR4 TSHR GNG13 MC5R PNOC KCNK2
3008	system process	5.4577E-7	4.0023E-4	141/1241 11.3%	784/10199 7.6%	AQP6 AQP5 BEST2 GJA1 BSN SCN1A GHSR CHRNB4 ACTN2 NPY1R PRKCA POU3F1 PDYN MUC3A GABRG3 OMP MYL7 SOAT2 MIP LTB4R1 PPEF2 SPTBN4 CALCA SHC3 EPAS1 DHH CABP4 NPR3 HPCA CACNA1B CHRNA9 CACNA1A SLC5A1 ADRB2 NTS CACNA1E PRPF8 CPLX1 CACNA1G TRPM1 HRH1 HRH3 GALR2 GAR1 HMOX1 NPTX2 PRPH BBS2 SYT5 EGR1 SYT4 EIF2B2 CAV2 HTR1B GRIN2B GNG13 FOSL1 CXCL10 GCLC TLX3 PNOC MAN2B1 SLC26A4 GCLM GLP1R RYR1 GABRB2 DOC2A NC…
32502	developmental process	6.2775E-7	4.0023E-4	391/1241 31.5%	2624/10199 25.7%	TFRC SERPINE2 POP1 WIPF3 STMN2 STMN3 FZD10 SPIB GJA1 DPYSL5 SOX18 MYC ZC3H12A STMN1 NKX1-2 JUNB KRTDAP NKX2-9 HES6 ENDOG SOX14 PRKCA BHLHA15 HPCAL4 WDR77 AR RFX6 FEZ1 CTBP2 DHH THY1 T GALR2 HMOX1 SFN PCDHA3 NHEJ1 NKX2-2 HEXIM1 JAG2 NGFR PHC1 L1CAM GRIN2B CYP1A2 SERPINI1 ADA MESP2 RARG MEI1 ELN FMN2 ECSIT GLI1 JPH1 AACS LFNG CASP14 CHL1 HEY2 NEFL NEFM JARID2 NEFH APC2 LEFTY1 TCF15 METRN PLLP EN2 P…
9605	response to external stimulus	7.8236E-7	4.3646E-4	84/1241 6.7%	411/10199 4.0%	ROBO3 RARG TFRC ITGB2 PLEKHB1 PCSK9 ARRB1 FZD10 AACS CXCL16 SPN CYSLTR1 GNGT2 SPR CCND1 GRM6 ENPP2 TNFSF11 HRAS JUNB SLC34A3 SREBF1 GHSR EDN2 TRPC3 DUSP1 ATG9B ACSL5 PRKCA AVPR1A PITPNM1 LTB4R2 ADORA2B SOAT2 CCNE1 RARA SAG ENG CNGB1 PRKN CALCA GIPR PLA2G1B CABP4 HPCA WNT8A CHRNA9 CACNA1A STC1 NLRC4 CORO1A SOCS3 CYP27B1 LDHA CCL7 NUP85 CYP11A1 ALOX5 STC2 GAR1 PTK2B HMOX1 WNT3 PLXNA3 BCHE NGFR TRPA…
7154	cell communication	1.4301E-6	7.0919E-4	112/1241 9.0%	600/10199 5.8%	CD80 TUSC2 FZD10 FGF5 GJA1 SALL1 BSN SCN1A GHSR CHRNB4 ATG9B PRKCA BHLHA15 POU3F1 PDYN GABRG3 AR OMP CCNE1 EXOC3L SPTBN4 CALCA SHC3 DHH HPCA CACNA1B LTBP4 CACNA1A ILDR2 STC1 CACNA1E CPLX1 NEUROD1 LDHA HRH1 HRH3 GALR2 STC2 HMOX1 NPTX2 WNT3 JAG2 SYT5 SYT4 NMB EIF2B2 CAV2 WNT3A CAV1 HTR1B INHBB ISG15 GRIN2B FGF17 FOSL1 CXCL10 FGF14 TRP53 FGF18 PNOC TNFSF9 FGF13 GABRB2 TNFAIP6 DOC2A ITGB4 NCAN ITGB2 …
51480	cytosolic calcium ion homeostasis	3.0472E-6	1.3599E-3	26/1241 2.0%	83/10199 0.8%	GLP1R RYR1 CALCA GIPR HPCA CHRNA9 CACNA1A JPH1 HK2 CACNA1G JPH4 GNG3 CYSLTR1 GNA15 CALCR SPR HRH3 GALR2 P2RY2 PTK2B EDN2 CAV1 NPY1R AVPR1A EPOR P2RX7
30154	cell differentiation	3.6797E-6	1.4930E-3	220/1241 17.7%	1375/10199 13.4%	SERPINE2 POP1 WIPF3 STMN2 STMN3 FZD10 SPIB CDC20 LGALS3 SOX3 GJA1 TRIM28 DPYSL5 SOX18 ZC3H12A STMN1 INSC TNFSF11 JUNB KRTDAP NKX2-9 HES6 IFRD1 PRKCA BHLHA15 WDR77 JMJD6 OVOL2 TIAM1 AR SFRP4 RFX6 SOAT2 FEZ1 EPHA2 SPTBN4 CTBP2 EPAS1 DHH THY1 EVPL PGS1 T GALR2 MAP2 SFN NHEJ1 NKX2-2 JAG2 BBS2 EGR1 NGFR NMB BCL11B BCL11A L1CAM DCLK1 GADD45G ID2 ID1 ID3 SIM1 TDGF1 ADA NODAL ROBO3 MEI1 PCSK9 CD3E GLI1 A…
7267	cell-cell signaling	4.9478E-6	1.8402E-3	81/1241 6.5%	410/10199 4.0%	GABRB2 TNFAIP6 DOC2A NCAN CD80 TUSC2 ITGB2 TRH GLI1 SLC6A1 PANX1 FGF5 GRM2 GJA1 SALL1 BSN GHSR CHRNB4 PRKCA BHLHA15 PDYN GABRG3 SYN1 POU5F1 GCHFR AR OMP LTB EXOC3L RAPSN RAPGEF4 ALDH9A1 PRKN NLGN3 CALCA SHC3 DHH HPCA CACNA1B LTBP4 CACNA1A NRXN2 ILDR2 STC1 CACNA1E CPLX1 NEUROD1 HRH1 HRH3 CCL7 GALR2 STC2 SLC17A7 NPTX2 WNT3 SNCA SYT5 SYT4 NMB CAV2 GABRA5 WNT3A CCL20 PCDH8 GABRA3 HTR1B ISG15 GRIN2B T…
51239	regulation of multicellular organismal process	5.4426E-6	1.8685E-3	144/1241 11.6%	837/10199 8.2%	SERPINE2 POP1 CD80 STMN2 IL27RA CDC20 GJA1 CYSLTR1 PNP CCND1 ARHGDIA MYC TNFRSF8 TNFSF11 NRCAM PTGDS GHSR CHRNB4 LMO4 IGFBP3 KRT1 VASH2 NPY1R PRKCA WDR77 OVOL2 TIAM1 AR ARC FEZ1 CARD11 CFTR EPHA2 SPTBN4 CALCA EPAS1 NOTCH4 HPCA CACNA1A IL20RB DTX1 ALOX12 THY1 ADRB2 BHLHE23 NEUROD1 CYP27B1 CALCR SCIN TSPAN8 HMOX1 CD14 SKIL GRIA4 PLXNA3 NKX2-2 BBS2 EGR1 NGFR WNT3A CAV1 HTR1B INHBB GRIN2B MT3 PHOX2A …
48869	cellular developmental process	8.2915E-6	2.5411E-3	224/1241 18.0%	1420/10199 13.9%	SERPINE2 POP1 WIPF3 STMN2 STMN3 FZD10 SPIB CDC20 LGALS3 SOX3 GJA1 TRIM28 DPYSL5 SOX18 ZC3H12A STMN1 INSC TNFSF11 JUNB KRTDAP NKX2-9 HES6 IFRD1 PRKCA BHLHA15 WDR77 JMJD6 OVOL2 TIAM1 AR SFRP4 RFX6 SOAT2 FEZ1 EPHA2 SPTBN4 CTBP2 EPAS1 DHH THY1 EVPL PGS1 T GALR2 MAP2 SFN NHEJ1 NKX2-2 JAG2 BBS2 EGR1 NGFR NMB BCL11B BCL11A L1CAM DCLK1 GADD45G ID2 ID1 ID3 SIM1 TDGF1 ADA NODAL ROBO3 MEI1 PCSK9 CD3E GLI1 A…
50877	neurological system process	8.5405E-6	2.5411E-3	101/1241 8.1%	548/10199 5.3%	BEST2 BSN SCN1A GHSR CHRNB4 NPY1R PRKCA POU3F1 PDYN GABRG3 OMP MIP PPEF2 SPTBN4 CALCA SHC3 EPAS1 DHH CABP4 HPCA CACNA1B CHRNA9 CACNA1A CACNA1E PRPF8 CPLX1 TRPM1 HRH1 HRH3 GALR2 GAR1 NPTX2 PRPH BBS2 SYT5 EGR1 SYT4 EIF2B2 CAV2 HTR1B GRIN2B GNG13 FOSL1 TLX3 PNOC MAN2B1 SLC26A4 GLP1R GABRB2 DOC2A NCAN ARRB1 SLC6A1 GRM2 SPR GRM6 NEFL RAC3 CNGA3 HRAS GPX1 TCF15 PLLP ROM1 SYN1 GCHFR MYO3B SAG FXN RAPSN …
50793	regulation of developmental process	1.1116E-5	2.9399E-3	118/1241 9.5%	667/10199 6.5%	SERPINE2 POP1 CD80 STMN2 ARHGAP35 IL27RA CDC20 GJA1 PNP CCND1 ARHGDIA MYC PALM TNFSF11 NRCAM JUNB GHSR IGFBP3 KRT1 VASH2 PRKCA WDR77 OVOL2 TIAM1 AR CCNE1 FEZ1 CARD11 EPHA2 CALCA FBLIM1 NOTCH4 HPCA LTBP4 CACNA1A DTX1 ALOX12 THY1 ADRB2 BHLHE23 CORO1A SPTA1 NEUROD1 SOCS3 CYP27B1 CALCR SCIN HMOX1 SKIL PLXNA3 NKX2-2 NGFR WNT3A CAV1 MT3 CXCL10 CDK6 LIN28A TLX3 ID2 TRP53 FGF18 ID1 PLXNB1 NFKBID ADA NODA…
45061	thymic T cell selection	1.1198E-5	2.9399E-3	7/1241 0.5%	9/10199 0.0%	JAG2 SPN ITPKB ZAP70 CD74 CD3E CARD11
7204	elevation of cytosolic calcium ion concentration	1.2944E-5	3.2093E-3	23/1241 1.8%	74/10199 0.7%	GLP1R RYR1 CALCA EDN2 GIPR HPCA CHRNA9 CACNA1A AVPR1A JPH1 EPOR CACNA1G P2RX7 JPH4 GNG3 CYSLTR1 GNA15 CALCR SPR HRH3 GALR2 P2RY2 PTK2B
48513	organ development	2.2654E-5	5.3207E-3	230/1241 18.5%	1485/10199 14.5%	POP1 AQP6 AQP5 SPIB SOX3 GJA1 TRIM28 SOX18 MYC ZC3H12A TNFSF11 JUNB NKX2-9 KRT1 PRKCA KRT5 OVOL1 WDR77 JMJD6 OVOL2 AR ARC RFX6 MIP PFN1 CFTR EPHA2 EPAS1 DHH THY1 EVPL CYP27B1 T HMOX1 SFN NHEJ1 NKX2-2 HEXIM1 JAG2 BBS2 EGR1 NGFR NMB BCL11B BCL11A GRIN2B DCLK1 ID2 ID1 CYP1A2 ID3 COL9A3 MKX TDGF1 ADA NODAL MESP2 RARG ELN PCSK9 MYL6B ECSIT CD3E GLI1 JPH1 AACS LFNG CASP14 HEY2 RAC3 JARID2 HRAS FOXD3 PC…
6811	ion transport	2.3844E-5	5.3207E-3	97/1241 7.8%	534/10199 5.2%	KCNG3 STEAP4 SLC23A1 BEST2 CYSLTR1 NIPAL1 FTH1 SCN9A SLC16A3 SCN1A SLC34A3 KCNH3 KCNH4 CHRNB4 KCNH6 SLC30A3 KCNH8 BHLHA15 GABRG3 SLC5A6 SLC5A8 CFTR HPCA CACNA1B CHRNA9 ATP5K CACNA1A SLC5A1 CORO1A CACNA1E CACNA1G SLC5A5 ATP5L TRPM1 CYP27B1 ATP5D GAR1 CLCA2 SLC38A3 SCN3B SLC38A2 GRIA4 CAV1 SLC4A11 GRIN2B BSPRY SLC26A9 SLC26A4 SLC22A7 RYR1 KCNK6 GABRB2 KCNC3 DBI ATP5G1 JPH1 HK2 PANX1 JPH4 CNGA3 TRPC…
55082	cellular chemical homeostasis	2.7679E-5	5.8824E-3	57/1241 4.5%	274/10199 2.6%	GLP1R RYR1 TFRC BEST2 JPH1 HK2 JPH4 CYSLTR1 SPR FTH1 MYC SCN1A SLC34A3 CHRNB4 EDN2 PLLP LMO4 NPY1R PRKCA SYPL2 AVPR1A POU3F1 FXN PPARD NLGN3 CALCA GIPR DHH HPCA CHRNA9 ATP1A4 CACNA1A STC1 FITM2 CACNA1G SLC9A3R1 GNG3 GNA15 CALCR HRH3 CCL7 GALR2 P2RY2 ASNA1 PTK2B CKB SNCA EIF2B2 CAV1 SLC4A11 GRIN2B MT3 EPOR ATOX1 CHERP P2RX7 FOXA3
6875	cellular metal ion homeostasis	3.0794E-5	6.2469E-3	34/1241 2.7%	137/10199 1.3%	GLP1R RYR1 CALCA GIPR HPCA CHRNA9 CACNA1A STC1 JPH1 HK2 CACNA1G JPH4 GNG3 CYSLTR1 GNA15 CALCR SPR HRH3 CCL7 GALR2 P2RY2 ASNA1 PTK2B EDN2 LMO4 CAV1 NPY1R PRKCA SYPL2 AVPR1A MT3 EPOR CHERP P2RX7
48878	chemical homeostasis	3.3488E-5	6.4982E-3	76/1241 6.1%	398/10199 3.9%	GLP1R RYR1 TFRC PCSK9 SLC2A4 BEST2 JPH1 HK2 JPH4 CYSLTR1 SPR FTH1 MYC LDLRAP1 SCN1A SLC34A3 CHRNB4 EDN2 PLLP LMO4 NPY1R TAP1 PRKCA BHLHA15 SYPL2 AVPR1A POU3F1 BDH2 RFX6 SOAT2 ANGPTL4 FXN PPARD NLGN3 CALCA HLF EPAS1 GIPR DHH NPR3 HPCA CHRNA9 ATP1A4 CACNA1A STC1 FITM2 CACNA1E CACNA1G NEUROD1 SLC9A3R1 CYP27B1 GNG3 GNA15 CALCR HRH3 CCL7 GALR2 P2RY2 ASNA1 PTK2B HMOX1 CKB SNCA EIF2B2 CAV1 SLC4A11 GRIN2…
55066	di-, tri-valent inorganic cation homeostasis	4.3351E-5	8.0614E-3	40/1241 3.2%	174/10199 1.7%	GLP1R RYR1 CALCA TFRC GIPR HPCA CHRNA9 CACNA1A STC1 JPH1 HK2 CACNA1G JPH4 CYP27B1 GNG3 CYSLTR1 GNA15 CALCR SPR HRH3 CCL7 GALR2 P2RY2 FTH1 MYC PTK2B HMOX1 EDN2 LMO4 CAV1 NPY1R PRKCA SYPL2 AVPR1A EPOR ATOX1 CHERP P2RX7 BDH2 FXN
7399	nervous system development	4.8465E-5	8.6520E-3	160/1241 12.8%	987/10199 9.6%	SERPINE2 STMN2 STMN3 FAIM2 FZD10 CELSR3 RAPGEFL1 ARHGAP35 CDC20 FGF5 SOX3 GJA1 SALL1 DPYSL5 SALL3 TUBB3 ARHGDIA STMN1 DPF1 INSC NRCAM NKX2-9 HES6 SEMA6A LMO4 APLP1 SOX14 PRKCA POU3F1 PGD HPCAL4 OVOL2 PYGO2 TIAM1 FEZ1 GPRIN1 LY6H PFN1 EPHA2 SPTBN4 SHC3 DHH CABP4 NTM HPCA CACNA1A DTX1 THY1 NDRG2 NPAS1 NEUROD1 T HRH3 CYP11A1 GALR2 MAP2 PCDHA3 OTX2 SKIL NHEJ1 WNT3 PLXNA3 NKX2-2 JAG2 BBS2 NGFR EIF2B2 …
6874	cellular calcium ion homeostasis	5.2688E-5	9.0441E-3	32/1241 2.5%	129/10199 1.2%	GLP1R RYR1 CALCA GIPR HPCA CHRNA9 CACNA1A STC1 JPH1 HK2 CACNA1G JPH4 GNG3 CYSLTR1 GNA15 CALCR SPR HRH3 CCL7 GALR2 P2RY2 PTK2B EDN2 LMO4 CAV1 NPY1R PRKCA SYPL2 AVPR1A EPOR CHERP P2RX7
30001	metal ion transport	5.5565E-5	9.1847E-3	61/1241 4.9%	306/10199 3.0%	RYR1 KCNK6 STEAP4 KCNC3 SLC23A1 JPH1 HK2 JPH4 CYSLTR1 NIPAL1 FTH1 SCN9A SCN1A SLC34A3 KCNH3 KCNH4 TRPC3 SLC30A3 ABCC8 BHLHA15 SLC39A14 SLC5A6 SLC5A8 FXN SCN4B SLC24A1 SLC20A2 SLC20A1 HPCA SLC5A11 CACNA1B CHRNA9 ATP1A4 CACNA1A ATP1A3 SLC5A1 CORO1A CACNA1E CACNA1G SLC5A5 CYP27B1 CACNG8 SLC17A7 SLC38A3 SCN3B SLC38A2 KCNJ3 KCNJ4 KCNJ10 TRPA1 KCNJ9 CAV1 SLC4A11 GRIN2B ATOX1 BSPRY P2RX7 SLC4A8 KCNS1 KC…
55065	metal ion homeostasis	5.9939E-5	9.4054E-3	35/1241 2.8%	147/10199 1.4%	GLP1R RYR1 CALCA GIPR HPCA CHRNA9 CACNA1A STC1 JPH1 HK2 CACNA1G JPH4 CYP27B1 GNG3 CYSLTR1 GNA15 CALCR SPR HRH3 CCL7 GALR2 P2RY2 ASNA1 PTK2B EDN2 LMO4 CAV1 NPY1R PRKCA SYPL2 AVPR1A MT3 EPOR CHERP P2RX7
30005	cellular di-, tri-valent inorganic cation homeostasis	6.2996E-5	9.4054E-3	37/1241 2.9%	159/10199 1.5%	GLP1R RYR1 CALCA TFRC GIPR HPCA CHRNA9 CACNA1A STC1 JPH1 HK2 CACNA1G JPH4 GNG3 CYSLTR1 GNA15 CALCR SPR HRH3 CCL7 GALR2 P2RY2 FTH1 MYC PTK2B EDN2 LMO4 CAV1 NPY1R PRKCA SYPL2 AVPR1A EPOR ATOX1 CHERP P2RX7 FXN

## Sheet: 8C_up_siRSL24d1 with rescue
Supplementary Data 8C. Enriched biological processes GO annotations in genes up-regulated in si-RSL24D1 with rescue between the day 4 and 0 conditions
GO ID	GO description	p-val	corrected p-val	cluster frequency	total frequency	Genes associated to GO annotations
5576	extracellular region	1.0859E-7	2.8007E-4	59/326 18.0%	1054/11773 8.9%	SPON2 SERPINE2 SCT PROS1 LOXL3 CPZ ADAMTSL1 C4B C4A HYAL1 HMCN2 FGFBP3 FGFBP1 GPX3 IL15 GPX6 MST1 WNT5A WNT9A NPNT VCAN CD109 MMRN2 MATN1 COL6A5 MATN4 ENG DHH PAPLN WNT8A NTN4 WNT8B LTBP2 VWCE SBSN DLL1 EGFR TTN WNT6 CLCA2 CLCA1 GRIA3 WNT3 CGREF1 R3HDML BTBD17 VEGFC SSC5D PODN BMP7 HS3ST4 DEF6 PM20D1 CXCL10 MFAP4 FGF18 FAS RLN1 FOLR2
31012	extracellular matrix	3.3455E-7	2.8007E-4	23/326 7.0%	246/11773 2.0%	SPON2 SERPINE2 PAPLN WNT5A WNT8A NTN4 WNT8B LTBP2 WNT9A CPZ PODN NPNT BMP7 ADAMTSL1 MFAP4 WNT6 VCAN MMRN2 HMCN2 MATN1 COL6A5 GRIA3 WNT3
5886	plasma membrane	4.2059E-7	2.8007E-4	100/326 30.6%	2272/11773 19.2%	SERPINE2 SCT CD80 LGALS4 SIRPA NRCAM ANKS1B PHLDA3 SLC34A3 GBP5 CHRNB4 SP110 SYTL1 GPR75 MYO7A RAB30 LTB4R2 FEZ1 CD109 LTB4R1 GYPA SDC4 DHH NTM ADRB2 CACNA1E ART4 CACNA1G TBXA2R CLCA2 BTLA CLCA1 PLEK2 SCN3B RHBDL1 GRIA3 MCAM SLC4A11 FERMT1 PTPRE GNAL LPAR6 MDM2 PLCH2 PTPRT SYNM ITGB4 KCNC3 ITGB2 SGCB HYAL1 SLC22A17 GRM6 LDLRAP1 APC2 FGFBP1 PRMT8 TMEM150A SVOP IL15 NFAM1 GFRA1 GFRA3 PTP4A3 RAP2B I…
60089	molecular transducer activity	4.3570E-7	2.8007E-4	58/326 17.7%	1071/11773 9.0%	PTPRT ROBO3 ITGB4 CD80 ITGB2 LOXL3 NIPAL4 SLC22A17 GRM6 MS4A10 CHRNB4 SP110 IL15 NFAM1 RIPK4 WNT5A GPR75 GFRA1 WNT9A GFRA3 TIAM2 LTB4R2 RTN4RL1 LTB4R1 ENG SDC4 RGS14 RGS16 WNT8A WNT8B ADRB2 EGFR ARNTL2 WNT6 TBXA2R BTLA RGS20 TAS1R1 GRIA3 WNT3 NTRK2 GABRA5 VDR PLK2 SSC5D TSHR P2RX7 PTPRE P2RX6 P2RX5 GNAL LPAR6 FAS RGS12 PLCH2 TEK FOLR2 PLCD4
4871	signal transducer activity	4.3570E-7	2.8007E-4	58/326 17.7%	1071/11773 9.0%	PTPRT ROBO3 ITGB4 CD80 ITGB2 LOXL3 NIPAL4 SLC22A17 GRM6 MS4A10 CHRNB4 SP110 IL15 NFAM1 RIPK4 WNT5A GPR75 GFRA1 WNT9A GFRA3 TIAM2 LTB4R2 RTN4RL1 LTB4R1 ENG SDC4 RGS14 RGS16 WNT8A WNT8B ADRB2 EGFR ARNTL2 WNT6 TBXA2R BTLA RGS20 TAS1R1 GRIA3 WNT3 NTRK2 GABRA5 VDR PLK2 SSC5D TSHR P2RX7 PTPRE P2RX6 P2RX5 GNAL LPAR6 FAS RGS12 PLCH2 TEK FOLR2 PLCD4
44421	extracellular region part	6.6874E-7	3.5822E-4	39/326 11.9%	604/11773 5.1%	SPON2 SERPINE2 DHH PAPLN WNT8A NTN4 LOXL3 WNT8B LTBP2 CPZ EGFR ADAMTSL1 C4B C4A WNT6 HYAL1 HMCN2 CLCA1 GRIA3 WNT3 FGFBP1 GPX3 IL15 WNT5A VEGFC WNT9A PODN NPNT BMP7 DEF6 CXCL10 MFAP4 VCAN CD109 FGF18 MMRN2 MATN1 COL6A5 ENG
4872	receptor activity	4.3913E-6	1.9914E-3	40/326 12.2%	677/11773 5.7%	PTPRT ROBO3 SDC4 ITGB4 CD80 ITGB2 LOXL3 ADRB2 EGFR NIPAL4 TBXA2R SLC22A17 GRM6 BTLA TAS1R1 MS4A10 GRIA3 NTRK2 CHRNB4 GABRA5 VDR NFAM1 RIPK4 GPR75 GFRA1 SSC5D GFRA3 TSHR P2RX7 PTPRE P2RX6 P2RX5 LTB4R2 RTN4RL1 LPAR6 LTB4R1 FAS TEK FOLR2 ENG
5578	proteinaceous extracellular matrix	4.9567E-6	1.9914E-3	20/326 6.1%	227/11773 1.9%	SPON2 PAPLN WNT5A WNT8A NTN4 WNT8B LTBP2 WNT9A CPZ PODN NPNT ADAMTSL1 MFAP4 WNT6 VCAN MMRN2 HMCN2 MATN1 COL6A5 WNT3
7223	Wnt receptor signaling pathway, calcium modulating pathway	6.0324E-6	2.1292E-3	6/326 1.8%	18/11773 0.1%	WNT6 WNT5A WNT8A WNT8B WNT9A WNT3
48699	generation of neurons	7.9814E-6	2.1292E-3	32/326 9.8%	498/11773 4.2%	SPON2 ROBO3 BTG2 SERPINE2 NTM NTN4 WNT8B TWIST1 DLL1 EGFR NEUROD1 WNT6 HOXA1 NRCAM WNT3 NKX2-2 NKX2-9 APC2 IRX5 WNT5A VEGFC FOXN4 WNT9A MYO7A GFRA3 BMP7 POU4F3 VCAN RTN4RL1 FEZ1 DSCAML1 MDGA1
30182	neuron differentiation	8.1423E-6	2.1292E-3	26/326 7.9%	361/11773 3.0%	SPON2 ROBO3 BTG2 NTM NTN4 WNT8B EGFR WNT6 HOXA1 NRCAM WNT3 NKX2-2 NKX2-9 IRX5 WNT5A FOXN4 WNT9A MYO7A GFRA3 BMP7 POU4F3 VCAN RTN4RL1 FEZ1 DSCAML1 MDGA1
35567	non-canonical Wnt receptor signaling pathway	8.6121E-6	2.1292E-3	6/326 1.8%	19/11773 0.1%	WNT6 WNT5A WNT8A WNT8B WNT9A WNT3
71295	cellular response to vitamin	8.6121E-6	2.1292E-3	6/326 1.8%	19/11773 0.1%	WNT6 VDR WNT5A WNT8B WNT9A WNT3
48869	cellular developmental process	1.0548E-5	2.4214E-3	65/326 19.9%	1382/11773 11.7%	RB1 SPON2 ROBO3 BTG2 SERPINE2 SCT ONECUT1 SPIB CASP14 HEY2 HOXA1 NRCAM NKX2-9 APC2 HES6 UNC45B SRRM4 SP110 IL15 NFAM1 MST1 WNT5A WNT9A MYO7A GFRA3 NPNT ITPKB VCAN OBSCN TAL1 RTN4RL1 FEZ1 DSCAML1 ENG GCM1 DHH NXN NTM WNT8A NTN4 WNT8B TWIST1 ADRB2 HDAC9 DLL1 EGFR TTN NEUROD1 DLL4 WNT6 WNT3 NKX2-2 NTRK2 IRX5 FOXJ1 VEGFC FOXN4 BMP7 TSHR POU4F3 GADD45G P2RX7 FGF18 INSM1 MDGA1
22008	neurogenesis	1.5053E-5	3.2254E-3	33/326 10.1%	538/11773 4.5%	SPON2 ROBO3 GCM1 BTG2 SERPINE2 NTM NTN4 WNT8B TWIST1 DLL1 EGFR NEUROD1 WNT6 HOXA1 NRCAM WNT3 NKX2-2 NKX2-9 APC2 IRX5 WNT5A VEGFC FOXN4 WNT9A MYO7A GFRA3 BMP7 POU4F3 VCAN RTN4RL1 FEZ1 DSCAML1 MDGA1
7154	cell communication	1.9184E-5	3.8143E-3	34/326 10.4%	569/11773 4.8%	CDKN1A TNFAIP6 DHH ITGB4 CD80 ITGB2 NTN4 WNT8B NOXO1 CACNA1E DLL1 NEUROD1 DLL4 WNT6 SCN1B WNT3 FGFBP1 CHRNB4 GABRA5 SP110 IL15 VDR ATG9B PCDH8 WNT5A WNT9A SNX20 TSHR FOSL1 P2RX7 CXCL10 FGF18 TEK APBA2
4888	transmembrane receptor activity	2.0175E-5	3.8143E-3	27/326 8.2%	403/11773 3.4%	LOXL3 ADRB2 EGFR TBXA2R SLC22A17 GRM6 TAS1R1 GRIA3 NTRK2 CHRNB4 GABRA5 NFAM1 GPR75 GFRA1 SSC5D GFRA3 TSHR P2RX7 PTPRE P2RX6 P2RX5 LTB4R2 LPAR6 LTB4R1 FAS TEK ENG
30154	cell differentiation	2.7954E-5	4.9913E-3	62/326 19.0%	1338/11773 11.3%	RB1 SPON2 ROBO3 BTG2 SERPINE2 SCT ONECUT1 SPIB CASP14 HEY2 HOXA1 NRCAM NKX2-9 APC2 HES6 UNC45B SRRM4 SP110 IL15 NFAM1 WNT5A WNT9A MYO7A GFRA3 NPNT ITPKB VCAN OBSCN TAL1 RTN4RL1 FEZ1 DSCAML1 ENG GCM1 DHH NXN NTM WNT8A NTN4 WNT8B TWIST1 ADRB2 HDAC9 DLL1 EGFR TTN NEUROD1 DLL4 WNT6 WNT3 NKX2-2 NTRK2 IRX5 VEGFC FOXN4 BMP7 TSHR POU4F3 GADD45G FGF18 INSM1 MDGA1
32501	multicellular organismal process	3.7871E-5	6.4061E-3	113/326 34.6%	2926/11773 24.8%	RB1 SPON2 SERPINE2 SCT PROS1 SPIB HOXA1 NRCAM SCN1B NKX2-9 HES6 SRRM4 CHRNB4 SP110 WNT5A EBF2 KRT5 MYO7A NPNT HIC1 OBSCN FEZ1 LTB4R1 GCM1 SDC4 DHH NTM TWIST1 LTBP2 ADRB2 BHLHE23 CACNA1E CACNA1G NEUROD1 WNT6 RAI2 WNT3 NKX2-2 PRPH VDR FOXN4 BMP7 GADD45G FOSL1 CXCL10 AKR1B10 FGF18 MAN2B1 MESP2 ROBO3 BTG2 CDKN1A ONECUT1 NRARP HOXC13 CASP14 SGCB HYAL1 GRM6 HEY2 CNGA3 FGFBP3 LDLRAP1 APC2 UNC45B APAF1 I…
31670	cellular response to nutrient	4.8844E-5	7.8493E-3	6/326 1.8%	25/11773 0.2%	WNT6 VDR WNT5A WNT8B WNT9A WNT3
71300	cellular response to retinoic acid	5.3630E-5	8.2080E-3	5/326 1.5%	16/11773 0.1%	WNT6 WNT5A WNT8B WNT9A WNT3
32989	cellular component morphogenesis	6.2023E-5	9.0610E-3	22/326 6.7%	314/11773 2.6%	NKX2-9 SPON2 ROBO3 SP110 ONECUT1 MST1 WNT5A WNT8A FOXJ1 MYO7A BMP7 EGFR POU4F3 TTN P2RX7 VCAN RTN4RL1 FEZ1 HOXA1 NRCAM DSCAML1 WNT3
30234	enzyme regulator activity	6.7612E-5	9.4480E-3	37/326 11.3%	683/11773 5.8%	CDKN1A RTKN SERPINE2 RGS14 PROS1 RGS16 FAM13A PAPLN TWIST1 PIK3R3 NOXO1 TTN C4B C4A PSD2 TBXA2R RGS20 SRGAP2 ARHGEF33 R3HDML PLEKHG1 APAF1 ARHGEF37 MST1 SYTL1 TBC1D8 ARAP2 P2RX7 TIAM2 CXCL10 OBSCN PPP2R2B CD109 ARHGEF4 MAPRE3 RGS12 CDK5R2
71299	cellular response to vitamin A	7.4261E-5	9.9447E-3	5/326 1.5%	17/11773 0.1%	WNT6 WNT5A WNT8B WNT9A WNT3
5109	frizzled binding	8.2437E-5	1.0485E-2	3/326 0.9%	4/11773 0.0%	WNT5A WNT8A WNT3
16020	membrane	8.4823E-5	1.0485E-2	164/326 50.3%	4709/11773 39.9%	SERPINE2 SCT CD80 RASL11A LOXL3 KLHDC7A NIPAL4 LGALS4 SIRPA NRCAM MS4A10 SCN1B ANKS1B PHLDA3 SLC34A3 GBP5 CHRNB4 SP110 ATG9B SYTL1 TAP1 GPR75 SHISA4 MYO7A COX6B2 NPNT RAB30 LTB4R2 FEZ1 CD109 LTB4R1 SLC27A3 CTXN1 GYPA SDC4 DHH NTM TMTC3 ADRB2 CACNA1E ART4 CACNA1G CALHM2 TBXA2R CLCA2 BTLA CLCA1 PLEK2 SRGAP2 SCN3B RHBDL1 GRIA3 PRPH SLC37A2 FER1L4 VDR MCAM EPHX1 SLC4A11 SSC5D FOSL1 FERMT1 PTPRE GNAL …
902	cell morphogenesis	1.0285E-4	1.2242E-2	20/326 6.1%	280/11773 2.3%	NKX2-9 SPON2 ROBO3 ONECUT1 MST1 WNT5A WNT8A FOXJ1 MYO7A BMP7 EGFR POU4F3 P2RX7 VCAN RTN4RL1 FEZ1 HOXA1 NRCAM DSCAML1 WNT3
48731	system development	1.2193E-4	1.3657E-2	79/326 24.2%	1920/11773 16.3%	RB1 MESP2 SPON2 ROBO3 BTG2 CDKN1A SERPINE2 SCT ONECUT1 HOXC13 SPIB CASP14 SGCB HEY2 HOXA1 NRCAM NKX2-9 APC2 HES6 UNC45B SRRM4 APAF1 SP110 IL15 NFAM1 WNT5A GFRA1 WNT9A KRT5 MYO7A GFRA3 ITPKB VCAN TAL1 RTN4RL1 FEZ1 CASQ2 DSCAML1 ENG GCM1 DHH TMPRSS6 NTM WNT8A NTN4 WNT8B TWIST1 LTBP2 BHLHE23 HDAC9 DLL1 EGFR TTN NEUROD1 DLL4 WNT6 WNT3 NKX2-2 PRPH NTRK2 IRX5 GABRA5 VDR PCDH8 FOXJ1 VEGFC FOXN4 TBX4 BMP…
7275	multicellular organismal development	1.2323E-4	1.3657E-2	92/326 28.2%	2327/11773 19.7%	RB1 MESP2 SPON2 ROBO3 BTG2 CDKN1A SERPINE2 SCT ONECUT1 NRARP HOXC13 SPIB CASP14 SGCB HEY2 HOXA1 NRCAM NKX2-9 APC2 HES6 UNC45B SRRM4 APAF1 SP110 IL15 NFAM1 WNT5A EBF2 GFRA1 WNT9A KRT5 MYO7A GFRA3 NPNT HIC1 ITPKB VCAN OBSCN TAL1 RTN4RL1 FEZ1 CASQ2 DSCAML1 ENG GCM1 SDC4 DHH TMPRSS6 NXN NTM WNT8A NTN4 WNT8B TWIST1 LTBP2 ADRB2 BHLHE23 CXXC4 HDAC9 DLL1 EGFR TTN CACNA1G NEUROD1 DLL4 WNT6 RAI2 WNT3 NKX2-…
48856	anatomical structure development	1.3433E-4	1.4037E-2	85/326 26.0%	2112/11773 17.9%	RB1 MESP2 SPON2 ROBO3 BTG2 CDKN1A SERPINE2 SCT ONECUT1 HOXC13 SPIB CASP14 SGCB HEY2 HOXA1 NRCAM PHLDA3 NKX2-9 APC2 HES6 UNC45B SRRM4 APAF1 SP110 IL15 NFAM1 MST1 WNT5A GFRA1 WNT9A KRT5 MYO7A GFRA3 ITPKB VCAN TAL1 RTN4RL1 FEZ1 CASQ2 DSCAML1 ENG GCM1 SDC4 DHH TMPRSS6 NTM WNT8A NTN4 WNT8B TWIST1 LTBP2 ADRB2 BHLHE23 HDAC9 DLL1 EGFR TTN CACNA1G NEUROD1 DLL4 WNT6 WNT3 NKX2-2 PRPH NTRK2 IRX5 GABRA5 VDR M…
31668	cellular response to extracellular stimulus	1.3951E-4	1.4037E-2	10/326 3.0%	87/11773 0.7%	FOSL1 P2RX7 WNT6 CDKN1A VDR ATG9B WNT5A WNT8B WNT9A WNT3
7399	nervous system development	1.3976E-4	1.4037E-2	46/326 14.1%	953/11773 8.0%	SPON2 ROBO3 GCM1 BTG2 SERPINE2 DHH NTM NTN4 WNT8B TWIST1 DLL1 EGFR NEUROD1 WNT6 HEY2 HOXA1 NRCAM WNT3 NKX2-2 NKX2-9 APC2 HES6 NTRK2 SRRM4 APAF1 IRX5 GABRA5 SP110 WNT5A VEGFC FOXN4 GFRA1 WNT9A MYO7A GFRA3 BMP7 POU4F3 P2RX5 VCAN RTN4RL1 FEZ1 FABP7 DSCAML1 MDGA1 APBA2 ENG
71496	cellular response to external stimulus	1.5360E-4	1.4960E-2	10/326 3.0%	88/11773 0.7%	FOSL1 P2RX7 WNT6 CDKN1A VDR ATG9B WNT5A WNT8B WNT9A WNT3
44459	plasma membrane part	1.6274E-4	1.5384E-2	60/326 18.4%	1362/11773 11.5%	SYNM SERPINE2 ITGB4 KCNC3 CD80 ITGB2 SGCB SLC22A17 GRM6 NRCAM LDLRAP1 ANKS1B APC2 SLC34A3 CHRNB4 SVOP SP110 IL15 SYTL1 GPR75 MYO7A GFRA3 LTB4R2 RTN4RL1 FEZ1 LTB4R1 CDHR2 ARHGEF4 SCN4B ENG SDC4 NTN4 NOXO1 ADRB2 CACNA1E DLL1 EGFR CACNA1G TBXA2R MLANA PERP CLCA2 BTLA CLCA1 PLEK2 RHBG RHBDL1 GRIA3 NTRK2 GABRA5 PCDH8 SLC4A11 TSHR P2RX7 FERMT1 P2RX6 P2RX5 FAS TEK MDGA1
7166	cell surface receptor linked signaling pathway	1.7277E-4	1.5759E-2	44/326 13.4%	906/11773 7.6%	MESP2 PTPRT ITGB4 NXN ITGB2 WNT8A WNT8B PIK3R3 ADCY2 LTBP2 ADRB2 CPZ DLL1 EGFR ADCY5 DLL4 WNT6 TBXA2R GRM6 BTLA GRIA3 WNT3 NKX2-2 APC2 NTRK2 GABRA5 NFAM1 WNT5A GPR75 GFRA1 WNT9A BMP7 TSHR ITPKB P2RX7 CXCL10 PTPRE GNAL LPAR6 LTB4R1 FGF18 TEK DGKI ENG
7190	activation of adenylate cyclase activity	1.7651E-4	1.5759E-2	6/326 1.8%	31/11773 0.2%	NTRK2 GNAL ADCY2 ADRB2 TSHR ADCY5
8285	negative regulation of cell proliferation	1.8262E-4	1.5863E-2	21/326 6.4%	315/11773 2.6%	RB1 NKX2-9 CGREF1 BTG2 CDKN1A FGFBP1 SP110 IL15 VDR WNT5A FOXJ1 EMP3 WNT9A PODN BMP7 FOSL1 HYAL1 FABP7 BTLA ENG MXD4
31224	intrinsic to membrane	2.1006E-4	1.6638E-2	115/326 35.2%	3108/11773 26.3%	SCT CD80 KLHDC7A NIPAL4 SIRPA NRCAM MS4A10 SCN1B SLC34A3 CHRNB4 SP110 ATG9B TAP1 GPR75 SHISA4 LTB4R2 CD109 LTB4R1 SLC27A3 CTXN1 GYPA SDC4 NTM TMTC3 ADRB2 CACNA1E ART4 CACNA1G CALHM2 TBXA2R CLCA2 BTLA CLCA1 SCN3B RHBDL1 GRIA3 PRPH SLC37A2 FER1L4 MCAM EPHX1 SLC4A11 PTPRE LPAR6 FAM163B PQLC3 SLC26A9 ITM2A SERINC5 PTPRT ROBO3 ITGB4 KCNC3 ITGB2 PSD2 SGCB HYAL1 SLC22A17 GRM6 CNGA3 APC2 TMEM150A SVOP IL…
9653	anatomical structure morphogenesis	2.1218E-4	1.6638E-2	48/326 14.7%	1027/11773 8.7%	MESP2 SPON2 ROBO3 GCM1 CDKN1A TMPRSS6 ONECUT1 WNT8A WNT8B TWIST1 HOXC13 ADRB2 BHLHE23 DLL1 EGFR TTN CACNA1G NEUROD1 DLL4 WNT6 HEY2 HOXA1 NRCAM WNT3 PHLDA3 NKX2-9 APAF1 IRX5 SP110 VDR MCAM PCDH8 MST1 WNT5A FOXJ1 VEGFC WNT9A MYO7A TBX4 BMP7 POU4F3 P2RX7 VCAN RTN4RL1 FEZ1 FGF18 DSCAML1 ENG
45762	positive regulation of adenylate cyclase activity	2.1224E-4	1.6638E-2	6/326 1.8%	32/11773 0.2%	NTRK2 GNAL ADCY2 ADRB2 TSHR ADCY5
5230	extracellular ligand-gated ion channel activity	2.1224E-4	1.6638E-2	6/326 1.8%	32/11773 0.2%	P2RX7 P2RX6 P2RX5 CHRNB4 GABRA5 GRIA3
7155	cell adhesion	2.5099E-4	1.8736E-2	28/326 8.5%	493/11773 4.1%	PTPRT SPON2 TNFAIP6 ITGB4 NTM ITGB2 EGFR LGALS4 EFS HYAL1 PERP CLCA2 SIRPA NRCAM PRPH CGREF1 MCAM PCDHGC4 PCDH8 NPNT FERMT1 MFAP4 VCAN FEZ1 CDHR2 COL6A5 DSCAML1 ENG
31281	positive regulation of cyclase activity	2.5343E-4	1.8736E-2	6/326 1.8%	33/11773 0.2%	NTRK2 GNAL ADCY2 ADRB2 TSHR ADCY5
31225	anchored to membrane	2.6579E-4	1.8736E-2	10/326 3.0%	94/11773 0.7%	RTN4RL1 HYAL1 CD109 NTM GFRA1 FOLR2 GFRA3 RHBG MDGA1 ART4
10646	regulation of cell communication	2.6615E-4	1.8736E-2	45/326 13.8%	952/11773 8.0%	RGS14 CD80 RGS16 ONECUT1 ADRB2 CXXC4 EGFR TTN NEUROD1 PSD2 HEY2 SNCG RGS20 FGFBP3 PHLDA3 ARHGEF33 DUSP2 FGFBP1 PLEKHG1 CHRNB4 ARHGEF37 VDR PLK2 NFAM1 MST1 WNT5A TBC1D8 ARAP2 FOXJ1 DDIT4L BMP7 ITPKB P2RX7 TIAM2 PTPRE P2RX5 OBSCN FEZ1 DDIT4 FGF18 MDM2 ARHGEF4 RGS12 TEK ENG
22610	biological adhesion	2.6816E-4	1.8736E-2	28/326 8.5%	495/11773 4.2%	PTPRT SPON2 TNFAIP6 ITGB4 NTM ITGB2 EGFR LGALS4 EFS HYAL1 PERP CLCA2 SIRPA NRCAM PRPH CGREF1 MCAM PCDHGC4 PCDH8 NPNT FERMT1 MFAP4 VCAN FEZ1 CDHR2 COL6A5 DSCAML1 ENG
5216	ion channel activity	2.9145E-4	1.9930E-2	17/326 5.2%	235/11773 1.9%	CHRNB4 GABRA5 KCNC3 SLC4A11 CACNA1E ANO3 CACNA1G P2RX7 P2RX6 P2RX5 CLCA2 CLCA1 CNGA3 SCN3B SCN4B GRIA3 SCN1B
51349	positive regulation of lyase activity	3.0065E-4	2.0131E-2	6/326 1.8%	34/11773 0.2%	NTRK2 GNAL ADCY2 ADRB2 TSHR ADCY5
10578	regulation of adenylate cyclase activity involved in G-protein signaling pathway	3.5221E-4	2.1769E-2	5/326 1.5%	23/11773 0.1%	GNAL ADCY2 ADRB2 TSHR ADCY5
10579	positive regulation of adenylate cyclase activity by G-protein signaling pathway	3.5221E-4	2.1769E-2	5/326 1.5%	23/11773 0.1%	GNAL ADCY2 ADRB2 TSHR ADCY5
5231	excitatory extracellular ligand-gated ion channel activity	3.5221E-4	2.1769E-2	5/326 1.5%	23/11773 0.1%	P2RX7 P2RX6 P2RX5 CHRNB4 GRIA3
7189	activation of adenylate cyclase activity by G-protein signaling pathway	3.5221E-4	2.1769E-2	5/326 1.5%	23/11773 0.1%	GNAL ADCY2 ADRB2 TSHR ADCY5
22838	substrate-specific channel activity	3.7262E-4	2.2596E-2	17/326 5.2%	240/11773 2.0%	CHRNB4 GABRA5 KCNC3 SLC4A11 CACNA1E ANO3 CACNA1G P2RX7 P2RX6 P2RX5 CLCA2 CLCA1 CNGA3 SCN3B SCN4B GRIA3 SCN1B
35381	ATP-gated ion channel activity	3.9543E-4	2.2808E-2	3/326 0.9%	6/11773 0.0%	P2RX7 P2RX6 P2RX5
4931	extracellular ATP-gated cation channel activity	3.9543E-4	2.2808E-2	3/326 0.9%	6/11773 0.0%	P2RX7 P2RX6 P2RX5
6952	defense response	3.9740E-4	2.2808E-2	20/326 6.1%	310/11773 2.6%	SPON2 APAF1 TNFAIP6 GABRA5 IL15 VDR NFAM1 ITGB2 WNT5A NTN4 TAP1 HDAC9 DEF6 FOSL1 P2RX7 C4B CXCL10 C4A ALOX5 LTB4R1
51094	positive regulation of developmental process	4.1989E-4	2.3676E-2	19/326 5.8%	288/11773 2.4%	RB1 APC2 SERPINE2 VDR CD80 WNT5A VEGFC ADRB2 HDAC9 BMP7 ITPKB NEUROD1 P2RX7 WNT6 TAL1 HEY2 FGF18 NRCAM NKX2-2
32502	developmental process	4.4271E-4	2.4532E-2	96/326 29.4%	2540/11773 21.5%	RB1 MESP2 SPON2 ROBO3 BTG2 CDKN1A SERPINE2 SCT ONECUT1 NRARP HOXC13 SPIB CASP14 SGCB HEY2 DMRTB1 HOXA1 NRCAM PHLDA3 NKX2-9 APC2 HES6 UNC45B SRRM4 APAF1 SP110 IL15 NFAM1 MST1 WNT5A EBF2 GFRA1 WNT9A KRT5 MYO7A GFRA3 NPNT HIC1 ITPKB VCAN OBSCN TAL1 RTN4RL1 FEZ1 CASQ2 DSCAML1 ENG GCM1 SDC4 DHH TMPRSS6 NXN NTM WNT8A NTN4 WNT8B TWIST1 LTBP2 ADRB2 BHLHE23 CXXC4 HDAC9 DLL1 EGFR TTN CACNA1G NEUROD1 DLL4 W…
22834	ligand-gated channel activity	4.9896E-4	2.6728E-2	8/326 2.4%	67/11773 0.5%	P2RX7 P2RX6 P2RX5 CHRNB4 GABRA5 CLCA2 CNGA3 GRIA3
15276	ligand-gated ion channel activity	4.9896E-4	2.6728E-2	8/326 2.4%	67/11773 0.5%	P2RX7 P2RX6 P2RX5 CHRNB4 GABRA5 CLCA2 CNGA3 GRIA3
15267	channel activity	5.9506E-4	3.0784E-2	17/326 5.2%	250/11773 2.1%	CHRNB4 GABRA5 KCNC3 SLC4A11 CACNA1E ANO3 CACNA1G P2RX7 P2RX6 P2RX5 CLCA2 CLCA1 CNGA3 SCN3B SCN4B GRIA3 SCN1B
16502	nucleotide receptor activity	6.1858E-4	3.0784E-2	4/326 1.2%	15/11773 0.1%	P2RX7 P2RX6 P2RX5 LPAR6
1614	purinergic nucleotide receptor activity	6.1858E-4	3.0784E-2	4/326 1.2%	15/11773 0.1%	P2RX7 P2RX6 P2RX5 LPAR6
31018	endocrine pancreas development	6.1858E-4	3.0784E-2	4/326 1.2%	15/11773 0.1%	NEUROD1 ONECUT1 INSM1 NKX2-2
22803	passive transmembrane transporter activity	6.2257E-4	3.0784E-2	17/326 5.2%	251/11773 2.1%	CHRNB4 GABRA5 KCNC3 SLC4A11 CACNA1E ANO3 CACNA1G P2RX7 P2RX6 P2RX5 CLCA2 CLCA1 CNGA3 SCN3B SCN4B GRIA3 SCN1B
33273	response to vitamin	6.5896E-4	3.1572E-2	9/326 2.7%	87/11773 0.7%	CXCL10 WNT6 VDR WNT5A WNT8A WNT8B WNT9A BMP7 WNT3
51393	alpha-actinin binding	6.7781E-4	3.1572E-2	3/326 0.9%	7/11773 0.0%	PTPRT SDC4 TTN
43539	protein serine/threonine kinase activator activity	6.7781E-4	3.1572E-2	3/326 0.9%	7/11773 0.0%	P2RX7 MST1 CDK5R2
48708	astrocyte differentiation	6.7781E-4	3.1572E-2	3/326 0.9%	7/11773 0.0%	GCM1 EGFR NKX2-2
23052	signaling	7.2137E-4	3.2554E-2	90/326 27.6%	2381/11773 20.2%	RB1 MESP2 PTPRT CDKN1A RTKN TNFAIP6 SCT ITGB4 CD80 RASL11A FAM13A ITGB2 CPZ GRM6 CNGA3 SCN1B PHLDA3 APC2 DFFB DUSP2 FGFBP1 CHRNB4 SP110 IL15 NFAM1 MST1 WNT5A ARAP2 GPR75 GFRA1 WNT9A GFRA3 ITPKB TIAM2 RAB30 RAP2B LTB4R1 ARHGEF4 DGKI ENG DHH TMPRSS6 NXN WNT8A NTN4 WNT8B PIK3R3 ADCY2 LTBP2 ADRB2 CACNA1E DLL1 EGFR ADCY5 NEUROD1 DLL4 WNT6 EFS TBXA2R BTLA PLEK2 SRGAP2 RHBDL1 GRIA3 WNT3 NKX2-2 NTRK2 GAB…
45165	cell fate commitment	7.5279E-4	3.2554E-2	10/326 3.0%	107/11773 0.9%	NEUROD1 GCM1 TAL1 ONECUT1 WNT8A FOXN4 DSCAML1 DLL1 WNT3 NKX2-2
42132	fructose 1,6-bisphosphate 1-phosphatase activity	7.6448E-4	3.2554E-2	2/326 0.6%	2/11773 0.0%	FBP1 FBP2
3312	pancreatic PP cell differentiation	7.6448E-4	3.2554E-2	2/326 0.6%	2/11773 0.0%	NEUROD1 NKX2-2
3326	pancreatic A cell fate commitment	7.6448E-4	3.2554E-2	2/326 0.6%	2/11773 0.0%	NEUROD1 NKX2-2
3329	pancreatic PP cell fate commitment	7.6448E-4	3.2554E-2	2/326 0.6%	2/11773 0.0%	NEUROD1 NKX2-2
9887	organ morphogenesis	7.6978E-4	3.2554E-2	28/326 8.5%	529/11773 4.4%	MESP2 GCM1 CDKN1A TWIST1 HOXC13 BHLHE23 EGFR TTN NEUROD1 WNT6 HEY2 HOXA1 WNT3 APAF1 IRX5 VDR PCDH8 WNT5A VEGFC WNT9A MYO7A TBX4 BMP7 POU4F3 P2RX7 FGF18 DSCAML1 ENG
31226	intrinsic to plasma membrane	8.0347E-4	3.3537E-2	36/326 11.0%	747/11773 6.3%	SDC4 ITGB4 KCNC3 ITGB2 NOXO1 ADRB2 DLL1 TBXA2R SGCB SLC22A17 GRM6 MLANA PERP CLCA2 BTLA CLCA1 NRCAM RHBG RHBDL1 NTRK2 CHRNB4 GABRA5 IL15 PCDH8 GPR75 TSHR P2RX7 P2RX6 P2RX5 LTB4R2 RTN4RL1 LTB4R1 TEK MDGA1 SCN4B ENG
10648	negative regulation of cell communication	9.0637E-4	3.7082E-2	18/326 5.5%	283/11773 2.4%	RGS14 RGS16 ONECUT1 MST1 WNT5A DDIT4L ADRB2 CXXC4 BMP7 P2RX7 PTPRE DDIT4 HEY2 MDM2 RGS20 RGS12 ENG PHLDA3
22836	gated channel activity	9.1147E-4	3.7082E-2	14/326 4.2%	192/11773 1.6%	CHRNB4 GABRA5 KCNC3 CACNA1E CACNA1G P2RX7 P2RX6 P2RX5 CLCA2 CNGA3 SCN3B SCN4B GRIA3 SCN1B
7267	cell-cell signaling	9.9453E-4	3.9955E-2	22/326 6.7%	383/11773 3.2%	FGFBP1 CHRNB4 TNFAIP6 DHH GABRA5 SP110 IL15 CD80 ITGB2 PCDH8 WNT9A CACNA1E TSHR NEUROD1 P2RX7 CXCL10 WNT6 FGF18 TEK APBA2 SCN1B WNT3
7389	pattern specification process	1.0113E-3	4.0127E-2	16/326 4.9%	239/11773 2.0%	MESP2 BTG2 PCDH8 WNT8A WNT8B FOXJ1 HOXC13 CXXC4 BMP7 DLL1 NEUROD1 HOXA1 DSCAML1 WNT3 NKX2-2 ENG
51239	regulation of multicellular organismal process	1.0392E-3	4.0532E-2	38/326 11.6%	814/11773 6.9%	RB1 SERPINE2 SDC4 TMPRSS6 CD80 NTN4 TWIST1 ADRB2 BHLHE23 HDAC9 DLL1 EGFR NEUROD1 WNT6 ALOX5 HEY2 SNCG NRCAM NKX2-2 APC2 ZBP1 CHRNB4 IRX5 IL15 VDR NFAM1 WNT5A FOXJ1 VEGFC WNT9A BMP7 TSHR ITPKB P2RX7 CXCL10 TAL1 FEZ1 FGF18
45761	regulation of adenylate cyclase activity	1.0467E-3	4.0532E-2	7/326 2.1%	58/11773 0.4%	NTRK2 GNAL LTB4R2 ADCY2 ADRB2 TSHR ADCY5
31279	regulation of cyclase activity	1.1600E-3	4.4382E-2	7/326 2.1%	59/11773 0.5%	NTRK2 GNAL LTB4R2 ADCY2 ADRB2 TSHR ADCY5
35466	regulation of signaling pathway	1.2305E-3	4.6527E-2	39/326 11.9%	850/11773 7.2%	RGS14 RGS16 ONECUT1 ADRB2 CXXC4 EGFR TTN PSD2 HEY2 RGS20 FGFBP3 PHLDA3 ARHGEF33 DUSP2 FGFBP1 PLEKHG1 ARHGEF37 VDR PLK2 NFAM1 MST1 WNT5A TBC1D8 ARAP2 FOXJ1 VEGFC BMP7 ITPKB P2RX7 TIAM2 PTPRE P2RX5 OBSCN FGF18 MDM2 ARHGEF4 RGS12 TEK ENG
5615	extracellular space	1.2510E-3	4.6752E-2	24/326 7.3%	441/11773 3.7%	FGFBP1 SERPINE2 DHH GPX3 IL15 WNT5A LOXL3 VEGFC LTBP2 PODN BMP7 EGFR DEF6 C4B CXCL10 C4A VCAN HYAL1 CD109 FGF18 MMRN2 CLCA1 WNT3 ENG
51339	regulation of lyase activity	1.2826E-3	4.7382E-2	7/326 2.1%	60/11773 0.5%	NTRK2 GNAL LTB4R2 ADCY2 ADRB2 TSHR ADCY5
