# Supplementary material for: RSL24D1 sustains steady-state ribosome biogenesis and pluripotency translational programs in embryonic stem cells
Source: Nat Commun. 2023 Jan 23;14:356. doi: 10.1038/s41467-023-36037-7 (PMC9870888; doi:10.1038/s41467-023-36037-7)
Supplement: Supplementary file 14 — Source Data [file 41467_2023_36037_MOESM14_ESM.xlsx]

## Sheet: Fig. 1a and S1a
Figure 1a and supplemental Figures S1a. RNA-seq analysis of mouse ESCs, iPSCs, differentiated cells and tissues.
Gene	Name	main functions	log2 ratio PC/diff. Cells	ESC_v65	ESC_D3	ESC_E14d	ESC_OS25	ESC_J1	iPSa	iPSb	CL_MLF	CL_MEFa	CL_MEFb	CL_C2C12	CL_C2C12_m24h	CL_3T3	CL_N2A	Neuron_DRG	CL_C2C12_M1	CL_C2C12_M2	CL_C2C12_M12
ENSMUSG00000032215	Rsl24d1	LSU	13.656	26.47	10.21	27.25	114.8	16.11	28.98	22.6	0	0	0	0	0	0.01	0	0.02	0	0	0
ENSMUSG00000032215	Rsl24d1	LSU	13.656	26.47	10.21	27.25	114.8	16.11	28.98	22.6	0	0	0	0	0	0.01	0	0.02	0	0	0
ENSMUSG00000090733	Rps27	RP	5.697	0	90.81	16.99	184.37	0	32.74	25.98	0	10.58	0	0	0	0	0.05	0	0	0	0
ENSMUSG00000023043	Krt18	Biogenesis	5.511	267.16	29.89	7.77	5.64	25.88	11.73	20.69	0	6.01	6.38	0.03	0	0.23	0	0.03	0	0	0.03
ENSMUSG00000062309	Rpp25	RP	4.976	48.6	93.38	38.57	48.69	32.22	30.04	16.79	0.07	0.46	0.28	0.17	0.32	0.01	12.26	0.69	0.37	0.24	0.52
ENSMUSG00000063171	Rps4y2	RP	4.775	388.97	369.56	240.45	472.02	258.9	352.43	306.84	0	49	49.83	0	0	0.01	0.03	38.21	0	0	0
ENSMUSG00000063316	Rpl27	RP	2.669	96.42	17.64	26.16	30.64	150.61	40.52	46.35	24.08	12.48	12.14	0.52	37.29	3.6	2	6.91	0.76	0.76	0.37
ENSMUSG00000090862	Rps13	RP	2.565	176.73	18.98	63.51	36.87	118.01	57.97	46.85	18.67	22.89	11.97	0.55	61.68	5.34	1.6	12.64	0.88	0.44	1.16
ENSMUSG00000048758	Rpl29	RP	2.283	153.3	109.77	84.75	138.82	108.45	207.24	168.71	90.28	53.75	53.67	0.32	92.46	5.99	1.3	14.93	0.52	0.17	0.12
ENSMUSG00000042354	Gnl3	LSU	2.276	211.93	164.85	194.05	149.37	159.14	186.49	165.44	45.61	30.59	27.16	85.27	38.8	89.02	33.36	23.45	11.45	4.98	9.76
ENSMUSG00000047215	Rpl9	RP	2.244	265.81	54.17	56.38	78.78	93.49	92.27	87.38	10.35	31.25	21.77	0.21	150.12	1.44	0.87	24.53	0.29	0.51	0.24
ENSMUSG00000044533	Rps2	RP	2.151	1796.62	149.73	144.6	368.74	446.98	480.68	412.35	267.93	243.04	202.86	0.78	489.21	0.46	14.45	123.64	0.37	0.87	0.61
ENSMUSG00000028495	Rps6	RP	2.103	3610.64	1422.28	1873.7	2860.62	2711.25	2344.23	2218.49	1497.48	1096.19	977.44	87.22	1827.12	76.47	129.05	379.78	58.96	49.8	52.67
ENSMUSG00000020460	Rps27a	RP	2.08	797.19	67.66	182.7	106.67	678.26	197.3	220.32	379.14	92.03	83.54	4.68	210.38	19.04	17.47	14.71	7.57	4.28	3.22
ENSMUSG00000026516	Nvl	LSU	2.055	51.12	51.61	71.62	58.42	43.05	72.03	73.06	15.63	12.3	12.51	24.68	12.75	18.7	20.34	9.42	12.56	7.8	12.45
ENSMUSG00000073702	Rpl31	RP	2.035	631.57	149.57	256.69	224.51	649.5	327.92	285.07	334.92	149.94	131.59	30.44	142.46	31.27	35.07	25.68	20.96	35.78	29.97
ENSMUSG00000031403	Dkc1	Biogenesis	2.012	155.63	125.6	119.06	150.62	121.61	109.28	91.96	14.69	10.64	10.64	54.31	25.31	79.92	18.44	4.02	40.3	47.2	34.88
ENSMUSG00000028345	Tex10	LSU	2.011	64.85	53	85.29	57.73	66.54	64.6	61.88	9.84	19.08	18.42	23.85	14.48	21.43	9.54	12.76	14.43	18.25	14.88
ENSMUSG00000047675	Rps8	RP	2.004	260.49	142.15	122.29	154.04	151.82	171.32	169.47	31.11	45.38	37.93	14.83	273.92	6.8	2.69	20.27	10.83	9.03	6.25
ENSMUSG00000043535	Setx	SSU	1.94	23.48	48.89	53.45	57.82	37.32	42.11	52.38	9.84	11.53	11.55	13.39	3.57	12.26	14.86	9.2	14.67	14.84	13.48
ENSMUSG00000050244	Heatr1	SSU	1.928	35.6	62.35	105.27	68.89	61.88	57.27	60.69	4.54	10.92	11.41	28.14	17.26	26.19	13.11	6.09	22.44	24.91	21.66
ENSMUSG00000043716	Rpl7	RP	1.923	1195.55	417.49	691.74	554	717.21	1682.35	1551.15	586.57	569.71	511.03	73.68	671.71	34.64	68.26	117.76	69.36	62.43	55.82
ENSMUSG00000005204	Senp3	LSU	1.923	147	265.34	158.66	161.71	102.13	120.21	171.66	36.54	45.03	44.35	58.69	70.43	62.61	29.14	26.43	37.27	25.16	31.14
ENSMUSG00000058546	Rpl23a	RP	1.919	456.67	48.95	26.55	91.03	346.61	40.93	43.84	256.9	31.07	21.38	10.33	57.48	2.47	1.9	21.5	16.42	11.3	7.33
ENSMUSG00000060036	Rpl3	RP	1.916	1806.82	993.95	1173.57	1823.38	960.58	1864.61	1842.91	726.83	799.46	731.78	10.13	1803.24	20.09	36.43	209.31	8.59	6.4	4.98
ENSMUSG00000041453	Rpl21	RP	1.91	19.01	7.75	6.16	15.57	7.42	5.81	6.26	4.37	2.99	2.02	2.38	4.67	1.53	1.67	2.44	2.09	2.23	2.04
ENSMUSG00000025362	Rps26	RP	1.902	7363.4	681.05	2318.71	1343.2	5264.93	1920.23	1659.6	3793.55	1019.09	854.68	42.14	2374.3	84.22	88.33	212.42	71.61	50.27	53.07
ENSMUSG00000060636	Rpl35a	RP	1.897	2790.65	447.42	758.77	766.19	2143.19	627.49	472.56	474.47	430.03	370.15	4.6	1818.8	84.14	84.67	100.13	4.66	4.37	1.85
ENSMUSG00000028081	Rps3a	RP	1.852	234.79	46.98	82.74	78.56	135.41	167.98	166.94	152.67	57.57	40.07	25.26	42.9	6.01	7.61	25.78	13.91	14.8	11
ENSMUSG00000030521	Mphosph10	SSU	1.848	71.45	64.08	89.27	51.26	46.99	56.99	55.27	13.65	13.95	12.54	22.81	7.95	37.1	14.29	9.1	20.1	22.01	16.51
ENSMUSG00000061286	Exosc5	Biogenesis	1.844	55.86	89.72	43.96	107.75	42.38	60.34	52.46	8.17	13.67	14.04	15.04	32.56	26.69	19.71	14.46	20.3	15.69	17.68
ENSMUSG00000062328	Rpl17	RP	1.826	240.22	61.23	78.05	56.09	146.69	88.9	93.52	44.16	47.82	32.62	17.8	141.12	3.35	5.83	11	12.95	13.62	8.74
ENSMUSG00000058600	Rpl30	RP	1.82	260.49	509.73	216.7	600.14	300.37	211.83	180.74	72.22	141.77	140.67	10.82	569.89	20.32	6.92	29.02	7.35	7.72	8.1
ENSMUSG00000053289	Ddx10	SSU	1.788	50.27	47.79	68.69	35.44	36.79	41.71	45.11	9.49	9.89	8.88	19.49	5.55	22.87	10.49	13.16	17.15	16.58	14.69
ENSMUSG00000033845	Mrpl15	Mito-RP	1.757	49.48	36.13	48.85	40.3	35.82	38	41.88	10.27	7.43	7.15	14.46	22.56	11.01	15.09	8.04	13.83	13.06	12.12
ENSMUSG00000019710	Mrpl24	Mito-RP	1.74	132.66	122.04	107.03	102.34	109.63	66.76	75.72	45.51	30.53	28.48	19.29	59.83	22.88	39.65	41.74	17.43	16.39	15.16
ENSMUSG00000031533	Mrps31	Mito-RP	1.704	72.57	42.76	52.61	32.46	33.52	31.66	30.47	13.78	7.24	7.09	17.3	13.55	9.9	16.62	12.86	15.76	14.65	14
ENSMUSG00000027787	Nmd3	LSU	1.67	90.38	103.5	106.67	60.59	67.7	74.36	78.11	18.48	31.39	25.34	58.63	23.2	52.21	33.06	19.78	11.77	3.84	9.44
ENSMUSG00000029614	Rpl6	RP	1.664	1155.28	396.02	450.23	795.83	702.39	702.45	660.24	497.98	339.5	325.34	101.83	610.46	106.28	95.82	109.08	83.54	70.47	70.13
ENSMUSG00000026019	Wdr12	LSU	1.654	62.01	43.5	53.31	42.48	31.19	62.46	61.85	9.68	9.9	8.25	22.17	21.29	27.67	16.41	13.28	16.18	16.9	16.45
ENSMUSG00000025580	Eif4a3	Biogenesis	1.651	258.37	197.36	116.51	219.36	119.55	178.41	290.01	89	74.18	72.15	13.76	331.03	17.65	15.49	38.93	11.12	14.81	12.11
ENSMUSG00000026234	Ncl	SSU	1.645	579.07	579.19	554.42	32.55	272.66	587.77	554.75	114.73	89.15	77.75	235.62	68.31	220.1	121.14	41.09	214.57	215.76	189.97
ENSMUSG00000020290	Xpo1	LSU	1.628	140	74.1	222.14	85.63	121.19	129	183.92	27.77	23.25	21.34	84.62	19.66	52.51	40.12	26.69	63.26	72.9	53.93
ENSMUSG00000025785	Exosc7	Biogenesis	1.625	90.48	106.14	73.85	106.03	46.46	57.14	54.96	12.36	5.96	6	34.96	47.97	29.6	34.49	18.86	30.67	27.74	23.93
ENSMUSG00000059291	Rpl11	RP	1.588	105.33	30.42	31.53	40.93	42.31	31.17	29.3	18.04	15.15	16.24	9.33	62.88	5.83	7.23	6.69	7.53	7.74	5.94
ENSMUSG00000031917	Nip7	Biogenesis	1.583	67.36	68.71	61.82	51.41	42.17	36.65	31.88	7.3	12.58	11.94	16.67	47.41	29.91	17.09	8.4	12.39	13.65	11.46
ENSMUSG00000005846	Rsl1d1	SSU	1.577	262.9	174.11	222.56	145.74	162.27	191.17	196.09	31.52	57.03	51.1	106.18	57.61	105.25	50.36	31.86	74.9	82.64	65.03
ENSMUSG00000033166	Dis3	Biogenesis	1.574	43.95	61.3	95.47	52.8	46.53	63.46	63.69	11.12	12.18	10.83	35.5	17	35.05	7.28	4.64	32.95	31.13	27.86
ENSMUSG00000003868	Ruvbl2	Biogenesis	1.568	154.84	158.34	138.7	202.34	176.32	147.1	137.07	22.58	25.88	28.83	58.5	132.56	84.47	61.36	25.58	42.01	55.29	53.57
ENSMUSG00000060938	Rpl26	RP	1.556	4846.95	1261.74	1647.31	1432.65	4578.78	2228.69	3005.6	2140.83	1162.7	1152.39	320.08	3859.88	157.62	215.18	354.57	272.99	273.14	246.24
ENSMUSG00000031843	Mphosph6	Biogenesis	1.554	78.29	58.89	48.01	34.71	53.83	44.83	38.77	9.56	16.59	12.76	20.86	17.47	20.39	22.4	7.16	23.92	20.01	20.13
ENSMUSG00000061477	Rps7	RP	1.552	602.14	226.72	277.96	262.67	582.63	329.1	276.02	267.06	178.42	182.24	27.4	473.94	76.37	67.32	55.24	13.94	14.8	13.79
ENSMUSG00000058006	Mdn1	LSU	1.542	8.22	35.59	44.07	19.09	22.96	40.1	43	2.72	6.4	8.58	12.56	6.86	12	18.83	5.29	13.27	15.38	13.04
ENSMUSG00000025364	Pa2g4	LSU	1.529	335.07	326.11	269.98	287.2	272.09	249.71	263.68	60.63	75.67	69.62	219.19	227.15	166.88	138.38	41.18	43.99	19.5	29.23
ENSMUSG00000041438	Cirh1a	SSU	1.515	125.35	100.29	149.15	114.64	115.98	94.73	90.05	13.93	26.84	25.14	45.3	57.47	76.03	70.03	18.6	32.68	33.17	35.22
ENSMUSG00000029415	Sdad1	Biogenesis	1.503	33.86	41.13	55.24	36.35	39.73	43.47	48.23	8.6	9.8	9.89	15.09	7.19	48.2	22.25	6.92	11.57	14.22	11.49
ENSMUSG00000039756	Dnttip2	Biogenesis	1.497	97.93	133.8	101.93	78.27	63.62	80.52	76.27	35.8	15.42	15.85	52.73	16.25	62.19	21.38	15.88	39.37	40.64	36.46
ENSMUSG00000063334	Krr1	SSU	1.486	28.11	27.99	34.14	26.56	23.88	23.13	22.04	6.84	5.48	4.84	14.04	4.82	12.54	13.03	6.04	13.88	11.76	11
ENSMUSG00000063785	Utp14a	SSU	1.479	37	55.38	64.28	60.26	55.39	41.75	37.86	35	10.83	9.73	25.61	12.89	24.65	11.7	8.01	22.65	19.19	18.12
ENSMUSG00000049517	Rps23	RP	1.476	726.61	78.06	179.44	125.5	313.15	207.94	168.64	223.33	105.02	83.23	15.49	510.47	6.38	10.35	29.13	10.02	13.69	9.5
ENSMUSG00000001305	Rrp15	Biogenesis	1.463	78.81	94.16	81.37	72.24	42.93	85.41	88.5	17.44	11.96	11.8	37.16	28.72	45.79	55.37	4.68	33.63	31.72	31.54
ENSMUSG00000020914	Top2a	Biogenesis	1.452	191.59	246.49	286.11	203.39	215.95	229.84	340.11	33.36	19.75	20.13	156.47	51.93	188.33	81.12	0.51	144.13	162.73	126.01
ENSMUSG00000058558	Rpl5	RP	1.446	2809.38	1887.45	1836.38	2348.64	1596.31	1455.7	1328.45	1140.1	676.19	590.74	730.47	1037.75	593.33	890.43	360.4	637.49	536.77	454.8
ENSMUSG00000028691	Prdx1	Biogenesis	1.436	352.21	269.75	245.64	226.78	236.5	381.43	360.62	66.05	264.57	229.74	102.12	171.59	54.12	17.16	113.11	51.16	74.46	60.02
ENSMUSG00000058392	Rrp1b	Biogenesis	1.435	31.87	37.76	29.97	38.5	35.14	26.88	27.83	5.69	3.51	3.7	14.59	13.01	16.13	18.32	2.74	17.42	18.99	18.34
ENSMUSG00000024081	Cebpz	Biogenesis	1.421	83.42	62.08	65.57	17.03	55.58	57.33	56.87	22.2	12.92	11.84	35.29	10.16	29.76	17.54	11.33	30.35	28.04	24.12
ENSMUSG00000027395	Polr1b	Biogenesis	1.412	38.49	36.24	35.77	49.66	39.28	36.14	45.02	5.14	5.95	6.73	16.41	17.27	29.96	27.61	5.24	16.44	16.06	18.84
ENSMUSG00000025995	Wdr75	SSU	1.412	78.04	74.43	102.32	58.9	63.83	95.29	90.56	19.85	23.29	20.52	48.24	22.75	34.94	42.78	17.53	31.7	38.47	32.71
ENSMUSG00000000740	Rpl13	RP	1.406	1816.54	507.47	1177.07	987.54	1637.41	959.98	724.53	651.06	542.49	564.21	140.53	1831.02	92.38	242.05	178.96	188.8	101.26	98.6
ENSMUSG00000041506	Rrp9	SSU	1.4	82.32	151.94	78.55	145.66	57.71	86.36	71.35	8.9	22.8	25.64	37.32	78.03	63.46	37.38	11.9	39.57	34.87	41.36
ENSMUSG00000009927	Rps25	RP	1.395	2434.36	1471.1	1579.48	1761.64	1289.94	1483.75	1184.95	800.38	921.28	856.36	337.98	2310.59	239.25	275.07	320.25	221.63	229.83	180.71
ENSMUSG00000030079	Ruvbl1	Biogenesis	1.382	119.23	134.67	113.71	153.3	92.14	114.76	101.69	32.17	23.71	24.14	65.78	95.33	95.09	45.23	18.5	53.43	20.86	25.79
ENSMUSG00000001674	Ddx18	SSU	1.377	152.41	107.52	139.11	108.31	103.26	157	155.36	39.77	28.21	26.6	71.89	53.82	103.1	41.77	14.5	59.47	61.62	57.83
ENSMUSG00000022538	Lsg1	LSU	1.376	57.12	68.66	58.49	71.42	43.61	42.74	44.03	10.6	19.73	19.18	34.26	32.95	47.36	29.3	11.78	15.58	4.2	8.84
ENSMUSG00000060373	Hnrnpc	Biogenesis	1.371	413.11	248	278.57	215.87	210.06	261.7	246.84	78.35	77.62	71.54	149.86	152.12	87.54	87.16	65.01	137.51	124.12	107.89
ENSMUSG00000018921	Pelp1	LSU	1.367	63.82	60.01	43.41	65.3	64.47	57.01	96.5	16.17	12.11	13.66	30.93	33.26	33.26	24.71	12.07	34.41	31.9	32.04
ENSMUSG00000022682	Rrn3	Biogenesis	1.364	100.18	114.58	84.43	103.07	98.06	68.94	67.49	13.41	30.03	27.47	44.95	39.62	38.74	31.36	33.35	41.82	44.92	43
ENSMUSG00000057841	Rpl32	RP	1.361	4323.2	2981.82	2713.08	3683.52	2919.24	3677.03	3446.16	2892.39	2338.07	2257.78	245.97	5144.6	177.26	357.21	525.23	191.7	216.65	182.5
ENSMUSG00000016018	Skiv2l2	Biogenesis	1.354	80.27	70.55	93.76	45.57	66.71	67.26	60.57	19.15	11.97	11.01	43.98	16.83	26.32	38.48	28.18	36.75	34.68	30.63
ENSMUSG00000027374	Mrps5	Mito-RP	1.342	25.23	30.41	34.21	36.35	24.05	24.91	23.28	8.25	5.22	4.8	12.2	14.38	10.94	16.49	11.29	14.83	12.61	11.98
ENSMUSG00000026020	Nop58	SSU	1.342	251.42	172.44	173.45	161.35	120.15	212.66	177.65	41.15	29.9	25.9	148.18	40.92	117.22	39.2	12.36	104.64	126.1	101.12
ENSMUSG00000061787	Rps17	RP	1.34	3158.24	2256.72	1474.01	3395.15	1502.09	1913.3	1615.32	1402.23	1152.2	1117.66	598.46	2517.3	653.32	481.59	343.56	417.78	431.03	389.9
ENSMUSG00000029486	Mrpl1	Mito-RP	1.338	18.83	13.57	18.65	11.91	12.45	12.73	15.19	5.61	3.79	3.25	9.01	3.67	8.25	5.4	5.1	7.13	6.66	6.34
ENSMUSG00000028187	Rpf1	Biogenesis	1.325	76.01	82.91	72.66	48.36	55.57	47.04	43.66	17.35	12.32	11.95	37.17	20.18	43.84	26.7	9.01	31.47	31.56	25.76
ENSMUSG00000021149	Gtpbp4	LSU, biogenesis	1.325	116.32	100.41	123.53	70.64	81.24	88.17	91.36	21.37	23.39	21.22	62.93	24.32	59.08	69.97	19.41	51.11	36.66	31.91
ENSMUSG00000028948	Nol9	LSU	1.323	45.63	47.88	45.53	59.07	75.97	55.89	54.54	4.65	18.26	18.86	23.84	31.09	41.48	35.5	6.17	19.94	21.64	20.12
ENSMUSG00000027185	Nat10	SSU	1.32	40.61	47.66	44.16	56	47.94	46.42	41.39	7.82	8.82	9.48	23.45	23.34	22.99	28.38	6.48	26.26	23.57	23.42
ENSMUSG00000041057	Wdr43	SSU	1.32	98.99	104.44	116.63	29.91	94.44	119.47	120.32	19.34	21.25	21.05	66.44	21.56	74.09	39.24	11.08	48.33	59.69	48.72
ENSMUSG00000004667	Polr2e	Biogenesis	1.314	163.64	243.62	163.41	369.73	182.73	167.32	160.72	44.61	36.51	40.6	91.78	179.05	113.4	133.83	35.12	86.15	76.19	80.21
ENSMUSG00000024608	Rps14	RP	1.306	2844.28	1097.24	1236.53	1751.53	2893.14	1571.38	1360.53	1026.93	1016.84	974.21	162.73	3878.61	161.61	359.72	271.45	113.69	66.32	71.46
ENSMUSG00000021018	Polr2h	Biogenesis	1.298	82.44	82.11	77.58	113.94	61.18	74.42	58.71	8.06	17.16	17.37	43.06	81.48	43.34	23.55	22.07	31.28	35.17	29.12
ENSMUSG00000042729	Wdr74	Biogenesis	1.291	84.85	101.09	82.74	122.85	63.11	79.95	75.33	20.68	25.31	24.9	22.52	94.55	67.02	52.63	26.64	21	18.79	17.56
ENSMUSG00000042079	Hnrnpf	Biogenesis	1.283	540.82	654.74	627.67	720.94	455.44	437.73	445.76	212.62	178.17	170.05	356.88	236.12	296.84	179.94	88.37	232.33	298.02	258.04
ENSMUSG00000022247	Brix1	Biogenesis	1.278	94.06	83.56	71.78	51.31	57.61	60.2	57.59	15.27	17.49	14.06	47.5	20.48	52.43	14.74	8.66	41.17	39.74	36.96
ENSMUSG00000039221	Rpl22l1	RP	1.276	288.34	123.62	317.57	189.53	325.12	370.88	405.63	223.32	286.67	227.26	109.12	135.11	45.74	13.6	32.07	108.51	63.61	66.6
ENSMUSG00000040952	Rps19	RP	1.264	454.64	360.07	228.7	600.94	326.84	306.37	260.5	230.57	214.47	204.72	150.38	449.95	46.51	56.76	49.15	64.82	103.92	89.78
ENSMUSG00000020706	Ftsj3	Biogenesis	1.258	122.38	153.37	123.84	116.56	64.38	103.53	145.93	24.18	31.69	29.38	66	46.59	109.63	47.09	17.49	63.21	55.19	54.71
ENSMUSG00000018433	Nol11	Biogenesis	1.249	65.2	43.95	73.75	45.56	59.58	40.96	62.58	18.39	12.45	11.94	36.84	20.24	39.17	23.16	10.02	27.97	30.83	27.84
ENSMUSG00000008682	Rpl10	RP, LSU	1.248	264.68	126.3	44.03	157.88	312.96	66.41	50.13	332.28	46.48	23.13	17.24	180.76	6.73	5.24	35.41	8.18	11.78	9.02
ENSMUSG00000031578	Mak16	Biogenesis	1.247	140.55	109.21	98.95	52.49	94.73	91.65	76.6	16.26	39.34	33.96	55.45	37.77	54.05	46.15	12.8	47.83	48.86	47.12
ENSMUSG00000007892	Rplp1	RP	1.237	2824.21	5134.63	2595.2	8414.43	743.96	7800.17	6408.84	1918.98	7091.47	7635.27	120.42	4011.71	207.09	140.23	1109.31	184.38	105.1	97.94
ENSMUSG00000063888	Rpl7l1	RP	1.236	140.73	154.61	99.06	130.7	79.55	96.47	83.12	39.77	40.32	38.65	57.18	102.67	61.25	24.22	22.32	50.29	44.41	42.16
ENSMUSG00000020561	Twistnb	Biogenesis	1.234	27.65	28.47	33.89	23.83	33.45	23.8	23.78	6.19	9.65	8.58	16.13	4.37	21.81	10.92	6.43	13.62	16.86	15.67
ENSMUSG00000026248	Mrpl44	Mito-RP	1.232	34.89	26.38	29.29	35.65	19.85	43.43	44.85	8.6	9.48	9.72	14.68	16.87	16.93	25.46	18.19	11.05	13.02	12.73
ENSMUSG00000038274	Fau	Biogenesis	1.229	106.71	69.7	90.62	118.71	130.16	90.76	76.11	24.77	43.42	42.42	0	313.91	6.13	3.48	23.3	0.15	0	0
ENSMUSG00000041747	Utp15	SSU	1.22	26.03	25.37	30.11	26.84	26.64	24.49	23.61	5.74	7.11	6.26	14.77	11.43	18.42	17.79	6.84	12.18	12.35	10.65
ENSMUSG00000057788	Ddx49	SSU	1.217	61.58	58.21	51.53	71.05	48.4	45.4	41.33	24.79	22.04	22.81	18.37	48.82	17.44	28.87	15.04	20.23	17.93	18.83
ENSMUSG00000028729	Ebna1bp2	Biogenesis	1.215	83.72	78.91	56.85	70.4	40.87	54.07	55.57	9.41	15.86	15.05	40.02	40.05	42.03	18.13	13.4	36.16	34.71	33.22
ENSMUSG00000074129	Rpl13a	RP	1.203	1716.22	1684.37	1302.38	2209.65	959.8	1864.4	1699.49	755.19	1268.66	1222.97	354.56	2163.25	252.34	507.88	359.28	398.95	292.25	231.72
ENSMUSG00000012405	Rpl15	RP	1.194	140.43	56.52	96.77	110.91	101.71	41.84	37.38	51.5	31.33	26.04	34.4	99.18	9.32	14.48	36.87	30.93	39.66	28.62
ENSMUSG00000063200	Nol7	Biogenesis	1.189	64.38	48.9	54.29	36.75	36.66	43.52	39.23	20.89	16.02	13.36	27.26	25.21	20.82	13.63	17.37	26.74	22.02	19.76
ENSMUSG00000054079	Utp18	SSU	1.177	61.1	47.31	44.46	28.02	34.21	40.66	63.02	16.19	13.65	12.03	31.42	17.04	36.65	16.71	8.59	23.14	25.17	20.98
ENSMUSG00000074698	Csnk2a1	SSU	1.176	123.6	90.95	115.91	101.81	112.42	101.34	94.22	44.33	37.36	35.17	62.8	32.16	45.27	53.77	50.24	46.85	60.54	46.25
ENSMUSG00000004268	Emg1	SSU	1.174	187.57	212.54	136.96	238.41	93.51	134.76	113.02	50.91	36.23	35.52	98.43	169.9	94.17	68.88	24.54	71.5	69.81	57.95
ENSMUSG00000018882	Mrpl45	Mito-RP	1.164	62.92	44.66	53.64	48.33	55.82	42.33	54.93	24.74	12.81	12.86	30	43.48	29.85	18.65	11.9	26.73	23.14	20.16
ENSMUSG00000019814	Ltv1	SSU	1.161	77.64	64.16	75.74	54.91	56.92	54.81	53.56	17.8	18.23	16.9	42.11	20.31	20.48	47.83	14.01	38.3	36.7	34.86
ENSMUSG00000035575	Utp6	Biogenesis	1.156	45.92	61.29	51.05	49.08	34.37	41.92	62.16	17.57	14.3	13.73	28.92	18.73	42.24	9.98	12.87	27.23	31.02	27.33
ENSMUSG00000023846	Riok2	Biogenesis	1.148	34.71	43.96	49.22	29.72	27.14	27.53	31.57	8.8	9.01	7.56	25.7	10.8	26.26	14.17	11.57	17.93	22.69	18.42
ENSMUSG00000003429	Rps11	RP	1.148	2570.71	1552.01	1182.38	2745.25	1454.93	1643.17	1557.41	1280.68	940.08	905.47	481.04	2998.57	483.88	503.12	372.64	379.71	365.27	302.13
ENSMUSG00000004356	Utp20	SSU	1.144	23.35	40.34	51.94	34.2	31.4	40.44	39.74	8.25	14.88	15.87	23.83	13.14	23.08	12.71	7.21	22.92	22.31	21.7
ENSMUSG00000033285	Wdr3	SSU	1.139	43.38	45.58	71.23	47.19	35.3	42.43	44.79	12.28	12.69	13.09	31.96	18.15	48.04	19.7	8.06	23.61	25.09	22.79
ENSMUSG00000035443	Thyn1	Biogenesis	1.131	126.69	103.22	82.41	36.25	44.84	76.64	77.65	37.14	54.74	51.34	33.69	52.69	19.25	11.95	46.35	32.28	28.75	24.9
ENSMUSG00000038900	Rpl12	RP	1.117	269.37	58.95	88.29	125.27	268.36	88.49	71.77	137.53	56.8	48.87	69.39	122.64	35.08	36.85	12.01	59.11	72.96	51.9
ENSMUSG00000045128	Rpl18a	RP	1.11	1463.09	680.17	512.27	1237.42	1161.13	682.29	555.31	747.3	515.31	527.02	236.64	1068.98	211.49	432.72	145.07	230.03	216.88	247.91
ENSMUSG00000045624	Esf1	SSU	1.103	56.42	35.62	50.06	6.87	31.57	33.32	33.04	15.32	9.83	8.72	26.63	4.45	29.94	14.62	6.85	23.07	22.61	18.62
ENSMUSG00000060679	Mrps9	Mito-RP	1.096	49.04	51.16	74.66	57.1	40.67	53.96	61.77	27.2	13.67	13.26	29.44	28.22	23.33	62.1	17.59	23.39	24.54	22.78
ENSMUSG00000028430	Nol6	SSU	1.085	42.55	62.49	43.17	68.63	53.37	42.49	46.73	15.47	17.38	19.04	25.27	25.65	31.87	19.87	17.29	30.84	28.97	34.66
ENSMUSG00000020430	Pes1	LSU	1.08	98.2	125.09	121.95	147.99	99.57	108.05	149.28	45.07	43.3	41.12	66.12	122.25	66.76	53.24	27.97	51.87	59.26	55.05
ENSMUSG00000026377	Mki67ip	Biogenesis	1.078	80.23	93.08	86.01	57.41	44.33	86.27	84.12	25.54	21.91	19.02	52.94	34.6	59.32	24.3	16.27	48.36	47.91	45.35
ENSMUSG00000021243	Fcf1	SSU	1.072	164.52	126.91	106.44	156.64	95.78	97.87	98.76	46.15	44.54	41.67	84.17	100.73	58.07	33.01	37.28	66.08	60.64	60.53
ENSMUSG00000022889	Mrpl39	Mito-RP	1.07	45.68	47.69	40.44	37.79	31.7	25.82	27.8	9.52	13.61	13.29	23.29	25.83	16.81	12.61	12.41	23.97	19.89	21.08
ENSMUSG00000022706	Mrpl40	Mito-RP	1.069	79.65	60.94	50.18	40.62	37.46	48.44	50.99	18.99	14.28	12.87	33.12	53.76	20.7	21.28	26.13	29.03	25.46	20.19
ENSMUSG00000032399	Rpl4	RP	1.068	3218.12	2047.94	2531.8	2308.74	2048.9	2175.05	1842	1606.4	959.09	847.38	1367.04	1127.07	886.92	1486.23	356.52	1248.14	1185.72	1048.99
ENSMUSG00000040446	Rprd1a	RP	1.067	13.73	13.81	26.38	14.45	46.92	18.2	17.68	11.04	8.09	8.77	13.89	5.28	7.69	8.42	19.88	10.82	10.42	9.09
ENSMUSG00000024528	Srfbp1	Biogenesis	1.063	39.78	52.82	46.93	44.28	33.9	36.03	39.45	12.35	11.2	10.9	29.09	18.12	19.59	22.85	7.35	33.82	27	28.19
ENSMUSG00000062981	Mrpl42	Mito-RP	1.063	204.87	206.26	143.41	180.07	155.18	143.92	133.05	59.38	34.46	31.64	117.18	122.03	88.31	62.11	70.14	96.11	98.6	97.85
ENSMUSG00000020116	Pno1	Biogenesis	1.058	90.5	71.04	106.92	28.36	69.57	66.8	96.22	26.41	31.62	29.23	52.45	37.02	42.3	22.2	27.09	45.29	44.27	41.78
ENSMUSG00000034931	Dhx8	Biogenesis	1.058	29.43	49.09	42.88	42.88	28.82	29.05	45.41	16.62	14.49	15.59	15.8	15.91	27.12	27.14	13.46	19.16	17.41	19.31
ENSMUSG00000028936	Rpl22	RP	1.054	1724.22	1265.73	1088.43	1453.46	750.79	1029.72	810.18	467.17	480	449.1	741.73	1340.82	625.81	649.63	152.5	419.83	513.36	306.81
ENSMUSG00000046330	Rpl37a	RP	1.051	885.19	314.98	265.93	520.64	294.65	504.28	424.92	431.37	215.7	225.16	77.63	1113.39	36.32	49.13	85.89	76.44	62.98	60.85
ENSMUSG00000046865	Fbl	SSU	1.03	331.34	415.02	239.46	602.04	212.07	248.04	224.37	62.66	81.07	85.29	169.78	331.81	257	234.24	32.49	168.41	162.08	163.26
ENSMUSG00000058267	Mrps14	Mito-RP	1.029	20.95	23.44	24.44	22.75	15.52	19.78	19.25	9.07	10.08	9.03	10.14	17.04	13.56	11.15	10.17	7.92	7.58	6.82
ENSMUSG00000038299	Wdr36	SSU	1.024	69.31	46.96	77.34	47.88	70.37	62.61	67.78	16.66	29.5	26.32	54.79	33.85	24.77	23.23	20.56	35.64	42.21	34.33
ENSMUSG00000079435	Rpl36a	RP	1.02	1655.35	1833.63	1225.39	2195.19	1167.79	980.1	811.56	1194.29	582.71	527.23	752.47	1441.7	725.45	421.11	272.74	658.78	555.5	516.72
ENSMUSG00000057421	Las1l	LSU	1.019	88.42	79.49	73.08	6.91	60.87	59.1	64.88	18.3	22.88	22.74	45.58	23.98	34.54	11.77	33.19	37.29	41.19	44.1
ENSMUSG00000027752	Exosc8	Biogenesis	1.019	87.7	59.07	63.26	72.57	52.29	52.35	43.76	11.9	9.25	9.3	52.15	48.56	63.48	19.16	8.74	36.69	39.96	35.03
ENSMUSG00000020457	Drg1	LSU	1.018	161.47	111.87	117.29	112.47	83.29	94.92	128.37	62.28	42.89	38.03	91.9	112.1	58.6	68.39	59.44	37.71	24.32	32.47
ENSMUSG00000037805	Rpl10a	RP	1.009	1479.27	1066.28	1038.29	2024.79	1331.5	1633.24	1484.61	1012.48	1016.56	990.72	421.69	2281.28	290.97	574.88	250.37	331.37	350.81	332.66
ENSMUSG00000061458	Nol10	Biogenesis	1.007	39.98	34.59	33.51	35.47	32.96	33.11	35.43	6.96	14.58	13.4	24.86	17.6	28.66	13.87	9.56	19.93	22.42	19.74
ENSMUSG00000030138	Bms1	SSU	1.006	51.65	79.6	78.37	24.96	46.7	58.76	72.08	24.76	19.73	19.76	39.38	19.51	39.79	27.82	11.61	44.17	37.77	38.22
ENSMUSG00000024829	Mrpl21	Mito-RP	1.001	60.35	54.72	43.73	62.5	27.99	38.23	37.58	21.52	16.66	16.22	28.06	35.13	26.63	13.7	15	30.94	27.11	24.33
ENSMUSG00000027655	Dhx35	Biogenesis	0.99	12.91	12.93	13.89	17.88	20.33	14.99	13.34	4.37	4.07	4.36	9.48	10.06	7.4	15.59	6.54	8.74	6.56	6.88
ENSMUSG00000048039	Isg20l2	Biogenesis	0.985	46.6	38.24	34.28	41.22	47.06	40.42	34.43	17.6	16.02	14.82	23.49	25.07	36.32	16.82	6.07	21.25	22.66	23.9
ENSMUSG00000028869	Gnl2	LSU, biogenesis	0.977	76.07	78.95	84.7	56.32	48.85	50.17	60.63	18.09	21.99	19.57	45.17	20.26	54.23	29.86	32.56	40.2	42.09	39.69
ENSMUSG00000035772	Mrps2	Mito-RP	0.974	61.37	44.54	32.59	60.93	50.72	38.5	36.76	18.47	15.19	14.94	26.53	24.17	34.87	30.37	11.48	27.03	29	28.25
ENSMUSG00000040688	Tbl3	SSU	0.966	28.42	28.95	29.59	57.05	33.09	32.88	33.8	8.63	13.41	14.55	17.29	36.67	29.59	16.02	12.5	14.53	15.98	16.98
ENSMUSG00000025047	Pdcd11	SSU	0.954	28.96	55.58	51.43	44.44	32.17	43.04	45.89	11.53	13.1	14.37	26.26	20.46	33.43	31.98	7.27	30.32	27.08	28.81
ENSMUSG00000015672	Mrpl32	Mito-RP	0.953	58.72	35.39	51.9	36.4	39.9	51.52	57.8	38.92	49.8	43.52	16.62	38.07	11.18	3.7	23.99	14.17	14.19	15.07
ENSMUSG00000062006	Rpl34	RP	0.945	75.65	99.03	34.45	132.7	45.49	121.96	110.11	45.02	70.45	70.52	10.23	195.99	31.38	21.37	30.79	13.81	8.59	7.47
ENSMUSG00000036693	Nop14	SSU	0.943	67.14	73.87	75.78	57.24	50.95	57.82	58.92	28.55	23.33	22.53	38.43	21.68	62.35	34.71	30.99	32.43	33.63	32.39
ENSMUSG00000061983	Rps12	RP	0.937	492.06	63.56	56.07	125.37	587.63	176.81	148.08	277.82	69.81	36.49	11.15	911.36	1.59	3.7	23.13	5.37	8.9	4.32
ENSMUSG00000020923	Ubtf	Biogenesis	0.932	111.46	149.63	85.44	85	63.05	82.27	76.87	50.71	25.83	27.83	52.37	62.48	85.66	63.25	24.66	58.87	46.61	39.99
ENSMUSG00000008683	Rps15a	RP	0.924	117.72	41.57	76.89	79.53	39.39	84.04	76.99	55.13	59.86	53.71	24.16	106.38	27.18	22.86	25.17	16.91	19.94	16.2
ENSMUSG00000024785	Rcl1	SSU	0.921	59.28	62.79	54.92	79.27	39.05	46.97	46.54	19.42	13.4	13.08	32.47	39.26	51.84	56.54	11.09	27.64	29.51	28.46
ENSMUSG00000027405	Nop56	SSU	0.92	406.15	261.24	265.25	252.74	226.07	235.54	219.73	55.73	58.8	57.97	222.85	181.08	246.95	123.11	39.62	196.81	194.36	173.43
ENSMUSG00000041560	Gltscr2	Biogenesis	0.916	133.84	161.61	97.16	202.12	122.86	112.23	108.85	113.63	48.82	49.77	60.63	102.99	74.49	119.76	37.55	67.88	52.15	54
ENSMUSG00000030744	Rps3	RP	0.915	1301.81	987.63	731.22	1537.36	703.84	798.74	657.59	452.43	490.95	475.8	503.88	1225.27	536.63	679.53	231.06	376.8	358.59	269.56
ENSMUSG00000040112	Mrps35	Mito-RP	0.906	55.94	55.77	45.65	55.17	33.04	38.2	38.47	33.59	8.42	7.83	28.88	40.7	26.44	30.24	15.93	25.62	26.11	26.42
ENSMUSG00000067274	Rplp0	LSU	0.901	924.61	774.01	708.37	1033.93	426.39	549.42	561.15	471.57	321.04	277.9	127.27	2428	40.54	107.61	71.04	110.98	116.96	115.46
ENSMUSG00000021494	Ddx41	Biogenesis	0.896	43.97	36.98	45.38	59.48	65.24	42.25	37.88	15.87	14.61	15.51	34.54	51.64	33.79	28.29	6.77	26.29	25.17	27.17
ENSMUSG00000004100	Ppan	Biogenesis	0.888	69.89	93.72	64.48	110.84	62.85	75.75	63.66	8.65	20.96	22.06	36.85	52.46	101.81	77.59	7.69	38.93	44.61	47.82
ENSMUSG00000022601	Rpl24	RP	0.888	7.86	12.27	12.94	14.1	13.64	11.48	10.34	3.09	5.05	5.2	6.66	3.08	7.52	9.41	10.44	6.75	6.82	6.13
ENSMUSG00000003848	Nob1	Biogenesis	0.877	76.41	85.15	79.85	108.58	65.17	49.57	43.97	20.05	20.21	21.6	43.74	73.11	63.25	75.49	10.78	35.49	34.92	36.58
ENSMUSG00000025794	Rpl14	RP	0.87	1729.77	1083.88	1224.01	1575	994.86	1145.45	940.5	768.11	529.07	486.15	892.06	1185.65	586.13	663.2	290.65	723.82	698.86	652.47
ENSMUSG00000024902	Mrpl11	Mito-RP	0.867	93.08	87.72	86.32	78.29	47.81	66.33	67.74	32.65	24.52	21.92	51.32	96.88	32.12	24.42	28.56	57.63	44.85	39.44
ENSMUSG00000041632	Mrps27	Mito-RP	0.854	43.63	41.91	40.76	45.77	40.01	34.03	36.62	11.13	10.95	10.62	25.59	40.85	22.17	34.14	15.98	26.35	23.51	24.56
ENSMUSG00000027998	Plrg1	Biogenesis	0.847	82	85.48	75.98	102.49	55.21	60.51	55.71	29.85	20.58	19.04	60.99	53.45	59.49	32.65	34.07	46.24	49.68	45.87
ENSMUSG00000014551	Mrps25	Mito-RP	0.825	20.04	19.9	13.65	19.95	12.25	13.54	15.38	9.43	9.12	9.3	7.2	25.84	8.97	3.89	10.87	5.5	5.98	5.66
ENSMUSG00000026127	Imp4	SSU	0.824	32.46	50.31	38.06	47.53	25.8	66.69	64.31	14.27	17.23	18.34	29.05	40.49	39.18	39.57	10.71	24.7	26.3	28.72
ENSMUSG00000030045	Mrpl19	Mito-RP	0.822	21.11	17.18	10.62	19.99	11.95	13.87	13.44	8.66	6.69	6.79	8.84	17.63	10.32	7.18	10.1	6.45	7.13	6.38
ENSMUSG00000057863	Rpl36	RP	0.814	726.96	230.42	181.8	381.65	356.25	736.7	704.03	215.2	192.49	177.91	3.14	2244.95	6.18	14.19	102.58	2.82	2.7	3.32
ENSMUSG00000020850	Prpf8	Biogenesis	0.809	63.92	143.35	129.27	212.84	174.78	128.43	206.11	53.47	50.59	57.39	103.57	96.15	154.5	76.54	41.26	106.43	103.49	106.26
ENSMUSG00000040463	Mybbp1a	Biogenesis	0.807	197.72	251.73	173.86	265.26	216.31	193.34	285.62	54.31	70.91	74.29	143.83	208.52	280.19	137.05	29.57	131.77	141.75	150.58
ENSMUSG00000036376	Abt1	SSU	0.804	28.41	47.73	23.7	40.02	18.41	26.53	26.34	10.14	10.83	12.03	17.88	32.69	29.72	10.09	8.86	18.38	19.26	20.11
ENSMUSG00000033294	Noc4l	SSU	0.797	40.97	35	42.03	69.23	56.72	41.24	41.33	9.97	12.89	12.92	29.93	42.92	51.25	22.38	11.26	31.32	32.61	37.77
ENSMUSG00000012848	Rps5	RP	0.795	1974.82	2288.87	1520.56	3460.51	1596.9	1397.61	1210.47	1119	946.34	986.76	1050.1	2148.52	1079.58	2003.21	421.42	828.06	779.83	815.49
ENSMUSG00000002767	Mrpl2	Mito-RP	0.765	81.13	103.73	66.61	146.43	54.16	72.55	69.66	31.89	28.07	29.22	52.67	105.02	47.67	69.91	36.01	49.54	52.63	47.04
ENSMUSG00000028741	Mrto4	LSU	0.76	132.33	111.03	89.18	146.24	79.75	86.52	102.18	16.18	43.89	42.1	99.5	170.54	113.51	111.98	22.32	44.98	14.09	14.5
ENSMUSG00000032834	Pwp2	SSU	0.749	28.38	30.84	30.14	40.46	25.08	27.26	27.75	4.82	10.55	11.24	17.86	28.87	39.73	29.08	9.88	13.63	15.78	14.77
ENSMUSG00000025290	Rps24	RP	0.745	2390.91	1682.13	1511.94	2011.31	1521.19	1437.24	1198.5	1239.49	905.37	787.96	1406	1660.28	536.88	781.65	310.9	1278.72	1138.07	974.22
ENSMUSG00000029169	Dhx15	Biogenesis	0.741	153.82	123.2	164.28	107.27	155.63	144.71	133.1	60.85	61.89	59.58	130.99	54.83	102.41	56.36	49.75	119.27	124.02	103.55
ENSMUSG00000090137	Uba52	Biogenesis	0.722	123.2	47.57	68.11	37.68	124.23	56.37	36.48	44.75	31.27	28.96	45.33	130.87	32.42	14.44	14.02	27.87	53.03	47.36
ENSMUSG00000005378	Wbscr22	Biogenesis	0.719	31.16	46.58	36.24	54.29	31.25	39.18	33.65	14.5	19.45	19.49	23.49	44.95	28.27	31.17	7.62	23.65	24.13	23.33
ENSMUSG00000035049	Rrp12	Biogenesis	0.696	27.65	40.6	32.91	45.51	28.51	30.07	33.58	3.51	9.88	11.41	21.88	28.94	27.17	34.67	21.06	24.67	22.52	25.99
ENSMUSG00000071415	Rpl23	RP	0.695	2135.36	1400.44	968.68	1804.56	1053.78	968.23	1127.91	1527.52	626.24	551.26	1004.57	1159.57	829.99	815.25	284.25	830.6	793.08	757.11
ENSMUSG00000023156	Rpp14	RP	0.688	26.8	22	15.28	15.21	12.18	24.08	20.17	8.88	10.24	9.75	15.22	16.34	10.39	10.46	14.79	13.28	12.25	10.82
ENSMUSG00000035754	Wdr18	LSU	0.686	37.19	41.86	32.11	58.48	39.69	38.84	37.06	13.96	17.9	19.38	29.28	42.17	25.68	52.18	19.16	10.09	29.3	19.45
ENSMUSG00000022204	Ngdn	SSU	0.686	55.59	86.58	47.17	39.96	33.37	44.17	40.16	24.44	18.23	17.23	43.98	47.95	25.09	31.23	24.85	40.01	33.43	32.51
ENSMUSG00000063457	Rps15	RP	0.679	3348.8	2377.42	1144.11	4190.18	1781.48	1458.97	1230.16	1686.94	872.21	876.43	1206.33	3372.99	1223.61	1935.12	708.55	1247.5	1080.32	1036.48
ENSMUSG00000021958	Pinx1	SSU	0.677	19.03	21.43	27.93	11.77	16.11	19.21	18.06	9.34	8.58	7.36	18.88	12.72	10.82	5.87	5.57	16.9	17.25	18
ENSMUSG00000061024	Rrs1	Biogenesis	0.666	38.15	54.61	45.78	60.84	31.45	63.75	46.17	15.23	20.36	20.05	32.32	45.93	54.88	44.32	14.09	26.8	34.37	29.07
ENSMUSG00000028907	Utp11l	SSU	0.664	48.76	54.01	42.33	42.46	34.55	29.65	31.49	20.86	22.29	20.6	34.87	27.28	29.08	27.41	14.54	29.88	27.49	26.54
ENSMUSG00000021731	Mrps30	Mito-RP	0.662	52.66	41.01	46.2	51.08	45.09	43.68	51.54	26.94	19.99	17.58	31.38	34.24	39.11	54.2	15.25	31.71	30.38	28.12
ENSMUSG00000063480	Nhp2l1	SSU	0.66	218.32	196.92	171.54	187.46	135.27	135.13	122.94	65.5	56.21	51.22	125.99	266.37	171.65	62.84	85.93	82.51	103.6	89.36
ENSMUSG00000020677	Ddx52	SSU	0.654	26.53	28.37	31.09	22.96	19.41	26.74	35.26	23	12.01	9.99	24.31	11.13	30.79	9.1	9.15	21.56	19.9	19.13
ENSMUSG00000001569	Nom1	SSU	0.643	18.23	17.23	20.27	14.19	11.35	15.16	16.29	7.24	9.58	8.89	12.25	7.68	18.74	10.03	6.17	11.72	10.78	10.33
ENSMUSG00000021428	Riok1	Biogenesis	0.643	23.53	30.63	27.94	24.94	16.17	17.15	17.08	15.9	11.04	10.23	20.71	10.93	22.4	9.07	6.28	18.98	17.81	15.1
ENSMUSG00000027433	Xrn2	Biogenesis	0.635	70.82	61.46	83.9	54.31	66.04	68	52.19	30.48	36.11	32.67	68.49	27.45	47.16	35.53	18.08	53.3	58.82	54.18
ENSMUSG00000037149	Ddx1	Biogenesis	0.632	128.4	130.39	153.36	132.97	123.9	116.61	127.75	53.68	51.64	47.21	121.69	79.72	105.57	88.14	75.22	109.81	96.6	96.72
ENSMUSG00000039001	Rps21	RP	0.619	1645.64	1615.56	1108.47	2559.24	1125.34	1295.26	964.09	751.54	746.98	732.41	1060.54	2882.15	986.25	740.93	467.22	798.99	723.4	663.54
ENSMUSG00000024800	Rpp30	RP	0.609	45.67	25.55	24.58	19.85	32.54	20.96	20.81	11.63	8.76	7.3	36.18	24.3	19.09	8.12	11.39	24.26	25.75	18.99
ENSMUSG00000030706	Mrpl48	Mito-RP	0.603	18.14	15.82	13.73	12.32	9.17	9.86	10.89	9.82	6.34	5.38	6.12	18.92	6.51	9.3	15.15	5.75	5.09	4.69
ENSMUSG00000040269	Mrps28	Mito-RP	0.6	42.38	45.93	34.03	58.38	24.47	30.51	30.16	18.71	21.96	21.57	24.51	51.89	20.07	35.96	12.96	26.58	21.03	20.47
ENSMUSG00000020514	Mrpl22	Mito-RP	0.598	65.95	46.65	49.53	60.82	44.04	53.22	73.73	25.82	22.91	20.34	46.19	74.67	50.66	33.66	24.25	36.58	37.69	36.19
ENSMUSG00000020477	Mrps24	Mito-RP	0.595	46.71	52.95	40.47	94.25	37.49	61.39	90.91	35.25	23.31	22.43	44.79	82.92	36.51	40.75	28.04	41.54	44.89	40.92
ENSMUSG00000036781	Rps27l	RP	0.593	690.53	479.91	451.34	278.36	315.04	396.69	348	167.86	355.7	305.75	401.77	658.39	256.13	52.78	163.16	250.18	259.16	212.72
ENSMUSG00000059070	Rpl18	RP	0.582	435.43	412.67	358.88	303.54	275.38	332.55	298.4	234.75	205.25	215.64	189.64	599.24	200.74	294.74	74.56	185.29	176.65	161.46
ENSMUSG00000028234	Rps20	RP	0.572	302.53	352.25	276.51	486.25	193.92	263.74	225.91	284.37	189.8	182.46	241.65	335.9	100.67	147.34	63.38	276.54	211.67	187.75
ENSMUSG00000007338	Mrpl49	Mito-RP	0.569	50.24	58.53	35.89	47.32	28.75	39.47	38.22	22.69	12.71	12.5	39.13	49.89	45.15	22.82	20.89	33.19	30.2	27.02
ENSMUSG00000023971	Rrp36	Biogenesis	0.568	38.1	39.56	26.72	32.47	29.68	32.23	27.82	12.26	20.36	20.38	27.39	33.01	21.29	17.88	15.99	28.09	21.74	21.8
ENSMUSG00000006333	Rps9	RP	0.563	1927.3	1756.8	995.94	2702.98	989.81	1423.49	1281.92	1207.34	1022.6	1026.61	1060.09	2152.8	829.49	1342.4	342.17	1172.67	863.95	760.85
ENSMUSG00000034880	Mrpl34	Mito-RP	0.554	63.31	49.59	51.37	88.29	53.24	52.08	39.19	37.63	30.24	31.61	34.78	78.63	19.13	56	23.78	43.17	33.95	36.19
ENSMUSG00000030204	Ddx47	Biogenesis	0.552	65.79	81.46	65.23	71.63	52.57	44.14	42.94	46.67	25.3	25.32	47.63	73.35	49.64	38.78	24.32	43.49	39.44	40.21
ENSMUSG00000070544	Top1	Biogenesis	0.55	73.38	56.2	53.22	24.71	54.65	59.98	56.73	39.26	29.5	27.22	53.38	16.55	51.68	19.92	15.35	54.56	48.68	50.53
ENSMUSG00000024436	Mrps18b	Mito-RP	0.543	83.42	116.88	86.05	136.91	61.2	80.99	76.11	35.72	34.28	36.11	81.45	119.08	74.19	68.89	47.45	68.52	62.94	63.19
ENSMUSG00000030432	Rpl28	RP	0.531	1463.72	1813.65	998.06	2446.51	1067.49	1122.4	953.43	1265.05	816.71	817.15	673.6	2349.24	1031.12	1161.59	361.88	837.72	707.62	706.75
ENSMUSG00000030335	Mrpl51	Mito-RP	0.529	33.87	44.87	30.53	37.37	16.9	23.12	22.16	18.73	12.94	13.14	23.31	45.01	22.18	12.77	18.44	23.39	19.65	17.85
ENSMUSG00000024943	Smc5	Biogenesis	0.524	28.25	35.52	47.95	23.76	31.92	27.32	28.74	19.73	12.49	11.63	34.48	6.69	21.59	19.7	6.41	37.8	39.61	34.14
ENSMUSG00000037563	Rps16	RP	0.517	2470.39	1957.93	1433.03	3294.27	1652.72	1398.81	1197.16	1161.75	892.24	903.26	1300.16	3637.63	1819.24	1303.42	389.92	1276.87	1059.25	974.29
ENSMUSG00000000581	C1d	Biogenesis	0.503	19.38	13.74	17.99	9	9.72	10.99	16.78	13.62	11.72	9.26	11.9	4.96	9.49	5.33	17.34	8.18	9.32	7.08
ENSMUSG00000031320	Rps4x	RP	0.503	3018.54	1750.79	1915.96	2391.19	1901.61	1561.07	1372.31	2216.35	935.09	841.29	1779.18	2286.02	1741.66	1117.89	442.99	1471.75	1346.63	1249.18
ENSMUSG00000079641	Rpl39	RP	0.486	1259.34	917.01	894.19	1128.56	875.58	840.59	663.46	1080.4	735.7	627.24	674.77	1909.76	676.36	150.05	294.02	510.32	411.5	312.15
ENSMUSG00000003970	Rpl8	RP	0.482	2267.57	2446.99	1974.71	4540.39	1744.01	1795.62	1628.47	949	872.22	872.53	1741.8	3837.1	2546.12	2380.72	342.14	1686.71	1569.65	1657.44
ENSMUSG00000023988	Bysl	Biogenesis	0.476	28.96	39.11	19.72	41.94	23.66	21.78	25.44	7.39	12.4	13.37	20.99	39.78	24.56	26.95	10.22	22.49	22.53	25.94
ENSMUSG00000046364	Rpl27a	RP	0.475	78.9	48.55	39.43	118.92	53.82	39.15	41.55	59.3	44.75	38.66	42.28	87.67	27.76	31.61	41.59	38.37	34.44	28.85
ENSMUSG00000028622	Mrpl37	Mito-RP	0.473	46.07	47.19	46.25	61.78	39.13	43.75	45.68	14.96	21.58	22.76	37.11	62.03	39.95	34.3	24.82	42.93	35.23	37.84
ENSMUSG00000030879	Mrpl17	Mito-RP	0.463	31.16	41.71	20.11	43.18	15.71	22.55	23.04	18.4	16.06	15.94	16.46	39.8	39.61	17.8	10.99	17.79	16.23	16.04
ENSMUSG00000032288	Imp3	SSU	0.459	55.25	54.31	53.51	60.39	67.14	65.64	51.16	34.14	52.72	51.96	30.78	78.64	55.18	47.51	32.24	20.44	34.02	28.03
ENSMUSG00000020705	Ddx42	Biogenesis	0.456	41.09	52.87	51.02	29.14	29.29	37.01	59.3	34.77	23.9	23.65	33.08	16.78	38.12	47.07	23.89	34.38	35.74	32
ENSMUSG00000017999	Ddx27	Biogenesis	0.455	64.65	86.64	61.35	60.43	58.43	57.95	58.82	15.81	17.7	18.93	73.2	60.08	77.4	40.83	13.12	70.23	63.77	62.64
ENSMUSG00000029599	Ddx54	Biogenesis	0.45	38.01	52.69	35.86	78.71	47.11	49.01	48.35	21.97	33.46	36.01	31.01	42.16	44.4	63.16	22.87	33.05	34.25	40.02
ENSMUSG00000034729	Mrps10	Mito-RP	0.448	44.35	47.09	48.22	50.95	48.21	43.18	45.79	16	30.3	28.58	39.74	58.72	22.03	51.36	29.19	32.99	35.62	33.17
ENSMUSG00000074182	Znhit6	Biogenesis	0.437	30.34	25.17	19.04	18.13	14.07	18.74	18.27	9.1	11.04	10	18.37	13.58	24.83	21.94	9.16	16.77	15.77	16.36
ENSMUSG00000025508	Rplp2	RP	0.419	32.39	9.07	11.89	23.16	32.3	24.67	23.55	9.27	10.39	7.07	3.54	121.34	5.53	14.21	3.88	3.41	3.34	2.55
ENSMUSG00000025869	Nop16	Biogenesis	0.413	54.82	45.24	37.24	42.77	31.5	43.94	41.99	6.99	19.48	19.76	42.09	62.96	46.9	32.75	15.3	37.36	34.67	32.83
ENSMUSG00000029594	Rbm19	SSU	0.411	15.82	27.2	21.86	29.47	15.98	19.87	22.51	6.41	11	12.32	17.16	28.31	22.75	18.12	6.85	20.59	17.26	19.71
ENSMUSG00000020372	Gnb2l1	Biogenesis	0.395	1843.5	1357.79	1463.86	2056.01	1589.06	1245.88	1593.33	1411.36	892.37	890.77	1432.04	2170.59	1003.26	1996.16	222.16	1124.81	1042.38	1138.5
ENSMUSG00000049553	Polr1a	Biogenesis	0.395	21.22	47.28	33.3	55.31	29.62	34.67	42.65	11.1	13.69	14.73	30.37	26.09	66.39	32.7	10.1	38.28	32.84	39.32
ENSMUSG00000017264	Exosc10	Biogenesis	0.386	45.39	66.51	59.59	39.46	43	34	37.97	16.57	19.39	18.79	46.51	45.45	56.99	46.72	17.87	42.83	40.76	40.05
ENSMUSG00000067288	Rps28	RP	0.385	565.57	235.66	263.76	615.16	387.09	694.34	524.12	425.44	357.59	356.26	81.23	2226.97	163.12	48.42	82.83	74.92	69.81	67.97
ENSMUSG00000057322	Rpl38	RP	0.382	1425	1152.21	858.5	1604.78	860.01	918.81	1130.01	1155.93	646.09	630.44	771.09	1840.35	973.24	965.9	591.83	776.38	569.73	664.66
ENSMUSG00000020719	Ddx5	Biogenesis	0.358	388.98	289.9	346	182.92	292.95	306.1	340.77	245.56	177.99	154.69	327.32	135.29	261.75	296.06	149.07	312.5	295.46	278.35
ENSMUSG00000017404	Rpl19	RP	0.356	1948.92	2276.59	1805.16	2000.17	1210.74	1592.33	2065.85	1779.82	1069.41	1046.24	1543.1	2548.4	1529.66	1790.62	555.35	1572.66	1247	1154.5
ENSMUSG00000052146	Rps10	RP	0.332	2023.02	1148.86	1149.82	1543.01	1149.59	1151.48	1038.24	1050.98	833.92	834.86	1071.05	2209.77	801.01	1351.9	317.14	1216.97	950.99	854.32
ENSMUSG00000031683	Lsm6	Biogenesis	0.323	32.04	20.75	16.2	20.16	14.17	13.93	12.76	3.85	4.45	4.47	25.98	26.72	15.38	9.98	9.71	22.84	21.42	18.49
ENSMUSG00000026806	Ddx31	Biogenesis	0.315	9.21	5.89	7.77	6.49	9.16	8.05	9.84	3.1	3.81	4.15	9.41	8.39	10.78	8.45	4.5	5.77	6.77	6.14
ENSMUSG00000025264	Tsr2	Biogenesis	0.307	14.13	18.92	10.42	20.56	10.19	9.74	8.58	9.27	5.68	5.39	10.13	17.42	14.86	13.69	17.05	7.94	9.41	6.71
ENSMUSG00000024312	Wdr46	SSU	0.287	36.46	52.12	38.25	52.25	31.69	36.24	42.21	16.88	18.08	19.17	38.28	50.71	53.7	45.52	8.55	46.86	36.73	38.1
ENSMUSG00000029480	Dhx37	Biogenesis	0.28	12.69	18	12.41	27.98	14.78	17.81	20.8	5.8	8.33	9.11	16.75	18.75	22	18.21	7.23	18.51	17.08	19.36
ENSMUSG00000024446	Rpp21	RP	0.266	23.3	29.9	18.91	43.01	15.07	22.22	18.84	15.2	15.06	15.37	23.74	37.08	7.19	22.08	21.59	24.74	20.56	21.19
ENSMUSG00000025208	Mrpl43	Mito-RP	0.264	50.3	60.61	28.67	75.69	31.8	34.68	37.33	36.16	30.49	29.43	35.07	56.23	41.6	42.97	34.25	37.4	37.26	36.76
ENSMUSG00000032518	Rpsa	Biogenesis	0.262	105.39	28.98	28.54	50.54	33.01	74.47	67.09	27.87	30.5	28.49	38.67	259.79	7.48	13.95	9.9	36.83	29.43	25.54
ENSMUSG00000023723	Mrps23	Mito-RP	0.259	40.99	43	28.6	52.55	27.8	34.09	39.59	27.3	24.95	24.5	36.93	57.45	39.57	18.1	33.17	33.35	28.5	26.31
ENSMUSG00000024181	Mrpl28	Mito-RP	0.257	91.51	65.7	56.33	102.56	67.98	66.8	72.61	42.79	32.76	33.88	71.55	130.61	65.52	73.11	37.67	73.32	64.25	62.79
ENSMUSG00000060739	Nsa2	LSU	0.251	118.51	77.9	73.54	71.69	79	70.67	59.52	115.49	47.59	40.44	72.2	52.73	64.09	99.36	37.59	69.22	65.57	63.15
ENSMUSG00000027613	Eif6	LSU	0.233	86.96	140.06	94.57	166.43	62.82	101.95	109.56	54.74	74.89	77.84	123.8	185.98	238.31	79.13	98.5	20.66	41.56	23.62
ENSMUSG00000034892	Rps29	RP	0.233	997.51	1157.95	1184.77	2257.31	965.59	1393.98	1100.85	745.76	960.2	1025.84	880.55	4443.99	635.38	797.1	464.02	672.5	732	750.72
ENSMUSG00000024735	Prpf19	Biogenesis	0.23	149.8	144.06	143.43	215.46	108.14	135.03	125.46	94	62.39	64.34	155.37	239.47	158.79	98.05	104.11	132.96	125.2	133.72
ENSMUSG00000029504	Ddx51	Biogenesis	0.227	7.86	9.91	9.8	13.8	8.8	10.39	9.54	4.43	4.52	5	9.36	11.75	15.56	8.52	3.69	10.89	11.13	9.27
ENSMUSG00000003299	Mrpl4	Mito-RP	0.22	45.61	42.1	42.42	70.96	52.65	42.33	38.17	35.61	22.45	23.88	41.7	70.15	41.93	34.93	27.44	46.95	51.88	54.1
ENSMUSG00000030611	Mrps11	Mito-RP	0.217	18.17	23.45	22.27	26.88	14.81	24.06	25.9	9.07	16.34	18.3	14.11	46.87	29.41	16.39	9.96	14.68	17.01	18.22
ENSMUSG00000024404	Riok3	Biogenesis	0.208	36.8	47.23	39.11	42.11	27.65	33.97	34.6	44.61	40.02	35.56	33.57	12.41	18.2	18.83	56.75	34.59	30.98	30.16
ENSMUSG00000041841	Rpl37	RP	0.205	676.49	455.72	416.74	768.73	374.88	517.63	453.49	447.95	334.19	337.16	375.36	1406.02	647.55	527	172.3	245.61	253.78	249.31
ENSMUSG00000028861	Mrps15	Mito-RP	0.193	58.31	56.34	48.22	27.01	44.01	41.74	46.9	36.59	28.9	29.74	46.63	54.19	41.1	35.38	34.04	49.28	39.17	48.2
ENSMUSG00000024414	Mrpl27	Mito-RP	0.16	48.5	68.73	30.15	69.86	20.29	30.26	42.17	37.99	31.71	29.09	40.41	67.52	57.11	22.71	56.6	32.19	30.11	30.53
ENSMUSG00000018697	Aatf	Biogenesis	0.143	65.39	40.04	42.68	10.97	29.29	30.86	40.31	40.59	14.5	14.44	44.31	38.28	51.43	34.19	15.18	42.48	38.67	35.31
ENSMUSG00000022370	Mrpl13	Mito-RP	0.133	103.6	85.22	82.28	74.06	48.28	59.38	59.66	50.46	40.69	35.21	81.84	143.31	88.85	38.71	44.41	76.42	71.5	63.18
ENSMUSG00000024740	Ddb1	Biogenesis	0.125	308.74	288.07	297.8	325.78	386.16	334.61	348.79	290.29	316.2	322.33	336.2	479.92	273.02	180.63	153.83	296.6	306.9	344.87
ENSMUSG00000028140	Mrpl9	Mito-RP	0.12	35.01	50.93	29.69	60.09	22.91	33.12	31.06	20.6	18.39	18.69	40.67	60.34	51.47	44.93	32.58	31.54	32.13	28.64
ENSMUSG00000032563	Mrpl3	Mito-RP	0.104	48.51	36.08	39.02	15.83	35.08	35.87	37.31	26.62	25.86	24.44	39.65	54.48	41.2	18.94	24.97	35.26	37.17	33.64
ENSMUSG00000026887	Mrrf	Biogenesis	0.086	14.55	11.91	11.21	14.06	10.79	9.69	9.34	11.25	9.62	8.84	13.45	13.48	7.93	8.76	14.14	10.42	11.24	11.59
ENSMUSG00000041645	Ddx24	Biogenesis	0.076	55.46	56.19	48.31	57.06	53.26	58.5	70.56	42.36	57.77	56.9	51.95	55.17	55.18	55.21	61.36	53.58	53.43	52.42
ENSMUSG00000062647	Rpl7a	RP	0.075	237.99	60.06	95.57	98.72	123.95	196.45	241.93	65	61.7	50.37	1.62	1365.64	1.4	4.11	19.27	1.46	1.5	0.91
ENSMUSG00000018040	Rrp7a	SSU	0.072	3.29	3.94	2.07	5.29	2.13	4.39	5.24	2.5	3.98	3.76	1.46	14.46	3.01	2.57	3.14	1.48	1.54	1.49
ENSMUSG00000061032	Rrp1	Biogenesis	0.068	118.2	160.97	107.25	196.71	89.52	110.95	120.27	107.5	68.74	69.67	115.21	126.91	136.97	218.27	151.25	123.64	105.95	131.3
ENSMUSG00000036850	Mrpl41	Mito-RP	0.055	22.02	23.55	21.26	14.19	10.76	22.69	19.03	7.94	22.92	20.37	12.83	55.12	8.58	8.23	33.65	13.42	10.8	8.1
ENSMUSG00000020775	Mrpl38	Mito-RP	0.048	35.96	45	32.71	22.57	43.14	41.83	66.99	34.28	15.36	16.91	37.83	73.39	43.46	81.05	24.5	40.96	31.44	38.97
ENSMUSG00000034211	Mrps17	Mito-RP	0.01	46.64	32.08	42.96	46.46	41.55	35.08	35.47	24.18	23.56	21.58	49.96	72.09	48.63	35.56	30.45	48.69	41.44	41.05
ENSMUSG00000040620	Dhx33	Biogenesis	0.004	11.6	11.46	15.51	12.63	10.6	14.36	20.69	8.95	9.42	10.1	17.65	13.19	22.53	10.94	6.3	17.69	17.62	17.4
ENSMUSG00000022433	Csnk1e	Biogenesis	-0.07	55.82	36.81	30.52	58.55	53.23	24.84	17.51	30.04	28.37	30.39	42.02	36.27	40.83	74.24	29.61	38.59	49.56	57.43
ENSMUSG00000046756	Mrps7	Mito-RP	-0.097	32.05	46.37	25.83	38.66	17.92	26.59	37.93	22.11	25.91	24.53	34.65	70.68	47.98	31.67	21.5	34.28	33.21	32.35
ENSMUSG00000021621	Zcchc9	Biogenesis	-0.102	21.88	15.48	15.36	18.87	22.44	15.76	13.54	16.4	14.62	14.36	25.12	14.02	20.21	31.24	9.66	21.63	20.35	20.45
ENSMUSG00000054312	Mrps21	Mito-RP	-0.187	90.57	115.94	46.44	115.45	44.51	61.31	45.8	54.31	62.01	65.99	81.2	209.98	101.77	44.7	72.83	93.97	77.02	66.75
ENSMUSG00000062997	Rpl35	RP	-0.213	40.57	49.03	11.46	48.28	24.04	24.44	20.53	14.18	13.43	9.65	67.2	50.15	11.64	15.58	7.24	46.46	82.24	79.94
ENSMUSG00000030888	Rrp8	Biogenesis	-0.255	22.1	21.08	19.15	14.54	11.56	17.09	17.41	9.49	18.04	18.8	24.03	35.54	38.75	14.01	8.76	20	21.8	21.27
ENSMUSG00000022557	Bop1	LSU	-0.273	50.22	62.49	57.43	106.07	56.87	70.18	69.88	25.33	31.39	35.88	82.99	169.89	158.13	102.96	19.89	88.15	85.21	98.7
ENSMUSG00000051518	Rps19bp1	RP	-0.297	40.49	50.32	38.38	50.52	30.94	39.41	35.56	20.61	23.02	20.09	54.22	143.83	86.85	45.66	16.31	49.92	44.19	46.7
ENSMUSG00000023967	Mrps18a	Mito-RP	-0.336	41.31	51.68	27.27	47.56	32.55	36.78	36.28	32.94	26.27	25.51	49.1	104.49	54.35	56.92	47.79	52.22	47.95	44.83
ENSMUSG00000029142	Mrpl33	Mito-RP	-0.413	125.71	65.25	52.28	87.16	37.24	64.11	58.07	115.24	79.78	70.4	101.28	157.18	106.7	39.9	96.37	94.46	86.68	76.85
ENSMUSG00000030002	Dusp11	Biogenesis	-0.484	13.42	12.91	20.41	10.25	16.47	12.76	11.03	28.59	16.53	15.36	23.68	10.7	25.49	24.95	12.37	17.04	21.11	17.85
ENSMUSG00000040356	Skiv2l	Biogenesis	-0.582	8.31	13.05	15.73	24.31	10.39	13.32	12.12	25.61	14.47	16.93	20.67	22.43	15.69	18.75	22.95	26.18	20.55	24.45
ENSMUSG00000025162	Csnk1d	Biogenesis	-0.66	36.48	45.57	28.86	50.98	34.15	43.85	60.26	72.1	60.55	61.14	56.42	60.53	81.44	114.58	86.15	47.68	53.65	51.12
ENSMUSG00000023939	Mrpl14	Mito-RP	-0.756	25.39	38.89	27.65	45.57	17.56	28.46	26.11	26.02	24.99	24.03	59.32	148.28	55.31	43.46	28.55	44.16	59.16	43.12
ENSMUSG00000021892	Sh3bp5	LSU	-2.919	2.25	1.49	0.98	0.83	2.48	2.98	3.66	21.63	9.19	10.34	11.7	6.55	22.82	14.21	17.57	9.81	24.09	26.48
ENSMUSG00000008668	Rps18	RP	0	ne	ne	ne	ne	ne	ne	ne	ne	ne	ne	4.76	ne	1.59	13.9	ne	3.7	1.72	1.3

## Sheet: Fig.1e
Figure 1e. RSL24D1 expression (RPKM) defined by RNAseq in human samples.
pluripotent cells (n=5)	differentiated cells (n=7)	tissues (n=16)
74.875	48.04	46.04
47.82	74.1	67.63
274.93	38.92	38.705
159.46	7.71	17.58
103.85	41.54	51.24
	53.16	109.01
	48.72	19.51
		41.35
		26.86
		16.65
		94.14
		62.66
		117.8
		137.26
		51.665
		80.95

## Sheet: Fig. 1f
Fig. 1f. Western blot raw images

## Sheet: Fig. 3b
Figure 3b. AUC ratios in si-RNA treated cells (quantiifications from individual experiments are shown)
60S/40S ratios
	si-CTL	si-Rsl24d1
	1.938406362	1.43126899
	1.975804611	0.794807018
		1.107886905
80S/40S ratios
	si-CTL	si-Rsl24d1
	1.17932325	0.435103458
	1.727916001	0.773052632
		0.497470238

## Sheet: Fig. 3c
Figure 3b. AUC ratios in si-RNA treated cells without or with RSL24D1 rescue (quantiifications from individual experiments are shown)
60S/40S ratios
siCTL no Dox	siCTL + Dox	siRSL24D1 no Dox	siRSL24D1 + Dox
1	1.05324795	0.72727851	0.8154198
1	0.8846503	0.58770877	0.73067477
1	1.04201385	0.51914482	0.72149577
1		0.64495043	0.77487276
80S/40S ratios
siCTL no Dox	siCTL + Dox	siRSL24D1 no Dox	siRSL24D1 + Dox
1	1.11364959	0.70804205	1.0127035
1	0.92981248	0.61675811	0.83721657
1	0.75168071	0.47496968	0.76764177
1		0.51364418	0.82005348

## Sheet: Fig. 3g
Fig. 3g. Imp	ct of RSL24D1 depletion on ESC proteome defined by mass spectrometry analysis.
All the corresponding data are provided in the Table S2.

## Sheet: Fig. 4b
Fig. 4b. Gene expression fold change defined by RNA-seq
	mean log(TPM) expression defined by DEseq2
	si-CTL	si-Rsl24d1	Rescue
Ccdc81	0.0473501133333333	0.847953933333333	0.404399566666667
P2rx6	0.0537655733333333	1.02058663333333	0.4610176
Arpp21	0.0397643833333333	0.757474233333333	0.6450523
Cpz	0.849403966666667	4.10803466666667	3.13620333333333
Mir124-2hg	0.0515849533333333	0.783728166666667	0.442313266666667
Matn1	0.319311333333333	2.341258	1.56393966666667
Ebf2	0.0849098633333333	0.9497129	0.5057807
Ltb4r2	0.981625533333334	3.95629433333333	3.03289833333333
Tbx4	0.5021974	2.87311666666667	1.984397
Plcd4	0.5699485	2.97567833333333	1.98871466666667
Pou4f3	0.2441749	1.92541866666667	1.19413333333333
Cbln2	0.2454712	1.87505466666667	1.20019066666667
Gm47697	0.142384833333333	1.87376833333333	1.35883166666667
Apol8	0.570126833333333	3.039893	1.97959566666667
C4b	0.180603166666667	1.40147333333333	0.8877275
Itgb2	0.184758333333333	1.52730833333333	0.9717839
Grm6	0.4479291	2.50887166666667	1.705852
5830418P13Rik	0.6629271	3.10364033333333	2.13494766666667
Shisal2b	0.9390309	3.66378833333333	2.75788933333333
Nkx2-2	0.121048853333333	1.07867013333333	0.7503297
Ptprt	0.6921792	3.01478666666667	2.31443433333333
Gm29797	0.802425966666667	3.287527	2.630454
Pcdh8	0.254323666666667	1.69363133333333	1.06331656666667
Vwce	0.4148585	2.14241466666667	1.2985229
Ltb4r1	0.648066233333333	2.86527933333333	1.99762666666667
Rai2	0.133013123333333	1.098334	0.706195933333333
Gypa	0.150546566666667	1.18029933333333	0.764591433333333
Astl	0.120435683333333	0.939127833333333	0.525734933333333
Ms4a10	1.40328733333333	4.13356166666667	3.30694266666667
Arhgef33	0.285431466666667	1.733404	1.22656066666667
Gm38103	0.652778733333333	2.76949433333333	1.99921733333333
Nrcam	0.677681433333333	2.69959833333333	1.88799
Syndig1l	0.12964964	0.956287133333333	0.5521879
Tmprss6	0.14507	1.0381291	0.650328766666667
Ckm	0.566399533333333	2.46424933333333	1.67735466666667
Gm5737	0.11436302	0.888841266666667	0.514532866666667
Ppp2r2b	0.0845000533333333	0.727851633333333	0.404668466666667
Robo3	0.703475533333333	2.68897466666667	1.613726
Gm22988	1.197261	5.065752	4.88122633333333
Gm32282	0.141328233333333	1.418387	1.13911543333333
Ano3	1.121243	3.42864133333333	2.524319
Hmcn2	1.03265626666667	3.28159666666667	2.59800166666667
Scn3b	1.19601933333333	3.53423333333333	2.66925333333333
Alox5	0.773900933333333	2.807711	2.03696533333333
Ptprv	2.22330166666667	4.95724033333333	3.96278133333333
Mlana	1.2239394	3.649132	2.764837
Wnt8b	0.106002426666667	0.7599248	0.3964533
Ntm	0.385806066666667	1.801927	1.30223666666667
Matn4	0.560082233333333	2.26984033333333	1.61508733333333
Gfra3	0.2384905	1.36225333333333	0.954189366666667
Anks1b	0.6632306	2.42136233333333	1.66407933333333
Insyn2a	0.427324933333333	1.90576266666667	1.1460552
Nkx2-9	1.65233166666667	4.163463	3.426345
Hic1	0.742532866666667	2.60847433333333	1.906051
Clca1	0.224931566666667	1.223301	0.664424533333333
Casp14	0.2635793	1.37698233333333	0.8242067
Rtkn	3.01712666666667	5.747626	4.79191433333333
Gm10532	0.15107811	0.927956866666667	0.426578666666667
Eva1c	0.484672866666667	2.022766	1.46438433333333
Neurod1	2.37134366666667	4.96446266666667	4.16108966666667
Sytl1	1.512783	3.84698466666667	3.18246466666667
Ccdc17	0.3465749	1.52371366666667	1.13928166666667
Gm13010	0.13544606	0.957460966666667	0.3891949
Ackr4	0.391647966666667	1.66491233333333	1.305412
Gm26965	0.0392959333333333	0.512343566666667	0.382466633333333
Pm20d1	1.56717233333333	3.84763433333333	2.91628733333333
Stox1	0.1745017	0.9536404	0.852171633333333
Aox4	0.3302359	1.44831033333333	1.00089383333333
Gm32585	1.16095	3.28753366666667	2.663224
Gm27032	0.249649696666667	1.30710433333333	0.8263179
Aldh1l1	1.623062	3.919334	2.94851366666667
Hey2	0.279183133333333	1.32828	0.958037933333333
Onecut1	0.15479415	0.864748033333333	0.516369566666667
Mst1	0.203983466666667	1.05458846666667	0.7130349
Ces2e	0.162071933333333	0.9353466	0.539041766666667
Tshr	0.127007073333333	0.771492033333333	0.510587266666667
Trp73	1.284104	3.38501366666667	2.53193933333333
Cd80	1.56177066666667	3.79594033333333	3.104044
Ankrd65	0.161599066666667	0.978621866666667	0.482104966666667
Podn	0.420187933333333	1.702763	1.0380601
Nfia	0.06147371	0.3792703	0.2817632
Dll1	1.97037366666667	4.26097933333333	3.48264466666667
9530053A07Rik	0.273340266666667	1.212388	0.799002066666667
Them5	0.494689466666667	1.96170366666667	1.49438933333333
Shisal1	0.566023866666667	1.99787333333333	1.30568533333333
Wnt8a	1.740275	3.959751	3.13308466666667
Il15	0.584683066666667	2.03841733333333	1.566014
Mdga1	1.17368333333333	3.10905433333333	2.485737
Pla2g2f	0.0578376133333333	0.401265166666667	0.141345333333333
Trim7	1.54521733333333	3.65408333333333	2.88015
Sh3rf3	0.344544866666667	1.39170933333333	0.8800499
Cyp26b1	0.0589356266666667	0.381453033333333	0.199515266666667
Gm3830	0.139302866666667	0.807265233333333	0.5272008
Ddit4l	3.104	5.511711	4.76845933333333
Nipal4	1.04254653333333	2.89119866666667	2.13433
Col6a4	0.869264366666667	2.53339733333333	1.808658
Gpx3	4.37569133333333	6.83827733333333	6.04571666666667
Cnga3	1.202727	3.09319866666667	2.23199
Vdr	0.212366233333333	0.9608885	0.542240366666667
Btla	0.281372233333333	1.21470533333333	0.742415966666667
Ntn1	4.208234	3.15770533333333	3.10951933333333
Tspan17	3.67594066666667	2.65130033333333	3.10455966666667
Cpne9	3.15644033333333	2.15949966666667	2.64016366666667
9430069I07Rik	3.30679833333333	2.25632966666667	2.71684966666667
Slc6a9	2.436039	1.56565233333333	1.30522933333333
Prex1	1.71620266666667	1.0090837	1.0979618
Lrrc31	3.20165566666667	2.21066766666667	2.33195366666667
Ripply1	3.92258566666667	2.864345	3.33017733333333
Pla2g4e	0.846374466666667	0.421524666666667	0.4504007
Arsi	0.767317933333333	0.366437233333333	0.2445751
Nr0b1	6.24020366666667	5.10170133333333	5.576713
Slc1a4	4.33596966666667	3.260523	3.155454
2810408A11Rik	3.06297392633333	2.077435053	2.33804273966667
Vwf	1.788855	1.05664716666667	1.27528333333333
Acot3	0.618719766666667	0.2456522	0.274538533333333
Adap1	4.009606	2.93489233333333	3.266071
Atp6v0a4	2.39514066666667	1.50466266666667	1.74809166666667
Jdp2	3.06468233333333	2.05666533333333	1.90393033333333
Camk2n1	1.32920566666667	0.7083905	0.923577033333333
Tead4	2.87031133333333	1.88366633333333	2.05065466666667
Platr26	2.82758833333333	1.79988033333333	2.39471266666667
Cdhr1	2.10325233333333	1.260544	1.51054066666667
Mras	3.45459166666667	2.38769166666667	2.89857866666667
Stra8	2.14553966666667	1.272237	1.84815633333333
Atp1a2	0.402534333333333	0.1663561	0.299899766666667
Vegfa	4.38557633333333	3.24630766666667	3.47865266666667
Mir124a-1hg	2.219244	1.34218033333333	1.680632
Acss1	3.89397133333333	2.759689	3.006092
Mymx	5.178405	3.96676833333333	4.48979033333333
Pou4f2	1.99746266666667	1.160057	1.567582
Tnfsfm13	2.29667	1.36475966666667	2.17836633333333
Aldh18a1	5.045573	3.84220033333333	3.85281633333333
Herpud1	4.682866	3.491235	3.672921
Six1	3.66779666666667	2.51706666666667	3.01120866666667
Olfr985	2.39196333333333	1.38682733333333	1.82124666666667
Tcl1	6.00583833333333	4.75116966666667	5.31208466666667
Gfod1	1.638691	0.886069966666667	1.02408613333333
Bcat1	6.919532	5.65305366666667	5.93758466666667
Aldh1b1	2.64136266666667	1.62709933333333	1.890774
Hhip	1.38241866666667	0.699763	0.805837666666667
Slc6a1	0.800327233333333	0.352549	0.5420956
Pycr1	4.810237	3.57858633333333	3.83881666666667
Inhbb	2.65255166666667	1.64302	2.106869
Fbxw10	0.903717666666667	0.394117366666667	0.487792266666667
Rpl22l1	9.171127	7.85388366666667	8.607114
Foxr1	2.54413466666667	1.51924066666667	2.270326
Trib3	4.891695	3.62784266666667	3.55309066666667
Hesx1	2.108571	1.14597866666667	1.68010066666667
Sncb	1.42269633333333	0.678133266666667	1.171094
Gm31659	3.13356766666667	1.71686966666667	3.030795
Polr3gl	3.304876	2.13013266666667	2.46565166666667
Napsa	3.181386	2.01976066666667	2.143134
Megf11	1.20127966666667	0.561871	0.664327633333333
9630014M24Rik	0.932752766666667	0.361717566666667	0.474316166666667
Patl2	3.59618466666667	2.36909766666667	2.75870866666667
Gpt2	5.11248333333333	3.773013	3.83351266666667
Sfrp1	3.68598333333333	2.41243333333333	2.72805933333333
Aldh1l2	0.8013056	0.320228566666667	0.2348822
Upk3b	0.701871233333333	0.2717633	0.437164433333333
Pcsk9	1.899417	0.974509	1.42985333333333
Prlr	0.927140933333333	0.392373533333333	0.4764263
Zmat4	3.298234	2.053542	2.28489833333333
Mthfd2	6.839122	5.37873533333333	5.659353
Hexa	5.30647166666667	3.88669	4.20259
Lrtm2	0.2931244	0.0815876966666667	0.194796666666667
Mamstr	1.009103	0.397472566666667	0.521891733333333
Hes3	1.254537	0.512791733333333	0.889776033333333
2210409E12Rik	2.440014193	1.16198922033333	2.62736101066667
Hck	3.54640433333333	2.22292	2.70678533333333
Pmel	4.58628433333333	3.13876033333333	3.600627
Vax2os	1.576275	0.704881666666667	1.0302295
Ceacam9	0.970525633333333	0.335258666666667	0.662916433333333
Cd19	0.455504766666667	0.134366533333333	0.250595833333333
1700094D03Rik	0.978394736333334	0.342191058	0.621736873333333
Gm45752	1.64549166666667	0.751282266666667	1.03611033333333
Acoxl	0.980404533333333	0.3615447	0.6954704
Fgf17	4.62348	3.142341	3.82828433333333
Gm14267	1.56083666666667	0.650889833333333	0.676185433333333
Oasl1	0.6404022	0.2050216	0.484825866666667
Mov10	5.956414	4.35837766666667	4.94087966666667
Gli2	3.295262	1.93311033333333	2.44225833333333
Rapgef4	1.01702793333333	0.378353266666667	0.5486651
Gabrp	0.5414197	0.150356713333333	0.310101233333333
Vldlr	1.490046	0.5974061	0.5832068
Lrrc34	4.552445	2.91082633333333	3.48027666666667
Scara5	1.393777	0.5412471	0.7773055
Pck2	4.19193233333333	2.490561	2.76011
Gjb4	1.512904	0.524758133333333	0.826037033333333
Rsl24d1	7.14993333333333	5.19533466666667	6.74745366666667
Fut1	0.851060833333333	0.228950433333333	0.446306866666667
Ubap1l	2.58577066666667	1.03717083333333	1.34540366666667
D630039A03Rik	1.65918233333333	0.533522266666667	0.856533933333333
Mef2b	3.67862166666667	1.74672433333333	2.111614
Nupr1	4.09094866666667	2.05954	2.77922366666667
Gm45847	0.717792433333333	0.139420453333333	0.134954056666667
Gm26812	1.55908433333333	0.363084733333333	0.4586588
Hrk	1.30422	0.349250533333333	0.421115266666667
Adm2	1.566707	0.350401333333333	0.604387533333333
Sspo	0.920401366666667	0.157978433333333	0.181394933333333
Chac1	4.65286333333333	1.742775	2.232515

## Sheet: Fig. 4c
Fig. 4c Stemchecker analysis of si-CTL and si-Rsl42d1 RNAseq signatures
	stemchecker scores
factors	up-regulated genes	down-regulated genes
Suz12	113.5	11.31
Ezh2	107.45	9.03
Ring1b	57.94	7.16
Phc1	40.87	2.22
Rnf2	39.94	4.58
Eed	38.76	2.67
Tcf3	27.61	22.77
Pu1	27.24	9.1
Pou5f1	22.54	35.3
Nanog	20.14	35.09
Sox2	15.22	25.65
Klf4	8.6	25.28
Nr0b1	6.64	24.27
Stat3	3.62	18.73
Tbx3	5.37	6.46
Meis1	20.11	2.43
Fli1	19.402	1.99
Lyl1	13.61	3.38
Gfi1b	13.17	7.59
Max	5.32	12.74
Nacc1	2.45	11.67

## Sheet: Fig. 4d
Fig. 4d. Analysis of ChIP-Atlas data for mouse ESC promoter region accupancy (+/- 1 kb from the TSS).
	Pou5f1 site	Pou5f1 NO	Nanog site	Nanog no	Sox2 site	Sox2 NO	Smad4 site	Smad4 NO	Ezh2 site	Ezh2 NO	Suz12 site	Suz12 NO	Eed Site	Eed NO	Rnf2 site	Rnf2 NO	Tcf3 site	Tcf3 NO
all genes	1339	5351	1442	5248	898	5792	1392	5298	1190	5500	1436	5254	734	5956	2508	4182	2693	3997
upregulated	100	999	108	991	110	989	163	936	402	697	466	633	261	838	511	588	320	779
downregulated	55	250	71	234	56	249	49	251	68	237	82	223	47	258	122	183	99	306

## Sheet: Fig. 4e
Fig. 4d. Analysis of number of PRC2 target genes, defined in ref(8), in genes differentially expressed upon Rsl24d1 depletion in mouse ESCs.
	PRC2 targets	non PRC2 targets
all genes	494	2617
upregulated	118	132
downregulated	42	237

[truncated: 42 more sheets: Fig. 4f, Fig. 5a, Fig. 5b, Fig. 5c, Fig. 5d, Fig. 6a, Fig. 6b, Fig. 6c, Fig. 6d-e, Fig. 6f, Fig. S1b, Fig. s1c, Fig. S1d, Fig. S1e, Fig. s1f, Fig s1g, Fig. s2c, Fig. S3b, Fig. S3c, Fig. S3d …]
